# Supplementary material for: Full-length isoform concatenation sequencing to resolve cancer transcriptome complexity
Source: BMC Genomics. 2024 Jan 29;25:122. doi: 10.1186/s12864-024-10021-x (PMC10823626; doi:10.1186/s12864-024-10021-x)
Supplement: Supplementary file 1 — Additional file 1. Summary of PacBio HiFi and SKERA read metrics. [file 12864_2024_10021_MOESM1_ESM.xlsx]

## Sheet: Sheet1
Additional file 1. Summary of PacBio HiFi and SKERA read metrics
Sample	Total Number of HiFi Reads	Concatemer Molecule	SKERA Generated S-Read Count S-Reads	Percent Full Array
HBR_SIRV_Con-1	3026880	0.4x SPRIselect cDNA dimer	2066749	0.81
		0.4/0.6x SPRIselect cDNA tetramer	6865054	0.79
HBR_SIRV_Con-2	3114471	0.4x SPRIselect cDNA dimer	3101693	0.74
		0.4/0.6x SPRIselect cDNA tetramer	4340516	0.71
HBR_SIRV_Con-3	3412576	0.4x SPRIselect cDNA dimer	2798950	0.78
		0.4/0.6x SPRIselect cDNA tetramer	6125622	0.68
HBR_SIRV_Non-1	1965948	N/A	N/A	N/A
		N/A	N/A	N/A
HBR_SIRV_Non-2	3361471	N/A	N/A	N/A
		N/A	N/A	N/A
HBR_SIRV_Non-3	2175629	N/A	N/A	N/A
		N/A	N/A	N/A
Vignette-1_Tumor	3932001	0.4x SPRIselect cDNA dimer	3703024	0.81
		0.4/0.6x SPRIselect cDNA tetramer	6011924	0.79
Vignette-1_Normal	3931937	0.4x SPRIselect cDNA dimer	2952816	0.81
		0.4/0.6x SPRIselect cDNA tetramer	7594225	0.74
