# Supplementary material for: Full-length isoform concatenation sequencing to resolve cancer transcriptome complexity
Source: BMC Genomics. 2024 Jan 29;25:122. doi: 10.1186/s12864-024-10021-x (PMC10823626; doi:10.1186/s12864-024-10021-x)
Supplement: Supplementary file 2 — Additional file 2. Read counts for the SIRV isoform and long SIRV transcript detected in HBR_SIRV_Con and HBR_SIRV_Non samples. [file 12864_2024_10021_MOESM2_ESM.xlsx]

## Sheet: Sheet1
Additional file 2. Read counts for the SIRV isoform and long SIRV transcript detected in HBR_SIRV_Con and HBR_SIRV_Non samples
Long SIRV	HBR_SIRV_Con_1	HBR_SIRV_Con_2	HBR_SIRV_Con_3	HBR_SIRV_Non_1	HBR_SIRV_Non_2	HBR_SIRV_Non_3	SIRV Isoform	HBR_SIRV_Con_1	HBR_SIRV_Con_2	HBR_SIRV_Con_3	HBR_SIRV_Non_1	HBR_SIRV_Non_2	HBR_SIRV_Non_3
SIRV4001	18785	2272	3553	1772	4628	4327	SIRV101	5309	1709	2020	201	161	122
SIRV4002	10315	5392	8115	13011	12061	9776	SIRV102	13413	2079	3085	110	121	70
SIRV4003	5774	3596	5664	10625	11584	8868	SIRV103	3603	1677	2282	152	128	62
SIRV6001	8693	1903	3727	17189	35386	22754	SIRV105	747	413	567	9	3	0
SIRV6002	4149	921	2131	12360	26297	16418	SIRV106	6869	1707	2680	64	54	28
SIRV6003	3030	911	1739	8702	9267	5820	SIRV107	566	553	793	24	13	5
SIRV8001	2362	1397	1994	11038	25608	15958	SIRV108	289	410	621	6	3	0
SIRV8002	5211	1819	2392	1814	7082	6580	SIRV109	5381	2280	2665	22	12	3
SIRV8003	1161	580	863	3263	7207	3905	SIRV201	1587	1130	996	380	230	170
SIRV10001	1878	699	804	3204	4150	2152	SIRV202	151	455	424	221	56	52
SIRV10002	0	322	423	480	812	399	SIRV203	2391	837	1235	25	14	8
SIRV10003	933	0	371	318	790	384	SIRV204	15	138	164	5	3	2
SIRV12001	0	0	0	14	12	11	SIRV205	737	595	634	6	4	2
SIRV12002	0	0	0	530	908	473	SIRV206	317	210	212	2	0	0
SIRV12003	0	0	0	21	62	45	SIRV301	4428	2106	1298	1421	1433	1129
							SIRV302	1912	901	862	222	215	167
							SIRV303	3510	1479	1343	427	317	276
							SIRV304	2634	1097	1482	45	44	26
							SIRV305	728	431	501	2	0	0
							SIRV306	3430	1785	1181	912	700	710
							SIRV307	1583	827	1315	17	18	14
							SIRV308	6117	1199	1379	9	0	0
							SIRV309	1513	696	1074	20	25	7
							SIRV310	516	468	593	10	2	0
							SIRV311	0	0	0	0	0	0
							SIRV403	9220	2344	3570	35	25	10
							SIRV404	3093	2157	2908	26	19	7
							SIRV405	32	314	0	7	0	0
							SIRV406	10397	1251	1785	15	14	6
							SIRV408	6200	1883	2365	23	8	11
							SIRV409	2149	1072	1349	229	119	71
							SIRV410	8506	1487	2270	70	38	23
							SIRV501	634	1121	1016	526	152	120
							SIRV502	5502	2162	2150	644	371	307
							SIRV503	0	0	0	0	0	0
							SIRV504	0	0	0	0	0	0
							SIRV505	24869	6797	6414	1909	1298	1046
							SIRV506	9042	2484	3267	33	0	9
							SIRV507	4088	2042	2546	18	4	2
							SIRV508	7664	2775	2335	922	565	480
							SIRV509	6698	2119	3184	50	44	23
							SIRV510	2039	1601	1179	1079	464	395
							SIRV511	621	0	0	0	16	0
							SIRV512	18	0	2	0	0	0
							SIRV601	3109	1579	2059	137	90	63
							SIRV602	13612	2647	3598	39	26	10
							SIRV603	3800	2330	1974	831	736	561
							SIRV604	369	623	0	85	0	60
							SIRV605	1483	680	974	23	14	8
							SIRV606	930	829	1050	10	7	0
							SIRV607	1407	690	870	12	7	5
							SIRV608	84	100	96	4	0	0
							SIRV609	10098	2732	3114	20	16	2
							SIRV610	1182	421	670	41	20	13
							SIRV611	1140	903	1007	8	2	3
							SIRV612	1377	0	765	0	59	0
							SIRV613	3897	1587	2233	125	122	78
							SIRV614	774	433	501	2	2	5
							SIRV615	8987	2613	4082	56	52	20
							SIRV616	885	756	869	9	5	2
							SIRV617	34	7	14	2	0	0
							SIRV618	0	0	0	0	0	0
							SIRV701	9367	0	0	4159	5193	0
							SIRV702	4304	2425	2452	1134	753	608
							SIRV703	31770	2938	1840	1414	70	967
							SIRV704	3095	532	590	12	0	0
							SIRV705	0	11125	6972	3	0	3391
							SIRV706	12988	1567	2373	43	87	30
							SIRV708	11420	1413	2170	24	43	26
