# Supplementary material for: Full-length isoform concatenation sequencing to resolve cancer transcriptome complexity
Source: BMC Genomics. 2024 Jan 29;25:122. doi: 10.1186/s12864-024-10021-x (PMC10823626; doi:10.1186/s12864-024-10021-x)
Supplement: Supplementary file 3 — Additional file 3. SQANTI3 intergenic isoform read lengths. [file 12864_2024_10021_MOESM3_ESM.xlsx]

## Sheet: Sheet1
Additional file 3. SQANTI3 intergenic isoform read lengths
HBR_SIRV_Non_1						HBR_SIRV_Non_2						HBR_SIRV_Non_3						HBR_SIRV_Con_1						HBR_SIRV_Con_2						HBR_SIRV_Con_3
isoform	Isoform Length	Full Isoform Length CCS Read Count	structural_category	associated_gene	associated_transcript	isoform	Isoform Length	Full Isoform Length CCS Read Count	structural_category	associated_gene	associated_transcript	isoform	Isoform Length	Full Isoform Length CCS Read Count	structural_category	associated_gene	associated_transcript	isoform	Isoform Length	Full Isoform Length CCS Read Count	structural_category	associated_gene	associated_transcript	isoform	Isoform Length	Full Isoform Length CCS Read Count	structural_category	associated_gene	associated_transcript	isoform	Isoform Length	Full Isoform Length CCS Read Count	structural_category	associated_gene	associated_transcript
PB.3465.1	3171	5	intergenic	novelGene_1_45	novel	PB.582.1	955	3	intergenic	novelGene_0_39	novel	PB.691.1	3762	3	intergenic	novelGene_0_27	novel	PB.1046.1	1044	4	intergenic	novelGene_0_524	novel	PB.110.2	1760	2	intergenic	novelGene_0_32	novel	PB.1073.1	906	2	intergenic	novelGene_0_501	novel
PB.3465.2	3574	2	intergenic	novelGene_1_47	novel	PB.582.2	1041	2	intergenic	novelGene_0_40	novel	PB.1673.1	4054	2	intergenic	novelGene_0_64	novel	PB.1136.1	1254	4	intergenic	novelGene_0_624	novel	PB.112.1	1466	2	intergenic	novelGene_0_35	novel	PB.1081.1	1432	2	intergenic	novelGene_0_504	novel
PB.3465.3	3393	2	intergenic	novelGene_1_46	novel	PB.1477.1	2274	2	intergenic	novelGene_0_113	novel	PB.2390.1	412	2	intergenic	novelGene_1_4	novel	PB.1138.1	630	2	intergenic	novelGene_0_626	novel	PB.1283.1	764	11	intergenic	novelGene_0_387	novel	PB.125.1	1454	2	intergenic	novelGene_0_43	novel
PB.5387.1	1029	2	intergenic	novelGene_2_21	novel	PB.1531.1	2769	2	intergenic	novelGene_0_120	novel	PB.2409.1	3777	3	intergenic	novelGene_1_7	novel	PB.1141.1	674	2	intergenic	novelGene_0_628	novel	PB.1306.1	1940	2	intergenic	novelGene_0_399	novel	PB.1414.1	1001	13	intergenic	novelGene_0_634	novel
PB.5725.1	3445	2	intergenic	novelGene_2_26	novel	PB.1644.1	3999	2	intergenic	novelGene_0_146	novel	PB.2410.1	2313	2	intergenic	novelGene_1_8	novel	PB.1353.1	1571	2	intergenic	novelGene_0_749	novel	PB.1306.2	1715	2	intergenic	novelGene_0_400	novel	PB.1559.1	1078	2	intergenic	novelGene_0_710	novel
PB.6482.1	4694	2	intergenic	novelGene_2_56	novel	PB.1856.1	978	2	intergenic	novelGene_0_174	novel	PB.3584.1	4281	3	intergenic	novelGene_1_49	novel	PB.1542.32	2132	5	intergenic	novelGene_0_856	novel	PB.156.3	1412	2	intergenic	novelGene_0_57	novel	PB.2161.19	1279	3	intergenic	novelGene_0_932	novel
PB.6482.2	3122	2	intergenic	novelGene_2_57	novel	PB.2076.9	3930	2	intergenic	novelGene_0_192	novel	PB.3662.1	808	2	intergenic	novelGene_1_52	novel	PB.1542.34	1940	3	intergenic	novelGene_0_857	novel	PB.1672.1	633	4	intergenic	novelGene_0_483	novel	PB.2399.1	688	4	intergenic	novelGene_0_1037	novel
PB.6774.1	4173	2	intergenic	novelGene_2_82	novel	PB.2127.7	3935	2	intergenic	novelGene_0_197	novel	PB.3662.2	2442	2	intergenic	novelGene_1_53	novel	PB.1562.4	741	2	intergenic	novelGene_0_863	novel	PB.1695.1	1386	2	intergenic	novelGene_0_490	novel	PB.2448.5	865	3	intergenic	novelGene_0_1060	novel
PB.7568.1	4900	2	intergenic	novelGene_3_26	novel	PB.2180.1	2067	2	intergenic	novelGene_0_205	novel	PB.3662.3	3202	2	intergenic	novelGene_1_55	novel	PB.1576.1	1730	2	intergenic	novelGene_0_877	novel	PB.1992.12	1278	2	intergenic	novelGene_0_596	novel	PB.2543.1	633	18	intergenic	novelGene_0_1113	novel
PB.7594.1	5362	28	intergenic	novelGene_3_34	novel	PB.2848.1	3116	2	intergenic	novelGene_1_13	novel	PB.3662.4	2215	15	intergenic	novelGene_1_54	novel	PB.1617.1	398	2	intergenic	novelGene_0_915	novel	PB.214.1	488	2	intergenic	novelGene_0_82	novel	PB.2543.2	511	5	intergenic	novelGene_0_1114	novel
PB.7594.10	2015	3	intergenic	novelGene_3_42	novel	PB.2848.2	4058	5	intergenic	novelGene_1_14	novel	PB.4582.1	2962	3	intergenic	novelGene_1_83	novel	PB.1672.1	1129	4	intergenic	novelGene_0_937	novel	PB.2323.1	603	10	intergenic	novelGene_0_712	novel	PB.2552.2	447	2	intergenic	novelGene_0_1120	novel
PB.7594.11	1515	2	intergenic	novelGene_3_43	novel	PB.2848.3	3269	2	intergenic	novelGene_1_15	novel	PB.6320.1	2946	2	intergenic	novelGene_2_32	novel	PB.1906.1	620	5	intergenic	novelGene_0_994	novel	PB.2323.2	511	10	intergenic	novelGene_0_713	novel	PB.2552.3	377	4	intergenic	novelGene_0_1121	novel
PB.7594.12	3213	2	intergenic	novelGene_3_45	novel	PB.4258.1	4250	3	intergenic	novelGene_1_155	novel	PB.6320.2	2451	4	intergenic	novelGene_2_33	novel	PB.1922.1	1207	6	intergenic	novelGene_0_998	novel	PB.90.1	2327	3	intergenic	novelGene_0_28	novel	PB.407.1	451	2	intergenic	novelGene_0_191	novel
PB.7594.13	7281	2	intergenic	novelGene_3_46	novel	PB.4341.5	700	2	intergenic	novelGene_1_166	novel	PB.6701.1	3089	2	intergenic	novelGene_2_53	novel	PB.1932.1	2055	2	intergenic	novelGene_0_1004	novel	PB.909.1	956	2	intergenic	novelGene_0_278	novel	PB.435.1	498	7	intergenic	novelGene_0_207	novel
PB.7594.2	4220	6	intergenic	novelGene_3_35	novel	PB.4347.1	2227	26	intergenic	novelGene_1_167	novel	PB.6783.1	4695	4	intergenic	novelGene_2_62	novel	PB.2506.4	792	2	intergenic	novelGene_0_1309	novel	PB.909.2	1046	9	intergenic	novelGene_0_279	novel	PB.464.1	1368	4	intergenic	novelGene_0_216	novel
PB.7594.3	3846	2	intergenic	novelGene_3_36	novel	PB.4347.2	3816	2	intergenic	novelGene_1_168	novel	PB.7111.1	1754	2	intergenic	novelGene_2_80	novel	PB.2567.12	843	5	intergenic	novelGene_0_1354	novel	PB.909.3	1327	2	intergenic	novelGene_0_280	novel	PB.464.2	1246	3	intergenic	novelGene_0_217	novel
PB.7594.4	5733	2	intergenic	novelGene_3_37	novel	PB.4732.1	3001	2	intergenic	novelGene_1_192	novel	PB.7472.2	2257	2	intergenic	novelGene_3_9	novel	PB.2567.15	755	2	intergenic	novelGene_0_1355	novel	PB.2710.1	529	2	intergenic	novelGene_0_905	novel	PB.509.1	1295	2	intergenic	novelGene_0_224	novel
PB.7594.5	3269	7	intergenic	novelGene_3_38	novel	PB.4733.2	2464	3	intergenic	novelGene_1_194	novel	PB.7529.1	4686	2	intergenic	novelGene_3_13	novel	PB.2668.1	687	15	intergenic	novelGene_0_1424	novel	PB.3072.2	888	11	intergenic	novelGene_0_1046	novel	PB.651.1	625	2	intergenic	novelGene_0_263	novel
PB.7594.6	3467	2	intergenic	novelGene_3_39	novel	PB.4992.6	4340	2	intergenic	novelGene_1_215	novel	PB.7921.1	1299	9	intergenic	novelGene_3_27	novel	PB.2668.2	732	5	intergenic	novelGene_0_1425	novel	PB.3087.2	1030	5	intergenic	novelGene_0_1051	novel	PB.707.1	479	2	intergenic	novelGene_0_285	novel
PB.7594.7	5176	13	intergenic	novelGene_3_40	novel	PB.5444.1	2982	3	intergenic	novelGene_1_242	novel	PB.7921.3	5172	42	intergenic	novelGene_3_29	novel	PB.349.1	621	3	intergenic	novelGene_0_183	novel	PB.3208.1	702	2	intergenic	novelGene_0_1086	novel	PB.989.1	2750	2	intergenic	novelGene_0_428	novel
PB.7594.8	1190	8	intergenic	novelGene_3_41	novel	PB.6267.2	3406	2	intergenic	novelGene_2_32	novel	PB.7921.4	3333	16	intergenic	novelGene_3_30	novel	PB.44.3	669	4	intergenic	novelGene_0_10	novel	PB.3272.13	600	2	intergenic	novelGene_0_1119	novel	PB.989.2	1292	2	intergenic	novelGene_0_431	novel
PB.7594.9	3326	18	intergenic	novelGene_3_44	novel	PB.6436.1	738	2	intergenic	novelGene_2_44	novel	PB.7921.5	2015	4	intergenic	novelGene_3_31	novel	PB.481.1	496	7	intergenic	novelGene_0_244	novel	PB.3278.1	1743	6	intergenic	novelGene_0_1124	novel	PB.989.3	1047	4	intergenic	novelGene_0_429	novel
PB.7595.4	2679	2	intergenic	novelGene_3_48	novel	PB.6544.1	3580	2	intergenic	novelGene_2_64	novel	PB.7921.6	3243	13	intergenic	novelGene_3_32	novel	PB.502.1	744	2	intergenic	novelGene_0_252	novel	PB.3423.1	360	3	intergenic	novelGene_0_1156	novel	PB.989.4	955	2	intergenic	novelGene_0_430	novel
PB.7595.5	2083	6	intergenic	novelGene_3_49	novel	PB.6549.1	1766	3	intergenic	novelGene_2_67	novel	PB.7921.7	5231	22	intergenic	novelGene_3_34	novel	PB.552.1	1311	2	intergenic	novelGene_0_266	novel	PB.3451.1	630	2	intergenic	novelGene_0_1159	novel	PB.2850.1	1213	5	intergenic	novelGene_0_1342	novel
PB.7595.8	2046	2	intergenic	novelGene_3_50	novel	PB.6674.1	1009	2	intergenic	novelGene_2_71	novel	PB.7921.9	3865	2	intergenic	novelGene_3_35	novel	PB.589.2	738	2	intergenic	novelGene_0_277	novel	PB.3550.1	567	2	intergenic	novelGene_0_1188	novel	PB.2867.4	708	2	intergenic	novelGene_0_1350	novel
PB.7647.36	6542	2	intergenic	novelGene_3_55	novel	PB.7053.1	5153	4	intergenic	novelGene_2_81	novel	PB.7922.1	2101	11	intergenic	novelGene_3_37	novel	PB.713.1	677	4	intergenic	novelGene_0_318	novel	PB.3695.1	2920	2	intergenic	novelGene_0_1238	novel	PB.3121.1	709	2	intergenic	novelGene_0_1479	novel
PB.8615.1	3857	2	intergenic	novelGene_3_113	novel	PB.7467.1	2452	5	intergenic	novelGene_2_88	novel	PB.8410.1	2464	2	intergenic	novelGene_3_56	novel	PB.3007.3	698	5	intergenic	novelGene_0_1683	novel	PB.3847.1	694	2	intergenic	novelGene_0_1265	novel	PB.3279.1	491	2	intergenic	novelGene_0_1578	novel
PB.9062.1	3785	3	intergenic	novelGene_3_142	novel	PB.8051.1	4693	8	intergenic	novelGene_2_164	novel	PB.11604.1	2707	2	intergenic	novelGene_4_286	novel	PB.3444.1	704	2	intergenic	novelGene_0_1976	novel	PB.3908.3	828	2	intergenic	novelGene_0_1275	novel	PB.3396.1	923	6	intergenic	novelGene_0_1634	novel
PB.9076.1	3006	2	intergenic	novelGene_3_143	novel	PB.8484.1	1767	2	intergenic	novelGene_2_226	novel	PB.11606.1	5446	17	intergenic	novelGene_4_288	novel	PB.3470.1	909	2	intergenic	novelGene_0_1990	novel	PB.4328.1	577	2	intergenic	novelGene_0_1415	novel	PB.3396.2	902	5	intergenic	novelGene_0_1635	novel
PB.11076.10	3777	3	intergenic	novelGene_4_319	novel	PB.8870.1	2804	2	intergenic	novelGene_3_17	novel	PB.11607.1	1571	2	intergenic	novelGene_4_289	novel	PB.3574.2	882	10	intergenic	novelGene_0_2045	novel	PB.4418.2	674	6	intergenic	novelGene_0_1444	novel	PB.3412.2	946	6	intergenic	novelGene_0_1651	novel
PB.11076.3	6983	2	intergenic	novelGene_4_318	novel	PB.9010.1	3871	2	intergenic	novelGene_3_40	novel	PB.11608.1	2057	67	intergenic	novelGene_4_290	novel	PB.3587.1	1052	4	intergenic	novelGene_0_2052	novel	PB.4419.1	996	2	intergenic	novelGene_0_1445	novel	PB.3412.3	1027	7	intergenic	novelGene_0_1652	novel
PB.11077.1	901	2	intergenic	novelGene_4_320	novel	PB.9034.1	3157	2	intergenic	novelGene_3_47	novel	PB.11608.10	2340	3	intergenic	novelGene_4_293	novel	PB.3587.2	946	4	intergenic	novelGene_0_2053	novel	PB.4568.1	3733	3	intergenic	novelGene_0_1526	novel	PB.3457.1	760	2	intergenic	novelGene_0_1662	novel
PB.11078.1	1816	2	intergenic	novelGene_4_321	novel	PB.9439.1	1028	5	intergenic	novelGene_3_71	novel	PB.11608.11	1979	6	intergenic	novelGene_4_303	novel	PB.3587.3	1189	2	intergenic	novelGene_0_2054	novel	PB.4568.2	3117	5	intergenic	novelGene_0_1525	novel	PB.3589.1	3299	2	intergenic	novelGene_0_1728	novel
PB.11078.10	1873	10	intergenic	novelGene_4_330	novel	PB.9439.10	3343	3	intergenic	novelGene_3_80	novel	PB.11608.12	1873	5	intergenic	novelGene_4_300	novel	PB.3631.1	776	2	intergenic	novelGene_0_2076	novel	PB.4568.4	3298	3	intergenic	novelGene_0_1527	novel	PB.3646.14	569	2	intergenic	novelGene_0_1773	novel
PB.11078.11	1852	4	intergenic	novelGene_4_331	novel	PB.9439.11	3263	35	intergenic	novelGene_3_81	novel	PB.11608.13	1873	5	intergenic	novelGene_4_295	novel	PB.3801.1	536	2	intergenic	novelGene_0_2188	novel	PB.4568.5	2296	2	intergenic	novelGene_0_1528	novel	PB.3652.1	1744	2	intergenic	novelGene_0_1778	novel
PB.11078.12	1881	4	intergenic	novelGene_4_328	novel	PB.9439.12	5172	39	intergenic	novelGene_3_82	novel	PB.11608.14	1808	22	intergenic	novelGene_4_296	novel	PB.3808.12	546	2	intergenic	novelGene_0_2214	novel	PB.4569.1	1037	5	intergenic	novelGene_0_1533	novel	PB.3682.1	2775	2	intergenic	novelGene_0_1788	novel
PB.11078.13	1808	19	intergenic	novelGene_4_326	novel	PB.9439.13	3800	4	intergenic	novelGene_3_83	novel	PB.11608.15	1837	3	intergenic	novelGene_4_298	novel	PB.3808.13	626	3	intergenic	novelGene_0_2215	novel	PB.4569.2	2313	9	intergenic	novelGene_0_1532	novel	PB.3687.1	638	2	intergenic	novelGene_0_1792	novel
PB.11078.14	1745	48	intergenic	novelGene_4_327	novel	PB.9439.14	1719	2	intergenic	novelGene_3_84	novel	PB.11608.16	2297	2	intergenic	novelGene_4_304	novel	PB.3815.1	1747	4	intergenic	novelGene_0_2225	novel	PB.5016.1	508	4	intergenic	novelGene_1_91	novel	PB.3687.2	419	2	intergenic	novelGene_0_1791	novel
PB.11078.15	1784	4	intergenic	novelGene_4_332	novel	PB.9439.16	1591	2	intergenic	novelGene_3_86	novel	PB.11608.2	2041	4	intergenic	novelGene_4_291	novel	PB.3876.1	1296	2	intergenic	novelGene_0_2252	novel	PB.5500.1	856	2	intergenic	novelGene_1_247	novel	PB.3811.1	407	3	intergenic	novelGene_0_1827	novel
PB.11078.16	1676	42	intergenic	novelGene_4_323	novel	PB.9439.17	1169	27	intergenic	novelGene_3_87	novel	PB.11608.4	1740	64	intergenic	novelGene_4_297	novel	PB.3876.2	1444	2	intergenic	novelGene_0_2254	novel	PB.5594.1	1575	3	intergenic	novelGene_1_283	novel	PB.3811.2	453	6	intergenic	novelGene_0_1828	novel
PB.11078.17	1602	18	intergenic	novelGene_4_322	novel	PB.9439.18	3139	4	intergenic	novelGene_3_88	novel	PB.11608.5	1794	3	intergenic	novelGene_4_301	novel	PB.3876.4	948	6	intergenic	novelGene_0_2253	novel	PB.5711.2	1279	2	intergenic	novelGene_1_325	novel	PB.3844.1	645	4	intergenic	novelGene_0_1835	novel
PB.11078.18	5348	2	intergenic	novelGene_4_335	novel	PB.9439.19	3311	27	intergenic	novelGene_3_89	novel	PB.11608.6	1608	20	intergenic	novelGene_4_292	novel	PB.3981.1	527	5	intergenic	novelGene_0_2279	novel	PB.5875.1	655	4	intergenic	novelGene_1_372	novel	PB.4267.1	711	3	intergenic	novelGene_0_2003	novel
PB.11078.3	5227	2	intergenic	novelGene_4_324	novel	PB.9439.2	1905	2	intergenic	novelGene_3_72	novel	PB.11608.7	1658	3	intergenic	novelGene_4_302	novel	PB.3981.2	332	4	intergenic	novelGene_0_2278	novel	PB.5926.2	656	5	intergenic	novelGene_1_388	novel	PB.4349.2	1342	2	intergenic	novelGene_0_2016	novel
PB.11078.6	2870	2	intergenic	novelGene_4_325	novel	PB.9439.20	4146	2	intergenic	novelGene_3_90	novel	PB.11608.8	2386	4	intergenic	novelGene_4_294	novel	PB.4454.1	673	4	intergenic	novelGene_0_2519	novel	PB.6107.1	584	4	intergenic	novelGene_1_500	novel	PB.4378.13	572	2	intergenic	novelGene_0_2026	novel
PB.11078.7	2411	6	intergenic	novelGene_4_333	novel	PB.9439.3	1144	22	intergenic	novelGene_3_73	novel	PB.11608.9	2403	4	intergenic	novelGene_4_299	novel	PB.4454.3	706	5	intergenic	novelGene_0_2521	novel	PB.6873.1	692	2	intergenic	novelGene_1_754	novel	PB.4440.1	675	2	intergenic	novelGene_0_2044	novel
PB.11078.8	2039	7	intergenic	novelGene_4_329	novel	PB.9439.4	7418	2	intergenic	novelGene_3_74	novel	PB.11609.1	925	5	intergenic	novelGene_4_306	novel	PB.4454.4	2007	2	intergenic	novelGene_0_2520	novel	PB.6983.1	422	4	intergenic	novelGene_1_795	novel	PB.4751.1	829	2	intergenic	novelGene_0_2211	novel
PB.11078.9	1945	12	intergenic	novelGene_4_334	novel	PB.9439.5	493	4	intergenic	novelGene_3_75	novel	PB.11610.1	2837	2	intergenic	novelGene_4_307	novel	PB.4970.1	842	8	intergenic	novelGene_0_2782	novel	PB.7004.4	659	16	intergenic	novelGene_1_798	novel	PB.4931.1	680	7	intergenic	novelGene_0_2287	novel
PB.11079.1	2866	4	intergenic	novelGene_4_336	novel	PB.9439.6	5106	4	intergenic	novelGene_3_76	novel	PB.11611.1	5534	4	intergenic	novelGene_4_309	novel	PB.5158.3	674	10	intergenic	novelGene_0_2879	novel	PB.7015.1	409	3	intergenic	novelGene_1_799	novel	PB.5101.1	859	6	intergenic	novelGene_0_2381	novel
PB.11080.1	5535	2	intergenic	novelGene_4_338	novel	PB.9439.7	5722	5	intergenic	novelGene_3_77	novel	PB.11611.3	5252	2	intergenic	novelGene_4_310	novel	PB.5190.1	523	2	intergenic	novelGene_0_2906	novel	PB.7017.1	826	43	intergenic	novelGene_1_801	novel	PB.5101.2	2321	2	intergenic	novelGene_0_2382	novel
PB.11080.3	3625	2	intergenic	novelGene_4_339	novel	PB.9439.8	2035	6	intergenic	novelGene_3_78	novel	PB.11612.2	1693	7	intergenic	novelGene_4_312	novel	PB.5376.1	641	2	intergenic	novelGene_0_3046	novel	PB.7017.2	2389	2	intergenic	novelGene_1_800	novel	PB.5101.3	3112	4	intergenic	novelGene_0_2383	novel
PB.11080.4	4756	2	intergenic	novelGene_4_340	novel	PB.9439.9	5257	41	intergenic	novelGene_3_79	novel	PB.11612.3	1606	2	intergenic	novelGene_4_313	novel	PB.5380.1	447	2	intergenic	novelGene_0_3050	novel	PB.7017.3	2211	43	intergenic	novelGene_1_803	novel	PB.5102.1	1060	12	intergenic	novelGene_0_2387	novel
PB.11081.2	2304	2	intergenic	novelGene_4_342	novel	PB.9440.4	2263	2	intergenic	novelGene_3_96	novel	PB.11612.4	2216	2	intergenic	novelGene_4_314	novel	PB.5870.1	942	2	intergenic	novelGene_1_200	novel	PB.7017.4	949	4	intergenic	novelGene_1_805	novel	PB.5102.2	2313	7	intergenic	novelGene_0_2386	novel
PB.11081.3	2216	3	intergenic	novelGene_4_343	novel	PB.9440.5	2078	21	intergenic	novelGene_3_95	novel	PB.11612.5	1919	7	intergenic	novelGene_4_315	novel	PB.5901.2	1099	2	intergenic	novelGene_1_215	novel	PB.7017.5	789	12	intergenic	novelGene_1_804	novel	PB.5574.1	644	3	intergenic	novelGene_1_115	novel
PB.11081.4	1919	5	intergenic	novelGene_4_344	novel	PB.9440.6	6715	2	intergenic	novelGene_3_94	novel	PB.11781.1	4367	110	intergenic	novelGene_4_729	novel	PB.5903.1	500	8	intergenic	novelGene_1_216	novel	PB.7017.6	2913	2	intergenic	novelGene_1_802	novel	PB.5574.2	1046	2	intergenic	novelGene_1_116	novel
PB.11081.5	1778	2	intergenic	novelGene_4_345	novel	PB.9440.7	3939	2	intergenic	novelGene_3_93	novel	PB.11781.4	2167	2	intergenic	novelGene_4_730	novel	PB.6460.1	1073	2	intergenic	novelGene_1_526	novel	PB.7036.1	3011	2	intergenic	novelGene_1_810	novel	PB.5574.3	883	2	intergenic	novelGene_1_117	novel
PB.11081.6	1693	4	intergenic	novelGene_4_346	novel	PB.9440.9	2046	2	intergenic	novelGene_3_97	novel	PB.11859.1	3907	14	intergenic	novelGene_4_988	novel	PB.6495.2	477	2	intergenic	novelGene_1_546	novel	PB.7281.1	1112	3	intergenic	novelGene_1_897	novel	PB.5604.1	518	4	intergenic	novelGene_1_136	novel
PB.11242.1	3057	9	intergenic	novelGene_4_810	novel	PB.9579.1	668	3	intergenic	novelGene_3_123	novel	PB.11616.3	1573	3	intergenic	novelGene_4_322	novel	PB.6638.1	4022	2	intergenic	novelGene_1_600	novel	PB.7597.1	479	2	intergenic	novelGene_1_987	novel	PB.5837.1	5131	2	intergenic	novelGene_1_194	novel
PB.11242.10	2161	5	intergenic	novelGene_4_814	novel	PB.10401.1	4134	2	intergenic	novelGene_3_235	novel	PB.11616.4	2047	2	intergenic	novelGene_4_321	novel	PB.6758.1	3387	2	intergenic	novelGene_1_648	novel	PB.7637.2	544	2	intergenic	novelGene_1_1005	novel	PB.6129.1	855	4	intergenic	novelGene_1_378	novel
PB.11242.2	4351	5	intergenic	novelGene_4_811	novel	PB.10803.1	4712	2	intergenic	novelGene_3_309	novel	PB.11616.5	1728	40	intergenic	novelGene_4_324	novel	PB.6758.2	3304	2	intergenic	novelGene_1_649	novel	PB.8285.3	650	2	intergenic	novelGene_1_1217	novel	PB.6252.1	1579	2	intergenic	novelGene_1_429	novel
PB.11242.6	3965	12	intergenic	novelGene_4_812	novel	PB.10845.1	4351	2	intergenic	novelGene_3_319	novel	PB.11616.6	1647	2	intergenic	novelGene_4_325	novel	PB.6778.1	604	3	intergenic	novelGene_1_653	novel	PB.8422.1	445	5	intergenic	novelGene_1_1254	novel	PB.6337.1	1925	3	intergenic	novelGene_1_471	novel
PB.11242.7	4638	2	intergenic	novelGene_4_813	novel	PB.10869.1	953	2	intergenic	novelGene_3_321	novel	PB.11616.7	3366	6	intergenic	novelGene_4_323	novel	PB.6796.1	983	2	intergenic	novelGene_1_658	novel	PB.8608.1	666	2	intergenic	novelGene_1_1293	novel	PB.6378.1	1431	3	intergenic	novelGene_1_491	novel
PB.11083.3	2716	4	intergenic	novelGene_4_353	novel	PB.14115.1	2459	3	intergenic	novelGene_4_591	novel	PB.11619.1	3614	2	intergenic	novelGene_4_330	novel	PB.6815.3	1519	2	intergenic	novelGene_1_669	novel	PB.8733.2	999	2	intergenic	novelGene_1_1348	novel	PB.6378.2	1080	2	intergenic	novelGene_1_492	novel
PB.11083.4	1798	5	intergenic	novelGene_4_354	novel	PB.14115.2	2518	32	intergenic	novelGene_4_592	novel	PB.11620.1	1632	3	intergenic	novelGene_4_331	novel	PB.6815.4	933	2	intergenic	novelGene_1_670	novel	PB.8748.1	1058	5	intergenic	novelGene_1_1354	novel	PB.6542.1	431	3	intergenic	novelGene_1_578	novel
PB.11083.6	1546	16	intergenic	novelGene_4_350	novel	PB.14116.1	4279	17	intergenic	novelGene_4_593	novel	PB.11783.1	887	2	intergenic	novelGene_4_732	novel	PB.6877.6	708	2	intergenic	novelGene_1_724	novel	PB.8780.1	3426	2	intergenic	novelGene_1_1367	novel	PB.6601.4	674	3	intergenic	novelGene_1_603	novel
PB.11083.7	1438	4	intergenic	novelGene_4_352	novel	PB.14117.1	7445	30	intergenic	novelGene_4_594	novel	PB.11621.1	4202	2	intergenic	novelGene_4_332	novel	PB.6887.1	487	3	intergenic	novelGene_1_726	novel	PB.8795.2	563	2	intergenic	novelGene_1_1372	novel	PB.6601.5	495	3	intergenic	novelGene_1_604	novel
PB.11099.2	3514	65	intergenic	novelGene_4_384	novel	PB.14117.3	6255	2	intergenic	novelGene_4_596	novel	PB.11633.1	2847	2	intergenic	novelGene_4_356	novel	PB.6962.2	661	5	intergenic	novelGene_1_760	novel	PB.8873.1	427	2	intergenic	novelGene_1_1391	novel	PB.6737.5	541	2	intergenic	novelGene_1_716	novel
PB.11087.1	1833	7	intergenic	novelGene_4_362	novel	PB.14117.4	6126	2	intergenic	novelGene_4_595	novel	PB.11633.2	3617	2	intergenic	novelGene_4_357	novel	PB.7132.1	1557	3	intergenic	novelGene_1_920	novel	PB.8947.1	1146	4	intergenic	novelGene_1_1398	novel	PB.6804.2	591	2	intergenic	novelGene_1_751	novel
PB.11089.3	3130	6	intergenic	novelGene_4_368	novel	PB.14128.1	472	2	intergenic	novelGene_4_635	novel	PB.11633.3	3484	27	intergenic	novelGene_4_358	novel	PB.7195.1	582	3	intergenic	novelGene_1_972	novel	PB.8947.2	1061	2	intergenic	novelGene_1_1399	novel	PB.6804.3	604	2	intergenic	novelGene_1_752	novel
PB.11089.4	3105	55	intergenic	novelGene_4_367	novel	PB.14129.1	2414	4	intergenic	novelGene_4_636	novel	PB.11634.1	2847	2	intergenic	novelGene_4_361	novel	PB.7207.2	697	2	intergenic	novelGene_1_978	novel	PB.8947.3	878	3	intergenic	novelGene_1_1400	novel	PB.7173.1	803	2	intergenic	novelGene_1_914	novel
PB.11089.5	3067	16	intergenic	novelGene_4_365	novel	PB.14118.1	1770	2	intergenic	novelGene_4_597	novel	PB.11622.1	1867	26	intergenic	novelGene_4_333	novel	PB.7230.3	744	2	intergenic	novelGene_1_997	novel	PB.8947.4	812	4	intergenic	novelGene_1_1401	novel	PB.7294.1	1337	3	intergenic	novelGene_1_980	novel
PB.11089.6	2986	3	intergenic	novelGene_4_366	novel	PB.14118.2	1221	4	intergenic	novelGene_4_598	novel	PB.11622.2	1590	3	intergenic	novelGene_4_334	novel	PB.7718.2	1292	12	intergenic	novelGene_1_1287	novel	PB.8947.5	3603	2	intergenic	novelGene_1_1402	novel	PB.7533.1	1076	4	intergenic	novelGene_1_1089	novel
PB.11090.3	2387	71	intergenic	novelGene_4_370	novel	PB.14119.1	1950	24	intergenic	novelGene_4_601	novel	PB.11623.1	3188	419	intergenic	novelGene_4_337	novel	PB.7846.1	1579	2	intergenic	novelGene_1_1361	novel	PB.8947.6	709	2	intergenic	novelGene_1_1403	novel	PB.7676.1	735	2	intergenic	novelGene_1_1153	novel
PB.11092.1	4115	2	intergenic	novelGene_4_372	novel	PB.14119.10	1873	7	intergenic	novelGene_4_605	novel	PB.11623.10	2493	35	intergenic	novelGene_4_341	novel	PB.7933.1	981	2	intergenic	novelGene_1_1402	novel	PB.8947.7	811	2	intergenic	novelGene_1_1404	novel	PB.7718.1	454	2	intergenic	novelGene_1_1169	novel
PB.11093.1	3957	14	intergenic	novelGene_4_373	novel	PB.14119.11	1824	2	intergenic	novelGene_4_606	novel	PB.11623.11	2878	3	intergenic	novelGene_4_342	novel	PB.8182.1	1441	2	intergenic	novelGene_1_1557	novel	PB.9125.3	545	4	intergenic	novelGene_1_1437	novel	PB.7792.1	432	4	intergenic	novelGene_1_1205	novel
PB.11093.4	4322	2	intergenic	novelGene_4_374	novel	PB.14119.12	1686	51	intergenic	novelGene_4_603	novel	PB.11623.12	3280	2	intergenic	novelGene_4_343	novel	PB.8225.1	450	3	intergenic	novelGene_1_1582	novel	PB.9128.1	642	2	intergenic	novelGene_1_1438	novel	PB.7802.1	1541	2	intergenic	novelGene_1_1208	novel
PB.11093.5	2422	2	intergenic	novelGene_4_375	novel	PB.14119.13	1602	33	intergenic	novelGene_4_602	novel	PB.11623.2	3080	9	intergenic	novelGene_4_336	novel	PB.8245.2	683	24	intergenic	novelGene_1_1585	novel	PB.9359.1	1049	2	intergenic	novelGene_1_1511	novel	PB.7804.1	892	2	intergenic	novelGene_1_1209	novel
PB.11094.1	1455	3	intergenic	novelGene_4_376	novel	PB.14119.14	5288	4	intergenic	novelGene_4_613	novel	PB.11623.5	3029	3	intergenic	novelGene_4_340	novel	PB.8258.1	1054	2	intergenic	novelGene_1_1589	novel	PB.10035.35	833	2	intergenic	novelGene_2_170	novel	PB.7813.3	673	22	intergenic	novelGene_1_1211	novel
PB.11096.1	5565	2	intergenic	novelGene_4_378	novel	PB.14119.15	4686	3	intergenic	novelGene_4_611	novel	PB.11623.6	2959	3	intergenic	novelGene_4_338	novel	PB.8258.2	1493	2	intergenic	novelGene_1_1590	novel	PB.9857.1	613	3	intergenic	novelGene_2_115	novel	PB.7825.1	961	3	intergenic	novelGene_1_1215	novel
PB.11096.3	2953	281	intergenic	novelGene_4_379	novel	PB.14119.18	3171	2	intergenic	novelGene_4_614	novel	PB.11623.7	2941	5	intergenic	novelGene_4_339	novel	PB.8258.3	1420	2	intergenic	novelGene_1_1594	novel	PB.9868.6	990	2	intergenic	novelGene_2_120	novel	PB.7825.2	679	3	intergenic	novelGene_1_1214	novel
PB.11096.5	2521	2	intergenic	novelGene_4_380	novel	PB.14119.2	1892	8	intergenic	novelGene_4_599	novel	PB.11624.1	2387	81	intergenic	novelGene_4_344	novel	PB.8258.4	805	43	intergenic	novelGene_1_1591	novel	PB.9868.7	880	3	intergenic	novelGene_2_119	novel	PB.7825.3	1053	3	intergenic	novelGene_1_1219	novel
PB.11097.1	647	3	intergenic	novelGene_4_381	novel	PB.14119.3	1829	2	intergenic	novelGene_4_600	novel	PB.11627.1	3405	12	intergenic	novelGene_4_347	novel	PB.8258.5	775	16	intergenic	novelGene_1_1592	novel	PB.10256.1	501	4	intergenic	novelGene_2_234	novel	PB.7825.5	806	58	intergenic	novelGene_1_1217	novel
PB.11103.1	2530	5	intergenic	novelGene_4_392	novel	PB.14119.4	2471	2	intergenic	novelGene_4_609	novel	PB.11627.2	3335	2	intergenic	novelGene_4_348	novel	PB.8258.6	650	2	intergenic	novelGene_1_1593	novel	PB.10576.2	677	3	intergenic	novelGene_2_339	novel	PB.7825.6	789	15	intergenic	novelGene_1_1218	novel
PB.11102.2	1965	10	intergenic	novelGene_4_391	novel	PB.14119.5	2343	6	intergenic	novelGene_4_610	novel	PB.11628.1	1518	11	intergenic	novelGene_4_349	novel	PB.8258.7	726	2	intergenic	novelGene_1_1595	novel	PB.10623.1	787	2	intergenic	novelGene_2_350	novel	PB.7825.7	695	2	intergenic	novelGene_1_1220	novel
PB.11104.1	5020	2	intergenic	novelGene_4_393	novel	PB.14119.6	2330	5	intergenic	novelGene_4_604	novel	PB.11629.2	3171	55	intergenic	novelGene_4_351	novel	PB.8571.1	1092	6	intergenic	novelGene_1_1766	novel	PB.10623.2	617	12	intergenic	novelGene_2_351	novel	PB.8115.1	1207	5	intergenic	novelGene_1_1359	novel
PB.11105.2	3038	2	intergenic	novelGene_4_395	novel	PB.14119.7	1981	112	intergenic	novelGene_4_607	novel	PB.11630.1	3908	13	intergenic	novelGene_4_352	novel	PB.8921.1	416	2	intergenic	novelGene_1_1946	novel	PB.10623.3	644	17	intergenic	novelGene_2_352	novel	PB.8115.2	4137	4	intergenic	novelGene_1_1360	novel
PB.11105.3	3312	2	intergenic	novelGene_4_397	novel	PB.14119.8	1913	90	intergenic	novelGene_4_608	novel	PB.11631.1	2937	454	intergenic	novelGene_4_353	novel	PB.9125.1	811	2	intergenic	novelGene_1_2066	novel	PB.10623.4	1035	11	intergenic	novelGene_2_353	novel	PB.8261.2	437	2	intergenic	novelGene_1_1417	novel
PB.11105.4	2484	2	intergenic	novelGene_4_396	novel	PB.14119.9	1883	10	intergenic	novelGene_4_612	novel	PB.11631.2	2561	4	intergenic	novelGene_4_354	novel	PB.9125.2	650	2	intergenic	novelGene_1_2067	novel	PB.10673.1	657	2	intergenic	novelGene_2_370	novel	PB.8459.1	426	3	intergenic	novelGene_1_1492	novel
PB.11106.1	3149	3	intergenic	novelGene_4_398	novel	PB.14120.1	925	10	intergenic	novelGene_4_616	novel	PB.11632.1	498	13	intergenic	novelGene_4_355	novel	PB.10236.1	1087	3	intergenic	novelGene_1_2581	novel	PB.11103.1	1054	2	intergenic	novelGene_2_474	novel	PB.9349.1	524	4	intergenic	novelGene_1_1886	novel
PB.11106.2	3387	2	intergenic	novelGene_4_399	novel	PB.14120.2	650	2	intergenic	novelGene_4_615	novel	PB.11636.2	1971	7	intergenic	novelGene_4_364	novel	PB.10236.2	904	2	intergenic	novelGene_1_2582	novel	PB.11103.2	532	4	intergenic	novelGene_2_475	novel	PB.9400.1	557	7	intergenic	novelGene_1_1912	novel
PB.11106.3	3725	3	intergenic	novelGene_4_400	novel	PB.14121.1	3018	2	intergenic	novelGene_4_617	novel	PB.11637.1	4664	2	intergenic	novelGene_4_366	novel	PB.10290.1	563	7	intergenic	novelGene_1_2608	novel	PB.11178.1	3438	3	intergenic	novelGene_2_489	novel	PB.9400.2	692	2	intergenic	novelGene_1_1913	novel
PB.11106.4	2646	2	intergenic	novelGene_4_401	novel	PB.14123.2	5619	3	intergenic	novelGene_4_620	novel	PB.11638.2	2686	2	intergenic	novelGene_4_367	novel	PB.9463.1	586	2	intergenic	novelGene_1_2229	novel	PB.11190.4	655	2	intergenic	novelGene_2_500	novel	PB.9743.1	1042	2	intergenic	novelGene_1_2023	novel
PB.11107.1	149	2	intergenic	novelGene_4_402	novel	PB.14123.3	5357	10	intergenic	novelGene_4_621	novel	PB.11638.3	2489	3	intergenic	novelGene_4_369	novel	PB.9613.1	700	2	intergenic	novelGene_1_2308	novel	PB.11800.2	2018	3	intergenic	novelGene_2_591	novel	PB.9806.2	550	5	intergenic	novelGene_1_2054	novel
PB.11108.1	1918	2	intergenic	novelGene_4_403	novel	PB.14124.2	2310	2	intergenic	novelGene_4_624	novel	PB.11639.1	3970	2	intergenic	novelGene_4_370	novel	PB.10464.2	730	2	intergenic	novelGene_1_2665	novel	PB.11812.1	2505	24	intergenic	novelGene_2_594	novel	PB.10159.5	539	3	intergenic	novelGene_1_2149	novel
PB.11245.4	4668	2	intergenic	novelGene_4_816	novel	PB.14124.3	2301	2	intergenic	novelGene_4_625	novel	PB.11642.1	3013	2	intergenic	novelGene_4_373	novel	PB.10464.3	781	2	intergenic	novelGene_1_2666	novel	PB.12013.1	983	2	intergenic	novelGene_2_657	novel	PB.10161.1	735	2	intergenic	novelGene_1_2151	novel
PB.11245.8	6189	2	intergenic	novelGene_4_817	novel	PB.14124.4	2004	4	intergenic	novelGene_4_626	novel	PB.11642.2	2980	5	intergenic	novelGene_4_374	novel	PB.10464.4	808	7	intergenic	novelGene_1_2667	novel	PB.12113.1	605	2	intergenic	novelGene_2_693	novel	PB.10493.1	907	4	intergenic	novelGene_1_2285	novel
PB.11248.1	4141	2	intergenic	novelGene_4_821	novel	PB.14124.5	2055	2	intergenic	novelGene_4_627	novel	PB.11642.3	4178	2	intergenic	novelGene_4_375	novel	PB.10655.1	532	8	intergenic	novelGene_1_2730	novel	PB.12237.1	805	3	intergenic	novelGene_2_767	novel	PB.9971.1	1051	6	intergenic	novelGene_1_2099	novel
PB.11248.10	3953	2	intergenic	novelGene_4_828	novel	PB.14124.6	1919	20	intergenic	novelGene_4_628	novel	PB.11642.4	5761	2	intergenic	novelGene_4_376	novel	PB.10657.1	773	3	intergenic	novelGene_1_2732	novel	PB.12335.1	740	2	intergenic	novelGene_2_800	novel	PB.9971.3	1029	2	intergenic	novelGene_1_2101	novel
PB.11248.11	3727	27	intergenic	novelGene_4_829	novel	PB.14124.7	1832	10	intergenic	novelGene_4_629	novel	PB.11643.1	482	21	intergenic	novelGene_4_377	novel	PB.10980.1	949	5	intergenic	novelGene_1_2877	novel	PB.12573.1	705	7	intergenic	novelGene_2_890	novel	PB.9971.4	762	6	intergenic	novelGene_1_2102	novel
PB.11248.12	3749	6	intergenic	novelGene_4_830	novel	PB.14124.8	1778	3	intergenic	novelGene_4_630	novel	PB.11784.1	6767	108	intergenic	novelGene_4_733	novel	PB.11594.1	1290	2	intergenic	novelGene_2_237	novel	PB.12602.1	860	2	intergenic	novelGene_2_904	novel	PB.9971.5	911	2	intergenic	novelGene_1_2103	novel
PB.11248.13	3035	2	intergenic	novelGene_4_831	novel	PB.14124.9	1693	11	intergenic	novelGene_4_631	novel	PB.11787.1	4164	209	intergenic	novelGene_4_736	novel	PB.11630.1	867	2	intergenic	novelGene_2_256	novel	PB.12605.1	967	2	intergenic	novelGene_2_905	novel	PB.9971.6	833	7	intergenic	novelGene_1_2104	novel
PB.11248.14	3592	3	intergenic	novelGene_4_832	novel	PB.14332.1	4346	230	intergenic	novelGene_4_1269	novel	PB.11787.10	3829	2	intergenic	novelGene_4_745	novel	PB.11630.2	989	3	intergenic	novelGene_2_257	novel	PB.12749.1	506	2	intergenic	novelGene_2_959	novel	PB.9971.7	807	10	intergenic	novelGene_1_2105	novel
PB.11248.15	3237	2	intergenic	novelGene_4_833	novel	PB.14130.10	4697	7	intergenic	novelGene_4_642	novel	PB.11787.11	3732	37	intergenic	novelGene_4_746	novel	PB.11695.1	737	2	intergenic	novelGene_2_276	novel	PB.13140.1	809	2	intergenic	novelGene_2_1144	novel	PB.9971.8	710	3	intergenic	novelGene_1_2106	novel
PB.11248.16	3647	4	intergenic	novelGene_4_834	novel	PB.14130.11	3962	2	intergenic	novelGene_4_641	novel	PB.11787.12	3127	23	intergenic	novelGene_4_747	novel	PB.12133.1	873	2	intergenic	novelGene_2_566	novel	PB.13330.1	883	4	intergenic	novelGene_2_1209	novel	PB.10955.1	613	5	intergenic	novelGene_2_159	novel
PB.11248.17	3024	4	intergenic	novelGene_4_835	novel	PB.14130.13	2042	2	intergenic	novelGene_4_648	novel	PB.11787.13	3672	2	intergenic	novelGene_4_748	novel	PB.12237.1	873	2	intergenic	novelGene_2_603	novel	PB.13446.1	713	2	intergenic	novelGene_2_1240	novel	PB.10966.7	987	2	intergenic	novelGene_2_166	novel
PB.11248.18	3691	3	intergenic	novelGene_4_836	novel	PB.14130.2	2631	3	intergenic	novelGene_4_639	novel	PB.11787.14	3637	3	intergenic	novelGene_4_749	novel	PB.12300.1	666	4	intergenic	novelGene_2_620	novel	PB.13446.2	828	3	intergenic	novelGene_2_1241	novel	PB.11145.1	868	2	intergenic	novelGene_2_241	novel
PB.11248.19	2889	4	intergenic	novelGene_4_837	novel	PB.14130.3	2729	2	intergenic	novelGene_4_647	novel	PB.11787.15	2947	2	intergenic	novelGene_4_750	novel	PB.12352.1	636	15	intergenic	novelGene_2_627	novel	PB.13493.1	3715	2	intergenic	novelGene_2_1277	novel	PB.11265.1	708	4	intergenic	novelGene_2_275	novel
PB.11248.2	4163	7	intergenic	novelGene_4_823	novel	PB.14130.4	2715	4	intergenic	novelGene_4_646	novel	PB.11787.16	3546	7	intergenic	novelGene_4_751	novel	PB.12352.2	644	13	intergenic	novelGene_2_628	novel	PB.13553.1	1768	8	intergenic	novelGene_2_1299	novel	PB.11474.50	1764	2	intergenic	novelGene_2_390	novel
PB.11248.20	2894	27	intergenic	novelGene_4_838	novel	PB.14130.6	2607	7	intergenic	novelGene_4_644	novel	PB.11787.17	3938	3	intergenic	novelGene_4_752	novel	PB.12352.3	1009	8	intergenic	novelGene_2_629	novel	PB.13577.1	3111	2	intergenic	novelGene_2_1304	novel	PB.11670.4	1127	6	intergenic	novelGene_2_491	novel
PB.11248.24	3189	2	intergenic	novelGene_4_839	novel	PB.14130.7	2588	2	intergenic	novelGene_4_640	novel	PB.11787.18	3903	2	intergenic	novelGene_4_753	novel	PB.12892.1	534	13	intergenic	novelGene_2_837	novel	PB.13732.11	634	2	intergenic	novelGene_2_1352	novel	PB.11732.12	569	2	intergenic	novelGene_2_508	novel
PB.11248.25	3121	2	intergenic	novelGene_4_840	novel	PB.14130.8	1712	267	intergenic	novelGene_4_645	novel	PB.11787.19	3021	2	intergenic	novelGene_4_754	novel	PB.12892.2	1022	3	intergenic	novelGene_2_838	novel	PB.14136.1	1691	2	intergenic	novelGene_3_84	novel	PB.11784.2	666	6	intergenic	novelGene_2_521	novel
PB.11248.26	2405	34	intergenic	novelGene_4_841	novel	PB.14130.9	1786	6	intergenic	novelGene_4_643	novel	PB.11787.2	3564	39	intergenic	novelGene_4_737	novel	PB.12971.1	3391	2	intergenic	novelGene_2_868	novel	PB.14177.2	2586	3	intergenic	novelGene_3_95	novel	PB.11839.1	766	7	intergenic	novelGene_2_535	novel
PB.11248.27	2868	53	intergenic	novelGene_4_842	novel	PB.14137.1	5197	3	intergenic	novelGene_4_657	novel	PB.11787.20	3825	2	intergenic	novelGene_4_755	novel	PB.13727.10	1358	2	intergenic	novelGene_2_1074	novel	PB.14233.1	591	2	intergenic	novelGene_3_134	novel	PB.11839.2	644	19	intergenic	novelGene_2_536	novel
PB.11248.28	2461	2	intergenic	novelGene_4_843	novel	PB.14138.1	4553	3	intergenic	novelGene_4_658	novel	PB.11787.21	3631	11	intergenic	novelGene_4_756	novel	PB.13727.4	2217	2	intergenic	novelGene_2_1071	novel	PB.14614.4	816	14	intergenic	novelGene_3_262	novel	PB.11839.3	613	17	intergenic	novelGene_2_537	novel
PB.11248.3	3559	5	intergenic	novelGene_4_822	novel	PB.14139.1	3914	11	intergenic	novelGene_4_659	novel	PB.11787.22	2998	4	intergenic	novelGene_4_757	novel	PB.13807.1	825	2	intergenic	novelGene_2_1129	novel	PB.14614.5	614	8	intergenic	novelGene_3_263	novel	PB.11839.4	1026	19	intergenic	novelGene_2_538	novel
PB.11248.31	2515	9	intergenic	novelGene_4_844	novel	PB.14334.1	1523	2	intergenic	novelGene_4_1270	novel	PB.11787.24	3510	3	intergenic	novelGene_4_758	novel	PB.13807.2	1533	3	intergenic	novelGene_2_1130	novel	PB.14710.2	640	2	intergenic	novelGene_3_292	novel	PB.12385.1	535	4	intergenic	novelGene_2_707	novel
PB.11248.33	2181	10	intergenic	novelGene_4_845	novel	PB.14334.2	887	4	intergenic	novelGene_4_1271	novel	PB.11787.25	2834	2	intergenic	novelGene_4_759	novel	PB.13807.3	1056	3	intergenic	novelGene_2_1131	novel	PB.14850.5	846	2	intergenic	novelGene_3_332	novel	PB.12388.1	785	4	intergenic	novelGene_2_709	novel
PB.11248.37	5962	2	intergenic	novelGene_4_846	novel	PB.14334.3	826	2	intergenic	novelGene_4_1272	novel	PB.11787.26	3359	2	intergenic	novelGene_4_760	novel	PB.13812.1	457	3	intergenic	novelGene_2_1133	novel	PB.14949.16	2527	3	intergenic	novelGene_3_362	novel	PB.12600.1	1144	2	intergenic	novelGene_2_773	novel
PB.11248.38	4022	2	intergenic	novelGene_4_847	novel	PB.14334.4	2325	2	intergenic	novelGene_4_1273	novel	PB.11787.28	2917	68	intergenic	novelGene_4_761	novel	PB.14095.1	884	7	intergenic	novelGene_2_1260	novel	PB.15004.1	819	2	intergenic	novelGene_3_380	novel	PB.12608.1	589	2	intergenic	novelGene_2_776	novel
PB.11248.39	4561	2	intergenic	novelGene_4_848	novel	PB.14155.1	4401	2	intergenic	novelGene_4_698	novel	PB.11787.29	2244	35	intergenic	novelGene_4_762	novel	PB.14236.1	810	5	intergenic	novelGene_2_1376	novel	PB.15007.1	1313	2	intergenic	novelGene_3_397	novel	PB.13188.1	1915	15	intergenic	novelGene_2_912	novel
PB.11248.4	3603	5	intergenic	novelGene_4_824	novel	PB.14155.2	3504	53	intergenic	novelGene_4_699	novel	PB.11787.3	3639	23	intergenic	novelGene_4_738	novel	PB.14236.2	884	2	intergenic	novelGene_2_1377	novel	PB.15007.10	1237	9	intergenic	novelGene_3_406	novel	PB.13534.1	575	2	intergenic	novelGene_2_1074	novel
PB.11248.7	4051	3	intergenic	novelGene_4_825	novel	PB.14141.1	1991	46	intergenic	novelGene_4_661	novel	PB.11787.30	1880	2	intergenic	novelGene_4_763	novel	PB.14564.1	405	2	intergenic	novelGene_2_1567	novel	PB.15007.11	1090	2	intergenic	novelGene_3_408	novel	PB.13536.1	632	2	intergenic	novelGene_2_1076	novel
PB.11248.8	4153	2	intergenic	novelGene_4_827	novel	PB.14142.1	6024	6	intergenic	novelGene_4_662	novel	PB.11787.31	2366	2	intergenic	novelGene_4_764	novel	PB.14615.1	729	3	intergenic	novelGene_2_1599	novel	PB.15007.12	988	12	intergenic	novelGene_3_407	novel	PB.13678.1	814	3	intergenic	novelGene_2_1163	novel
PB.11248.9	3137	14	intergenic	novelGene_4_826	novel	PB.14142.10	2889	15	intergenic	novelGene_4_671	novel	PB.11787.32	2522	5	intergenic	novelGene_4_765	novel	PB.14640.1	483	2	intergenic	novelGene_2_1619	novel	PB.15007.13	1113	4	intergenic	novelGene_3_409	novel	PB.13784.4	4504	2	intergenic	novelGene_2_1204	novel
PB.11249.11	4381	2	intergenic	novelGene_4_853	novel	PB.14142.2	3204	317	intergenic	novelGene_4_663	novel	PB.11787.33	1915	2	intergenic	novelGene_4_766	novel	PB.14649.1	946	2	intergenic	novelGene_2_1627	novel	PB.15007.14	3160	6	intergenic	novelGene_3_410	novel	PB.14046.1	705	4	intergenic	novelGene_2_1334	novel
PB.11249.13	4216	2	intergenic	novelGene_4_852	novel	PB.14142.3	3065	2	intergenic	novelGene_4_664	novel	PB.11787.34	2182	9	intergenic	novelGene_4_767	novel	PB.14824.1	376	5	intergenic	novelGene_2_1741	novel	PB.15007.15	5171	31	intergenic	novelGene_3_411	novel	PB.14071.2	477	3	intergenic	novelGene_2_1350	novel
PB.11249.14	4354	3	intergenic	novelGene_4_854	novel	PB.14142.5	3150	182	intergenic	novelGene_4_666	novel	PB.11787.35	1497	4	intergenic	novelGene_4_768	novel	PB.14824.2	776	3	intergenic	novelGene_2_1742	novel	PB.15007.16	1445	2	intergenic	novelGene_3_412	novel	PB.14076.1	869	2	intergenic	novelGene_2_1352	novel
PB.11249.2	4854	3	intergenic	novelGene_4_849	novel	PB.14142.6	3026	341	intergenic	novelGene_4_667	novel	PB.11787.36	2097	5	intergenic	novelGene_4_769	novel	PB.14824.3	581	10	intergenic	novelGene_2_1743	novel	PB.15007.17	1231	3	intergenic	novelGene_3_413	novel	PB.14241.1	487	2	intergenic	novelGene_2_1433	novel
PB.11249.3	4649	2	intergenic	novelGene_4_850	novel	PB.14142.7	2941	4	intergenic	novelGene_4_668	novel	PB.11787.37	4092	2	intergenic	novelGene_4_770	novel	PB.14872.1	1330	3	intergenic	novelGene_2_1771	novel	PB.15007.18	3246	13	intergenic	novelGene_3_414	novel	PB.14241.2	376	2	intergenic	novelGene_2_1434	novel
PB.11249.9	4637	6	intergenic	novelGene_4_851	novel	PB.14142.8	2870	3	intergenic	novelGene_4_669	novel	PB.11787.4	3605	6	intergenic	novelGene_4_739	novel	PB.14872.2	585	2	intergenic	novelGene_2_1772	novel	PB.15007.19	2011	15	intergenic	novelGene_3_415	novel	PB.14241.3	568	6	intergenic	novelGene_2_1435	novel
PB.11250.2	6826	6	intergenic	novelGene_4_855	novel	PB.14142.9	3044	2	intergenic	novelGene_4_670	novel	PB.11787.5	4127	33	intergenic	novelGene_4_740	novel	PB.15535.2	895	3	intergenic	novelGene_2_2214	novel	PB.15007.2	3461	18	intergenic	novelGene_3_398	novel	PB.14607.1	582	3	intergenic	novelGene_2_1671	novel
PB.11250.5	3820	2	intergenic	novelGene_4_856	novel	PB.14143.2	2387	115	intergenic	novelGene_4_673	novel	PB.11787.6	4013	2	intergenic	novelGene_4_741	novel	PB.15658.1	964	8	intergenic	novelGene_2_2265	novel	PB.15007.20	3868	2	intergenic	novelGene_3_417	novel	PB.14900.2	878	2	intergenic	novelGene_2_1806	novel
PB.11251.1	1538	2	intergenic	novelGene_4_857	novel	PB.14145.2	8270	2	intergenic	novelGene_4_679	novel	PB.11787.7	4039	4	intergenic	novelGene_4_742	novel	PB.15658.3	713	3	intergenic	novelGene_2_2267	novel	PB.15007.21	5234	3	intergenic	novelGene_3_416	novel	PB.15013.1	858	8	intergenic	novelGene_2_1837	novel
PB.11252.1	3176	2	intergenic	novelGene_4_858	novel	PB.14146.1	4276	12	intergenic	novelGene_4_684	novel	PB.11787.8	3424	8	intergenic	novelGene_4_743	novel	PB.15717.1	630	2	intergenic	novelGene_2_2321	novel	PB.15007.22	3230	3	intergenic	novelGene_3_418	novel	PB.15097.1	1598	2	intergenic	novelGene_2_1894	novel
PB.11253.1	4960	6	intergenic	novelGene_4_859	novel	PB.14146.2	3882	16	intergenic	novelGene_4_682	novel	PB.11787.9	3942	3	intergenic	novelGene_4_744	novel	PB.15786.2	1753	6	intergenic	novelGene_2_2353	novel	PB.15007.24	1170	112	intergenic	novelGene_3_421	novel	PB.15136.1	1749	4	intergenic	novelGene_2_1908	novel
PB.11253.2	4888	3	intergenic	novelGene_4_860	novel	PB.14146.3	3825	2	intergenic	novelGene_4_681	novel	PB.11788.2	4672	17	intergenic	novelGene_4_772	novel	PB.16000.1	710	2	intergenic	novelGene_2_2483	novel	PB.15007.26	1842	2	intergenic	novelGene_3_422	novel	PB.15334.7	594	2	intergenic	novelGene_2_1996	novel
PB.11254.1	4890	2	intergenic	novelGene_4_861	novel	PB.14146.4	3711	9	intergenic	novelGene_4_683	novel	PB.11789.1	7259	52	intergenic	novelGene_4_777	novel	PB.16085.1	1092	3	intergenic	novelGene_2_2537	novel	PB.15007.27	1068	5	intergenic	novelGene_3_423	novel	PB.15334.8	671	4	intergenic	novelGene_2_1997	novel
PB.11254.2	4800	2	intergenic	novelGene_4_862	novel	PB.14146.6	3574	2	intergenic	novelGene_4_685	novel	PB.11789.2	7105	3	intergenic	novelGene_4_778	novel	PB.16085.2	800	2	intergenic	novelGene_2_2538	novel	PB.15007.3	1417	3	intergenic	novelGene_3_399	novel	PB.15346.1	545	2	intergenic	novelGene_2_1998	novel
PB.11255.1	6327	2	intergenic	novelGene_4_863	novel	PB.14147.1	1478	5	intergenic	novelGene_4_686	novel	PB.11789.3	6589	7	intergenic	novelGene_4_775	novel	PB.16436.2	1011	2	intergenic	novelGene_3_14	novel	PB.15007.4	1601	3	intergenic	novelGene_3_400	novel	PB.15424.1	1092	3	intergenic	novelGene_2_2043	novel
PB.11257.1	3324	3	intergenic	novelGene_4_866	novel	PB.14148.1	3570	2	intergenic	novelGene_4_687	novel	PB.11789.4	6821	6	intergenic	novelGene_4_774	novel	PB.16490.1	690	2	intergenic	novelGene_3_28	novel	PB.15007.5	1639	3	intergenic	novelGene_3_401	novel	PB.15863.1	596	2	intergenic	novelGene_3_184	novel
PB.11257.2	3200	2	intergenic	novelGene_4_865	novel	PB.14149.1	2271	2	intergenic	novelGene_4_688	novel	PB.11789.5	6790	5	intergenic	novelGene_4_776	novel	PB.16506.1	835	2	intergenic	novelGene_3_44	novel	PB.15007.6	1093	3	intergenic	novelGene_3_402	novel	PB.16285.4	822	16	intergenic	novelGene_3_345	novel
PB.11257.4	2827	9	intergenic	novelGene_4_868	novel	PB.14150.1	3545	2	intergenic	novelGene_4_689	novel	PB.11789.6	3200	2	intergenic	novelGene_4_779	novel	PB.16506.2	1235	2	intergenic	novelGene_3_45	novel	PB.15007.8	974	3	intergenic	novelGene_3_405	novel	PB.16285.5	615	11	intergenic	novelGene_3_346	novel
PB.11258.1	1202	13	intergenic	novelGene_4_869	novel	PB.14150.2	3908	21	intergenic	novelGene_4_690	novel	PB.11791.1	3063	3	intergenic	novelGene_4_781	novel	PB.16550.1	564	2	intergenic	novelGene_3_98	novel	PB.15007.9	3415	2	intergenic	novelGene_3_404	novel	PB.16397.2	639	3	intergenic	novelGene_3_392	novel
PB.11117.1	5598	2	intergenic	novelGene_4_442	novel	PB.14151.1	2941	604	intergenic	novelGene_4_691	novel	PB.11793.1	4765	9	intergenic	novelGene_4_783	novel	PB.16961.6	647	5	intergenic	novelGene_3_298	novel	PB.15008.10	2312	2	intergenic	novelGene_3_431	novel	PB.16623.1	704	6	intergenic	novelGene_3_489	novel
PB.11118.1	3755	3	intergenic	novelGene_4_449	novel	PB.14152.2	652	2	intergenic	novelGene_4_693	novel	PB.11793.2	3928	2	intergenic	novelGene_4_784	novel	PB.16961.7	757	15	intergenic	novelGene_3_300	novel	PB.15008.2	1801	2	intergenic	novelGene_3_426	novel	PB.16663.2	1815	2	intergenic	novelGene_3_513	novel
PB.11119.2	3977	32	intergenic	novelGene_4_450	novel	PB.14153.1	3866	8	intergenic	novelGene_4_694	novel	PB.11794.1	4957	40	intergenic	novelGene_4_785	novel	PB.17069.2	658	3	intergenic	novelGene_3_347	novel	PB.15008.3	2858	9	intergenic	novelGene_3_427	novel	PB.16725.1	1314	48	intergenic	novelGene_3_554	novel
PB.11122.5	3294	21	intergenic	novelGene_4_453	novel	PB.14153.2	3968	2	intergenic	novelGene_4_695	novel	PB.11794.2	4836	3	intergenic	novelGene_4_786	novel	PB.17092.1	585	2	intergenic	novelGene_3_359	novel	PB.15008.4	2047	4	intergenic	novelGene_3_428	novel	PB.16725.10	5178	31	intergenic	novelGene_3_562	novel
PB.11123.1	1909	3	intergenic	novelGene_4_455	novel	PB.14153.3	3271	2	intergenic	novelGene_4_696	novel	PB.11794.3	5014	2	intergenic	novelGene_4_787	novel	PB.17153.1	554	4	intergenic	novelGene_3_392	novel	PB.15008.5	2032	6	intergenic	novelGene_3_432	novel	PB.16725.11	3266	13	intergenic	novelGene_3_563	novel
PB.11123.2	2192	10	intergenic	novelGene_4_456	novel	PB.14160.1	4701	4	intergenic	novelGene_4_708	novel	PB.11795.1	6327	70	intergenic	novelGene_4_789	novel	PB.17190.1	594	2	intergenic	novelGene_3_408	novel	PB.15008.6	1993	11	intergenic	novelGene_3_429	novel	PB.16725.12	1096	4	intergenic	novelGene_3_565	novel
PB.11124.1	7714	6	intergenic	novelGene_4_458	novel	PB.14160.2	2529	5	intergenic	novelGene_4_709	novel	PB.11797.1	3328	7	intergenic	novelGene_4_791	novel	PB.17295.1	713	3	intergenic	novelGene_3_448	novel	PB.15008.7	1928	9	intergenic	novelGene_3_430	novel	PB.16725.13	1608	3	intergenic	novelGene_3_566	novel
PB.11124.2	7518	2	intergenic	novelGene_4_457	novel	PB.14161.2	2509	2	intergenic	novelGene_4_711	novel	PB.11797.2	6141	2	intergenic	novelGene_4_794	novel	PB.17339.1	1904	2	intergenic	novelGene_3_483	novel	PB.15013.1	495	9	intergenic	novelGene_3_435	novel	PB.16725.14	5254	12	intergenic	novelGene_3_567	novel
PB.11126.1	6916	2	intergenic	novelGene_4_462	novel	PB.14163.1	5435	2	intergenic	novelGene_4_714	novel	PB.11797.3	3200	2	intergenic	novelGene_4_793	novel	PB.17389.1	1161	2	intergenic	novelGene_3_502	novel	PB.15013.2	835	3	intergenic	novelGene_3_436	novel	PB.16725.15	966	18	intergenic	novelGene_3_568	novel
PB.11127.1	5553	2	intergenic	novelGene_4_467	novel	PB.14164.1	5071	2	intergenic	novelGene_4_713	novel	PB.11797.5	1585	2	intergenic	novelGene_4_795	novel	PB.17401.1	1332	6	intergenic	novelGene_3_527	novel	PB.15013.3	605	2	intergenic	novelGene_3_437	novel	PB.16725.16	2023	13	intergenic	novelGene_3_569	novel
PB.11128.3	3089	2	intergenic	novelGene_4_469	novel	PB.14165.1	3644	2	intergenic	novelGene_4_715	novel	PB.11798.1	3155	2	intergenic	novelGene_4_796	novel	PB.17401.10	949	2	intergenic	novelGene_3_534	novel	PB.15235.1	753	3	intergenic	novelGene_3_548	novel	PB.16725.18	1037	4	intergenic	novelGene_3_571	novel
PB.11128.4	2940	4	intergenic	novelGene_4_470	novel	PB.14165.10	5609	3	intergenic	novelGene_4_722	novel	PB.11799.1	1013	13	intergenic	novelGene_4_797	novel	PB.17401.11	2034	12	intergenic	novelGene_3_535	novel	PB.15235.2	738	5	intergenic	novelGene_3_549	novel	PB.16725.2	549	72	intergenic	novelGene_3_555	novel
PB.11129.8	4020	2	intergenic	novelGene_4_478	novel	PB.14165.2	2978	2	intergenic	novelGene_4_716	novel	PB.11799.3	901	2	intergenic	novelGene_4_799	novel	PB.17401.12	1099	11	intergenic	novelGene_3_538	novel	PB.15235.3	623	8	intergenic	novelGene_3_550	novel	PB.16725.20	1173	141	intergenic	novelGene_3_573	novel
PB.11109.4	3301	2	intergenic	novelGene_4_407	novel	PB.14165.4	3042	10	intergenic	novelGene_4_718	novel	PB.11654.1	3705	34	intergenic	novelGene_4_417	novel	PB.17401.13	1609	6	intergenic	novelGene_3_539	novel	PB.15235.4	530	4	intergenic	novelGene_3_551	novel	PB.16725.21	3323	15	intergenic	novelGene_3_575	novel
PB.11109.5	3323	5	intergenic	novelGene_4_408	novel	PB.14165.6	2878	2	intergenic	novelGene_4_719	novel	PB.11655.1	4027	10	intergenic	novelGene_4_418	novel	PB.17401.14	1046	5	intergenic	novelGene_3_540	novel	PB.15312.1	1429	2	intergenic	novelGene_3_574	novel	PB.16725.22	3377	2	intergenic	novelGene_3_574	novel
PB.11109.7	3550	13	intergenic	novelGene_4_409	novel	PB.14165.7	4815	2	intergenic	novelGene_4_720	novel	PB.11655.2	3949	42	intergenic	novelGene_4_419	novel	PB.17401.15	865	2	intergenic	novelGene_3_541	novel	PB.15620.2	548	2	intergenic	novelGene_3_659	novel	PB.16725.24	1206	21	intergenic	novelGene_3_578	novel
PB.11110.1	3142	2	intergenic	novelGene_4_410	novel	PB.14165.8	4457	2	intergenic	novelGene_4_721	novel	PB.11655.4	3889	2	intergenic	novelGene_4_420	novel	PB.17401.16	1864	3	intergenic	novelGene_3_542	novel	PB.15639.3	1304	4	intergenic	novelGene_3_671	novel	PB.16725.25	1064	8	intergenic	novelGene_3_577	novel
PB.11111.4	1742	3	intergenic	novelGene_4_429	novel	PB.14165.9	2585	3	intergenic	novelGene_4_723	novel	PB.11657.3	3246	57	intergenic	novelGene_4_422	novel	PB.17401.17	1078	10	intergenic	novelGene_3_543	novel	PB.15957.3	649	4	intergenic	novelGene_3_846	novel	PB.16725.26	1626	3	intergenic	novelGene_3_581	novel
PB.11112.1	676	6	intergenic	novelGene_4_411	novel	PB.14166.1	486	28	intergenic	novelGene_4_724	novel	PB.11657.4	4161	2	intergenic	novelGene_4_424	novel	PB.17401.18	1172	166	intergenic	novelGene_3_544	novel	PB.15964.1	602	3	intergenic	novelGene_3_848	novel	PB.16725.27	1274	6	intergenic	novelGene_3_579	novel
PB.11112.10	3421	7	intergenic	novelGene_4_421	novel	PB.14337.2	8063	2	intergenic	novelGene_4_1279	novel	PB.11659.1	7301	11	intergenic	novelGene_4_426	novel	PB.17401.19	1708	3	intergenic	novelGene_3_545	novel	PB.16297.1	2856	2	intergenic	novelGene_3_981	novel	PB.16725.28	1080	175	intergenic	novelGene_3_580	novel
PB.11112.11	3417	2	intergenic	novelGene_4_418	novel	PB.14337.3	6164	2	intergenic	novelGene_4_1280	novel	PB.11660.1	3217	4	intergenic	novelGene_4_429	novel	PB.17401.2	1086	14	intergenic	novelGene_3_528	novel	PB.16371.1	440	2	intergenic	novelGene_3_1001	novel	PB.16725.29	3856	2	intergenic	novelGene_3_582	novel
PB.11112.16	3984	4	intergenic	novelGene_4_424	novel	PB.14337.5	5165	3	intergenic	novelGene_4_1282	novel	PB.11660.3	3674	2	intergenic	novelGene_4_430	novel	PB.17401.20	1200	8	intergenic	novelGene_3_546	novel	PB.16418.1	2012	2	intergenic	novelGene_3_1017	novel	PB.16725.3	1592	2	intergenic	novelGene_3_556	novel
PB.11112.17	3958	2	intergenic	novelGene_4_427	novel	PB.14337.6	4309	2	intergenic	novelGene_4_1283	novel	PB.11661.1	6879	3	intergenic	novelGene_4_431	novel	PB.17401.21	991	12	intergenic	novelGene_3_547	novel	PB.16540.1	2886	2	intergenic	novelGene_3_1055	novel	PB.16725.30	1844	2	intergenic	novelGene_3_583	novel
PB.11112.18	3410	9	intergenic	novelGene_4_425	novel	PB.14338.1	4361	4	intergenic	novelGene_4_1284	novel	PB.11661.4	3152	4	intergenic	novelGene_4_433	novel	PB.17401.22	909	2	intergenic	novelGene_3_548	novel	PB.16727.1	794	5	intergenic	novelGene_3_1172	novel	PB.16725.32	957	2	intergenic	novelGene_3_584	novel
PB.11112.2	529	4	intergenic	novelGene_4_412	novel	PB.14338.10	4054	26	intergenic	novelGene_4_1292	novel	PB.11661.5	3099	5	intergenic	novelGene_4_434	novel	PB.17401.23	935	2	intergenic	novelGene_3_549	novel	PB.17165.1	519	2	intergenic	novelGene_3_1354	novel	PB.16725.4	4217	11	intergenic	novelGene_3_557	novel
PB.11112.22	5590	2	intergenic	novelGene_4_423	novel	PB.14338.11	3512	2	intergenic	novelGene_4_1291	novel	PB.11662.1	5451	9	intergenic	novelGene_4_435	novel	PB.17401.24	923	3	intergenic	novelGene_3_550	novel	PB.17763.1	758	2	intergenic	novelGene_3_1607	novel	PB.16725.5	1943	2	intergenic	novelGene_3_558	novel
PB.11112.25	3599	2	intergenic	novelGene_4_428	novel	PB.14338.12	3853	9	intergenic	novelGene_4_1293	novel	PB.11662.3	4546	2	intergenic	novelGene_4_437	novel	PB.17401.4	1299	18	intergenic	novelGene_3_530	novel	PB.18279.1	1233	2	intergenic	novelGene_3_1822	novel	PB.16725.6	1874	2	intergenic	novelGene_3_560	novel
PB.11112.27	5466	2	intergenic	novelGene_4_434	novel	PB.14338.13	4155	2	intergenic	novelGene_4_1294	novel	PB.11662.4	3119	3	intergenic	novelGene_4_438	novel	PB.17401.5	1460	2	intergenic	novelGene_3_532	novel	PB.18525.1	795	4	intergenic	novelGene_3_1885	novel	PB.16725.7	1731	4	intergenic	novelGene_3_561	novel
PB.11112.3	3293	65	intergenic	novelGene_4_413	novel	PB.14338.14	3825	2	intergenic	novelGene_4_1295	novel	PB.11663.2	4102	222	intergenic	novelGene_4_440	novel	PB.17401.6	1103	4	intergenic	novelGene_3_531	novel	PB.18692.1	1523	2	intergenic	novelGene_3_1899	novel	PB.16725.8	980	7	intergenic	novelGene_3_559	novel
PB.11112.6	3627	3	intergenic	novelGene_4_422	novel	PB.14338.15	3741	58	intergenic	novelGene_4_1296	novel	PB.11663.3	3852	38	intergenic	novelGene_4_441	novel	PB.17401.7	1315	7	intergenic	novelGene_3_536	novel	PB.18832.1	485	3	intergenic	novelGene_3_1931	novel	PB.16725.9	3812	4	intergenic	novelGene_3_564	novel
PB.11112.7	3577	2	intergenic	novelGene_4_416	novel	PB.14338.16	3928	5	intergenic	novelGene_4_1297	novel	PB.11663.4	3751	5	intergenic	novelGene_4_442	novel	PB.17401.8	1176	3	intergenic	novelGene_3_537	novel	PB.22729.1	2366	6	intergenic	novelGene_4_2095	novel	PB.16726.10	2312	7	intergenic	novelGene_3_594	novel
PB.11112.8	3448	4	intergenic	novelGene_4_417	novel	PB.14338.17	3123	21	intergenic	novelGene_4_1298	novel	PB.11663.5	4012	16	intergenic	novelGene_4_443	novel	PB.17401.9	980	25	intergenic	novelGene_3_533	novel	PB.22729.2	2433	2	intergenic	novelGene_4_2096	novel	PB.16726.11	2280	2	intergenic	novelGene_3_595	novel
PB.11112.9	3472	786	intergenic	novelGene_4_420	novel	PB.14338.18	3397	2	intergenic	novelGene_4_1299	novel	PB.11663.6	3925	94	intergenic	novelGene_4_444	novel	PB.17402.12	2204	142	intergenic	novelGene_3_552	novel	PB.22729.3	2373	2	intergenic	novelGene_4_2097	novel	PB.16726.12	2237	2	intergenic	novelGene_3_588	novel
PB.11113.3	2579	249	intergenic	novelGene_4_437	novel	PB.14338.19	2957	8	intergenic	novelGene_4_1300	novel	PB.11664.2	4811	4	intergenic	novelGene_4_446	novel	PB.17402.15	2321	2	intergenic	novelGene_3_553	novel	PB.22730.1	3991	27	intergenic	novelGene_4_2098	novel	PB.16726.13	2910	2	intergenic	novelGene_3_597	novel
PB.11114.1	1100	15	intergenic	novelGene_4_438	novel	PB.14338.2	3573	66	intergenic	novelGene_4_1285	novel	PB.11664.6	3348	2	intergenic	novelGene_4_450	novel	PB.17411.1	1414	4	intergenic	novelGene_3_557	novel	PB.22731.1	3166	10	intergenic	novelGene_4_2099	novel	PB.16726.2	4851	8	intergenic	novelGene_3_586	novel
PB.11115.1	2508	4	intergenic	novelGene_4_439	novel	PB.14338.20	3983	4	intergenic	novelGene_4_1301	novel	PB.11644.1	1548	18	intergenic	novelGene_4_378	novel	PB.17411.2	1031	5	intergenic	novelGene_3_558	novel	PB.22732.1	824	11	intergenic	novelGene_4_2100	novel	PB.16726.3	2054	4	intergenic	novelGene_3_587	novel
PB.11156.3	3666	5	intergenic	novelGene_4_582	novel	PB.14338.21	3279	4	intergenic	novelGene_4_1302	novel	PB.11645.2	3626	23	intergenic	novelGene_4_380	novel	PB.17411.4	909	3	intergenic	novelGene_3_560	novel	PB.22746.2	1336	4	intergenic	novelGene_4_2160	novel	PB.16726.4	2087	2	intergenic	novelGene_3_596	novel
PB.11157.2	4174	6	intergenic	novelGene_4_583	novel	PB.14338.22	3016	8	intergenic	novelGene_4_1303	novel	PB.11645.3	3759	66	intergenic	novelGene_4_381	novel	PB.17411.5	494	17	intergenic	novelGene_3_559	novel	PB.22747.1	775	19	intergenic	novelGene_4_2161	novel	PB.16726.5	2030	7	intergenic	novelGene_3_589	novel
PB.11157.7	4626	7	intergenic	novelGene_4_584	novel	PB.14338.23	3602	10	intergenic	novelGene_4_1305	novel	PB.11645.4	3200	2	intergenic	novelGene_4_382	novel	PB.17411.6	613	10	intergenic	novelGene_3_561	novel	PB.22733.1	1814	27	intergenic	novelGene_4_2101	novel	PB.16726.6	1993	6	intergenic	novelGene_3_590	novel
PB.11131.1	4767	2	intergenic	novelGene_4_491	novel	PB.14338.24	3091	3	intergenic	novelGene_4_1304	novel	PB.11645.7	1897	6	intergenic	novelGene_4_383	novel	PB.17647.1	740	5	intergenic	novelGene_3_746	novel	PB.22733.2	1249	15	intergenic	novelGene_4_2102	novel	PB.16726.7	1940	2	intergenic	novelGene_3_591	novel
PB.11132.1	2508	3	intergenic	novelGene_4_493	novel	PB.14338.25	3491	19	intergenic	novelGene_4_1306	novel	PB.11646.1	2961	2	intergenic	novelGene_4_384	novel	PB.17647.2	651	21	intergenic	novelGene_3_747	novel	PB.22733.3	1644	4	intergenic	novelGene_4_2103	novel	PB.16726.8	1928	10	intergenic	novelGene_3_592	novel
PB.11132.2	2608	2	intergenic	novelGene_4_494	novel	PB.14338.27	3474	22	intergenic	novelGene_4_1308	novel	PB.11647.1	2803	239	intergenic	novelGene_4_399	novel	PB.17647.3	715	8	intergenic	novelGene_3_748	novel	PB.22734.1	2396	240	intergenic	novelGene_4_2104	novel	PB.16726.9	1649	3	intergenic	novelGene_3_593	novel
PB.11132.3	2535	2	intergenic	novelGene_4_495	novel	PB.14338.28	2871	13	intergenic	novelGene_4_1307	novel	PB.11647.10	1088	3	intergenic	novelGene_4_408	novel	PB.17647.4	530	3	intergenic	novelGene_3_749	novel	PB.22734.10	1881	15	intergenic	novelGene_4_2113	novel	PB.16732.1	1031	2	intergenic	novelGene_3_603	novel
PB.11140.1	2440	6	intergenic	novelGene_4_547	novel	PB.14338.29	3139	2	intergenic	novelGene_4_1309	novel	PB.11647.11	1457	4	intergenic	novelGene_4_409	novel	PB.17721.1	1538	2	intergenic	novelGene_3_783	novel	PB.22734.11	1873	31	intergenic	novelGene_4_2116	novel	PB.16732.2	826	4	intergenic	novelGene_3_604	novel
PB.11141.1	870	3	intergenic	novelGene_4_548	novel	PB.14338.3	4140	357	intergenic	novelGene_4_1286	novel	PB.11647.3	2629	2	intergenic	novelGene_4_398	novel	PB.17721.2	1436	2	intergenic	novelGene_3_784	novel	PB.22734.12	1874	11	intergenic	novelGene_4_2120	novel	PB.16732.3	629	5	intergenic	novelGene_3_605	novel
PB.11142.1	3752	2	intergenic	novelGene_4_549	novel	PB.14338.30	2693	2	intergenic	novelGene_4_1310	novel	PB.11647.4	2593	2	intergenic	novelGene_4_401	novel	PB.17754.1	856	3	intergenic	novelGene_3_790	novel	PB.22734.13	1906	2	intergenic	novelGene_4_2114	novel	PB.16732.4	497	11	intergenic	novelGene_3_606	novel
PB.11143.1	3275	3	intergenic	novelGene_4_550	novel	PB.14338.31	2583	38	intergenic	novelGene_4_1311	novel	PB.11647.5	2580	191	intergenic	novelGene_4_402	novel	PB.18105.5	1298	10	intergenic	novelGene_3_985	novel	PB.22734.14	1852	8	intergenic	novelGene_4_2117	novel	PB.16952.1	742	3	intergenic	novelGene_3_741	novel
PB.11143.2	2028	2	intergenic	novelGene_4_551	novel	PB.14338.32	3115	115	intergenic	novelGene_4_1312	novel	PB.11647.7	1342	9	intergenic	novelGene_4_405	novel	PB.18547.1	399	2	intergenic	novelGene_3_1325	novel	PB.22734.15	1740	292	intergenic	novelGene_4_2111	novel	PB.16952.2	657	16	intergenic	novelGene_3_742	novel
PB.11143.3	1817	27	intergenic	novelGene_4_552	novel	PB.14338.33	3075	3	intergenic	novelGene_4_1313	novel	PB.11647.8	1659	47	intergenic	novelGene_4_407	novel	PB.18907.1	666	2	intergenic	novelGene_3_1509	novel	PB.22734.16	1784	2	intergenic	novelGene_4_2110	novel	PB.16952.3	744	7	intergenic	novelGene_3_743	novel
PB.11144.1	10017	5	intergenic	novelGene_4_553	novel	PB.14338.34	2999	2	intergenic	novelGene_4_1314	novel	PB.11647.9	1214	65	intergenic	novelGene_4_406	novel	PB.18988.1	513	2	intergenic	novelGene_3_1553	novel	PB.22734.17	4716	2	intergenic	novelGene_4_2109	novel	PB.16952.4	798	4	intergenic	novelGene_3_744	novel
PB.11144.10	5865	2	intergenic	novelGene_4_555	novel	PB.14338.35	2401	16	intergenic	novelGene_4_1316	novel	PB.11648.1	529	3	intergenic	novelGene_4_385	novel	PB.19104.1	1223	2	intergenic	novelGene_3_1605	novel	PB.22734.18	2758	2	intergenic	novelGene_4_2119	novel	PB.17026.1	1429	4	intergenic	novelGene_3_765	novel
PB.11148.1	1572	2	intergenic	novelGene_4_559	novel	PB.14338.36	1798	4	intergenic	novelGene_4_1315	novel	PB.11648.10	3775	2	intergenic	novelGene_4_395	novel	PB.19200.1	987	2	intergenic	novelGene_3_1652	novel	PB.22734.19	2632	3	intergenic	novelGene_4_2115	novel	PB.17058.1	841	3	intergenic	novelGene_3_773	novel
PB.11152.1	4222	2	intergenic	novelGene_4_567	novel	PB.14338.38	2519	8	intergenic	novelGene_4_1319	novel	PB.11648.11	3409	23	intergenic	novelGene_4_393	novel	PB.19418.1	829	5	intergenic	novelGene_3_1841	novel	PB.22734.2	2113	499	intergenic	novelGene_4_2107	novel	PB.17381.2	699	4	intergenic	novelGene_3_911	novel
PB.11153.1	618	4	intergenic	novelGene_4_568	novel	PB.14338.39	1916	5	intergenic	novelGene_4_1318	novel	PB.11648.14	3217	16	intergenic	novelGene_4_397	novel	PB.19434.2	1129	2	intergenic	novelGene_3_1858	novel	PB.22734.5	1667	2	intergenic	novelGene_4_2106	novel	PB.17400.2	1297	11	intergenic	novelGene_3_927	novel
PB.11154.3	2634	18	intergenic	novelGene_4_570	novel	PB.14338.4	3981	9	intergenic	novelGene_4_1287	novel	PB.11648.2	3463	5	intergenic	novelGene_4_387	novel	PB.19577.2	1739	2	intergenic	novelGene_3_1949	novel	PB.22734.6	2322	5	intergenic	novelGene_4_2105	novel	PB.17753.2	916	2	intergenic	novelGene_3_1151	novel
PB.11154.5	1499	2	intergenic	novelGene_4_572	novel	PB.14338.40	3595	2	intergenic	novelGene_4_1320	novel	PB.11648.3	2376	2	intergenic	novelGene_4_386	novel	PB.19822.1	619	2	intergenic	novelGene_3_2153	novel	PB.22734.7	2072	7	intergenic	novelGene_4_2112	novel	PB.17790.3	628	5	intergenic	novelGene_3_1164	novel
PB.11155.10	5524	2	intergenic	novelGene_4_577	novel	PB.14338.41	4163	5	intergenic	novelGene_4_1321	novel	PB.11648.4	681	2	intergenic	novelGene_4_388	novel	PB.19822.2	684	3	intergenic	novelGene_3_2154	novel	PB.22734.8	1941	42	intergenic	novelGene_4_2118	novel	PB.17795.1	598	2	intergenic	novelGene_3_1165	novel
PB.11155.11	5430	19	intergenic	novelGene_4_576	novel	PB.14338.42	4901	5	intergenic	novelGene_4_1322	novel	PB.11648.6	4091	2	intergenic	novelGene_4_390	novel	PB.20117.1	1023	2	intergenic	novelGene_3_2376	novel	PB.22734.9	1942	412	intergenic	novelGene_4_2121	novel	PB.18677.1	815	8	intergenic	novelGene_3_1622	novel
PB.11155.15	3744	8	intergenic	novelGene_4_580	novel	PB.14338.6	3225	20	intergenic	novelGene_4_1288	novel	PB.11648.7	3466	36	intergenic	novelGene_4_389	novel	PB.20173.1	1085	3	intergenic	novelGene_3_2406	novel	PB.22735.1	2595	5	intergenic	novelGene_4_2124	novel	PB.19157.1	1123	2	intergenic	novelGene_3_1884	novel
PB.11155.2	5433	285	intergenic	novelGene_4_574	novel	PB.14338.7	3316	3	intergenic	novelGene_4_1289	novel	PB.11648.8	3421	2	intergenic	novelGene_4_391	novel	PB.20173.2	941	12	intergenic	novelGene_3_2407	novel	PB.22735.2	2910	4	intergenic	novelGene_4_2130	novel	PB.19398.1	468	2	intergenic	novelGene_3_2006	novel
PB.11155.7	5814	3	intergenic	novelGene_4_575	novel	PB.14338.8	3638	10	intergenic	novelGene_4_1290	novel	PB.11649.1	1172	5	intergenic	novelGene_4_403	novel	PB.20235.1	601	3	intergenic	novelGene_3_2436	novel	PB.22736.1	1073	13	intergenic	novelGene_4_2125	novel	PB.19398.2	606	3	intergenic	novelGene_3_2007	novel
PB.11136.10	3542	4	intergenic	novelGene_4_534	novel	PB.14340.1	2038	2	intergenic	novelGene_4_1323	novel	PB.11650.2	2807	21	intergenic	novelGene_4_410	novel	PB.20235.2	555	2	intergenic	novelGene_3_2437	novel	PB.22736.2	1993	2	intergenic	novelGene_4_2126	novel	PB.19898.1	612	2	intergenic	novelGene_3_2310	novel
PB.11136.13	3023	45	intergenic	novelGene_4_536	novel	PB.14340.2	4806	133	intergenic	novelGene_4_1324	novel	PB.11690.2	3715	13	intergenic	novelGene_4_548	novel	PB.20726.1	599	2	intergenic	novelGene_3_2802	novel	PB.22736.3	1118	3	intergenic	novelGene_4_2127	novel	PB.20486.1	860	2	intergenic	novelGene_3_2604	novel
PB.11136.14	3084	4	intergenic	novelGene_4_537	novel	PB.14340.3	4706	8	intergenic	novelGene_4_1325	novel	PB.11690.3	4259	2	intergenic	novelGene_4_549	novel	PB.21109.1	343	2	intergenic	novelGene_3_3000	novel	PB.22736.4	1036	13	intergenic	novelGene_4_2129	novel	PB.20586.1	1257	2	intergenic	novelGene_3_2642	novel
PB.11136.15	2786	2	intergenic	novelGene_4_535	novel	PB.14340.4	4679	2	intergenic	novelGene_4_1326	novel	PB.11691.1	4373	32	intergenic	novelGene_4_550	novel	PB.21280.1	2488	2	intergenic	novelGene_3_3153	novel	PB.22736.5	924	148	intergenic	novelGene_4_2128	novel	PB.20615.1	741	4	intergenic	novelGene_3_2653	novel
PB.11136.17	3278	11	intergenic	novelGene_4_538	novel	PB.14340.5	4605	4	intergenic	novelGene_4_1327	novel	PB.11665.1	4591	27	intergenic	novelGene_4_452	novel	PB.21348.1	1307	2	intergenic	novelGene_3_3197	novel	PB.22737.1	867	7	intergenic	novelGene_4_2131	novel	PB.20723.1	786	5	intergenic	novelGene_3_2714	novel
PB.11136.18	3251	66	intergenic	novelGene_4_539	novel	PB.14340.6	4890	3	intergenic	novelGene_4_1329	novel	PB.11666.1	2636	5	intergenic	novelGene_4_454	novel	PB.21502.1	775	2	intergenic	novelGene_3_3262	novel	PB.22738.1	2295	3	intergenic	novelGene_4_2132	novel	PB.21005.1	1449	2	intergenic	novelGene_3_2767	novel
PB.11136.3	4096	12	intergenic	novelGene_4_528	novel	PB.14340.7	4700	2	intergenic	novelGene_4_1330	novel	PB.11666.2	2533	4	intergenic	novelGene_4_455	novel	PB.21589.1	1546	3	intergenic	novelGene_3_3333	novel	PB.22740.2	1155	4	intergenic	novelGene_4_2135	novel	PB.21111.1	2030	2	intergenic	novelGene_3_2807	novel
PB.11136.7	3672	5	intergenic	novelGene_4_532	novel	PB.14340.9	4419	3	intergenic	novelGene_4_1328	novel	PB.11673.1	2228	2	intergenic	novelGene_4_506	novel	PB.21621.1	941	3	intergenic	novelGene_3_3352	novel	PB.22740.3	2702	4	intergenic	novelGene_4_2136	novel	PB.25550.1	2736	2	intergenic	novelGene_4_2910	novel
PB.11136.8	3623	7	intergenic	novelGene_4_531	novel	PB.14341.10	6780	3	intergenic	novelGene_4_1337	novel	PB.11673.2	2526	4	intergenic	novelGene_4_507	novel	PB.21621.2	774	14	intergenic	novelGene_3_3353	novel	PB.22740.4	5364	44	intergenic	novelGene_4_2137	novel	PB.25552.1	5969	19	intergenic	novelGene_4_2912	novel
PB.11137.1	837	2	intergenic	novelGene_4_540	novel	PB.14341.11	6590	4	intergenic	novelGene_4_1339	novel	PB.11674.1	404	2	intergenic	novelGene_4_508	novel	PB.21909.1	791	2	intergenic	novelGene_3_3428	novel	PB.22740.6	4140	2	intergenic	novelGene_4_2139	novel	PB.25568.1	1248	28	intergenic	novelGene_4_2967	novel
PB.11138.17	7271	274	intergenic	novelGene_4_542	novel	PB.14341.3	7086	79	intergenic	novelGene_4_1342	novel	PB.11675.1	4937	2	intergenic	novelGene_4_509	novel	PB.22340.1	454	2	intergenic	novelGene_3_3736	novel	PB.22741.10	1778	2	intergenic	novelGene_4_2144	novel	PB.25569.2	1272	2	intergenic	novelGene_4_2971	novel
PB.11138.18	7247	9	intergenic	novelGene_4_543	novel	PB.14341.4	4934	2	intergenic	novelGene_4_1335	novel	PB.11675.2	4097	2	intergenic	novelGene_4_510	novel	PB.22356.1	683	2	intergenic	novelGene_3_3747	novel	PB.22741.11	1693	16	intergenic	novelGene_4_2145	novel	PB.25569.3	1315	2	intergenic	novelGene_4_2972	novel
PB.11138.23	1695	2	intergenic	novelGene_4_545	novel	PB.14341.5	7142	2	intergenic	novelGene_4_1341	novel	PB.11675.3	3708	2	intergenic	novelGene_4_511	novel	PB.26769.1	992	2	intergenic	novelGene_4_3325	novel	PB.22741.12	1606	4	intergenic	novelGene_4_2146	novel	PB.25570.1	920	4	intergenic	novelGene_4_2974	novel
PB.11138.4	4582	2	intergenic	novelGene_4_541	novel	PB.14341.6	6907	13	intergenic	novelGene_4_1340	novel	PB.11676.1	2032	3	intergenic	novelGene_4_512	novel	PB.26771.3	2137	2	intergenic	novelGene_4_3328	novel	PB.22741.14	2301	3	intergenic	novelGene_4_2148	novel	PB.25570.2	557	9	intergenic	novelGene_4_2975	novel
PB.11133.1	1698	2	intergenic	novelGene_4_497	novel	PB.14341.7	6506	7	intergenic	novelGene_4_1336	novel	PB.11676.2	1823	33	intergenic	novelGene_4_513	novel	PB.26773.1	834	7	intergenic	novelGene_4_3331	novel	PB.22741.2	2310	2	intergenic	novelGene_4_2141	novel	PB.25571.1	4536	2	intergenic	novelGene_4_2976	novel
PB.11134.11	5590	6	intergenic	novelGene_4_507	novel	PB.14341.8	6829	9	intergenic	novelGene_4_1338	novel	PB.11676.3	2702	2	intergenic	novelGene_4_514	novel	PB.26773.2	478	2	intergenic	novelGene_4_3332	novel	PB.22741.3	1696	3	intergenic	novelGene_4_2142	novel	PB.25554.1	1796	62	intergenic	novelGene_4_2914	novel
PB.11134.12	5425	3	intergenic	novelGene_4_504	novel	PB.14341.9	6852	2	intergenic	novelGene_4_1343	novel	PB.11676.4	3251	5	intergenic	novelGene_4_515	novel	PB.26788.1	1238	5	intergenic	novelGene_4_3387	novel	PB.22741.4	2059	2	intergenic	novelGene_4_2143	novel	PB.25554.2	1300	30	intergenic	novelGene_4_2915	novel
PB.11134.16	4628	17	intergenic	novelGene_4_511	novel	PB.14347.1	3047	6	intergenic	novelGene_4_1349	novel	PB.11677.1	2061	20	intergenic	novelGene_4_516	novel	PB.26789.2	1559	8	intergenic	novelGene_4_3393	novel	PB.22741.5	2216	2	intergenic	novelGene_4_2149	novel	PB.25556.1	1818	255	intergenic	novelGene_4_2917	novel
PB.11134.18	5307	3	intergenic	novelGene_4_512	novel	PB.14348.1	4989	6	intergenic	novelGene_4_1351	novel	PB.11678.1	5924	28	intergenic	novelGene_4_517	novel	PB.26789.5	559	4	intergenic	novelGene_4_3394	novel	PB.22741.6	2004	5	intergenic	novelGene_4_2150	novel	PB.25556.10	1602	163	intergenic	novelGene_4_2918	novel
PB.11134.19	5217	2	intergenic	novelGene_4_521	novel	PB.14348.2	4560	3	intergenic	novelGene_4_1352	novel	PB.11678.2	3072	3	intergenic	novelGene_4_518	novel	PB.26790.1	775	26	intergenic	novelGene_4_3395	novel	PB.22741.7	1919	51	intergenic	novelGene_4_2151	novel	PB.25556.11	1686	5	intergenic	novelGene_4_2919	novel
PB.11134.2	5380	996	intergenic	novelGene_4_508	novel	PB.14348.3	3555	2	intergenic	novelGene_4_1353	novel	PB.11680.1	1547	6	intergenic	novelGene_4_520	novel	PB.26791.2	2469	2	intergenic	novelGene_4_3397	novel	PB.22741.8	1832	8	intergenic	novelGene_4_2152	novel	PB.25556.12	1624	6	intergenic	novelGene_4_2928	novel
PB.11134.20	5184	3	intergenic	novelGene_4_515	novel	PB.14348.4	2659	4	intergenic	novelGene_4_1354	novel	PB.11683.9	3740	11	intergenic	novelGene_4_527	novel	PB.26792.1	707	4	intergenic	novelGene_4_3399	novel	PB.22741.9	1778	10	intergenic	novelGene_4_2153	novel	PB.25556.13	1561	2	intergenic	novelGene_4_2920	novel
PB.11134.22	5076	2	intergenic	novelGene_4_513	novel	PB.14348.5	4845	31	intergenic	novelGene_4_1355	novel	PB.11685.3	2200	4	intergenic	novelGene_4_531	novel	PB.26792.3	586	2	intergenic	novelGene_4_3400	novel	PB.22743.1	610	60	intergenic	novelGene_4_2155	novel	PB.25556.14	2353	9	intergenic	novelGene_4_2930	novel
PB.11134.30	5790	9	intergenic	novelGene_4_518	novel	PB.14348.6	4856	22	intergenic	novelGene_4_1356	novel	PB.11686.1	1605	2	intergenic	novelGene_4_533	novel	PB.26774.1	1975	6	intergenic	novelGene_4_3333	novel	PB.23084.1	2790	103	intergenic	novelGene_4_3060	novel	PB.25556.15	3601	2	intergenic	novelGene_4_2924	novel
PB.11134.32	5324	26	intergenic	novelGene_4_520	novel	PB.14348.7	2195	2	intergenic	novelGene_4_1357	novel	PB.11686.2	624	4	intergenic	novelGene_4_534	novel	PB.26774.2	1460	2	intergenic	novelGene_4_3334	novel	PB.23084.5	2153	10	intergenic	novelGene_4_3062	novel	PB.25556.16	2711	2	intergenic	novelGene_4_2926	novel
PB.11134.34	5293	23	intergenic	novelGene_4_516	novel	PB.14349.1	4967	64	intergenic	novelGene_4_1358	novel	PB.11687.2	3393	2	intergenic	novelGene_4_536	novel	PB.26774.4	1233	6	intergenic	novelGene_4_3335	novel	PB.23084.6	990	5	intergenic	novelGene_4_3063	novel	PB.25556.17	2636	2	intergenic	novelGene_4_2932	novel
PB.11134.35	4737	4	intergenic	novelGene_4_522	novel	PB.14349.5	4816	4	intergenic	novelGene_4_1359	novel	PB.11687.3	2961	3	intergenic	novelGene_4_537	novel	PB.26774.5	1974	2	intergenic	novelGene_4_3336	novel	PB.23084.7	1829	14	intergenic	novelGene_4_3064	novel	PB.25556.2	1529	3	intergenic	novelGene_4_2916	novel
PB.11134.38	3125	10	intergenic	novelGene_4_523	novel	PB.14350.1	594	4	intergenic	novelGene_4_1360	novel	PB.11688.1	741	58	intergenic	novelGene_4_538	novel	PB.26774.7	1553	16	intergenic	novelGene_4_3337	novel	PB.22759.1	1165	2	intergenic	novelGene_4_2203	novel	PB.25556.3	1981	327	intergenic	novelGene_4_2922	novel
PB.11134.4	5602	52	intergenic	novelGene_4_510	novel	PB.14353.1	2534	5	intergenic	novelGene_4_1363	novel	PB.11689.3	5319	10	intergenic	novelGene_4_541	novel	PB.26774.9	1394	2	intergenic	novelGene_4_3338	novel	PB.22750.11	1440	5	intergenic	novelGene_4_2174	novel	PB.25556.4	2073	5	intergenic	novelGene_4_2925	novel
PB.11134.5	5066	2	intergenic	novelGene_4_502	novel	PB.14354.1	3188	4	intergenic	novelGene_4_1364	novel	PB.11689.4	5295	16	intergenic	novelGene_4_543	novel	PB.26775.1	1713	629	intergenic	novelGene_4_3339	novel	PB.22750.12	1430	13	intergenic	novelGene_4_2177	novel	PB.25556.5	1944	15	intergenic	novelGene_4_2921	novel
PB.11135.1	1650	3	intergenic	novelGene_4_525	novel	PB.14354.2	6164	2	intergenic	novelGene_4_1365	novel	PB.11689.7	5548	2	intergenic	novelGene_4_542	novel	PB.26775.12	2409	3	intergenic	novelGene_4_3351	novel	PB.22750.13	1329	9	intergenic	novelGene_4_2179	novel	PB.25556.6	1808	95	intergenic	novelGene_4_2923	novel
PB.11261.1	5212	3	intergenic	novelGene_4_880	novel	PB.14354.3	2030	3	intergenic	novelGene_4_1366	novel	PB.11689.8	5114	14	intergenic	novelGene_4_544	novel	PB.26775.13	1981	139	intergenic	novelGene_4_3342	novel	PB.22750.14	2581	2	intergenic	novelGene_4_2172	novel	PB.25556.7	1864	852	intergenic	novelGene_4_2931	novel
PB.11261.10	5529	16	intergenic	novelGene_4_882	novel	PB.14354.4	3309	5	intergenic	novelGene_4_1367	novel	PB.11689.9	5378	3	intergenic	novelGene_4_545	novel	PB.26775.14	2043	9	intergenic	novelGene_4_3347	novel	PB.22750.16	2365	4	intergenic	novelGene_4_2173	novel	PB.25556.8	1768	534	intergenic	novelGene_4_2929	novel
PB.11261.12	5143	8	intergenic	novelGene_4_884	novel	PB.14354.5	3231	2	intergenic	novelGene_4_1368	novel	PB.11670.10	3208	2	intergenic	novelGene_4_497	novel	PB.26775.15	1971	9	intergenic	novelGene_4_3348	novel	PB.22750.17	1782	10	intergenic	novelGene_4_2180	novel	PB.25556.9	1844	6	intergenic	novelGene_4_2927	novel
PB.11261.13	5013	12	intergenic	novelGene_4_883	novel	PB.14354.6	1549	9	intergenic	novelGene_4_1369	novel	PB.11670.11	2981	146	intergenic	novelGene_4_498	novel	PB.26775.16	1913	137	intergenic	novelGene_4_3343	novel	PB.22750.18	1240	8	intergenic	novelGene_4_2182	novel	PB.25557.1	2768	6	intergenic	novelGene_4_2934	novel
PB.11261.16	5507	140	intergenic	novelGene_4_887	novel	PB.14354.7	2824	6	intergenic	novelGene_4_1370	novel	PB.11670.12	2563	2	intergenic	novelGene_4_499	novel	PB.26775.17	1939	29	intergenic	novelGene_4_3352	novel	PB.22750.19	994	2	intergenic	novelGene_4_2183	novel	PB.25557.2	3012	2	intergenic	novelGene_4_2939	novel
PB.11261.17	3339	3	intergenic	novelGene_4_888	novel	PB.14356.1	1169	2	intergenic	novelGene_4_1372	novel	PB.11670.2	3905	7	intergenic	novelGene_4_490	novel	PB.26775.19	1913	5	intergenic	novelGene_4_3349	novel	PB.22750.21	690	6	intergenic	novelGene_4_2184	novel	PB.25558.1	992	12	intergenic	novelGene_4_2936	novel
PB.11261.18	3697	11	intergenic	novelGene_4_889	novel	PB.14356.2	1192	54	intergenic	novelGene_4_1373	novel	PB.11670.5	3346	10	intergenic	novelGene_4_492	novel	PB.26775.20	1865	25	intergenic	novelGene_4_3350	novel	PB.22750.22	1632	2	intergenic	novelGene_4_2185	novel	PB.25558.2	927	13	intergenic	novelGene_4_2935	novel
PB.11261.3	4740	2	intergenic	novelGene_4_878	novel	PB.14179.1	3696	36	intergenic	novelGene_4_782	novel	PB.11670.6	3058	15	intergenic	novelGene_4_493	novel	PB.26775.21	1878	5	intergenic	novelGene_4_3346	novel	PB.22750.4	1472	4	intergenic	novelGene_4_2167	novel	PB.25558.3	925	212	intergenic	novelGene_4_2937	novel
PB.11261.9	5333	2	intergenic	novelGene_4_881	novel	PB.14179.2	3606	13	intergenic	novelGene_4_783	novel	PB.11670.7	3226	3	intergenic	novelGene_4_496	novel	PB.26775.22	1740	180	intergenic	novelGene_4_3344	novel	PB.22750.5	2618	3	intergenic	novelGene_4_2168	novel	PB.25558.5	1143	6	intergenic	novelGene_4_2938	novel
PB.11262.1	2700	4	intergenic	novelGene_4_890	novel	PB.14180.1	3890	33	intergenic	novelGene_4_784	novel	PB.11670.8	3202	3	intergenic	novelGene_4_495	novel	PB.26775.23	1827	5	intergenic	novelGene_4_3341	novel	PB.22750.6	1983	5	intergenic	novelGene_4_2169	novel	PB.25559.1	1338	20	intergenic	novelGene_4_2940	novel
PB.11262.2	2092	6	intergenic	novelGene_4_891	novel	PB.14180.2	3970	67	intergenic	novelGene_4_785	novel	PB.11670.9	3161	16	intergenic	novelGene_4_494	novel	PB.26775.24	1794	2	intergenic	novelGene_4_3340	novel	PB.22750.7	1954	43	intergenic	novelGene_4_2175	novel	PB.25560.1	952	2	intergenic	novelGene_4_2941	novel
PB.11263.9	5449	6	intergenic	novelGene_4_900	novel	PB.14180.3	3956	3	intergenic	novelGene_4_786	novel	PB.11671.1	7432	300	intergenic	novelGene_4_501	novel	PB.26775.26	1849	4	intergenic	novelGene_4_3354	novel	PB.22750.8	1615	2	intergenic	novelGene_4_2176	novel	PB.25561.3	1148	11	intergenic	novelGene_4_2944	novel
PB.11265.1	3245	3	intergenic	novelGene_4_908	novel	PB.14180.4	3815	9	intergenic	novelGene_4_787	novel	PB.11671.2	7083	2	intergenic	novelGene_4_502	novel	PB.26775.27	1804	2	intergenic	novelGene_4_3355	novel	PB.22750.9	1515	2	intergenic	novelGene_4_2171	novel	PB.25561.4	5368	128	intergenic	novelGene_4_2945	novel
PB.11265.2	3913	328	intergenic	novelGene_4_909	novel	PB.14180.5	4316	2	intergenic	novelGene_4_788	novel	PB.11671.4	4609	2	intergenic	novelGene_4_500	novel	PB.26775.3	1664	3	intergenic	novelGene_4_3345	novel	PB.22753.2	991	9	intergenic	novelGene_4_2191	novel	PB.25561.5	5375	2	intergenic	novelGene_4_2946	novel
PB.11265.3	4013	8	intergenic	novelGene_4_910	novel	PB.14182.1	4076	31	intergenic	novelGene_4_795	novel	PB.11671.5	6172	2	intergenic	novelGene_4_504	novel	PB.26775.4	1634	2	intergenic	novelGene_4_3353	novel	PB.22753.3	720	8	intergenic	novelGene_4_2190	novel	PB.25561.6	5256	2	intergenic	novelGene_4_2947	novel
PB.11265.4	3866	3	intergenic	novelGene_4_911	novel	PB.14183.1	1938	5	intergenic	novelGene_4_797	novel	PB.11672.1	2734	2	intergenic	novelGene_4_505	novel	PB.26777.10	1036	8	intergenic	novelGene_4_3362	novel	PB.22754.1	1427	2	intergenic	novelGene_4_2193	novel	PB.25561.7	4611	4	intergenic	novelGene_4_2948	novel
PB.11265.5	3467	2	intergenic	novelGene_4_912	novel	PB.14184.1	7702	61	intergenic	novelGene_4_798	novel	PB.11667.1	1698	4	intergenic	novelGene_4_457	novel	PB.26777.12	582	89	intergenic	novelGene_4_3361	novel	PB.22757.1	725	3	intergenic	novelGene_4_2194	novel	PB.25561.8	2441	2	intergenic	novelGene_4_2949	novel
PB.11265.8	2928	10	intergenic	novelGene_4_913	novel	PB.14184.2	7265	2	intergenic	novelGene_4_799	novel	PB.11667.2	1142	4	intergenic	novelGene_4_456	novel	PB.26777.15	1188	3	intergenic	novelGene_4_3363	novel	PB.22765.1	1877	2	intergenic	novelGene_4_2210	novel	PB.25562.10	2301	2	intergenic	novelGene_4_2954	novel
PB.11266.1	5183	2	intergenic	novelGene_4_915	novel	PB.14184.5	5696	2	intergenic	novelGene_4_800	novel	PB.11668.10	3567	5	intergenic	novelGene_4_460	novel	PB.26777.2	1063	3	intergenic	novelGene_4_3360	novel	PB.22763.1	2410	123	intergenic	novelGene_4_2208	novel	PB.25562.11	2216	2	intergenic	novelGene_4_2955	novel
PB.11266.2	5092	3	intergenic	novelGene_4_916	novel	PB.14186.1	6878	5	intergenic	novelGene_4_804	novel	PB.11668.11	3487	3	intergenic	novelGene_4_466	novel	PB.26778.1	1071	2	intergenic	novelGene_4_3364	novel	PB.23090.1	1403	4	intergenic	novelGene_4_3071	novel	PB.25562.3	1609	4	intergenic	novelGene_4_2952	novel
PB.11266.3	4947	4	intergenic	novelGene_4_917	novel	PB.14186.4	3098	3	intergenic	novelGene_4_806	novel	PB.11668.12	5700	2	intergenic	novelGene_4_471	novel	PB.26779.1	2275	2	intergenic	novelGene_4_3365	novel	PB.23090.10	1160	4	intergenic	novelGene_4_3079	novel	PB.25562.4	1919	54	intergenic	novelGene_4_2956	novel
PB.11267.1	3308	2	intergenic	novelGene_4_914	novel	PB.14187.1	5997	2	intergenic	novelGene_4_807	novel	PB.11668.13	5565	2	intergenic	novelGene_4_464	novel	PB.26780.1	604	2	intergenic	novelGene_4_3366	novel	PB.23090.12	980	2	intergenic	novelGene_4_3080	novel	PB.25562.5	1832	17	intergenic	novelGene_4_2957	novel
PB.11259.1	1153	9	intergenic	novelGene_4_870	novel	PB.14187.3	5315	14	intergenic	novelGene_4_808	novel	PB.11668.14	5463	3	intergenic	novelGene_4_468	novel	PB.26780.2	1154	9	intergenic	novelGene_4_3367	novel	PB.23090.14	1597	2	intergenic	novelGene_4_3082	novel	PB.25562.6	1775	4	intergenic	novelGene_4_2958	novel
PB.11260.11	5445	2	intergenic	novelGene_4_874	novel	PB.14187.4	4847	2	intergenic	novelGene_4_809	novel	PB.11668.15	5415	2	intergenic	novelGene_4_470	novel	PB.26781.2	2089	2	intergenic	novelGene_4_3370	novel	PB.23090.16	828	3	intergenic	novelGene_4_3085	novel	PB.25562.7	1762	2	intergenic	novelGene_4_2953	novel
PB.11260.12	5092	8	intergenic	novelGene_4_875	novel	PB.14187.5	4935	3	intergenic	novelGene_4_810	novel	PB.11668.16	5330	23	intergenic	novelGene_4_465	novel	PB.26781.3	1708	20	intergenic	novelGene_4_3371	novel	PB.23090.17	718	3	intergenic	novelGene_4_3084	novel	PB.25562.8	1693	17	intergenic	novelGene_4_2959	novel
PB.11260.13	3545	6	intergenic	novelGene_4_877	novel	PB.14187.6	3910	2	intergenic	novelGene_4_811	novel	PB.11668.18	5394	2	intergenic	novelGene_4_474	novel	PB.26782.3	1611	2	intergenic	novelGene_4_3373	novel	PB.23090.2	1334	2	intergenic	novelGene_4_3070	novel	PB.25562.9	1547	2	intergenic	novelGene_4_2960	novel
PB.11260.14	3234	2	intergenic	novelGene_4_876	novel	PB.14188.10	3446	54	intergenic	novelGene_4_821	novel	PB.11668.19	5356	2	intergenic	novelGene_4_478	novel	PB.26782.4	1693	7	intergenic	novelGene_4_3374	novel	PB.23090.3	998	2	intergenic	novelGene_4_3075	novel	PB.25564.1	688	92	intergenic	novelGene_4_2962	novel
PB.11260.2	3213	2	intergenic	novelGene_4_871	novel	PB.14188.12	2365	2	intergenic	novelGene_4_823	novel	PB.11668.2	5595	356	intergenic	novelGene_4_469	novel	PB.26782.5	1919	22	intergenic	novelGene_4_3375	novel	PB.23090.4	924	6	intergenic	novelGene_4_3074	novel	PB.25945.1	4299	230	intergenic	novelGene_4_4029	novel
PB.11161.2	3447	5	intergenic	novelGene_4_589	novel	PB.14188.13	2062	2	intergenic	novelGene_4_824	novel	PB.11668.21	5273	20	intergenic	novelGene_4_481	novel	PB.26782.6	1832	8	intergenic	novelGene_4_3376	novel	PB.23090.5	886	23	intergenic	novelGene_4_3072	novel	PB.25945.3	3628	10	intergenic	novelGene_4_4030	novel
PB.11161.3	2250	2	intergenic	novelGene_4_590	novel	PB.14188.2	3985	26	intergenic	novelGene_4_813	novel	PB.11668.23	5018	2	intergenic	novelGene_4_477	novel	PB.26782.7	1778	6	intergenic	novelGene_4_3377	novel	PB.23090.6	819	8	intergenic	novelGene_4_3073	novel	PB.25945.4	3801	2	intergenic	novelGene_4_4031	novel
PB.11161.4	2285	4	intergenic	novelGene_4_591	novel	PB.14188.3	3906	9	intergenic	novelGene_4_814	novel	PB.11668.25	3567	96	intergenic	novelGene_4_476	novel	PB.26785.2	580	48	intergenic	novelGene_4_3381	novel	PB.23090.7	1636	2	intergenic	novelGene_4_3077	novel	PB.25945.5	1222	2	intergenic	novelGene_4_4032	novel
PB.11162.1	3352	15	intergenic	novelGene_4_592	novel	PB.14188.4	4167	139	intergenic	novelGene_4_815	novel	PB.11668.26	5380	44	intergenic	novelGene_4_483	novel	PB.27207.1	2980	16	intergenic	novelGene_4_4307	novel	PB.23090.8	868	2	intergenic	novelGene_4_3076	novel	PB.25574.11	2362	6	intergenic	novelGene_4_2988	novel
PB.11162.2	2525	3	intergenic	novelGene_4_593	novel	PB.14188.5	3905	19	intergenic	novelGene_4_816	novel	PB.11668.27	5546	10	intergenic	novelGene_4_484	novel	PB.27207.14	1338	28	intergenic	novelGene_4_4309	novel	PB.23090.9	1269	2	intergenic	novelGene_4_3081	novel	PB.25574.12	1790	19	intergenic	novelGene_4_2995	novel
PB.11163.1	1382	3	intergenic	novelGene_4_594	novel	PB.14188.6	3787	6	intergenic	novelGene_4_817	novel	PB.11668.28	5455	5	intergenic	novelGene_4_479	novel	PB.27207.2	4176	2	intergenic	novelGene_4_4308	novel	PB.22787.1	3495	85	intergenic	novelGene_4_2297	novel	PB.25574.13	1727	9	intergenic	novelGene_4_2994	novel
PB.11163.2	1328	11	intergenic	novelGene_4_595	novel	PB.14188.7	3926	140	intergenic	novelGene_4_819	novel	PB.11668.29	5516	8	intergenic	novelGene_4_482	novel	PB.26805.1	900	2	intergenic	novelGene_4_3431	novel	PB.22787.2	3072	65	intergenic	novelGene_4_2298	novel	PB.25574.14	1412	26	intergenic	novelGene_4_2993	novel
PB.11165.1	1904	2	intergenic	novelGene_4_597	novel	PB.14188.8	3697	17	intergenic	novelGene_4_818	novel	PB.11668.30	5563	2	intergenic	novelGene_4_485	novel	PB.26796.12	1132	2	intergenic	novelGene_4_3412	novel	PB.22788.2	2958	2	intergenic	novelGene_4_2301	novel	PB.25574.15	3370	4	intergenic	novelGene_4_2996	novel
PB.11165.10	1798	120	intergenic	novelGene_4_605	novel	PB.14188.9	3242	2	intergenic	novelGene_4_820	novel	PB.11668.31	4927	2	intergenic	novelGene_4_486	novel	PB.26796.13	869	5	intergenic	novelGene_4_3414	novel	PB.22789.1	1186	5	intergenic	novelGene_4_2302	novel	PB.25574.16	1101	3	intergenic	novelGene_4_2997	novel
PB.11165.11	1927	2	intergenic	novelGene_4_607	novel	PB.14189.15	4289	2	intergenic	novelGene_4_839	novel	PB.11668.4	5299	19	intergenic	novelGene_4_462	novel	PB.26796.14	826	2	intergenic	novelGene_4_3413	novel	PB.22767.1	2311	451	intergenic	novelGene_4_2212	novel	PB.25574.19	1675	3	intergenic	novelGene_4_3000	novel
PB.11165.12	2696	3	intergenic	novelGene_4_608	novel	PB.14189.20	3062	2	intergenic	novelGene_4_844	novel	PB.11668.5	5242	11	intergenic	novelGene_4_472	novel	PB.26796.15	707	11	intergenic	novelGene_4_3415	novel	PB.22767.10	3321	2	intergenic	novelGene_4_2218	novel	PB.25574.2	1750	64	intergenic	novelGene_4_2985	novel
PB.11165.14	1588	3	intergenic	novelGene_4_610	novel	PB.14168.1	1569	36	intergenic	novelGene_4_726	novel	PB.11668.6	5237	2	intergenic	novelGene_4_463	novel	PB.26796.3	2384	3	intergenic	novelGene_4_3406	novel	PB.22767.11	630	7	intergenic	novelGene_4_2222	novel	PB.25574.6	1748	6	intergenic	novelGene_4_2990	novel
PB.11165.16	909	3	intergenic	novelGene_4_611	novel	PB.14169.2	3460	21	intergenic	novelGene_4_731	novel	PB.11669.1	1796	20	intergenic	novelGene_4_488	novel	PB.26796.5	1573	15	intergenic	novelGene_4_3409	novel	PB.22767.12	1654	2	intergenic	novelGene_4_2223	novel	PB.25574.7	1693	3	intergenic	novelGene_4_2991	novel
PB.11165.3	1854	379	intergenic	novelGene_4_599	novel	PB.14169.3	3140	4	intergenic	novelGene_4_732	novel	PB.11802.1	5448	51	intergenic	novelGene_4_807	novel	PB.26796.6	1586	2	intergenic	novelGene_4_3410	novel	PB.22767.13	2174	2	intergenic	novelGene_4_2224	novel	PB.25574.8	1575	2	intergenic	novelGene_4_2989	novel
PB.11165.7	1961	37	intergenic	novelGene_4_601	novel	PB.14169.6	2788	10	intergenic	novelGene_4_733	novel	PB.11802.2	4637	6	intergenic	novelGene_4_808	novel	PB.26796.7	1533	7	intergenic	novelGene_4_3408	novel	PB.22767.14	3057	2	intergenic	novelGene_4_2225	novel	PB.25574.9	1545	6	intergenic	novelGene_4_2992	novel
PB.11165.9	2005	77	intergenic	novelGene_4_606	novel	PB.14170.1	2802	287	intergenic	novelGene_4_759	novel	PB.11802.3	5146	9	intergenic	novelGene_4_811	novel	PB.26799.1	457	2	intergenic	novelGene_4_3424	novel	PB.22767.2	2363	2237	intergenic	novelGene_4_2213	novel	PB.25576.1	722	9	intergenic	novelGene_4_3006	novel
PB.11166.3	4296	4	intergenic	novelGene_4_614	novel	PB.14170.3	2679	15	intergenic	novelGene_4_758	novel	PB.11802.4	5194	2	intergenic	novelGene_4_809	novel	PB.26811.2	1516	4	intergenic	novelGene_4_3441	novel	PB.22767.3	1934	10	intergenic	novelGene_4_2219	novel	PB.25576.2	922	3	intergenic	novelGene_4_3007	novel
PB.11167.1	3501	12	intergenic	novelGene_4_615	novel	PB.14171.10	3987	12	intergenic	novelGene_4_744	novel	PB.11802.5	5456	2	intergenic	novelGene_4_810	novel	PB.27212.1	1384	2	intergenic	novelGene_4_4317	novel	PB.22767.4	1890	33	intergenic	novelGene_4_2221	novel	PB.25577.1	671	2	intergenic	novelGene_4_3010	novel
PB.11268.1	330	15	intergenic	novelGene_4_918	novel	PB.14171.12	3436	66	intergenic	novelGene_4_742	novel	PB.11802.6	5364	4	intergenic	novelGene_4_812	novel	PB.27212.11	1269	2	intergenic	novelGene_4_4327	novel	PB.22767.5	1841	4	intergenic	novelGene_4_2220	novel	PB.25580.1	600	3	intergenic	novelGene_4_3013	novel
PB.11310.2	3967	27	intergenic	novelGene_4_1107	novel	PB.14171.13	2988	4	intergenic	novelGene_4_746	novel	PB.11802.7	3876	6	intergenic	novelGene_4_813	novel	PB.27212.12	1165	6	intergenic	novelGene_4_4328	novel	PB.22767.6	1630	7	intergenic	novelGene_4_2214	novel	PB.25580.2	771	2	intergenic	novelGene_4_3014	novel
PB.11312.1	2543	2	intergenic	novelGene_4_1109	novel	PB.14171.15	4064	2	intergenic	novelGene_4_751	novel	PB.11803.1	2693	5	intergenic	novelGene_4_815	novel	PB.27212.13	1035	7	intergenic	novelGene_4_4326	novel	PB.22767.7	1571	2	intergenic	novelGene_4_2215	novel	PB.25586.4	2561	103	intergenic	novelGene_4_3024	novel
PB.11346.1	890	7	intergenic	novelGene_4_1190	novel	PB.14171.16	3838	4	intergenic	novelGene_4_748	novel	PB.11803.2	2095	9	intergenic	novelGene_4_814	novel	PB.27212.14	978	2	intergenic	novelGene_4_4330	novel	PB.22767.8	884	36	intergenic	novelGene_4_2217	novel	PB.25953.1	1533	7	intergenic	novelGene_4_4044	novel
PB.11347.3	3736	10	intergenic	novelGene_4_1191	novel	PB.14171.19	3445	2	intergenic	novelGene_4_752	novel	PB.11803.3	2436	2	intergenic	novelGene_4_816	novel	PB.27212.17	1674	2	intergenic	novelGene_4_4332	novel	PB.22767.9	601	4	intergenic	novelGene_4_2216	novel	PB.25953.10	1165	5	intergenic	novelGene_4_4050	novel
PB.11389.1	4956	2	intergenic	novelGene_4_1289	novel	PB.14171.2	3293	140	intergenic	novelGene_4_735	novel	PB.11803.4	2274	2	intergenic	novelGene_4_817	novel	PB.27212.18	1594	2	intergenic	novelGene_4_4333	novel	PB.22768.1	1463	2	intergenic	novelGene_4_2226	novel	PB.25953.11	1036	5	intergenic	novelGene_4_4049	novel
PB.11390.1	857	10	intergenic	novelGene_4_1290	novel	PB.14171.22	3697	2	intergenic	novelGene_4_754	novel	PB.11808.1	4012	25	intergenic	novelGene_4_826	novel	PB.27212.2	1367	2	intergenic	novelGene_4_4319	novel	PB.22768.10	3053	3	intergenic	novelGene_4_2232	novel	PB.25953.12	864	2	intergenic	novelGene_4_4048	novel
PB.11391.2	3149	10	intergenic	novelGene_4_1291	novel	PB.14171.23	3478	5	intergenic	novelGene_4_755	novel	PB.11808.2	3712	34	intergenic	novelGene_4_827	novel	PB.27212.21	821	9	intergenic	novelGene_4_4336	novel	PB.22768.11	3003	5	intergenic	novelGene_4_2236	novel	PB.25953.15	719	8	intergenic	novelGene_4_4053	novel
PB.11440.1	843	2	intergenic	novelGene_4_1411	novel	PB.14171.3	3461	5	intergenic	novelGene_4_736	novel	PB.11808.3	3469	6	intergenic	novelGene_4_828	novel	PB.27212.22	718	7	intergenic	novelGene_4_4337	novel	PB.22768.12	2985	10	intergenic	novelGene_4_2234	novel	PB.25953.2	1441	3	intergenic	novelGene_4_4042	novel
PB.11478.2	2043	2	intergenic	novelGene_4_1509	novel	PB.14171.4	3372	2	intergenic	novelGene_4_737	novel	PB.11809.1	5121	4	intergenic	novelGene_4_830	novel	PB.27212.3	1345	2	intergenic	novelGene_4_4322	novel	PB.22768.13	2972	13	intergenic	novelGene_4_2233	novel	PB.25953.3	1412	4	intergenic	novelGene_4_4045	novel
PB.11479.1	1581	4	intergenic	novelGene_4_1510	novel	PB.14171.5	3255	3	intergenic	novelGene_4_738	novel	PB.11809.2	4972	3	intergenic	novelGene_4_831	novel	PB.27212.4	998	2	intergenic	novelGene_4_4318	novel	PB.22768.14	2860	3	intergenic	novelGene_4_2230	novel	PB.25953.4	1038	5	intergenic	novelGene_4_4038	novel
PB.11480.1	1761	8	intergenic	novelGene_4_1512	novel	PB.14171.6	3083	3	intergenic	novelGene_4_739	novel	PB.11810.1	3490	2	intergenic	novelGene_4_829	novel	PB.27212.5	886	29	intergenic	novelGene_4_4320	novel	PB.22768.15	2582	100	intergenic	novelGene_4_2228	novel	PB.25953.5	991	3	intergenic	novelGene_4_4043	novel
PB.11480.2	1686	4	intergenic	novelGene_4_1511	novel	PB.14171.7	3347	2	intergenic	novelGene_4_740	novel	PB.11800.3	4895	315	intergenic	novelGene_4_802	novel	PB.27212.7	820	5	intergenic	novelGene_4_4321	novel	PB.22768.17	3328	7	intergenic	novelGene_4_2239	novel	PB.25953.6	922	4	intergenic	novelGene_4_4039	novel
PB.11480.3	1647	10	intergenic	novelGene_4_1513	novel	PB.14171.8	3616	37	intergenic	novelGene_4_741	novel	PB.11800.5	3695	3	intergenic	novelGene_4_800	novel	PB.27212.8	922	9	intergenic	novelGene_4_4323	novel	PB.22768.18	3064	7	intergenic	novelGene_4_2240	novel	PB.25953.7	885	37	intergenic	novelGene_4_4040	novel
PB.11481.1	3834	5	intergenic	novelGene_4_1514	novel	PB.14171.9	3613	2	intergenic	novelGene_4_745	novel	PB.11800.7	3991	4	intergenic	novelGene_4_804	novel	PB.26840.1	1150	3	intergenic	novelGene_4_3518	novel	PB.22768.19	2911	8	intergenic	novelGene_4_2238	novel	PB.25953.8	818	6	intergenic	novelGene_4_4041	novel
PB.11483.1	1812	58	intergenic	novelGene_4_1518	novel	PB.14172.1	2696	119	intergenic	novelGene_4_762	novel	PB.11697.1	714	2	intergenic	novelGene_4_556	novel	PB.26815.1	2153	4	intergenic	novelGene_4_3445	novel	PB.22768.21	2899	2	intergenic	novelGene_4_2243	novel	PB.25953.9	1030	2	intergenic	novelGene_4_4046	novel
PB.11484.1	647	2	intergenic	novelGene_4_1519	novel	PB.14172.2	2580	378	intergenic	novelGene_4_764	novel	PB.11700.2	2314	3	intergenic	novelGene_4_560	novel	PB.26815.2	820	2	intergenic	novelGene_4_3446	novel	PB.22768.23	2872	4	intergenic	novelGene_4_2244	novel	PB.25588.1	1582	2	intergenic	novelGene_4_3026	novel
PB.11486.2	1168	8	intergenic	novelGene_4_1521	novel	PB.14172.4	4247	2	intergenic	novelGene_4_763	novel	PB.11700.3	3436	8	intergenic	novelGene_4_561	novel	PB.26815.3	1529	13	intergenic	novelGene_4_3447	novel	PB.22768.8	3011	26	intergenic	novelGene_4_2231	novel	PB.25616.1	4369	3	intergenic	novelGene_4_3130	novel
PB.11487.1	3399	2	intergenic	novelGene_4_1522	novel	PB.14173.1	1627	2	intergenic	novelGene_4_766	novel	PB.11700.4	3483	9	intergenic	novelGene_4_562	novel	PB.26815.4	1982	307	intergenic	novelGene_4_3448	novel	PB.22768.9	3048	167	intergenic	novelGene_4_2229	novel	PB.25616.3	3362	366	intergenic	novelGene_4_3131	novel
PB.11488.1	2454	10	intergenic	novelGene_4_1523	novel	PB.14173.2	1343	6	intergenic	novelGene_4_767	novel	PB.11701.1	1859	4	intergenic	novelGene_4_563	novel	PB.26815.5	1935	3	intergenic	novelGene_4_3449	novel	PB.22769.1	2473	62	intergenic	novelGene_4_2247	novel	PB.25618.1	922	2	intergenic	novelGene_4_3135	novel
PB.11489.1	1773	2	intergenic	novelGene_4_1524	novel	PB.14173.3	1221	30	intergenic	novelGene_4_768	novel	PB.11702.1	890	2	intergenic	novelGene_4_564	novel	PB.26815.6	1237	2	intergenic	novelGene_4_3450	novel	PB.22771.2	2692	2	intergenic	novelGene_4_2250	novel	PB.25590.1	2363	462	intergenic	novelGene_4_3029	novel
PB.11489.10	1144	2	intergenic	novelGene_4_1532	novel	PB.14174.1	1781	5	intergenic	novelGene_4_769	novel	PB.11704.1	1750	4	intergenic	novelGene_4_566	novel	PB.26815.7	419	2	intergenic	novelGene_4_3451	novel	PB.22778.1	2817	6	intergenic	novelGene_4_2259	novel	PB.25590.10	1760	4	intergenic	novelGene_4_3035	novel
PB.11489.4	1810	2	intergenic	novelGene_4_1526	novel	PB.14174.2	1100	10	intergenic	novelGene_4_770	novel	PB.11704.10	1785	2	intergenic	novelGene_4_575	novel	PB.26816.12	3059	143	intergenic	novelGene_4_3458	novel	PB.22779.1	3882	21	intergenic	novelGene_4_2261	novel	PB.25590.16	1529	40	intergenic	novelGene_4_3037	novel
PB.11489.5	1727	2	intergenic	novelGene_4_1529	novel	PB.14174.3	1661	92	intergenic	novelGene_4_771	novel	PB.11704.11	1905	4	intergenic	novelGene_4_576	novel	PB.26816.13	3067	7	intergenic	novelGene_4_3459	novel	PB.22780.1	1693	120	intergenic	novelGene_4_2264	novel	PB.25590.17	1226	2	intergenic	novelGene_4_3047	novel
PB.11489.6	1701	4	intergenic	novelGene_4_1528	novel	PB.14174.4	1778	10	intergenic	novelGene_4_772	novel	PB.11704.12	1607	4	intergenic	novelGene_4_577	novel	PB.26816.15	2861	3	intergenic	novelGene_4_3457	novel	PB.22781.3	2561	2	intergenic	novelGene_4_2265	novel	PB.25590.18	946	2	intergenic	novelGene_4_3039	novel
PB.11489.8	1456	2	intergenic	novelGene_4_1530	novel	PB.14174.5	1214	119	intergenic	novelGene_4_773	novel	PB.11704.3	1910	2	intergenic	novelGene_4_568	novel	PB.26816.4	3138	3	intergenic	novelGene_4_3454	novel	PB.22782.1	3909	12	intergenic	novelGene_4_2268	novel	PB.25590.19	3838	6	intergenic	novelGene_4_3040	novel
PB.11489.9	1176	3	intergenic	novelGene_4_1531	novel	PB.14175.1	2597	21	intergenic	novelGene_4_774	novel	PB.11704.6	1940	4	intergenic	novelGene_4_571	novel	PB.26816.6	3070	45	intergenic	novelGene_4_3456	novel	PB.22783.1	2563	107	intergenic	novelGene_4_2271	novel	PB.25590.2	2311	41	intergenic	novelGene_4_3028	novel
PB.11490.1	3647	48	intergenic	novelGene_4_1533	novel	PB.14175.3	1999	111	intergenic	novelGene_4_775	novel	PB.11704.7	1839	352	intergenic	novelGene_4_572	novel	PB.26816.9	2582	22	intergenic	novelGene_4_3455	novel	PB.22783.2	2934	870	intergenic	novelGene_4_2272	novel	PB.25590.20	601	3	intergenic	novelGene_4_3034	novel
PB.11003.1	6178	2	intergenic	novelGene_4_134	novel	PB.14221.1	2871	8	intergenic	novelGene_4_972	novel	PB.11704.8	1917	3	intergenic	novelGene_4_573	novel	PB.26817.3	2383	4	intergenic	novelGene_4_3466	novel	PB.22783.4	2209	2	intergenic	novelGene_4_2274	novel	PB.25590.21	730	6	intergenic	novelGene_4_3048	novel
PB.11003.11	3508	9	intergenic	novelGene_4_142	novel	PB.14221.4	3670	3	intergenic	novelGene_4_974	novel	PB.11704.9	1832	3	intergenic	novelGene_4_574	novel	PB.26818.1	1119	16	intergenic	novelGene_4_3467	novel	PB.22783.5	1162	2	intergenic	novelGene_4_2275	novel	PB.25590.3	2181	3	intergenic	novelGene_4_3030	novel
PB.11003.2	4620	169	intergenic	novelGene_4_135	novel	PB.14222.1	3929	31	intergenic	novelGene_4_975	novel	PB.11705.1	3557	2	intergenic	novelGene_4_578	novel	PB.26825.1	4367	2	intergenic	novelGene_4_3477	novel	PB.22784.1	594	6	intergenic	novelGene_4_2279	novel	PB.25590.6	1513	3	intergenic	novelGene_4_3033	novel
PB.11003.3	4182	2	intergenic	novelGene_4_136	novel	PB.14224.1	1695	14	intergenic	novelGene_4_977	novel	PB.11706.1	1601	3	intergenic	novelGene_4_579	novel	PB.26828.3	2959	2	intergenic	novelGene_4_3483	novel	PB.22784.11	605	3	intergenic	novelGene_4_2289	novel	PB.25590.7	1892	28	intergenic	novelGene_4_3042	novel
PB.11003.4	4458	2	intergenic	novelGene_4_137	novel	PB.14225.1	2963	2	intergenic	novelGene_4_978	novel	PB.11811.1	4042	3	intergenic	novelGene_4_832	novel	PB.26829.1	1655	19	intergenic	novelGene_4_3484	novel	PB.22784.12	576	15	intergenic	novelGene_4_2290	novel	PB.25590.8	1844	5	intergenic	novelGene_4_3041	novel
PB.11003.5	4618	2	intergenic	novelGene_4_138	novel	PB.14190.1	5172	53	intergenic	novelGene_4_852	novel	PB.11860.1	443	2	intergenic	novelGene_4_989	novel	PB.26829.2	1518	106	intergenic	novelGene_4_3485	novel	PB.22784.2	668	2	intergenic	novelGene_4_2281	novel	PB.25592.1	1499	2	intergenic	novelGene_4_3050	novel
PB.11003.6	6123	5	intergenic	novelGene_4_139	novel	PB.14190.2	4797	6	intergenic	novelGene_4_853	novel	PB.11861.1	2174	2	intergenic	novelGene_4_990	novel	PB.26829.3	1681	2	intergenic	novelGene_4_3486	novel	PB.22784.3	593	7	intergenic	novelGene_4_2280	novel	PB.25592.10	2969	2	intergenic	novelGene_4_3057	novel
PB.11003.7	6033	7	intergenic	novelGene_4_140	novel	PB.14191.1	2372	6	intergenic	novelGene_4_856	novel	PB.11894.1	859	7	intergenic	novelGene_4_1056	novel	PB.26829.4	1327	2	intergenic	novelGene_4_3487	novel	PB.22784.4	693	3	intergenic	novelGene_4_2282	novel	PB.25592.12	3079	2	intergenic	novelGene_4_3063	novel
PB.11003.8	5573	2	intergenic	novelGene_4_141	novel	PB.14219.1	1408	2	intergenic	novelGene_4_970	novel	PB.11895.1	2364	11	intergenic	novelGene_4_1057	novel	PB.26831.1	3915	7	intergenic	novelGene_4_3489	novel	PB.22784.5	611	9	intergenic	novelGene_4_2283	novel	PB.25592.13	3000	32	intergenic	novelGene_4_3061	novel
PB.11006.1	3910	2	intergenic	novelGene_4_145	novel	PB.14198.1	2430	3	intergenic	novelGene_4_910	novel	PB.11896.1	3514	19	intergenic	novelGene_4_1058	novel	PB.26832.5	2933	347	intergenic	novelGene_4_3493	novel	PB.22784.6	626	39	intergenic	novelGene_4_2284	novel	PB.25592.14	2973	4	intergenic	novelGene_4_3064	novel
PB.11007.4	5605	2	intergenic	novelGene_4_148	novel	PB.14198.3	2575	6	intergenic	novelGene_4_912	novel	PB.11947.1	3510	77	intergenic	novelGene_4_1173	novel	PB.26832.7	2552	6	intergenic	novelGene_4_3492	novel	PB.22784.7	372	2	intergenic	novelGene_4_2285	novel	PB.25592.15	2896	13	intergenic	novelGene_4_3062	novel
PB.11007.5	5335	3	intergenic	novelGene_4_147	novel	PB.14198.4	1006	3	intergenic	novelGene_4_913	novel	PB.11948.1	3428	19	intergenic	novelGene_4_1174	novel	PB.26833.1	488	11	intergenic	novelGene_4_3496	novel	PB.22784.9	620	473	intergenic	novelGene_4_2287	novel	PB.25592.2	3495	334	intergenic	novelGene_4_3051	novel
PB.11007.9	5469	145	intergenic	novelGene_4_149	novel	PB.14201.2	919	5	intergenic	novelGene_4_917	novel	PB.11948.2	2101	52	intergenic	novelGene_4_1176	novel	PB.26833.2	731	41	intergenic	novelGene_4_3497	novel	PB.22785.3	643	18	intergenic	novelGene_4_2293	novel	PB.25592.4	3100	40	intergenic	novelGene_4_3055	novel
PB.11008.1	3160	56	intergenic	novelGene_4_151	novel	PB.14202.1	4007	2	intergenic	novelGene_4_918	novel	PB.11990.1	330	18	intergenic	novelGene_4_1274	novel	PB.26833.3	693	3	intergenic	novelGene_4_3498	novel	PB.22785.4	420	4	intergenic	novelGene_4_2292	novel	PB.25592.5	2964	5	intergenic	novelGene_4_3053	novel
PB.11008.2	2973	2	intergenic	novelGene_4_150	novel	PB.14202.2	6092	3	intergenic	novelGene_4_920	novel	PB.11991.1	3492	17	intergenic	novelGene_4_1275	novel	PB.26833.4	467	3	intergenic	novelGene_4_3499	novel	PB.22786.1	3877	6	intergenic	novelGene_4_2294	novel	PB.25592.6	2950	14	intergenic	novelGene_4_3054	novel
PB.11008.3	2000	4	intergenic	novelGene_4_152	novel	PB.14202.3	5846	2	intergenic	novelGene_4_919	novel	PB.11992.1	659	3	intergenic	novelGene_4_1277	novel	PB.26834.1	570	5	intergenic	novelGene_4_3500	novel	PB.22786.3	3494	2	intergenic	novelGene_4_2296	novel	PB.25592.7	2582	162	intergenic	novelGene_4_3052	novel
PB.11008.4	2651	2	intergenic	novelGene_4_153	novel	PB.14202.4	4433	4	intergenic	novelGene_4_921	novel	PB.12030.1	1733	3	intergenic	novelGene_4_1359	novel	PB.26834.2	711	8	intergenic	novelGene_4_3503	novel	PB.22799.1	2550	11	intergenic	novelGene_4_2318	novel	PB.25592.8	3021	6	intergenic	novelGene_4_3058	novel
PB.11009.1	1544	44	intergenic	novelGene_4_154	novel	PB.14204.1	2156	2	intergenic	novelGene_4_923	novel	PB.12031.1	1279	2	intergenic	novelGene_4_1360	novel	PB.26834.3	675	13	intergenic	novelGene_4_3501	novel	PB.22797.1	550	14	intergenic	novelGene_4_2312	novel	PB.25592.9	3042	2	intergenic	novelGene_4_3059	novel
PB.11010.1	3502	2	intergenic	novelGene_4_155	novel	PB.14204.2	2024	5	intergenic	novelGene_4_924	novel	PB.12032.1	3453	3	intergenic	novelGene_4_1361	novel	PB.26834.4	508	63	intergenic	novelGene_4_3502	novel	PB.22798.2	1894	9	intergenic	novelGene_4_2314	novel	PB.25593.2	2383	119	intergenic	novelGene_4_3074	novel
PB.11010.2	3467	3	intergenic	novelGene_4_156	novel	PB.14204.3	1822	56	intergenic	novelGene_4_925	novel	PB.12032.2	3358	22	intergenic	novelGene_4_1362	novel	PB.26835.1	508	3	intergenic	novelGene_4_3504	novel	PB.22806.1	2988	2	intergenic	novelGene_4_2325	novel	PB.25594.1	874	14	intergenic	novelGene_4_3075	novel
PB.11010.3	3647	4	intergenic	novelGene_4_157	novel	PB.14204.4	2661	2	intergenic	novelGene_4_926	novel	PB.12032.3	2508	3	intergenic	novelGene_4_1363	novel	PB.26835.2	1094	3	intergenic	novelGene_4_3507	novel	PB.22807.1	2961	10	intergenic	novelGene_4_2328	novel	PB.25600.2	671	2	intergenic	novelGene_4_3082	novel
PB.11010.4	3400	3	intergenic	novelGene_4_158	novel	PB.14205.1	931	2	intergenic	novelGene_4_927	novel	PB.12033.1	1498	2	intergenic	novelGene_4_1364	novel	PB.26835.3	628	3	intergenic	novelGene_4_3506	novel	PB.22807.10	2449	6	intergenic	novelGene_4_2336	novel	PB.25605.4	1225	5	intergenic	novelGene_4_3090	novel
PB.10998.8	3168	3	intergenic	novelGene_4_113	novel	PB.14206.1	10014	100	intergenic	novelGene_4_928	novel	PB.12034.1	711	24	intergenic	novelGene_4_1365	novel	PB.26835.4	508	469	intergenic	novelGene_4_3508	novel	PB.22807.3	2930	3	intergenic	novelGene_4_2329	novel	PB.25606.1	3975	30	intergenic	novelGene_4_3092	novel
PB.10999.2	3013	2	intergenic	novelGene_4_115	novel	PB.14206.3	7455	2	intergenic	novelGene_4_930	novel	PB.12035.2	1761	5	intergenic	novelGene_4_1367	novel	PB.26835.5	570	2	intergenic	novelGene_4_3509	novel	PB.22807.5	2762	2	intergenic	novelGene_4_2330	novel	PB.25606.2	3746	5	intergenic	novelGene_4_3093	novel
PB.10999.3	3733	3	intergenic	novelGene_4_119	novel	PB.14206.4	6014	4	intergenic	novelGene_4_929	novel	PB.12036.1	2208	5	intergenic	novelGene_4_1368	novel	PB.26836.2	3702	2	intergenic	novelGene_4_3511	novel	PB.22807.6	3053	2	intergenic	novelGene_4_2332	novel	PB.25606.3	3714	2	intergenic	novelGene_4_3094	novel
PB.10999.4	3695	3	intergenic	novelGene_4_117	novel	PB.14207.1	1177	2	intergenic	novelGene_4_931	novel	PB.12037.2	3799	35	intergenic	novelGene_4_1370	novel	PB.26845.1	468	2	intergenic	novelGene_4_3524	novel	PB.22807.7	2857	2	intergenic	novelGene_4_2333	novel	PB.25608.1	1520	139	intergenic	novelGene_4_3098	novel
PB.10999.5	3124	5	intergenic	novelGene_4_120	novel	PB.14207.2	1471	32	intergenic	novelGene_4_932	novel	PB.12039.1	1454	2	intergenic	novelGene_4_1372	novel	PB.26850.2	1870	2	intergenic	novelGene_4_3529	novel	PB.22807.8	2920	2	intergenic	novelGene_4_2334	novel	PB.25608.2	1684	3	intergenic	novelGene_4_3100	novel
PB.10999.6	2600	18	intergenic	novelGene_4_118	novel	PB.14208.2	5014	15	intergenic	novelGene_4_934	novel	PB.12041.1	1768	2	intergenic	novelGene_4_1374	novel	PB.26850.3	1960	26	intergenic	novelGene_4_3531	novel	PB.22807.9	2489	8	intergenic	novelGene_4_2335	novel	PB.25608.3	1455	38	intergenic	novelGene_4_3099	novel
PB.10999.7	2470	4	intergenic	novelGene_4_116	novel	PB.14209.1	1558	12	intergenic	novelGene_4_935	novel	PB.12041.3	1926	2	intergenic	novelGene_4_1376	novel	PB.26852.1	895	2	intergenic	novelGene_4_3534	novel	PB.22808.1	754	64	intergenic	novelGene_4_2337	novel	PB.25610.1	879	2	intergenic	novelGene_4_3103	novel
PB.11000.1	2314	2	intergenic	novelGene_4_121	novel	PB.14213.11	2628	5	intergenic	novelGene_4_947	novel	PB.12041.4	2005	51	intergenic	novelGene_4_1377	novel	PB.26857.1	665	14	intergenic	novelGene_4_3542	novel	PB.23091.6	4867	23	intergenic	novelGene_4_3091	novel	PB.25610.3	3900	11	intergenic	novelGene_4_3105	novel
PB.11000.2	4613	2	intergenic	novelGene_4_122	novel	PB.14213.12	3416	15	intergenic	novelGene_4_949	novel	PB.12041.5	1982	10	intergenic	novelGene_4_1378	novel	PB.27215.27	4655	3	intergenic	novelGene_4_4348	novel	PB.23097.1	898	5	intergenic	novelGene_4_3103	novel	PB.25611.1	2568	260	intergenic	novelGene_4_3106	novel
PB.11000.3	3188	2	intergenic	novelGene_4_123	novel	PB.14213.13	2654	2	intergenic	novelGene_4_948	novel	PB.12041.6	1794	2	intergenic	novelGene_4_1379	novel	PB.27218.1	818	2	intergenic	novelGene_4_4354	novel	PB.23098.1	1040	2	intergenic	novelGene_4_3102	novel	PB.25611.2	2937	634	intergenic	novelGene_4_3107	novel
PB.11000.4	3178	5	intergenic	novelGene_4_124	novel	PB.14215.2	2737	4	intergenic	novelGene_4_952	novel	PB.12041.7	1473	8	intergenic	novelGene_4_1380	novel	PB.27222.1	3779	2	intergenic	novelGene_4_4361	novel	PB.23099.1	4163	442	intergenic	novelGene_4_3105	novel	PB.25612.1	693	4	intergenic	novelGene_4_3112	novel
PB.11001.1	2719	4	intergenic	novelGene_4_125	novel	PB.14216.1	1970	3	intergenic	novelGene_4_953	novel	PB.12042.2	4464	7	intergenic	novelGene_4_1382	novel	PB.27222.10	2960	3	intergenic	novelGene_4_4369	novel	PB.23099.10	3472	2	intergenic	novelGene_4_3114	novel	PB.25612.10	580	2	intergenic	novelGene_4_3120	novel
PB.11001.2	2754	2	intergenic	novelGene_4_126	novel	PB.14217.2	2924	2	intergenic	novelGene_4_955	novel	PB.11538.1	4691	162	intergenic	novelGene_4_116	novel	PB.27222.11	2978	2	intergenic	novelGene_4_4371	novel	PB.23099.11	4032	34	intergenic	novelGene_4_3115	novel	PB.25612.11	621	3	intergenic	novelGene_4_3122	novel
PB.11001.4	3023	2	intergenic	novelGene_4_128	novel	PB.14217.6	1585	2	intergenic	novelGene_4_956	novel	PB.11538.2	6113	7	intergenic	novelGene_4_117	novel	PB.27222.17	2306	44	intergenic	novelGene_4_4373	novel	PB.23099.12	3980	5	intergenic	novelGene_4_3116	novel	PB.25612.2	631	5	intergenic	novelGene_4_3113	novel
PB.11001.5	2721	314	intergenic	novelGene_4_129	novel	PB.14218.10	5084	5	intergenic	novelGene_4_964	novel	PB.11538.3	4077	3	intergenic	novelGene_4_118	novel	PB.27222.19	3047	2	intergenic	novelGene_4_4375	novel	PB.23099.13	3741	32	intergenic	novelGene_4_3117	novel	PB.25612.3	597	3	intergenic	novelGene_4_3114	novel
PB.11001.6	2649	3	intergenic	novelGene_4_130	novel	PB.14218.13	3746	20	intergenic	novelGene_4_968	novel	PB.11538.4	3790	7	intergenic	novelGene_4_119	novel	PB.27222.2	3176	3	intergenic	novelGene_4_4362	novel	PB.23099.14	3321	6	intergenic	novelGene_4_3118	novel	PB.25612.4	808	3	intergenic	novelGene_4_3115	novel
PB.11001.7	2768	18	intergenic	novelGene_4_131	novel	PB.14218.14	3489	4	intergenic	novelGene_4_969	novel	PB.11538.5	2790	6	intergenic	novelGene_4_120	novel	PB.27222.20	2859	53	intergenic	novelGene_4_4376	novel	PB.23099.15	3757	7	intergenic	novelGene_4_3119	novel	PB.25612.5	524	5	intergenic	novelGene_4_3116	novel
PB.11001.8	2554	33	intergenic	novelGene_4_132	novel	PB.14218.2	4943	198	intergenic	novelGene_4_958	novel	PB.11538.6	3684	2	intergenic	novelGene_4_121	novel	PB.27222.25	2530	6	intergenic	novelGene_4_4377	novel	PB.23099.16	4013	2	intergenic	novelGene_4_3120	novel	PB.25612.6	599	2	intergenic	novelGene_4_3117	novel
PB.11011.1	2722	2	intergenic	novelGene_4_159	novel	PB.14218.3	5536	175	intergenic	novelGene_4_962	novel	PB.11539.1	2295	5	intergenic	novelGene_4_122	novel	PB.27222.26	1861	2	intergenic	novelGene_4_4378	novel	PB.23099.17	3619	2	intergenic	novelGene_4_3121	novel	PB.25612.7	709	13	intergenic	novelGene_4_3118	novel
PB.11013.1	5671	4	intergenic	novelGene_4_161	novel	PB.14218.4	5440	18	intergenic	novelGene_4_960	novel	PB.11542.1	5612	39	intergenic	novelGene_4_125	novel	PB.27222.29	2218	16	intergenic	novelGene_4_4379	novel	PB.23099.18	3792	2	intergenic	novelGene_4_3122	novel	PB.25612.8	658	338	intergenic	novelGene_4_3121	novel
PB.11170.1	2680	4	intergenic	novelGene_4_619	novel	PB.14218.5	5492	10	intergenic	novelGene_4_961	novel	PB.11542.2	5554	18	intergenic	novelGene_4_127	novel	PB.27222.3	3035	3	intergenic	novelGene_4_4363	novel	PB.23099.19	3688	2	intergenic	novelGene_4_3124	novel	PB.25612.9	675	7	intergenic	novelGene_4_3119	novel
PB.11171.1	3482	2	intergenic	novelGene_4_620	novel	PB.14218.6	5205	4	intergenic	novelGene_4_963	novel	PB.11542.3	5514	3	intergenic	novelGene_4_126	novel	PB.27222.31	1578	18	intergenic	novelGene_4_4380	novel	PB.23099.2	3542	212	intergenic	novelGene_4_3106	novel	PB.25613.1	1122	5	intergenic	novelGene_4_3124	novel
PB.11173.1	5465	2	intergenic	novelGene_4_622	novel	PB.14218.8	5539	5	intergenic	novelGene_4_965	novel	PB.11542.4	5371	4	intergenic	novelGene_4_128	novel	PB.27222.33	1493	40	intergenic	novelGene_4_4381	novel	PB.23099.20	3602	11	intergenic	novelGene_4_3125	novel	PB.25613.2	549	34	intergenic	novelGene_4_3123	novel
PB.11173.2	3115	2	intergenic	novelGene_4_623	novel	PB.14218.9	5391	2	intergenic	novelGene_4_966	novel	PB.11543.1	2923	2	intergenic	novelGene_4_129	novel	PB.27222.39	1126	36	intergenic	novelGene_4_4382	novel	PB.23099.21	2998	16	intergenic	novelGene_4_3123	novel	PB.25613.3	1556	2	intergenic	novelGene_4_3125	novel
PB.11174.1	1842	2	intergenic	novelGene_4_624	novel	PB.14228.1	1639	3	intergenic	novelGene_4_982	novel	PB.11543.2	2874	7	intergenic	novelGene_4_130	novel	PB.27222.43	859	71	intergenic	novelGene_4_4383	novel	PB.23099.22	3492	11	intergenic	novelGene_4_3126	novel	PB.25613.4	450	3	intergenic	novelGene_4_3126	novel
PB.11175.1	2366	3	intergenic	novelGene_4_625	novel	PB.14195.10	3177	4	intergenic	novelGene_4_898	novel	PB.11543.3	3145	32	intergenic	novelGene_4_131	novel	PB.27222.45	756	2	intergenic	novelGene_4_4384	novel	PB.23099.23	2887	17	intergenic	novelGene_4_3127	novel	PB.25614.1	909	2	intergenic	novelGene_4_3127	novel
PB.11176.1	2875	9	intergenic	novelGene_4_627	novel	PB.14195.12	2983	87	intergenic	novelGene_4_899	novel	PB.11544.1	1449	39	intergenic	novelGene_4_132	novel	PB.27222.5	3929	3	intergenic	novelGene_4_4365	novel	PB.23099.24	3029	2	intergenic	novelGene_4_3128	novel	PB.25615.1	453	2	intergenic	novelGene_4_3129	novel
PB.11176.3	1143	12	intergenic	novelGene_4_628	novel	PB.14195.13	2774	4	intergenic	novelGene_4_901	novel	PB.11544.2	1370	13	intergenic	novelGene_4_133	novel	PB.27222.6	3123	14	intergenic	novelGene_4_4366	novel	PB.23099.25	2840	9	intergenic	novelGene_4_3129	novel	PB.25629.1	2530	4	intergenic	novelGene_4_3152	novel
PB.11177.12	6158	3	intergenic	novelGene_4_631	novel	PB.14195.14	3251	13	intergenic	novelGene_4_900	novel	PB.11544.3	1260	2	intergenic	novelGene_4_134	novel	PB.27222.7	3726	15	intergenic	novelGene_4_4367	novel	PB.23099.27	3137	115	intergenic	novelGene_4_3131	novel	PB.25625.1	501	2	intergenic	novelGene_4_3147	novel
PB.11177.19	5570	2	intergenic	novelGene_4_633	novel	PB.14195.2	3810	7	intergenic	novelGene_4_891	novel	PB.11545.1	3811	5	intergenic	novelGene_4_135	novel	PB.27222.8	3562	4	intergenic	novelGene_4_4370	novel	PB.23099.28	1869	3	intergenic	novelGene_4_3132	novel	PB.25627.1	1464	4	intergenic	novelGene_4_3149	novel
PB.11177.2	3597	3	intergenic	novelGene_4_630	novel	PB.14195.4	3629	3	intergenic	novelGene_4_893	novel	PB.11545.2	4659	2	intergenic	novelGene_4_136	novel	PB.27222.9	3047	2	intergenic	novelGene_4_4368	novel	PB.23099.3	3376	2	intergenic	novelGene_4_3107	novel	PB.25631.1	1846	2	intergenic	novelGene_4_3154	novel
PB.11271.1	4168	2	intergenic	novelGene_4_922	novel	PB.14195.5	3885	2	intergenic	novelGene_4_894	novel	PB.11545.3	3734	11	intergenic	novelGene_4_137	novel	PB.27223.3	3680	2	intergenic	novelGene_4_4385	novel	PB.23099.31	2464	4	intergenic	novelGene_4_3135	novel	PB.25631.2	920	2	intergenic	novelGene_4_3155	novel
PB.11271.10	4286	2	intergenic	novelGene_4_930	novel	PB.14195.7	3349	100	intergenic	novelGene_4_895	novel	PB.11545.4	3675	12	intergenic	novelGene_4_139	novel	PB.27223.4	837	2	intergenic	novelGene_4_4386	novel	PB.23099.32	2255	101	intergenic	novelGene_4_3136	novel	PB.25632.1	3158	3	intergenic	novelGene_4_3156	novel
PB.11271.12	4549	2	intergenic	novelGene_4_932	novel	PB.14195.8	3492	5	intergenic	novelGene_4_896	novel	PB.11545.5	3618	2	intergenic	novelGene_4_138	novel	PB.27226.1	710	4	intergenic	novelGene_4_4390	novel	PB.23099.33	2353	2	intergenic	novelGene_4_3137	novel	PB.25632.2	2694	2	intergenic	novelGene_4_3157	novel
PB.11271.14	4301	2	intergenic	novelGene_4_933	novel	PB.14195.9	3254	32	intergenic	novelGene_4_897	novel	PB.11545.6	3529	2	intergenic	novelGene_4_140	novel	PB.27227.3	4693	2	intergenic	novelGene_4_4392	novel	PB.23099.34	2402	13	intergenic	novelGene_4_3138	novel	PB.25637.1	4172	12	intergenic	novelGene_4_3164	novel
PB.11271.17	2769	2	intergenic	novelGene_4_934	novel	PB.14196.1	7249	1036	intergenic	novelGene_4_903	novel	PB.11545.7	3412	2	intergenic	novelGene_4_141	novel	PB.27227.8	2225	2	intergenic	novelGene_4_4391	novel	PB.23099.36	2522	5	intergenic	novelGene_4_3140	novel	PB.25637.10	2496	3	intergenic	novelGene_4_3172	novel
PB.11271.3	4010	3	intergenic	novelGene_4_923	novel	PB.14196.10	6703	2	intergenic	novelGene_4_908	novel	PB.11533.5	2911	2	intergenic	novelGene_4_103	novel	PB.27230.1	654	53	intergenic	novelGene_4_4395	novel	PB.23099.37	1920	4	intergenic	novelGene_4_3141	novel	PB.25637.11	2499	2	intergenic	novelGene_4_3174	novel
PB.11271.5	4218	3	intergenic	novelGene_4_925	novel	PB.14196.3	7315	25	intergenic	novelGene_4_907	novel	PB.11535.3	2986	255	intergenic	novelGene_4_107	novel	PB.27237.1	2264	2	intergenic	novelGene_4_4404	novel	PB.23099.39	1516	12	intergenic	novelGene_4_3143	novel	PB.25637.12	2420	3	intergenic	novelGene_4_3173	novel
PB.11271.6	2053	2	intergenic	novelGene_4_926	novel	PB.14196.5	7185	4	intergenic	novelGene_4_906	novel	PB.11535.4	5570	2	intergenic	novelGene_4_106	novel	PB.27238.1	4773	2	intergenic	novelGene_4_4405	novel	PB.23099.4	3748	2	intergenic	novelGene_4_3109	novel	PB.25637.14	2477	2	intergenic	novelGene_4_3175	novel
PB.11271.7	4718	2	intergenic	novelGene_4_927	novel	PB.14196.8	8420	2	intergenic	novelGene_4_905	novel	PB.11536.1	3256	2	intergenic	novelGene_4_108	novel	PB.27238.2	4854	10	intergenic	novelGene_4_4406	novel	PB.23099.40	1521	4	intergenic	novelGene_4_3144	novel	PB.25637.2	3483	3	intergenic	novelGene_4_3166	novel
PB.11271.8	4475	2	intergenic	novelGene_4_929	novel	PB.14197.1	2669	2	intergenic	novelGene_4_909	novel	PB.11536.2	1708	5	intergenic	novelGene_4_109	novel	PB.27238.3	2656	6	intergenic	novelGene_4_4407	novel	PB.23099.41	865	9	intergenic	novelGene_4_3145	novel	PB.25637.5	2951	2	intergenic	novelGene_4_3167	novel
PB.11271.9	3883	2	intergenic	novelGene_4_928	novel	PB.14192.1	3179	2	intergenic	novelGene_4_857	novel	PB.11536.3	2986	3	intergenic	novelGene_4_110	novel	PB.27238.4	1327	2	intergenic	novelGene_4_4408	novel	PB.23099.5	3145	2	intergenic	novelGene_4_3108	novel	PB.25637.6	3046	4	intergenic	novelGene_4_3169	novel
PB.11183.1	545	14	intergenic	novelGene_4_646	novel	PB.14193.10	5223	13	intergenic	novelGene_4_871	novel	PB.11537.1	2665	53	intergenic	novelGene_4_111	novel	PB.27238.5	3311	2	intergenic	novelGene_4_4409	novel	PB.23099.6	3783	2	intergenic	novelGene_4_3110	novel	PB.25637.7	3024	4	intergenic	novelGene_4_3168	novel
PB.11178.2	1670	80	intergenic	novelGene_4_635	novel	PB.14193.13	5108	2	intergenic	novelGene_4_869	novel	PB.11537.2	2775	20	intergenic	novelGene_4_112	novel	PB.27239.1	3691	2	intergenic	novelGene_4_4410	novel	PB.23099.7	3065	40	intergenic	novelGene_4_3111	novel	PB.25637.8	2957	6	intergenic	novelGene_4_3170	novel
PB.11178.3	1698	3	intergenic	novelGene_4_636	novel	PB.14193.14	5085	4	intergenic	novelGene_4_863	novel	PB.11537.3	2714	365	intergenic	novelGene_4_113	novel	PB.27239.6	4546	5	intergenic	novelGene_4_4412	novel	PB.23099.8	3035	9	intergenic	novelGene_4_3112	novel	PB.25637.9	3953	6	intergenic	novelGene_4_3171	novel
PB.11180.1	385	4	intergenic	novelGene_4_638	novel	PB.14193.15	5032	2	intergenic	novelGene_4_866	novel	PB.11537.4	3004	8	intergenic	novelGene_4_114	novel	PB.27240.2	1034	2	intergenic	novelGene_4_4415	novel	PB.23099.9	3247	25	intergenic	novelGene_4_3113	novel	PB.25638.1	556	5	intergenic	novelGene_4_3176	novel
PB.11181.1	898	2	intergenic	novelGene_4_639	novel	PB.14193.20	3580	8	intergenic	novelGene_4_859	novel	PB.11537.5	2592	6	intergenic	novelGene_4_115	novel	PB.27240.3	605	26	intergenic	novelGene_4_4416	novel	PB.23101.1	4383	172	intergenic	novelGene_4_3147	novel	PB.25955.2	6360	2	intergenic	novelGene_4_4058	novel
PB.11181.2	960	4	intergenic	novelGene_4_641	novel	PB.14193.21	5998	4	intergenic	novelGene_4_873	novel	PB.11546.2	5205	2	intergenic	novelGene_4_145	novel	PB.27243.1	1480	2	intergenic	novelGene_4_4424	novel	PB.23101.4	4720	7	intergenic	novelGene_4_3149	novel	PB.25957.1	897	5	intergenic	novelGene_4_4066	novel
PB.11181.3	806	2	intergenic	novelGene_4_640	novel	PB.14193.23	5297	44	intergenic	novelGene_4_875	novel	PB.11546.3	3837	2	intergenic	novelGene_4_144	novel	PB.27250.2	3310	3	intergenic	novelGene_4_4444	novel	PB.23103.1	652	32	intergenic	novelGene_4_3152	novel	PB.25963.1	3957	495	intergenic	novelGene_4_4074	novel
PB.11181.4	1048	18	intergenic	novelGene_4_642	novel	PB.14193.24	5193	2	intergenic	novelGene_4_877	novel	PB.11546.4	2743	2	intergenic	novelGene_4_143	novel	PB.27250.3	2016	6	intergenic	novelGene_4_4443	novel	PB.23108.1	2974	2	intergenic	novelGene_4_3159	novel	PB.25963.10	3929	3	intergenic	novelGene_4_4083	novel
PB.11314.1	491	2	intergenic	novelGene_4_1112	novel	PB.14193.25	5104	2	intergenic	novelGene_4_876	novel	PB.11547.1	6765	11	intergenic	novelGene_4_147	novel	PB.27250.4	3195	2	intergenic	novelGene_4_4445	novel	PB.23108.2	3094	2	intergenic	novelGene_4_3161	novel	PB.25963.11	3173	5	intergenic	novelGene_4_4082	novel
PB.11018.3	2323	3	intergenic	novelGene_4_172	novel	PB.14193.27	5361	1385	intergenic	novelGene_4_881	novel	PB.11709.1	3315	2	intergenic	novelGene_4_583	novel	PB.27250.6	2827	4	intergenic	novelGene_4_4447	novel	PB.23108.3	2948	2	intergenic	novelGene_4_3160	novel	PB.25963.12	3249	2	intergenic	novelGene_4_4084	novel
PB.11019.1	1134	2	intergenic	novelGene_4_169	novel	PB.14193.29	5273	31	intergenic	novelGene_4_882	novel	PB.11710.1	5457	2	intergenic	novelGene_4_584	novel	PB.27253.1	646	2	intergenic	novelGene_4_4451	novel	PB.23108.4	2844	2	intergenic	novelGene_4_3162	novel	PB.25963.13	3727	33	intergenic	novelGene_4_4086	novel
PB.11021.1	627	2	intergenic	novelGene_4_175	novel	PB.14193.3	5323	164	intergenic	novelGene_4_868	novel	PB.11711.1	2255	3	intergenic	novelGene_4_585	novel	PB.27257.1	1331	359	intergenic	novelGene_4_4458	novel	PB.23109.1	4856	8	intergenic	novelGene_4_3164	novel	PB.25963.14	3129	21	intergenic	novelGene_4_4085	novel
PB.11023.1	3528	2	intergenic	novelGene_4_178	novel	PB.14193.30	5268	2	intergenic	novelGene_4_879	novel	PB.11713.1	5069	34	intergenic	novelGene_4_587	novel	PB.27257.10	894	23	intergenic	novelGene_4_4465	novel	PB.23109.2	1059	2	intergenic	novelGene_4_3165	novel	PB.25963.15	3311	2	intergenic	novelGene_4_4087	novel
PB.11023.2	3374	24	intergenic	novelGene_4_177	novel	PB.14193.33	4598	9	intergenic	novelGene_4_878	novel	PB.11713.3	5854	2	intergenic	novelGene_4_588	novel	PB.27257.2	1127	2	intergenic	novelGene_4_4459	novel	PB.23110.2	2746	3	intergenic	novelGene_4_3166	novel	PB.25963.16	3736	3	intergenic	novelGene_4_4088	novel
PB.11023.4	1732	6	intergenic	novelGene_4_179	novel	PB.14193.35	4060	2	intergenic	novelGene_4_883	novel	PB.11713.4	3396	6	intergenic	novelGene_4_590	novel	PB.27257.3	1168	6	intergenic	novelGene_4_4461	novel	PB.23111.1	605	22	intergenic	novelGene_4_3167	novel	PB.25963.17	3633	2	intergenic	novelGene_4_4089	novel
PB.11023.5	1702	2	intergenic	novelGene_4_181	novel	PB.14193.36	5788	2	intergenic	novelGene_4_885	novel	PB.11723.1	483	4	intergenic	novelGene_4_609	novel	PB.27257.5	966	3	intergenic	novelGene_4_4460	novel	PB.23111.2	813	2	intergenic	novelGene_4_3168	novel	PB.25963.18	3562	5	intergenic	novelGene_4_4090	novel
PB.11023.6	1580	22	intergenic	novelGene_4_180	novel	PB.14193.37	2924	2	intergenic	novelGene_4_886	novel	PB.11724.1	2520	3	intergenic	novelGene_4_610	novel	PB.27257.6	1014	221	intergenic	novelGene_4_4462	novel	PB.23111.3	1837	2	intergenic	novelGene_4_3169	novel	PB.25963.2	3755	2	intergenic	novelGene_4_4075	novel
PB.11023.7	3933	2	intergenic	novelGene_4_183	novel	PB.14193.38	2920	2	intergenic	novelGene_4_887	novel	PB.11813.1	1071	6	intergenic	novelGene_4_834	novel	PB.27257.7	1129	28	intergenic	novelGene_4_4463	novel	PB.23115.1	1480	2	intergenic	novelGene_4_3174	novel	PB.25963.20	3809	2	intergenic	novelGene_4_4092	novel
PB.11029.1	3317	2	intergenic	novelGene_4_190	novel	PB.14193.5	5511	474	intergenic	novelGene_4_867	novel	PB.11814.1	1213	2	intergenic	novelGene_4_835	novel	PB.27258.1	895	4	intergenic	novelGene_4_4466	novel	PB.23118.1	3332	12	intergenic	novelGene_4_3179	novel	PB.25963.21	4001	2	intergenic	novelGene_4_4093	novel
PB.11027.1	3634	2	intergenic	novelGene_4_187	novel	PB.14193.6	5595	242	intergenic	novelGene_4_872	novel	PB.11814.2	4289	6	intergenic	novelGene_4_836	novel	PB.26905.1	635	2	intergenic	novelGene_4_3682	novel	PB.23118.4	3197	2	intergenic	novelGene_4_3181	novel	PB.25963.22	4673	2	intergenic	novelGene_4_4094	novel
PB.11027.2	3222	7	intergenic	novelGene_4_188	novel	PB.14193.9	5258	3	intergenic	novelGene_4_865	novel	PB.11814.3	4379	12	intergenic	novelGene_4_837	novel	PB.26906.1	1269	2	intergenic	novelGene_4_3683	novel	PB.23118.5	3152	2	intergenic	novelGene_4_3182	novel	PB.25963.23	3697	2	intergenic	novelGene_4_4095	novel
PB.11188.1	1517	3	intergenic	novelGene_4_651	novel	PB.14194.1	2028	3	intergenic	novelGene_4_888	novel	PB.11814.4	4212	2	intergenic	novelGene_4_838	novel	PB.26906.2	1588	4	intergenic	novelGene_4_3684	novel	PB.23118.6	3117	2	intergenic	novelGene_4_3183	novel	PB.25963.25	3700	2	intergenic	novelGene_4_4097	novel
PB.9547.1	4224	2	intergenic	novelGene_4_14	novel	PB.14194.2	1780	190	intergenic	novelGene_4_889	novel	PB.11814.5	4393	2	intergenic	novelGene_4_839	novel	PB.26879.1	3601	4	intergenic	novelGene_4_3603	novel	PB.23118.8	2827	8	intergenic	novelGene_4_3186	novel	PB.25963.26	3559	4	intergenic	novelGene_4_4098	novel
PB.11031.1	2670	3	intergenic	novelGene_4_192	novel	PB.14360.2	3649	11	intergenic	novelGene_4_1392	novel	PB.11714.1	2162	2	intergenic	novelGene_4_591	novel	PB.26880.1	1177	17	intergenic	novelGene_4_3604	novel	PB.23118.9	1143	2	intergenic	novelGene_4_3187	novel	PB.25963.27	3840	3	intergenic	novelGene_4_4099	novel
PB.11032.4	4057	2	intergenic	novelGene_4_197	novel	PB.14360.3	3545	3	intergenic	novelGene_4_1391	novel	PB.11715.2	1645	37	intergenic	novelGene_4_593	novel	PB.26882.1	1965	2	intergenic	novelGene_4_3601	novel	PB.23122.1	1011	3	intergenic	novelGene_4_3192	novel	PB.25963.28	3607	10	intergenic	novelGene_4_4100	novel
PB.11033.2	3347	4	intergenic	novelGene_4_203	novel	PB.14360.4	3441	2	intergenic	novelGene_4_1393	novel	PB.11715.3	1724	3	intergenic	novelGene_4_594	novel	PB.26882.13	3872	26	intergenic	novelGene_4_3606	novel	PB.23122.2	1167	3	intergenic	novelGene_4_3193	novel	PB.25963.29	2998	10	intergenic	novelGene_4_4101	novel
PB.11033.3	3275	14	intergenic	novelGene_4_205	novel	PB.14361.1	4637	9	intergenic	novelGene_4_1394	novel	PB.11715.4	1670	86	intergenic	novelGene_4_595	novel	PB.26882.14	2181	2	intergenic	novelGene_4_3607	novel	PB.23122.5	633	16	intergenic	novelGene_4_3195	novel	PB.25963.3	3638	10	intergenic	novelGene_4_4076	novel
PB.11033.4	3246	2	intergenic	novelGene_4_206	novel	PB.14361.10	4881	27	intergenic	novelGene_4_1399	novel	PB.11716.1	3341	3	intergenic	novelGene_4_596	novel	PB.26882.15	940	2	intergenic	novelGene_4_3608	novel	PB.22854.1	1020	6	intergenic	novelGene_4_2476	novel	PB.25963.30	3503	7	intergenic	novelGene_4_4102	novel
PB.11033.5	3240	3	intergenic	novelGene_4_202	novel	PB.14361.12	4853	3	intergenic	novelGene_4_1403	novel	PB.11717.1	3198	2	intergenic	novelGene_4_597	novel	PB.26886.1	1126	3	intergenic	novelGene_4_3615	novel	PB.22825.3	2732	2	intergenic	novelGene_4_2399	novel	PB.25963.31	2870	8	intergenic	novelGene_4_4103	novel
PB.11033.9	2972	2	intergenic	novelGene_4_207	novel	PB.14361.13	3891	5	intergenic	novelGene_4_1405	novel	PB.11718.1	550	148	intergenic	novelGene_4_600	novel	PB.26886.5	1831	2	intergenic	novelGene_4_3617	novel	PB.22826.3	2933	4	intergenic	novelGene_4_2402	novel	PB.25963.32	2534	81	intergenic	novelGene_4_4104	novel
PB.11035.1	3141	4	intergenic	novelGene_4_209	novel	PB.14361.14	3690	19	intergenic	novelGene_4_1404	novel	PB.11719.1	3984	2	intergenic	novelGene_4_599	novel	PB.26889.12	2314	4	intergenic	novelGene_4_3625	novel	PB.22826.5	2573	22	intergenic	novelGene_4_2404	novel	PB.25963.34	1332	2	intergenic	novelGene_4_4106	novel
PB.11038.1	4385	2	intergenic	novelGene_4_212	novel	PB.14361.15	3311	2	intergenic	novelGene_4_1406	novel	PB.11720.1	1045	19	intergenic	novelGene_4_602	novel	PB.26889.14	3911	6	intergenic	novelGene_4_3626	novel	PB.22828.1	3625	13	intergenic	novelGene_4_2408	novel	PB.25963.35	3043	2	intergenic	novelGene_4_4107	novel
PB.11039.1	3572	16	intergenic	novelGene_4_214	novel	PB.14361.2	5432	2	intergenic	novelGene_4_1395	novel	PB.11720.2	957	11	intergenic	novelGene_4_603	novel	PB.26890.1	862	8	intergenic	novelGene_4_3629	novel	PB.22828.2	3696	18	intergenic	novelGene_4_2409	novel	PB.25963.36	2474	6	intergenic	novelGene_4_4108	novel
PB.11041.1	662	2	intergenic	novelGene_4_216	novel	PB.14361.4	5198	2	intergenic	novelGene_4_1397	novel	PB.11720.3	629	4	intergenic	novelGene_4_604	novel	PB.26893.2	447	140	intergenic	novelGene_4_3633	novel	PB.22829.1	1172	6	intergenic	novelGene_4_2410	novel	PB.25963.37	2860	62	intergenic	novelGene_4_4109	novel
PB.11042.2	3736	4	intergenic	novelGene_4_219	novel	PB.14361.5	4769	2	intergenic	novelGene_4_1396	novel	PB.11720.4	805	3	intergenic	novelGene_4_605	novel	PB.26894.10	1842	2	intergenic	novelGene_4_3639	novel	PB.22829.2	1075	13	intergenic	novelGene_4_2411	novel	PB.25963.38	1825	5	intergenic	novelGene_4_4110	novel
PB.11042.4	3231	3	intergenic	novelGene_4_218	novel	PB.14361.6	5521	29	intergenic	novelGene_4_1398	novel	PB.11550.2	1884	23	intergenic	novelGene_4_152	novel	PB.26894.9	2294	6	intergenic	novelGene_4_3638	novel	PB.22829.3	1009	7	intergenic	novelGene_4_2412	novel	PB.25963.39	1914	3	intergenic	novelGene_4_4111	novel
PB.11043.1	3427	3	intergenic	novelGene_4_220	novel	PB.14361.7	5455	19	intergenic	novelGene_4_1400	novel	PB.11551.1	2295	15	intergenic	novelGene_4_153	novel	PB.26898.1	4026	2	intergenic	novelGene_4_3650	novel	PB.22830.1	2025	5	intergenic	novelGene_4_2405	novel	PB.25963.4	2982	167	intergenic	novelGene_4_4077	novel
PB.11045.1	1207	6	intergenic	novelGene_4_222	novel	PB.14361.8	5423	2	intergenic	novelGene_4_1402	novel	PB.11553.2	4027	2	intergenic	novelGene_4_156	novel	PB.26898.13	3053	2	intergenic	novelGene_4_3653	novel	PB.22830.2	4183	62	intergenic	novelGene_4_2413	novel	PB.25963.40	1880	7	intergenic	novelGene_4_4112	novel
PB.11190.1	2128	11	intergenic	novelGene_4_653	novel	PB.14361.9	5353	6	intergenic	novelGene_4_1401	novel	PB.11554.1	3547	8	intergenic	novelGene_4_157	novel	PB.26898.14	3099	5	intergenic	novelGene_4_3654	novel	PB.22830.3	3858	2	intergenic	novelGene_4_2414	novel	PB.25963.41	2520	3	intergenic	novelGene_4_4113	novel
PB.11192.1	3206	4	intergenic	novelGene_4_656	novel	PB.14362.1	2094	10	intergenic	novelGene_4_1407	novel	PB.11554.2	1705	2	intergenic	novelGene_4_158	novel	PB.26902.10	3590	5	intergenic	novelGene_4_3667	novel	PB.22831.5	2364	2	intergenic	novelGene_4_2418	novel	PB.25963.42	1913	7	intergenic	novelGene_4_4114	novel
PB.11192.2	2881	2	intergenic	novelGene_4_657	novel	PB.14362.2	2686	9	intergenic	novelGene_4_1408	novel	PB.11554.4	3372	23	intergenic	novelGene_4_160	novel	PB.26902.11	3586	3	intergenic	novelGene_4_3668	novel	PB.22832.1	926	40	intergenic	novelGene_4_2420	novel	PB.25963.43	1761	4	intergenic	novelGene_4_4115	novel
PB.11193.1	643	3	intergenic	novelGene_4_658	novel	PB.14362.3	2763	6	intergenic	novelGene_4_1409	novel	PB.11554.5	3439	2	intergenic	novelGene_4_161	novel	PB.26902.12	3456	3	intergenic	novelGene_4_3669	novel	PB.22834.1	1186	2	intergenic	novelGene_4_2422	novel	PB.25963.44	1729	2	intergenic	novelGene_4_4116	novel
PB.11193.2	532	7	intergenic	novelGene_4_659	novel	PB.14362.5	2195	3	intergenic	novelGene_4_1411	novel	PB.11555.1	2885	4	intergenic	novelGene_4_162	novel	PB.26902.19	3089	3	intergenic	novelGene_4_3670	novel	PB.22836.2	3894	12	intergenic	novelGene_4_2424	novel	PB.25963.45	2181	20	intergenic	novelGene_4_4117	novel
PB.11195.1	1959	5	intergenic	novelGene_4_661	novel	PB.14364.1	4972	2	intergenic	novelGene_4_1413	novel	PB.11559.1	1157	2	intergenic	novelGene_4_167	novel	PB.26902.2	3901	2	intergenic	novelGene_4_3660	novel	PB.22837.1	710	8	intergenic	novelGene_4_2427	novel	PB.25963.47	1493	7	intergenic	novelGene_4_4119	novel
PB.11196.1	3402	2	intergenic	novelGene_4_662	novel	PB.14368.2	4012	27	intergenic	novelGene_4_1435	novel	PB.11560.1	3290	3	intergenic	novelGene_4_168	novel	PB.26902.27	2146	19	intergenic	novelGene_4_3671	novel	PB.22838.1	2213	2	intergenic	novelGene_4_2428	novel	PB.25963.49	1130	13	intergenic	novelGene_4_4120	novel
PB.11197.2	2608	2	intergenic	novelGene_4_663	novel	PB.14368.3	3862	5	intergenic	novelGene_4_1436	novel	PB.11561.1	1501	6	intergenic	novelGene_4_169	novel	PB.26902.3	4236	578	intergenic	novelGene_4_3661	novel	PB.22842.1	7693	35	intergenic	novelGene_4_2433	novel	PB.25963.5	3007	71	intergenic	novelGene_4_4078	novel
PB.11198.1	1391	16	intergenic	novelGene_4_665	novel	PB.14368.4	2499	3	intergenic	novelGene_4_1437	novel	PB.11562.1	5897	2	intergenic	novelGene_4_170	novel	PB.26902.4	3949	5	intergenic	novelGene_4_3662	novel	PB.22842.5	2296	2	intergenic	novelGene_4_2435	novel	PB.25963.50	2416	4	intergenic	novelGene_4_4121	novel
PB.11199.1	1222	5	intergenic	novelGene_4_666	novel	PB.14369.1	3275	4	intergenic	novelGene_4_1438	novel	PB.11556.1	3618	24	intergenic	novelGene_4_163	novel	PB.26902.5	4156	2	intergenic	novelGene_4_3663	novel	PB.22845.3	3152	31	intergenic	novelGene_4_2446	novel	PB.25963.51	856	9	intergenic	novelGene_4_4122	novel
PB.11200.1	3209	7	intergenic	novelGene_4_667	novel	PB.14370.1	5072	7	intergenic	novelGene_4_1439	novel	PB.11557.1	1628	3	intergenic	novelGene_4_164	novel	PB.26902.6	4016	38	intergenic	novelGene_4_3665	novel	PB.22845.4	3099	15	intergenic	novelGene_4_2447	novel	PB.25963.7	3867	7	intergenic	novelGene_4_4079	novel
PB.11201.1	6413	3	intergenic	novelGene_4_669	novel	PB.14358.2	1147	11	intergenic	novelGene_4_1376	novel	PB.11558.2	3315	4	intergenic	novelGene_4_166	novel	PB.26902.7	3798	8	intergenic	novelGene_4_3664	novel	PB.22847.1	2780	9	intergenic	novelGene_4_2451	novel	PB.25963.8	4235	21	intergenic	novelGene_4_4080	novel
PB.11201.2	5936	2	intergenic	novelGene_4_670	novel	PB.14359.11	3576	154	intergenic	novelGene_4_1385	novel	PB.11727.1	1914	3	intergenic	novelGene_4_614	novel	PB.26902.9	3927	53	intergenic	novelGene_4_3666	novel	PB.22848.1	855	2	intergenic	novelGene_4_2452	novel	PB.25963.9	3426	2	intergenic	novelGene_4_4081	novel
PB.11202.2	1762	5	intergenic	novelGene_4_672	novel	PB.14359.13	3506	3	intergenic	novelGene_4_1383	novel	PB.11728.1	3171	4	intergenic	novelGene_4_615	novel	PB.26903.5	830	2	intergenic	novelGene_4_3676	novel	PB.22849.10	3048	2	intergenic	novelGene_4_2462	novel	PB.25965.1	4728	178	intergenic	novelGene_4_4123	novel
PB.11203.1	1626	10	intergenic	novelGene_4_673	novel	PB.14359.15	2811	2	intergenic	novelGene_4_1389	novel	PB.9921.1	4641	2	intergenic	novelGene_4_7	novel	PB.26860.1	1463	9	intergenic	novelGene_4_3546	novel	PB.22849.11	2568	6	intergenic	novelGene_4_2463	novel	PB.25965.3	4829	2	intergenic	novelGene_4_4125	novel
PB.11203.3	1433	9	intergenic	novelGene_4_674	novel	PB.14359.3	5197	58	intergenic	novelGene_4_1382	novel	PB.11564.1	4141	3	intergenic	novelGene_4_172	novel	PB.26860.3	1433	3	intergenic	novelGene_4_3548	novel	PB.22849.12	1905	22	intergenic	novelGene_4_2464	novel	PB.25965.4	4806	2	intergenic	novelGene_4_4124	novel
PB.11205.1	931	7	intergenic	novelGene_4_676	novel	PB.14359.5	4365	44	intergenic	novelGene_4_1378	novel	PB.11565.2	3395	66	intergenic	novelGene_4_178	novel	PB.26860.5	1275	6	intergenic	novelGene_4_3549	novel	PB.22849.2	4237	766	intergenic	novelGene_4_2454	novel	PB.25965.5	4678	2	intergenic	novelGene_4_4126	novel
PB.11208.16	3665	2	intergenic	novelGene_4_710	novel	PB.14359.6	4153	198	intergenic	novelGene_4_1379	novel	PB.11565.3	3275	15	intergenic	novelGene_4_179	novel	PB.26861.1	743	2	intergenic	novelGene_4_3550	novel	PB.22849.3	3949	59	intergenic	novelGene_4_2455	novel	PB.25966.1	895	6	intergenic	novelGene_4_4130	novel
PB.11208.17	3641	6	intergenic	novelGene_4_712	novel	PB.14359.8	5038	263	intergenic	novelGene_4_1388	novel	PB.11566.1	3149	7	intergenic	novelGene_4_180	novel	PB.26867.1	331	3	intergenic	novelGene_4_3557	novel	PB.22849.5	3880	9	intergenic	novelGene_4_2457	novel	PB.25967.2	5447	17	intergenic	novelGene_4_4132	novel
PB.11208.18	3452	8	intergenic	novelGene_4_711	novel	PB.14359.9	5158	2	intergenic	novelGene_4_1386	novel	PB.11567.1	1337	7	intergenic	novelGene_4_181	novel	PB.26870.10	1772	5	intergenic	novelGene_4_3564	novel	PB.22849.6	3500	5	intergenic	novelGene_4_2458	novel	PB.25967.3	5673	2	intergenic	novelGene_4_4133	novel
PB.11208.5	3712	2	intergenic	novelGene_4_704	novel	PB.14229.1	3456	2	intergenic	novelGene_4_983	novel	PB.11571.2	3706	36	intergenic	novelGene_4_188	novel	PB.26870.18	3472	32	intergenic	novelGene_4_3567	novel	PB.22849.7	3415	2	intergenic	novelGene_4_2459	novel	PB.25970.4	2035	3	intergenic	novelGene_4_4138	novel
PB.11208.6	3946	24	intergenic	novelGene_4_709	novel	PB.14371.1	746	5	intergenic	novelGene_4_1440	novel	PB.11571.3	3589	2	intergenic	novelGene_4_187	novel	PB.26870.3	765	2	intergenic	novelGene_4_3560	novel	PB.22849.8	3489	2	intergenic	novelGene_4_2460	novel	PB.25974.1	2955	3	intergenic	novelGene_4_4142	novel
PB.11208.7	3852	18	intergenic	novelGene_4_706	novel	PB.14234.3	2239	9	intergenic	novelGene_4_990	novel	PB.11571.4	2932	6	intergenic	novelGene_4_186	novel	PB.26870.4	760	2	intergenic	novelGene_4_3562	novel	PB.22849.9	3078	6	intergenic	novelGene_4_2461	novel	PB.25974.2	3047	4	intergenic	novelGene_4_4143	novel
PB.11208.8	3705	10	intergenic	novelGene_4_707	novel	PB.14234.4	3422	12	intergenic	novelGene_4_991	novel	PB.11573.1	928	7	intergenic	novelGene_4_190	novel	PB.26870.5	665	121	intergenic	novelGene_4_3561	novel	PB.22812.1	1491	2	intergenic	novelGene_4_2341	novel	PB.25975.1	4869	27	intergenic	novelGene_4_4144	novel
PB.11208.9	3394	6	intergenic	novelGene_4_705	novel	PB.14234.5	2285	10	intergenic	novelGene_4_992	novel	PB.11575.1	3110	4	intergenic	novelGene_4_192	novel	PB.26870.6	641	7	intergenic	novelGene_4_3563	novel	PB.22812.2	1672	5	intergenic	novelGene_4_2342	novel	PB.25976.1	5026	78	intergenic	novelGene_4_4148	novel
PB.11209.1	912	26	intergenic	novelGene_4_714	novel	PB.14233.1	4466	3	intergenic	novelGene_4_987	novel	PB.11576.1	1205	8	intergenic	novelGene_4_193	novel	PB.26870.9	546	5	intergenic	novelGene_4_3559	novel	PB.22816.1	340	2	intergenic	novelGene_4_2348	novel	PB.25976.2	4537	2	intergenic	novelGene_4_4147	novel
PB.11211.2	3542	2	intergenic	novelGene_4_717	novel	PB.14235.1	892	29	intergenic	novelGene_4_993	novel	PB.11729.1	1834	16	intergenic	novelGene_4_616	novel	PB.26871.2	2580	206	intergenic	novelGene_4_3573	novel	PB.22817.1	3084	10	intergenic	novelGene_4_2349	novel	PB.25977.1	610	24	intergenic	novelGene_4_4150	novel
PB.11213.1	2709	6	intergenic	novelGene_4_720	novel	PB.14236.1	2928	6	intergenic	novelGene_4_994	novel	PB.11730.3	1215	6	intergenic	novelGene_4_619	novel	PB.26871.4	2150	2	intergenic	novelGene_4_3574	novel	PB.22818.2	2679	10	intergenic	novelGene_4_2369	novel	PB.25987.4	3311	6	intergenic	novelGene_4_4171	novel
PB.11218.4	3060	2	intergenic	novelGene_4_734	novel	PB.14237.1	1357	6	intergenic	novelGene_4_995	novel	PB.11731.1	3179	8	intergenic	novelGene_4_620	novel	PB.26871.6	1965	3	intergenic	novelGene_4_3575	novel	PB.22819.1	657	2	intergenic	novelGene_4_2350	novel	PB.25987.5	2862	3	intergenic	novelGene_4_4172	novel
PB.11220.1	3899	4	intergenic	novelGene_4_736	novel	PB.14238.1	1891	2	intergenic	novelGene_4_996	novel	PB.11732.1	535	2	intergenic	novelGene_4_621	novel	PB.26871.8	2416	2	intergenic	novelGene_4_3576	novel	PB.22819.10	554	2	intergenic	novelGene_4_2359	novel	PB.25987.6	1532	43	intergenic	novelGene_4_4173	novel
PB.11220.10	3837	2	intergenic	novelGene_4_745	novel	PB.14238.10	1677	10	intergenic	novelGene_4_1005	novel	PB.11733.1	3186	57	intergenic	novelGene_4_622	novel	PB.26872.2	1547	2	intergenic	novelGene_4_3590	novel	PB.22819.11	3371	2	intergenic	novelGene_4_2360	novel	PB.25990.1	679	5	intergenic	novelGene_4_4175	novel
PB.11220.2	3702	2	intergenic	novelGene_4_737	novel	PB.14238.11	1752	2	intergenic	novelGene_4_1006	novel	PB.11736.1	3803	2	intergenic	novelGene_4_626	novel	PB.26872.3	1302	3	intergenic	novelGene_4_3589	novel	PB.22819.13	3380	65	intergenic	novelGene_4_2363	novel	PB.25992.1	2743	2	intergenic	novelGene_4_4179	novel
PB.11220.3	3599	4	intergenic	novelGene_4_738	novel	PB.14238.12	1860	3	intergenic	novelGene_4_1007	novel	PB.11737.1	1480	2	intergenic	novelGene_4_627	novel	PB.26872.4	1655	282	intergenic	novelGene_4_3591	novel	PB.22819.14	2822	4	intergenic	novelGene_4_2361	novel	PB.25993.1	627	2	intergenic	novelGene_4_4181	novel
PB.11220.4	4096	7	intergenic	novelGene_4_739	novel	PB.14238.13	2398	3	intergenic	novelGene_4_1008	novel	PB.11738.1	6525	11	intergenic	novelGene_4_628	novel	PB.26872.5	1301	3	intergenic	novelGene_4_3592	novel	PB.22819.16	3578	15	intergenic	novelGene_4_2367	novel	PB.25993.2	1136	16	intergenic	novelGene_4_4183	novel
PB.11220.5	3898	4	intergenic	novelGene_4_740	novel	PB.14238.14	1476	13	intergenic	novelGene_4_1009	novel	PB.11738.2	6405	2	intergenic	novelGene_4_629	novel	PB.26872.6	1344	2	intergenic	novelGene_4_3593	novel	PB.22819.18	3502	3	intergenic	novelGene_4_2366	novel	PB.25993.3	1153	2	intergenic	novelGene_4_4182	novel
PB.11220.6	5005	2	intergenic	novelGene_4_741	novel	PB.14238.16	1319	2	intergenic	novelGene_4_1010	novel	PB.11739.3	2391	25	intergenic	novelGene_4_633	novel	PB.26873.1	951	4	intergenic	novelGene_4_3577	novel	PB.22819.2	3198	16	intergenic	novelGene_4_2351	novel	PB.25993.5	860	9	intergenic	novelGene_4_4185	novel
PB.11220.7	4321	6	intergenic	novelGene_4_742	novel	PB.14238.2	3516	2	intergenic	novelGene_4_997	novel	PB.11739.5	2189	11	intergenic	novelGene_4_634	novel	PB.26873.11	1142	12	intergenic	novelGene_4_3580	novel	PB.22819.3	801	3	intergenic	novelGene_4_2353	novel	PB.25994.1	654	4	intergenic	novelGene_4_4186	novel
PB.11220.8	4201	2	intergenic	novelGene_4_744	novel	PB.14238.3	2111	2	intergenic	novelGene_4_998	novel	PB.11740.2	1662	24	intergenic	novelGene_4_636	novel	PB.26873.12	1046	16	intergenic	novelGene_4_3582	novel	PB.22819.4	672	118	intergenic	novelGene_4_2356	novel	PB.25683.2	1225	9	intergenic	novelGene_4_3326	novel
PB.11220.9	3842	2	intergenic	novelGene_4_743	novel	PB.14238.4	1744	4	intergenic	novelGene_4_999	novel	PB.11741.1	1067	6	intergenic	novelGene_4_637	novel	PB.26873.13	1016	10	intergenic	novelGene_4_3583	novel	PB.22819.7	658	2	intergenic	novelGene_4_2357	novel	PB.25654.2	1538	2	intergenic	novelGene_4_3246	novel
PB.11221.1	6063	3	intergenic	novelGene_4_746	novel	PB.14238.5	2006	49	intergenic	novelGene_4_1000	novel	PB.11743.1	1440	5	intergenic	novelGene_4_639	novel	PB.26873.15	618	3	intergenic	novelGene_4_3587	novel	PB.22820.4	2580	587	intergenic	novelGene_4_2375	novel	PB.25654.3	1657	3	intergenic	novelGene_4_3247	novel
PB.11221.10	5552	8	intergenic	novelGene_4_750	novel	PB.14238.7	1839	482	intergenic	novelGene_4_1002	novel	PB.11743.2	1447	2	intergenic	novelGene_4_640	novel	PB.26873.2	1342	4	intergenic	novelGene_4_3578	novel	PB.22820.5	2654	6	intergenic	novelGene_4_2376	novel	PB.25658.1	2357	9	intergenic	novelGene_4_3257	novel
PB.11221.12	5379	3	intergenic	novelGene_4_756	novel	PB.14238.8	1928	2	intergenic	novelGene_4_1001	novel	PB.11745.10	3669	2	intergenic	novelGene_4_653	novel	PB.26873.3	2025	11	intergenic	novelGene_4_3579	novel	PB.22820.7	2254	7	intergenic	novelGene_4_2378	novel	PB.25659.1	1178	9	intergenic	novelGene_4_3258	novel
PB.11221.14	5339	2	intergenic	novelGene_4_758	novel	PB.14238.9	2072	2	intergenic	novelGene_4_1004	novel	PB.11745.2	3812	2	intergenic	novelGene_4_647	novel	PB.26873.4	1616	2	intergenic	novelGene_4_3586	novel	PB.22820.8	1345	2	intergenic	novelGene_4_2379	novel	PB.25659.2	990	2	intergenic	novelGene_4_3259	novel
PB.11221.15	5332	3	intergenic	novelGene_4_752	novel	PB.14239.1	3357	12	intergenic	novelGene_4_1011	novel	PB.11745.4	3867	2	intergenic	novelGene_4_652	novel	PB.26873.6	1334	4	intergenic	novelGene_4_3584	novel	PB.22821.1	925	2	intergenic	novelGene_4_2380	novel	PB.25660.3	3969	68	intergenic	novelGene_4_3260	novel
PB.11221.19	5387	2	intergenic	novelGene_4_763	novel	PB.14239.3	3970	11	intergenic	novelGene_4_1013	novel	PB.11745.5	3559	8	intergenic	novelGene_4_651	novel	PB.26873.7	1234	176	intergenic	novelGene_4_3585	novel	PB.22821.10	1091	423	intergenic	novelGene_4_2387	novel	PB.25660.5	2221	3	intergenic	novelGene_4_3261	novel
PB.11221.2	5294	3	intergenic	novelGene_4_747	novel	PB.14241.1	1620	2	intergenic	novelGene_4_1015	novel	PB.11745.6	3554	3	intergenic	novelGene_4_649	novel	PB.26873.9	1108	5	intergenic	novelGene_4_3581	novel	PB.22821.11	1050	10	intergenic	novelGene_4_2388	novel	PB.25660.6	845	2	intergenic	novelGene_4_3262	novel
PB.11221.20	4982	2	intergenic	novelGene_4_764	novel	PB.14242.1	3519	21	intergenic	novelGene_4_1016	novel	PB.11745.7	3344	2	intergenic	novelGene_4_650	novel	PB.26874.3	2521	3	intergenic	novelGene_4_3594	novel	PB.22821.12	1028	6	intergenic	novelGene_4_2389	novel	PB.25665.1	1121	3	intergenic	novelGene_4_3268	novel
PB.11221.24	4408	2	intergenic	novelGene_4_765	novel	PB.14373.1	2530	12	intergenic	novelGene_4_1442	novel	PB.11745.8	3141	6	intergenic	novelGene_4_648	novel	PB.26874.7	1998	26	intergenic	novelGene_4_3595	novel	PB.22821.13	1026	2	intergenic	novelGene_4_2384	novel	PB.25665.2	1284	2	intergenic	novelGene_4_3269	novel
PB.11221.26	3703	2	intergenic	novelGene_4_766	novel	PB.14436.1	899	8	intergenic	novelGene_4_1686	novel	PB.11747.1	1807	13	intergenic	novelGene_4_655	novel	PB.26979.3	2898	2	intergenic	novelGene_4_3830	novel	PB.22821.2	1630	3	intergenic	novelGene_4_2381	novel	PB.25667.1	2684	15	intergenic	novelGene_4_3276	novel
PB.11221.29	2558	18	intergenic	novelGene_4_767	novel	PB.14437.1	3758	39	intergenic	novelGene_4_1687	novel	PB.11748.2	1824	6	intergenic	novelGene_4_657	novel	PB.26984.1	588	2	intergenic	novelGene_4_3837	novel	PB.22821.4	1445	2	intergenic	novelGene_4_2382	novel	PB.25667.3	4166	42	intergenic	novelGene_4_3277	novel
PB.11221.3	5266	2	intergenic	novelGene_4_748	novel	PB.14484.1	330	36	intergenic	novelGene_4_1798	novel	PB.11748.3	2098	2	intergenic	novelGene_4_658	novel	PB.26989.1	1215	81	intergenic	novelGene_4_3844	novel	PB.22821.6	1475	2	intergenic	novelGene_4_2390	novel	PB.25667.5	4089	2	intergenic	novelGene_4_3279	novel
PB.11221.30	4244	2	intergenic	novelGene_4_768	novel	PB.14485.1	1355	5	intergenic	novelGene_4_1799	novel	PB.11749.1	1241	2	intergenic	novelGene_4_659	novel	PB.26989.4	544	16	intergenic	novelGene_4_3846	novel	PB.22821.7	1357	2	intergenic	novelGene_4_2385	novel	PB.25668.1	1026	2	intergenic	novelGene_4_3282	novel
PB.11221.32	4633	2	intergenic	novelGene_4_769	novel	PB.14486.1	3631	53	intergenic	novelGene_4_1800	novel	PB.11750.1	3480	2	intergenic	novelGene_4_660	novel	PB.26975.1	1398	2	intergenic	novelGene_4_3825	novel	PB.22821.8	1311	2	intergenic	novelGene_4_2383	novel	PB.25671.1	451	128	intergenic	novelGene_4_3285	novel
PB.11221.33	1973	12	intergenic	novelGene_4_770	novel	PB.14487.1	3103	3	intergenic	novelGene_4_1801	novel	PB.11751.3	3496	4	intergenic	novelGene_4_663	novel	PB.26975.2	1497	17	intergenic	novelGene_4_3826	novel	PB.22821.9	1234	117	intergenic	novelGene_4_2386	novel	PB.25671.2	1858	78	intergenic	novelGene_4_3286	novel
PB.11221.4	5027	3	intergenic	novelGene_4_754	novel	PB.14539.1	1169	11	intergenic	novelGene_4_1956	novel	PB.11751.4	3333	3	intergenic	novelGene_4_664	novel	PB.26976.1	1206	2	intergenic	novelGene_4_3827	novel	PB.22822.1	1338	13	intergenic	novelGene_4_2391	novel	PB.25673.4	2295	2	intergenic	novelGene_4_3291	novel
PB.11221.6	7244	2	intergenic	novelGene_4_755	novel	PB.14540.1	1516	3	intergenic	novelGene_4_1957	novel	PB.11754.1	3215	525	intergenic	novelGene_4_667	novel	PB.26926.5	1934	8	intergenic	novelGene_4_3729	novel	PB.22822.2	1768	42	intergenic	novelGene_4_2392	novel	PB.25681.10	3927	28	intergenic	novelGene_4_3314	novel
PB.11221.7	6387	2	intergenic	novelGene_4_761	novel	PB.14596.1	1812	128	intergenic	novelGene_4_2100	novel	PB.11754.4	2474	2	intergenic	novelGene_4_671	novel	PB.26926.6	998	21	intergenic	novelGene_4_3730	novel	PB.22822.3	1330	64	intergenic	novelGene_4_2393	novel	PB.25681.11	3661	3	intergenic	novelGene_4_3315	novel
PB.11221.8	5982	39	intergenic	novelGene_4_762	novel	PB.14597.1	1857	3	intergenic	novelGene_4_2101	novel	PB.11754.7	749	3	intergenic	novelGene_4_672	novel	PB.26928.1	1245	4	intergenic	novelGene_4_3732	novel	PB.22822.4	1762	14	intergenic	novelGene_4_2394	novel	PB.25681.12	876	2	intergenic	novelGene_4_3316	novel
PB.11221.9	5842	3	intergenic	novelGene_4_760	novel	PB.14649.1	1544	2	intergenic	novelGene_4_2231	novel	PB.11757.1	3863	71	intergenic	novelGene_4_675	novel	PB.26929.1	778	4	intergenic	novelGene_4_3733	novel	PB.22822.5	846	5	intergenic	novelGene_4_2395	novel	PB.25681.13	740	2	intergenic	novelGene_4_3317	novel
PB.11222.1	7646	4	intergenic	novelGene_4_771	novel	PB.14650.1	1848	2	intergenic	novelGene_4_2232	novel	PB.11757.2	3911	2	intergenic	novelGene_4_676	novel	PB.26930.1	613	2	intergenic	novelGene_4_3734	novel	PB.22824.1	1999	126	intergenic	novelGene_4_2397	novel	PB.25681.14	741	8	intergenic	novelGene_4_3318	novel
PB.11222.2	11298	2	intergenic	novelGene_4_772	novel	PB.14651.1	3337	24	intergenic	novelGene_4_2233	novel	PB.11759.2	1545	17	intergenic	novelGene_4_679	novel	PB.26931.1	1269	2	intergenic	novelGene_4_3735	novel	PB.22907.2	3649	7	intergenic	novelGene_4_2629	novel	PB.25681.2	3728	7	intergenic	novelGene_4_3306	novel
PB.11223.2	3004	2	intergenic	novelGene_4_774	novel	PB.14651.2	2518	3	intergenic	novelGene_4_2234	novel	PB.11760.1	3668	4	intergenic	novelGene_4_680	novel	PB.26936.1	862	3	intergenic	novelGene_4_3741	novel	PB.22908.1	4033	139	intergenic	novelGene_4_2630	novel	PB.25681.4	4238	991	intergenic	novelGene_4_3308	novel
PB.11223.4	2502	2	intergenic	novelGene_4_775	novel	PB.14652.1	1324	34	intergenic	novelGene_4_2235	novel	PB.11760.2	3794	2	intergenic	novelGene_4_681	novel	PB.26936.2	829	17	intergenic	novelGene_4_3742	novel	PB.22908.2	5060	4	intergenic	novelGene_4_2631	novel	PB.25681.5	4021	29	intergenic	novelGene_4_3309	novel
PB.11223.5	3237	2	intergenic	novelGene_4_776	novel	PB.14653.1	1930	3	intergenic	novelGene_4_2236	novel	PB.11760.3	3952	2	intergenic	novelGene_4_682	novel	PB.26936.3	859	12	intergenic	novelGene_4_3743	novel	PB.22856.2	638	2	intergenic	novelGene_4_2481	novel	PB.25681.6	5147	4	intergenic	novelGene_4_3310	novel
PB.11223.6	2581	2	intergenic	novelGene_4_777	novel	PB.14653.10	923	3	intergenic	novelGene_4_2244	novel	PB.11760.4	3606	7	intergenic	novelGene_4_683	novel	PB.26938.1	1381	2	intergenic	novelGene_4_3745	novel	PB.22857.2	2406	2	intergenic	novelGene_4_2478	novel	PB.25681.7	3864	14	intergenic	novelGene_4_3311	novel
PB.11223.7	2363	2	intergenic	novelGene_4_778	novel	PB.14653.2	1929	2	intergenic	novelGene_4_2237	novel	PB.11761.1	1130	2	intergenic	novelGene_4_684	novel	PB.26941.10	1670	5	intergenic	novelGene_4_3755	novel	PB.22857.3	2530	2	intergenic	novelGene_4_2479	novel	PB.25681.8	3799	4	intergenic	novelGene_4_3312	novel
PB.11224.1	1789	3	intergenic	novelGene_4_779	novel	PB.14653.3	1885	2	intergenic	novelGene_4_2238	novel	PB.11762.1	5480	129	intergenic	novelGene_4_685	novel	PB.26942.1	1549	12	intergenic	novelGene_4_3756	novel	PB.22906.1	1540	25	intergenic	novelGene_4_2625	novel	PB.25682.4	799	2	intergenic	novelGene_4_3322	novel
PB.11224.2	1891	7	intergenic	novelGene_4_780	novel	PB.14653.4	1692	2	intergenic	novelGene_4_2239	novel	PB.11762.10	4470	2	intergenic	novelGene_4_694	novel	PB.26942.2	1239	6	intergenic	novelGene_4_3757	novel	PB.22906.2	1583	2	intergenic	novelGene_4_2626	novel	PB.25642.1	1463	13	intergenic	novelGene_4_3181	novel
PB.11225.1	1329	2	intergenic	novelGene_4_781	novel	PB.14653.6	1774	4	intergenic	novelGene_4_2241	novel	PB.11762.11	1473	2	intergenic	novelGene_4_695	novel	PB.26942.3	1237	9	intergenic	novelGene_4_3758	novel	PB.22906.3	1521	8	intergenic	novelGene_4_2627	novel	PB.25642.2	1728	20	intergenic	novelGene_4_3182	novel
PB.11226.1	2660	3	intergenic	novelGene_4_782	novel	PB.14653.7	2013	2	intergenic	novelGene_4_2242	novel	PB.11762.2	5470	4	intergenic	novelGene_4_686	novel	PB.26942.4	1144	10	intergenic	novelGene_4_3759	novel	PB.22871.1	2287	3	intergenic	novelGene_4_2543	novel	PB.25642.3	1572	158	intergenic	novelGene_4_3183	novel
PB.11227.1	6684	3	intergenic	novelGene_4_783	novel	PB.14653.8	1603	4	intergenic	novelGene_4_2243	novel	PB.11762.3	5357	2	intergenic	novelGene_4_687	novel	PB.26943.1	1860	3	intergenic	novelGene_4_3760	novel	PB.22871.3	2530	2	intergenic	novelGene_4_2544	novel	PB.25642.4	921	3	intergenic	novelGene_4_3184	novel
PB.11227.3	5741	6	intergenic	novelGene_4_784	novel	PB.14654.1	3253	8	intergenic	novelGene_4_2245	novel	PB.11762.5	5982	28	intergenic	novelGene_4_690	novel	PB.26943.2	1197	6	intergenic	novelGene_4_3761	novel	PB.22871.5	2060	2	intergenic	novelGene_4_2546	novel	PB.25647.1	2804	479	intergenic	novelGene_4_3207	novel
PB.11228.1	1112	4	intergenic	novelGene_4_785	novel	PB.14654.2	5370	8	intergenic	novelGene_4_2246	novel	PB.11762.6	5552	16	intergenic	novelGene_4_688	novel	PB.26943.3	1809	38	intergenic	novelGene_4_3762	novel	PB.22871.6	1006	7	intergenic	novelGene_4_2547	novel	PB.25647.2	2679	9	intergenic	novelGene_4_3206	novel
PB.11229.1	2684	193	intergenic	novelGene_4_786	novel	PB.14655.1	4020	15	intergenic	novelGene_4_2248	novel	PB.11762.7	5664	2	intergenic	novelGene_4_691	novel	PB.26944.1	915	2	intergenic	novelGene_4_3763	novel	PB.22872.1	2640	7	intergenic	novelGene_4_2548	novel	PB.25648.10	3443	2	intergenic	novelGene_4_3196	novel
PB.11230.1	1109	3	intergenic	novelGene_4_787	novel	PB.14655.2	3807	23	intergenic	novelGene_4_2249	novel	PB.11762.8	4834	2	intergenic	novelGene_4_692	novel	PB.26945.1	2052	139	intergenic	novelGene_4_3764	novel	PB.22874.1	968	2	intergenic	novelGene_4_2552	novel	PB.25648.12	3467	69	intergenic	novelGene_4_3199	novel
PB.11231.1	3492	4	intergenic	novelGene_4_788	novel	PB.14231.1	888	3	intergenic	novelGene_4_985	novel	PB.11763.1	6551	78	intergenic	novelGene_4_697	novel	PB.26947.7	3992	5	intergenic	novelGene_4_3767	novel	PB.22875.1	869	18	intergenic	novelGene_4_2553	novel	PB.25648.17	3523	2	intergenic	novelGene_4_3204	novel
PB.11232.1	1108	5	intergenic	novelGene_4_789	novel	PB.14656.1	1450	4	intergenic	novelGene_4_2250	novel	PB.11764.1	2475	9	intergenic	novelGene_4_698	novel	PB.26947.9	3503	2	intergenic	novelGene_4_3768	novel	PB.22875.2	766	2	intergenic	novelGene_4_2554	novel	PB.25648.18	3438	2	intergenic	novelGene_4_3202	novel
PB.11233.3	5502	2	intergenic	novelGene_4_792	novel	PB.14658.1	708	84	intergenic	novelGene_4_2252	novel	PB.11765.1	1764	3	intergenic	novelGene_4_699	novel	PB.26948.1	456	2	intergenic	novelGene_4_3771	novel	PB.22876.1	2311	2	intergenic	novelGene_4_2555	novel	PB.25648.19	3323	15	intergenic	novelGene_4_3200	novel
PB.11234.1	3291	2	intergenic	novelGene_4_793	novel	PB.14660.1	2195	2	intergenic	novelGene_4_2254	novel	PB.11765.3	1879	5	intergenic	novelGene_4_701	novel	PB.26950.1	1164	4	intergenic	novelGene_4_3773	novel	PB.22876.2	1581	3	intergenic	novelGene_4_2556	novel	PB.25648.2	698	2	intergenic	novelGene_4_3190	novel
PB.11234.2	3485	4	intergenic	novelGene_4_795	novel	PB.14661.1	2069	3	intergenic	novelGene_4_2255	novel	PB.11765.4	1823	3	intergenic	novelGene_4_702	novel	PB.26954.1	538	2	intergenic	novelGene_4_3782	novel	PB.22877.1	944	2	intergenic	novelGene_4_2557	novel	PB.25648.20	3216	13	intergenic	novelGene_4_3203	novel
PB.11234.3	2893	149	intergenic	novelGene_4_794	novel	PB.14662.3	1736	9	intergenic	novelGene_4_2257	novel	PB.11766.1	1298	3	intergenic	novelGene_4_703	novel	PB.26956.1	1742	70	intergenic	novelGene_4_3784	novel	PB.22877.3	2247	4	intergenic	novelGene_4_2559	novel	PB.25648.3	3293	88	intergenic	novelGene_4_3197	novel
PB.11234.4	3636	2	intergenic	novelGene_4_798	novel	PB.14662.4	1793	143	intergenic	novelGene_4_2259	novel	PB.11766.2	1226	2	intergenic	novelGene_4_704	novel	PB.26956.2	562	2	intergenic	novelGene_4_3785	novel	PB.22878.1	1502	9	intergenic	novelGene_4_2563	novel	PB.25648.5	676	125	intergenic	novelGene_4_3195	novel
PB.11234.5	2595	98	intergenic	novelGene_4_797	novel	PB.14662.6	1985	3	intergenic	novelGene_4_2261	novel	PB.11768.1	1057	66	intergenic	novelGene_4_706	novel	PB.26956.3	1384	2	intergenic	novelGene_4_3786	novel	PB.22878.2	1176	2	intergenic	novelGene_4_2564	novel	PB.25648.6	599	30	intergenic	novelGene_4_3191	novel
PB.11235.1	970	7	intergenic	novelGene_4_799	novel	PB.14662.7	1872	2	intergenic	novelGene_4_2262	novel	PB.11769.1	2308	2	intergenic	novelGene_4_707	novel	PB.26956.4	1368	2	intergenic	novelGene_4_3787	novel	PB.22878.3	1073	2	intergenic	novelGene_4_2565	novel	PB.25648.7	583	35	intergenic	novelGene_4_3194	novel
PB.11236.1	1460	2	intergenic	novelGene_4_800	novel	PB.14662.8	1713	2	intergenic	novelGene_4_2263	novel	PB.11770.1	6741	15	intergenic	novelGene_4_708	novel	PB.26967.2	2117	2	intergenic	novelGene_4_3806	novel	PB.22879.1	2169	3	intergenic	novelGene_4_2566	novel	PB.25648.8	589	5	intergenic	novelGene_4_3193	novel
PB.11238.1	1921	13	intergenic	novelGene_4_802	novel	PB.14662.9	1677	3	intergenic	novelGene_4_2264	novel	PB.11770.2	2129	2	intergenic	novelGene_4_709	novel	PB.26968.1	739	2	intergenic	novelGene_4_3808	novel	PB.22879.2	1830	49	intergenic	novelGene_4_2567	novel	PB.25648.9	546	2	intergenic	novelGene_4_3192	novel
PB.11239.1	604	2	intergenic	novelGene_4_803	novel	PB.14026.1	4628	272	intergenic	novelGene_4_341	novel	PB.11771.1	2399	4	intergenic	novelGene_4_710	novel	PB.26968.2	1608	8	intergenic	novelGene_4_3809	novel	PB.22879.3	2017	2	intergenic	novelGene_4_2568	novel	PB.25649.3	2697	31	intergenic	novelGene_4_3211	novel
PB.11240.3	2742	10	intergenic	novelGene_4_806	novel	PB.14026.10	3273	3	intergenic	novelGene_4_350	novel	PB.11772.1	3461	5	intergenic	novelGene_4_711	novel	PB.26968.4	946	38	intergenic	novelGene_4_3811	novel	PB.22880.1	1989	4	intergenic	novelGene_4_2569	novel	PB.25649.5	2041	15	intergenic	novelGene_4_3213	novel
PB.11240.4	2891	94	intergenic	novelGene_4_807	novel	PB.14026.11	2982	9	intergenic	novelGene_4_351	novel	PB.11773.1	1117	2	intergenic	novelGene_4_712	novel	PB.26971.1	577	64	intergenic	novelGene_4_3816	novel	PB.22880.2	2059	148	intergenic	novelGene_4_2570	novel	PB.25649.6	1901	2	intergenic	novelGene_4_3214	novel
PB.11240.5	2948	2	intergenic	novelGene_4_808	novel	PB.14026.12	2845	2	intergenic	novelGene_4_352	novel	PB.11773.2	1013	4	intergenic	novelGene_4_713	novel	PB.26971.2	664	4	intergenic	novelGene_4_3817	novel	PB.22881.1	4568	32	intergenic	novelGene_4_2571	novel	PB.25649.7	1540	2	intergenic	novelGene_4_3215	novel
PB.11273.2	2468	16	intergenic	novelGene_4_936	novel	PB.14026.14	2666	2	intergenic	novelGene_4_353	novel	PB.11774.1	2367	8	intergenic	novelGene_4_714	novel	PB.26971.3	703	410	intergenic	novelGene_4_3818	novel	PB.22882.1	1137	9	intergenic	novelGene_4_2573	novel	PB.25650.1	1622	7	intergenic	novelGene_4_3216	novel
PB.11274.1	736	2	intergenic	novelGene_4_937	novel	PB.14026.15	1851	4	intergenic	novelGene_4_354	novel	PB.11774.3	3494	7	intergenic	novelGene_4_717	novel	PB.26972.10	3567	2	intergenic	novelGene_4_3821	novel	PB.22882.2	1488	153	intergenic	novelGene_4_2574	novel	PB.25650.10	1338	2	intergenic	novelGene_4_3227	novel
PB.11274.2	841	2	intergenic	novelGene_4_938	novel	PB.14026.2	6369	2	intergenic	novelGene_4_342	novel	PB.11774.6	2891	14	intergenic	novelGene_4_720	novel	PB.26972.12	1889	2	intergenic	novelGene_4_3822	novel	PB.22884.1	648	3	intergenic	novelGene_4_2576	novel	PB.25650.11	1226	336	intergenic	novelGene_4_3223	novel
PB.11275.1	4049	2	intergenic	novelGene_4_940	novel	PB.14026.3	4728	2	intergenic	novelGene_4_343	novel	PB.11774.7	2517	8	intergenic	novelGene_4_719	novel	PB.26973.3	1267	2	intergenic	novelGene_4_3823	novel	PB.22885.1	3619	4	intergenic	novelGene_4_2577	novel	PB.25650.13	1196	6	intergenic	novelGene_4_3229	novel
PB.11276.1	3163	10	intergenic	novelGene_4_941	novel	PB.14026.4	6047	20	intergenic	novelGene_4_344	novel	PB.11774.8	2349	2	intergenic	novelGene_4_721	novel	PB.26990.2	623	4	intergenic	novelGene_4_3847	novel	PB.22886.1	582	2	intergenic	novelGene_4_2578	novel	PB.25650.14	1116	3	intergenic	novelGene_4_3221	novel
PB.11278.1	3486	2	intergenic	novelGene_4_943	novel	PB.14026.5	4081	2	intergenic	novelGene_4_345	novel	PB.11775.1	2261	4	intergenic	novelGene_4_722	novel	PB.26991.1	1378	2	intergenic	novelGene_4_3848	novel	PB.22887.1	1739	47	intergenic	novelGene_4_2580	novel	PB.25650.15	1047	17	intergenic	novelGene_4_3226	novel
PB.11278.2	2711	7	intergenic	novelGene_4_944	novel	PB.14026.6	6148	2	intergenic	novelGene_4_346	novel	PB.11776.1	980	3	intergenic	novelGene_4_723	novel	PB.26991.3	1464	6	intergenic	novelGene_4_3850	novel	PB.22887.3	1375	2	intergenic	novelGene_4_2582	novel	PB.25650.16	863	4	intergenic	novelGene_4_3228	novel
PB.11278.4	2959	5	intergenic	novelGene_4_945	novel	PB.14026.7	3790	13	intergenic	novelGene_4_347	novel	PB.11777.1	1381	3	intergenic	novelGene_4_724	novel	PB.26991.4	1346	127	intergenic	novelGene_4_3851	novel	PB.22896.6	4219	38	intergenic	novelGene_4_2597	novel	PB.25650.2	1372	43	intergenic	novelGene_4_3218	novel
PB.11279.1	2386	3	intergenic	novelGene_4_946	novel	PB.14026.8	4616	2	intergenic	novelGene_4_348	novel	PB.11778.1	2187	6	intergenic	novelGene_4_725	novel	PB.26991.5	1363	2	intergenic	novelGene_4_3852	novel	PB.22899.1	3264	22	intergenic	novelGene_4_2601	novel	PB.25650.3	1336	5	intergenic	novelGene_4_3220	novel
PB.11281.2	3397	144	intergenic	novelGene_4_949	novel	PB.14026.9	4102	2	intergenic	novelGene_4_349	novel	PB.11779.1	2817	8	intergenic	novelGene_4_726	novel	PB.26991.6	1299	3	intergenic	novelGene_4_3853	novel	PB.22899.10	694	3	intergenic	novelGene_4_2607	novel	PB.25650.4	1329	2	intergenic	novelGene_4_3219	novel
PB.11283.1	3997	84	intergenic	novelGene_4_951	novel	PB.14027.1	2316	7	intergenic	novelGene_4_355	novel	PB.11819.1	3018	4	intergenic	novelGene_4_844	novel	PB.26992.1	1109	15	intergenic	novelGene_4_3854	novel	PB.22899.2	3481	7	intergenic	novelGene_4_2602	novel	PB.25650.6	1126	3	intergenic	novelGene_4_3217	novel
PB.11283.10	3857	2	intergenic	novelGene_4_960	novel	PB.14027.2	961	3	intergenic	novelGene_4_356	novel	PB.11820.3	3294	2	intergenic	novelGene_4_847	novel	PB.26917.2	3824	2	intergenic	novelGene_4_3711	novel	PB.22899.5	2430	2	intergenic	novelGene_4_2604	novel	PB.25650.8	1327	10	intergenic	novelGene_4_3222	novel
PB.11283.100	3504	18	intergenic	novelGene_4_1030	novel	PB.14030.1	5714	48	intergenic	novelGene_4_359	novel	PB.11821.1	1771	5	intergenic	novelGene_4_852	novel	PB.26917.6	3196	3	intergenic	novelGene_4_3712	novel	PB.22899.7	705	9	intergenic	novelGene_4_2605	novel	PB.25650.9	1341	6	intergenic	novelGene_4_3230	novel
PB.11283.101	3310	2	intergenic	novelGene_4_1031	novel	PB.14030.2	5332	2	intergenic	novelGene_4_360	novel	PB.11822.1	4458	2	intergenic	novelGene_4_849	novel	PB.26917.7	3025	16	intergenic	novelGene_4_3713	novel	PB.22902.2	2975	5	intergenic	novelGene_4_2610	novel	PB.25651.1	1676	2	intergenic	novelGene_4_3233	novel
PB.11283.102	3133	6	intergenic	novelGene_4_1032	novel	PB.14030.4	5554	36	intergenic	novelGene_4_363	novel	PB.11822.2	3954	11	intergenic	novelGene_4_850	novel	PB.26919.1	895	67	intergenic	novelGene_4_3717	novel	PB.22903.1	499	2	intergenic	novelGene_4_2615	novel	PB.25651.2	1558	4	intergenic	novelGene_4_3234	novel
PB.11283.106	2943	2	intergenic	novelGene_4_1034	novel	PB.14030.6	5136	2	intergenic	novelGene_4_362	novel	PB.11822.3	3754	2	intergenic	novelGene_4_851	novel	PB.26919.2	949	3	intergenic	novelGene_4_3718	novel	PB.22903.2	681	2	intergenic	novelGene_4_2616	novel	PB.25651.3	1542	31	intergenic	novelGene_4_3235	novel
PB.11283.109	2954	4	intergenic	novelGene_4_1035	novel	PB.14030.7	5032	3	intergenic	novelGene_4_364	novel	PB.11823.1	3311	10	intergenic	novelGene_4_853	novel	PB.26919.3	828	26	intergenic	novelGene_4_3719	novel	PB.22903.3	829	17	intergenic	novelGene_4_2617	novel	PB.25651.4	1217	1240	intergenic	novelGene_4_3236	novel
PB.11283.117	2502	19	intergenic	novelGene_4_1036	novel	PB.14030.8	5011	2	intergenic	novelGene_4_361	novel	PB.11824.2	3072	3	intergenic	novelGene_4_854	novel	PB.26919.4	746	7	intergenic	novelGene_4_3720	novel	PB.22904.2	5285	7	intergenic	novelGene_4_2619	novel	PB.25651.5	1330	89	intergenic	novelGene_4_3237	novel
PB.11283.118	2520	4	intergenic	novelGene_4_1037	novel	PB.14031.1	2702	5	intergenic	novelGene_4_366	novel	PB.11827.1	1624	5	intergenic	novelGene_4_858	novel	PB.26919.5	712	3	intergenic	novelGene_4_3716	novel	PB.22904.3	5458	4	intergenic	novelGene_4_2620	novel	PB.25651.6	1304	3	intergenic	novelGene_4_3239	novel
PB.11283.119	3221	2	intergenic	novelGene_4_1039	novel	PB.14031.2	3152	62	intergenic	novelGene_4_367	novel	PB.11827.2	1935	2	intergenic	novelGene_4_859	novel	PB.26920.9	5378	2	intergenic	novelGene_4_3722	novel	PB.22904.5	1698	2	intergenic	novelGene_4_2621	novel	PB.25651.7	1085	25	intergenic	novelGene_4_3238	novel
PB.11283.12	3770	2	intergenic	novelGene_4_962	novel	PB.14031.3	2886	10	intergenic	novelGene_4_368	novel	PB.11828.1	4215	2191	intergenic	novelGene_4_860	novel	PB.26921.1	1163	4	intergenic	novelGene_4_3723	novel	PB.22905.1	2225	2	intergenic	novelGene_4_2622	novel	PB.25651.8	1773	34	intergenic	novelGene_4_3240	novel
PB.11283.120	2295	4	intergenic	novelGene_4_1038	novel	PB.14032.1	1448	98	intergenic	novelGene_4_370	novel	PB.11828.10	3644	43	intergenic	novelGene_4_868	novel	PB.26923.1	2488	2	intergenic	novelGene_4_3726	novel	PB.22905.2	2033	3	intergenic	novelGene_4_2623	novel	PB.25651.9	850	6	intergenic	novelGene_4_3241	novel
PB.11283.13	3786	6	intergenic	novelGene_4_964	novel	PB.14032.2	1382	4	intergenic	novelGene_4_372	novel	PB.11828.11	4457	13	intergenic	novelGene_4_870	novel	PB.26925.1	1294	6	intergenic	novelGene_4_3728	novel	PB.22920.2	1455	2	intergenic	novelGene_4_2647	novel	PB.25652.1	2500	24	intergenic	novelGene_4_3242	novel
PB.11283.14	3674	4	intergenic	novelGene_4_963	novel	PB.14032.3	1261	2	intergenic	novelGene_4_371	novel	PB.11828.12	3811	673	intergenic	novelGene_4_871	novel	PB.26909.2	1062	2	intergenic	novelGene_4_3691	novel	PB.22921.1	1108	36	intergenic	novelGene_4_2648	novel	PB.25750.2	4478	4	intergenic	novelGene_4_3503	novel
PB.11283.15	3989	16	intergenic	novelGene_4_965	novel	PB.14032.4	1368	15	intergenic	novelGene_4_373	novel	PB.11828.13	3504	8	intergenic	novelGene_4_872	novel	PB.26909.3	660	41	intergenic	novelGene_4_3692	novel	PB.22866.1	3807	10	intergenic	novelGene_4_2509	novel	PB.25750.3	3714	6	intergenic	novelGene_4_3504	novel
PB.11283.16	3885	2	intergenic	novelGene_4_966	novel	PB.14033.1	1961	2	intergenic	novelGene_4_374	novel	PB.11828.14	3834	6	intergenic	novelGene_4_873	novel	PB.26911.7	3518	2	intergenic	novelGene_4_3695	novel	PB.22866.10	2914	2	intergenic	novelGene_4_2517	novel	PB.25751.1	4404	105	intergenic	novelGene_4_3505	novel
PB.11283.17	3806	20	intergenic	novelGene_4_967	novel	PB.14034.1	4330	6	intergenic	novelGene_4_376	novel	PB.11828.16	3787	2	intergenic	novelGene_4_875	novel	PB.26911.9	3572	23	intergenic	novelGene_4_3696	novel	PB.22866.12	3326	3	intergenic	novelGene_4_2520	novel	PB.25757.1	637	2	intergenic	novelGene_4_3511	novel
PB.11283.2	3724	47	intergenic	novelGene_4_952	novel	PB.14034.10	3521	3	intergenic	novelGene_4_384	novel	PB.11828.17	3573	3	intergenic	novelGene_4_876	novel	PB.26912.2	2025	12	intergenic	novelGene_4_3700	novel	PB.22866.13	3292	19	intergenic	novelGene_4_2519	novel	PB.25757.2	535	3	intergenic	novelGene_4_3512	novel
PB.11283.20	3593	3	intergenic	novelGene_4_970	novel	PB.14034.11	3614	3	intergenic	novelGene_4_385	novel	PB.11828.19	3253	8	intergenic	novelGene_4_878	novel	PB.26912.4	1834	41	intergenic	novelGene_4_3701	novel	PB.22866.14	2818	5	intergenic	novelGene_4_2521	novel	PB.25684.1	4670	78	intergenic	novelGene_4_3327	novel
PB.11283.21	3811	2	intergenic	novelGene_4_971	novel	PB.14034.2	3651	2	intergenic	novelGene_4_375	novel	PB.11828.2	4042	44	intergenic	novelGene_4_861	novel	PB.26912.6	1760	792	intergenic	novelGene_4_3702	novel	PB.22866.15	3303	71	intergenic	novelGene_4_2523	novel	PB.25685.1	2492	2	intergenic	novelGene_4_3329	novel
PB.11283.22	3978	4	intergenic	novelGene_4_972	novel	PB.14034.3	4685	2	intergenic	novelGene_4_377	novel	PB.11828.20	3936	3	intergenic	novelGene_4_879	novel	PB.26912.8	766	4	intergenic	novelGene_4_3703	novel	PB.22866.16	3319	2	intergenic	novelGene_4_2526	novel	PB.25685.2	2353	6	intergenic	novelGene_4_3330	novel
PB.11283.23	4193	2	intergenic	novelGene_4_973	novel	PB.14034.4	3736	12	intergenic	novelGene_4_378	novel	PB.11828.21	4685	2	intergenic	novelGene_4_881	novel	PB.27276.2	1308	4	intergenic	novelGene_4_4496	novel	PB.22866.17	3141	4	intergenic	novelGene_4_2522	novel	PB.25748.1	1384	11	intergenic	novelGene_4_3499	novel
PB.11283.24	3890	5	intergenic	novelGene_4_974	novel	PB.14034.5	3164	2	intergenic	novelGene_4_379	novel	PB.11828.22	3506	11	intergenic	novelGene_4_880	novel	PB.27280.1	2694	2	intergenic	novelGene_4_4502	novel	PB.22866.18	3092	2	intergenic	novelGene_4_2525	novel	PB.25748.2	1521	2	intergenic	novelGene_4_3500	novel
PB.11283.25	3919	2	intergenic	novelGene_4_975	novel	PB.14034.6	3627	7	intergenic	novelGene_4_380	novel	PB.11828.23	3266	2	intergenic	novelGene_4_882	novel	PB.27280.2	2107	2	intergenic	novelGene_4_4501	novel	PB.22866.20	2896	3	intergenic	novelGene_4_2524	novel	PB.25749.1	1416	2	intergenic	novelGene_4_3501	novel
PB.11283.26	3941	2	intergenic	novelGene_4_976	novel	PB.14034.7	3456	5	intergenic	novelGene_4_381	novel	PB.11828.24	4082	5	intergenic	novelGene_4_883	novel	PB.27280.3	2092	16	intergenic	novelGene_4_4500	novel	PB.22866.21	2822	4	intergenic	novelGene_4_2527	novel	PB.25701.1	2266	14	intergenic	novelGene_4_3394	novel
PB.11283.28	3837	6	intergenic	novelGene_4_978	novel	PB.14034.8	2473	3	intergenic	novelGene_4_382	novel	PB.11828.25	4706	20	intergenic	novelGene_4_884	novel	PB.27282.1	1095	4	intergenic	novelGene_4_4510	novel	PB.22866.4	3934	5	intergenic	novelGene_4_2512	novel	PB.25701.2	2483	3	intergenic	novelGene_4_3395	novel
PB.11283.3	4002	2	intergenic	novelGene_4_953	novel	PB.14034.9	3768	3	intergenic	novelGene_4_383	novel	PB.11828.26	4521	16	intergenic	novelGene_4_886	novel	PB.27282.12	1169	6	intergenic	novelGene_4_4518	novel	PB.22866.5	3905	4	intergenic	novelGene_4_2513	novel	PB.25702.1	2153	32	intergenic	novelGene_4_3398	novel
PB.11283.32	3806	7	intergenic	novelGene_4_982	novel	PB.14020.2	3983	9	intergenic	novelGene_4_313	novel	PB.11828.27	3873	35	intergenic	novelGene_4_885	novel	PB.27282.23	945	2	intergenic	novelGene_4_4531	novel	PB.22866.7	3223	81	intergenic	novelGene_4_2515	novel	PB.25704.1	776	43	intergenic	novelGene_4_3402	novel
PB.11283.33	3613	3	intergenic	novelGene_4_983	novel	PB.14020.3	3726	2	intergenic	novelGene_4_314	novel	PB.11828.28	3761	46	intergenic	novelGene_4_887	novel	PB.27282.3	632	3	intergenic	novelGene_4_4509	novel	PB.22866.8	3472	20	intergenic	novelGene_4_2516	novel	PB.25705.1	733	2	intergenic	novelGene_4_3403	novel
PB.11283.34	3512	3	intergenic	novelGene_4_984	novel	PB.14020.4	3319	2	intergenic	novelGene_4_315	novel	PB.11828.29	3619	28	intergenic	novelGene_4_888	novel	PB.27283.1	1010	14	intergenic	novelGene_4_4506	novel	PB.22866.9	3206	6	intergenic	novelGene_4_2518	novel	PB.25706.1	553	4	intergenic	novelGene_4_3404	novel
PB.11283.35	3350	3	intergenic	novelGene_4_985	novel	PB.14021.10	4159	2	intergenic	novelGene_4_319	novel	PB.11828.3	3453	7	intergenic	novelGene_4_862	novel	PB.27283.2	487	11	intergenic	novelGene_4_4507	novel	PB.22867.1	3448	32	intergenic	novelGene_4_2530	novel	PB.25711.1	840	3	intergenic	novelGene_4_3409	novel
PB.11283.36	4643	55	intergenic	novelGene_4_987	novel	PB.14021.11	3695	2	intergenic	novelGene_4_321	novel	PB.11828.33	3716	59	intergenic	novelGene_4_893	novel	PB.27283.3	334	2	intergenic	novelGene_4_4508	novel	PB.22867.2	3390	2	intergenic	novelGene_4_2531	novel	PB.25711.2	872	31	intergenic	novelGene_4_3410	novel
PB.11283.37	3741	4	intergenic	novelGene_4_986	novel	PB.14021.12	3124	5	intergenic	novelGene_4_325	novel	PB.11828.34	3654	14	intergenic	novelGene_4_892	novel	PB.27289.1	881	3	intergenic	novelGene_4_4554	novel	PB.22868.1	826	4	intergenic	novelGene_4_2533	novel	PB.25715.2	2817	15	intergenic	novelGene_4_3415	novel
PB.11283.38	4521	22	intergenic	novelGene_4_991	novel	PB.14021.13	3002	6	intergenic	novelGene_4_322	novel	PB.11828.35	3702	4	intergenic	novelGene_4_894	novel	PB.27289.6	1253	6	intergenic	novelGene_4_4559	novel	PB.22868.2	895	47	intergenic	novelGene_4_2534	novel	PB.25715.4	2676	2	intergenic	novelGene_4_3417	novel
PB.11283.39	3644	7	intergenic	novelGene_4_989	novel	PB.14021.2	2936	393	intergenic	novelGene_4_317	novel	PB.11828.37	3771	2	intergenic	novelGene_4_895	novel	PB.27289.8	723	2	intergenic	novelGene_4_4561	novel	PB.22868.3	795	24	intergenic	novelGene_4_2535	novel	PB.25715.5	2677	3	intergenic	novelGene_4_3418	novel
PB.11283.4	3464	3	intergenic	novelGene_4_954	novel	PB.14021.3	2551	3	intergenic	novelGene_4_318	novel	PB.11828.38	3608	8	intergenic	novelGene_4_897	novel	PB.27290.1	3913	628	intergenic	novelGene_4_4562	novel	PB.22868.4	745	5	intergenic	novelGene_4_2536	novel	PB.25716.1	1502	39	intergenic	novelGene_4_3420	novel
PB.11283.40	3251	4	intergenic	novelGene_4_988	novel	PB.14021.4	2786	2	intergenic	novelGene_4_323	novel	PB.11828.4	3801	27	intergenic	novelGene_4_863	novel	PB.27290.10	2495	2	intergenic	novelGene_4_4566	novel	PB.22870.1	7264	267	intergenic	novelGene_4_2537	novel	PB.25716.2	1092	2	intergenic	novelGene_4_3421	novel
PB.11283.41	3197	8	intergenic	novelGene_4_990	novel	PB.14021.5	2718	4	intergenic	novelGene_4_326	novel	PB.11828.40	3565	41	intergenic	novelGene_4_898	novel	PB.27290.3	3874	3	intergenic	novelGene_4_4564	novel	PB.22870.4	1860	6	intergenic	novelGene_4_2539	novel	PB.25716.3	1188	10	intergenic	novelGene_4_3422	novel
PB.11283.42	3887	18	intergenic	novelGene_4_992	novel	PB.14021.6	2680	5	intergenic	novelGene_4_327	novel	PB.11828.42	3633	5	intergenic	novelGene_4_900	novel	PB.27290.8	3477	2	intergenic	novelGene_4_4565	novel	PB.22858.2	2537	2	intergenic	novelGene_4_2483	novel	PB.25717.1	1213	3	intergenic	novelGene_4_3423	novel
PB.11283.44	3598	5	intergenic	novelGene_4_993	novel	PB.14021.7	2600	52	intergenic	novelGene_4_324	novel	PB.11828.43	3921	2	intergenic	novelGene_4_901	novel	PB.27266.1	775	40	intergenic	novelGene_4_4483	novel	PB.22858.3	1187	161	intergenic	novelGene_4_2484	novel	PB.25717.2	1830	79	intergenic	novelGene_4_3424	novel
PB.11283.45	3738	5	intergenic	novelGene_4_995	novel	PB.14021.9	4214	2	intergenic	novelGene_4_320	novel	PB.11828.44	3701	3	intergenic	novelGene_4_902	novel	PB.27267.1	644	5	intergenic	novelGene_4_4484	novel	PB.22860.10	5007	2	intergenic	novelGene_4_2493	novel	PB.25717.3	2018	2	intergenic	novelGene_4_3425	novel
PB.11283.46	3559	4	intergenic	novelGene_4_996	novel	PB.14022.1	3578	8	intergenic	novelGene_4_328	novel	PB.11828.45	3783	3	intergenic	novelGene_4_903	novel	PB.27271.1	907	3	intergenic	novelGene_4_4489	novel	PB.22860.11	3134	24	intergenic	novelGene_4_2494	novel	PB.25717.4	1315	2	intergenic	novelGene_4_3426	novel
PB.11283.5	3743	2	intergenic	novelGene_4_955	novel	PB.14022.2	3041	2	intergenic	novelGene_4_329	novel	PB.11828.46	3530	2	intergenic	novelGene_4_904	novel	PB.27271.3	1168	16	intergenic	novelGene_4_4490	novel	PB.22860.2	5330	12	intergenic	novelGene_4_2488	novel	PB.25718.1	1231	2	intergenic	novelGene_4_3427	novel
PB.11283.50	3660	2	intergenic	novelGene_4_997	novel	PB.14022.3	2828	4	intergenic	novelGene_4_330	novel	PB.11828.47	3525	2	intergenic	novelGene_4_905	novel	PB.27264.1	1191	356	intergenic	novelGene_4_4474	novel	PB.22860.3	5321	69	intergenic	novelGene_4_2487	novel	PB.25719.1	2061	184	intergenic	novelGene_4_3429	novel
PB.11283.54	3459	21	intergenic	novelGene_4_999	novel	PB.14022.4	1681	6	intergenic	novelGene_4_331	novel	PB.11828.48	3672	2	intergenic	novelGene_4_907	novel	PB.27264.2	1702	200	intergenic	novelGene_4_4475	novel	PB.22860.6	5262	10	intergenic	novelGene_4_2491	novel	PB.25721.1	4764	72	intergenic	novelGene_4_3432	novel
PB.11283.55	3599	24	intergenic	novelGene_4_1000	novel	PB.14023.1	2728	44	intergenic	novelGene_4_332	novel	PB.11828.5	4168	2	intergenic	novelGene_4_864	novel	PB.27264.3	1081	8	intergenic	novelGene_4_4476	novel	PB.22860.7	3261	2	intergenic	novelGene_4_2489	novel	PB.25724.2	1133	7	intergenic	novelGene_4_3436	novel
PB.11283.56	2946	2	intergenic	novelGene_4_1001	novel	PB.14023.2	3010	3	intergenic	novelGene_4_333	novel	PB.11828.51	3359	2	intergenic	novelGene_4_906	novel	PB.26997.1	1009	2	intergenic	novelGene_4_3860	novel	PB.22860.8	5761	11	intergenic	novelGene_4_2490	novel	PB.25727.4	881	4	intergenic	novelGene_4_3443	novel
PB.11283.58	3717	5	intergenic	novelGene_4_1003	novel	PB.14023.3	2720	28	intergenic	novelGene_4_334	novel	PB.11828.52	3603	2	intergenic	novelGene_4_910	novel	PB.26997.2	777	2	intergenic	novelGene_4_3861	novel	PB.22860.9	3535	6	intergenic	novelGene_4_2492	novel	PB.25728.1	1702	45	intergenic	novelGene_4_3445	novel
PB.11283.6	3910	8	intergenic	novelGene_4_956	novel	PB.14023.4	2592	7	intergenic	novelGene_4_335	novel	PB.11828.53	3460	2	intergenic	novelGene_4_911	novel	PB.26997.3	767	4	intergenic	novelGene_4_3863	novel	PB.22861.1	1842	223	intergenic	novelGene_4_2497	novel	PB.25738.8	4809	18	intergenic	novelGene_4_3465	novel
PB.11283.61	3701	53	intergenic	novelGene_4_1005	novel	PB.14023.5	2628	2	intergenic	novelGene_4_336	novel	PB.11828.54	3575	3	intergenic	novelGene_4_912	novel	PB.26997.4	729	46	intergenic	novelGene_4_3864	novel	PB.22861.2	1809	258	intergenic	novelGene_4_2498	novel	PB.25740.2	4490	42	intergenic	novelGene_4_3470	novel
PB.11283.62	3558	39	intergenic	novelGene_4_1006	novel	PB.14023.6	2872	4	intergenic	novelGene_4_338	novel	PB.11828.55	3586	3	intergenic	novelGene_4_913	novel	PB.26998.1	2169	2	intergenic	novelGene_4_3865	novel	PB.22861.3	1807	5	intergenic	novelGene_4_2499	novel	PB.25741.1	2025	7	intergenic	novelGene_4_3474	novel
PB.11283.64	3268	2	intergenic	novelGene_4_1008	novel	PB.14023.7	2572	41	intergenic	novelGene_4_337	novel	PB.11828.57	3494	3	intergenic	novelGene_4_914	novel	PB.27292.1	1324	3	intergenic	novelGene_4_4568	novel	PB.22861.4	1576	2	intergenic	novelGene_4_2501	novel	PB.25741.2	636	371	intergenic	novelGene_4_3475	novel
PB.11283.66	3620	2	intergenic	novelGene_4_1010	novel	PB.14024.1	3785	2	intergenic	novelGene_4_339	novel	PB.11828.58	3953	2	intergenic	novelGene_4_915	novel	PB.27292.2	858	2	intergenic	novelGene_4_4569	novel	PB.22861.5	1446	2	intergenic	novelGene_4_2500	novel	PB.25741.5	857	8	intergenic	novelGene_4_3478	novel
PB.11283.67	3834	4	intergenic	novelGene_4_1011	novel	PB.14036.2	5366	10	intergenic	novelGene_4_388	novel	PB.11828.59	3793	8	intergenic	novelGene_4_916	novel	PB.27007.2	2285	16	intergenic	novelGene_4_3880	novel	PB.22861.8	786	2	intergenic	novelGene_4_2503	novel	PB.25743.1	2645	56	intergenic	novelGene_4_3479	novel
PB.11283.68	3662	2	intergenic	novelGene_4_1012	novel	PB.14036.4	3534	4	intergenic	novelGene_4_387	novel	PB.11828.6	3993	60	intergenic	novelGene_4_865	novel	PB.27007.3	2218	22	intergenic	novelGene_4_3881	novel	PB.23132.2	4127	2	intergenic	novelGene_4_3213	novel	PB.25743.5	1525	10	intergenic	novelGene_4_3481	novel
PB.11283.69	3809	2	intergenic	novelGene_4_1013	novel	PB.14036.6	5710	2	intergenic	novelGene_4_390	novel	PB.11828.60	3898	17	intergenic	novelGene_4_917	novel	PB.27007.4	2034	3	intergenic	novelGene_4_3882	novel	PB.23133.1	5247	18	intergenic	novelGene_4_3214	novel	PB.25744.3	648	13	intergenic	novelGene_4_3486	novel
PB.11283.7	3562	4	intergenic	novelGene_4_957	novel	PB.14038.2	3743	5	intergenic	novelGene_4_393	novel	PB.11828.61	3772	3	intergenic	novelGene_4_918	novel	PB.27007.5	3456	6	intergenic	novelGene_4_3883	novel	PB.23133.2	5021	5	intergenic	novelGene_4_3215	novel	PB.25744.4	829	4	intergenic	novelGene_4_3487	novel
PB.11283.71	3797	2	intergenic	novelGene_4_1014	novel	PB.14025.1	3811	3	intergenic	novelGene_4_340	novel	PB.11828.62	3698	2	intergenic	novelGene_4_919	novel	PB.27007.6	1034	2	intergenic	novelGene_4_3884	novel	PB.23133.3	4887	8	intergenic	novelGene_4_3217	novel	PB.25744.5	815	16	intergenic	novelGene_4_3488	novel
PB.11283.73	3674	4	intergenic	novelGene_4_1016	novel	PB.14246.1	3309	2	intergenic	novelGene_4_1020	novel	PB.11828.63	3946	27	intergenic	novelGene_4_920	novel	PB.27012.1	1397	3	intergenic	novelGene_4_3890	novel	PB.23133.4	4642	2	intergenic	novelGene_4_3216	novel	PB.25745.10	848	3	intergenic	novelGene_4_3496	novel
PB.11283.74	3512	2	intergenic	novelGene_4_1017	novel	PB.14247.1	3226	4	intergenic	novelGene_4_1021	novel	PB.11828.64	3304	7	intergenic	novelGene_4_921	novel	PB.27013.1	955	2	intergenic	novelGene_4_3891	novel	PB.23133.6	4617	2	intergenic	novelGene_4_3218	novel	PB.25745.4	5354	248	intergenic	novelGene_4_3490	novel
PB.11283.77	3902	27	intergenic	novelGene_4_1018	novel	PB.14248.1	610	2	intergenic	novelGene_4_1022	novel	PB.11828.65	3400	4	intergenic	novelGene_4_922	novel	PB.27014.1	963	3	intergenic	novelGene_4_3892	novel	PB.23133.7	1452	2	intergenic	novelGene_4_3219	novel	PB.25745.8	4017	2	intergenic	novelGene_4_3494	novel
PB.11283.78	3787	11	intergenic	novelGene_4_1019	novel	PB.14249.1	2399	6	intergenic	novelGene_4_1023	novel	PB.11828.67	3405	27	intergenic	novelGene_4_924	novel	PB.27014.2	1163	379	intergenic	novelGene_4_3893	novel	PB.23134.1	769	2	intergenic	novelGene_4_3220	novel	PB.25745.9	1718	3	intergenic	novelGene_4_3495	novel
PB.11283.79	3852	2	intergenic	novelGene_4_1020	novel	PB.14250.3	1143	26	intergenic	novelGene_4_1025	novel	PB.11828.68	3455	10	intergenic	novelGene_4_925	novel	PB.27015.1	453	3	intergenic	novelGene_4_3894	novel	PB.23138.4	1168	2	intergenic	novelGene_4_3229	novel	PB.25764.2	708	3	intergenic	novelGene_4_3519	novel
PB.11283.8	4491	4	intergenic	novelGene_4_959	novel	PB.14251.10	3587	37	intergenic	novelGene_4_1033	novel	PB.11828.69	4157	2	intergenic	novelGene_4_927	novel	PB.27016.1	1394	9	intergenic	novelGene_4_3895	novel	PB.23138.6	2680	19	intergenic	novelGene_4_3231	novel	PB.25765.2	2201	2	intergenic	novelGene_4_3521	novel
PB.11283.80	3790	2	intergenic	novelGene_4_1021	novel	PB.14251.11	3386	3	intergenic	novelGene_4_1032	novel	PB.11828.7	4011	9	intergenic	novelGene_4_866	novel	PB.27017.1	1190	2	intergenic	novelGene_4_3896	novel	PB.23139.14	1659	2	intergenic	novelGene_4_3248	novel	PB.25766.1	1594	37	intergenic	novelGene_4_3522	novel
PB.11283.81	3742	7	intergenic	novelGene_4_1022	novel	PB.14251.12	3782	2	intergenic	novelGene_4_1034	novel	PB.11828.70	3342	23	intergenic	novelGene_4_926	novel	PB.27017.2	431	6	intergenic	novelGene_4_3897	novel	PB.23139.17	1076	3	intergenic	novelGene_4_3249	novel	PB.25694.1	3838	12	intergenic	novelGene_4_3365	novel
PB.11283.82	3700	2	intergenic	novelGene_4_1023	novel	PB.14251.4	6376	23	intergenic	novelGene_4_1029	novel	PB.11828.71	2849	3	intergenic	novelGene_4_929	novel	PB.27018.1	2043	3	intergenic	novelGene_4_3898	novel	PB.23139.19	1157	2	intergenic	novelGene_4_3253	novel	PB.25694.10	2859	5	intergenic	novelGene_4_3373	novel
PB.11283.83	3684	4	intergenic	novelGene_4_1024	novel	PB.14251.6	5559	11	intergenic	novelGene_4_1031	novel	PB.11828.72	2823	2	intergenic	novelGene_4_928	novel	PB.27018.3	790	11	intergenic	novelGene_4_3900	novel	PB.23139.21	974	3	intergenic	novelGene_4_3255	novel	PB.25694.11	3225	24	intergenic	novelGene_4_3375	novel
PB.11283.84	3629	59	intergenic	novelGene_4_1025	novel	PB.14251.9	5060	3	intergenic	novelGene_4_1030	novel	PB.11828.73	2751	18	intergenic	novelGene_4_930	novel	PB.27019.3	2549	3	intergenic	novelGene_4_3902	novel	PB.23139.22	591	9	intergenic	novelGene_4_3256	novel	PB.25694.13	3046	58	intergenic	novelGene_4_3378	novel
PB.11283.85	3558	32	intergenic	novelGene_4_1027	novel	PB.14265.2	1422	2	intergenic	novelGene_4_1064	novel	PB.11828.74	3221	2	intergenic	novelGene_4_932	novel	PB.27020.1	1556	40	intergenic	novelGene_4_3903	novel	PB.23139.25	1030	2	intergenic	novelGene_4_3258	novel	PB.25694.14	3075	2	intergenic	novelGene_4_3374	novel
PB.11283.86	3413	4	intergenic	novelGene_4_1026	novel	PB.14266.1	1065	19	intergenic	novelGene_4_1065	novel	PB.11828.75	2295	4	intergenic	novelGene_4_931	novel	PB.27020.2	1223	2	intergenic	novelGene_4_3904	novel	PB.23139.9	1602	30	intergenic	novelGene_4_3244	novel	PB.25694.15	3063	2	intergenic	novelGene_4_3376	novel
PB.11283.9	3959	18	intergenic	novelGene_4_958	novel	PB.14267.1	3288	3	intergenic	novelGene_4_1066	novel	PB.11828.76	1977	12	intergenic	novelGene_4_933	novel	PB.27021.1	1770	2	intergenic	novelGene_4_3905	novel	PB.23140.1	984	6	intergenic	novelGene_4_3233	novel	PB.25694.2	3796	15	intergenic	novelGene_4_3364	novel
PB.11284.1	1735	6	intergenic	novelGene_4_1040	novel	PB.14375.1	4958	4	intergenic	novelGene_4_1445	novel	PB.11828.8	3678	17	intergenic	novelGene_4_867	novel	PB.27021.15	1338	4	intergenic	novelGene_4_3914	novel	PB.23140.2	445	18	intergenic	novelGene_4_3234	novel	PB.25694.3	3927	2	intergenic	novelGene_4_3366	novel
PB.11285.11	2454	2	intergenic	novelGene_4_1049	novel	PB.14375.10	4470	20	intergenic	novelGene_4_1454	novel	PB.11828.9	3873	136	intergenic	novelGene_4_869	novel	PB.27021.17	1360	2	intergenic	novelGene_4_3915	novel	PB.23145.1	739	2	intergenic	novelGene_4_3279	novel	PB.25694.6	3651	15	intergenic	novelGene_4_3369	novel
PB.11285.13	1810	2	intergenic	novelGene_4_1050	novel	PB.14375.11	5929	2	intergenic	novelGene_4_1455	novel	PB.11829.1	1734	4	intergenic	novelGene_4_934	novel	PB.27021.23	1235	3	intergenic	novelGene_4_3916	novel	PB.23145.2	1682	2	intergenic	novelGene_4_3280	novel	PB.25694.7	3884	4	intergenic	novelGene_4_3370	novel
PB.11285.2	3554	120	intergenic	novelGene_4_1042	novel	PB.14375.13	4183	3	intergenic	novelGene_4_1457	novel	PB.11830.2	3489	2	intergenic	novelGene_4_936	novel	PB.27021.28	990	3	intergenic	novelGene_4_3917	novel	PB.23146.1	3910	422	intergenic	novelGene_4_3282	novel	PB.25694.8	3535	48	intergenic	novelGene_4_3372	novel
PB.11285.3	5470	2	intergenic	novelGene_4_1043	novel	PB.14375.14	4160	2	intergenic	novelGene_4_1458	novel	PB.11830.3	3500	3	intergenic	novelGene_4_937	novel	PB.27021.29	1013	4	intergenic	novelGene_4_3918	novel	PB.23146.2	3234	2	intergenic	novelGene_4_3283	novel	PB.25694.9	3159	13	intergenic	novelGene_4_3371	novel
PB.11285.4	3316	2	intergenic	novelGene_4_1044	novel	PB.14375.15	3671	5	intergenic	novelGene_4_1459	novel	PB.11830.4	3554	117	intergenic	novelGene_4_938	novel	PB.27021.30	970	2	intergenic	novelGene_4_3921	novel	PB.23129.1	644	5	intergenic	novelGene_4_3208	novel	PB.25695.1	3468	9	intergenic	novelGene_4_3380	novel
PB.11285.5	3513	2	intergenic	novelGene_4_1045	novel	PB.14375.17	3392	2	intergenic	novelGene_4_1460	novel	PB.11830.5	5408	3	intergenic	novelGene_4_939	novel	PB.27021.31	898	64	intergenic	novelGene_4_3919	novel	PB.23130.1	1181	22	intergenic	novelGene_4_3209	novel	PB.25695.2	3417	2	intergenic	novelGene_4_3381	novel
PB.11285.6	3928	16	intergenic	novelGene_4_1046	novel	PB.14375.3	4210	4	intergenic	novelGene_4_1447	novel	PB.11830.6	3584	10	intergenic	novelGene_4_940	novel	PB.27021.32	813	4	intergenic	novelGene_4_3920	novel	PB.23131.2	720	2	intergenic	novelGene_4_3211	novel	PB.25696.1	870	5	intergenic	novelGene_4_3383	novel
PB.11285.7	3593	15	intergenic	novelGene_4_1047	novel	PB.14375.4	618	54	intergenic	novelGene_4_1448	novel	PB.11830.7	3157	4	intergenic	novelGene_4_941	novel	PB.27021.33	1061	4	intergenic	novelGene_4_3922	novel	PB.23127.1	1154	14	intergenic	novelGene_4_3200	novel	PB.25696.3	997	15	intergenic	novelGene_4_3387	novel
PB.11285.9	3056	14	intergenic	novelGene_4_1048	novel	PB.14375.5	1533	9	intergenic	novelGene_4_1449	novel	PB.11830.8	3056	22	intergenic	novelGene_4_942	novel	PB.27021.38	654	3	intergenic	novelGene_4_3925	novel	PB.23128.3	3704	4	intergenic	novelGene_4_3204	novel	PB.25696.4	944	2	intergenic	novelGene_4_3384	novel
PB.11286.1	3039	3	intergenic	novelGene_4_1051	novel	PB.14375.6	5658	8	intergenic	novelGene_4_1450	novel	PB.11830.9	2566	2	intergenic	novelGene_4_943	novel	PB.27021.4	1915	3	intergenic	novelGene_4_3907	novel	PB.23128.4	4864	29	intergenic	novelGene_4_3205	novel	PB.25696.5	898	6	intergenic	novelGene_4_3386	novel
PB.11287.4	1787	3	intergenic	novelGene_4_1054	novel	PB.14375.7	4472	3	intergenic	novelGene_4_1451	novel	PB.11831.1	3020	4	intergenic	novelGene_4_944	novel	PB.27021.5	1839	454	intergenic	novelGene_4_3909	novel	PB.22922.3	937	8	intergenic	novelGene_4_2651	novel	PB.25696.6	784	33	intergenic	novelGene_4_3385	novel
PB.11287.5	1535	193	intergenic	novelGene_4_1053	novel	PB.14375.9	4735	2	intergenic	novelGene_4_1453	novel	PB.11832.1	1535	258	intergenic	novelGene_4_945	novel	PB.27021.6	1996	13	intergenic	novelGene_4_3910	novel	PB.22923.1	1323	2	intergenic	novelGene_4_2652	novel	PB.25698.4	7246	38	intergenic	novelGene_4_3388	novel
PB.11288.1	4022	2	intergenic	novelGene_4_1055	novel	PB.14263.1	2055	2	intergenic	novelGene_4_1062	novel	PB.11833.1	1585	26	intergenic	novelGene_4_946	novel	PB.27021.7	1789	81	intergenic	novelGene_4_3911	novel	PB.22923.2	987	2	intergenic	novelGene_4_2653	novel	PB.25698.6	1848	2	intergenic	novelGene_4_3389	novel
PB.11288.2	1684	30	intergenic	novelGene_4_1056	novel	PB.14264.1	534	18	intergenic	novelGene_4_1061	novel	PB.11833.2	3876	8	intergenic	novelGene_4_947	novel	PB.27021.8	1785	2	intergenic	novelGene_4_3912	novel	PB.22923.3	869	6	intergenic	novelGene_4_2654	novel	PB.25688.10	5510	5	intergenic	novelGene_4_3343	novel
PB.11288.3	4010	10	intergenic	novelGene_4_1057	novel	PB.14255.2	3856	4	intergenic	novelGene_4_1039	novel	PB.11834.1	1361	6	intergenic	novelGene_4_950	novel	PB.27021.9	1847	2	intergenic	novelGene_4_3913	novel	PB.22924.1	3230	2	intergenic	novelGene_4_2655	novel	PB.25688.11	5526	3	intergenic	novelGene_4_3342	novel
PB.11288.4	3759	2	intergenic	novelGene_4_1058	novel	PB.14255.3	1674	147	intergenic	novelGene_4_1040	novel	PB.11835.1	1430	4	intergenic	novelGene_4_951	novel	PB.27022.1	3657	17	intergenic	novelGene_4_3926	novel	PB.23148.1	714	46	intergenic	novelGene_4_3285	novel	PB.25688.12	5493	2	intergenic	novelGene_4_3347	novel
PB.11288.5	1905	2	intergenic	novelGene_4_1059	novel	PB.14255.4	1132	3	intergenic	novelGene_4_1041	novel	PB.11838.1	3070	2	intergenic	novelGene_4_957	novel	PB.27023.2	1681	3	intergenic	novelGene_4_3928	novel	PB.22931.2	454	2	intergenic	novelGene_4_2664	novel	PB.25688.13	5293	8	intergenic	novelGene_4_3346	novel
PB.11289.1	1302	4	intergenic	novelGene_4_1063	novel	PB.14256.1	3188	3	intergenic	novelGene_4_1042	novel	PB.11839.1	1333	13	intergenic	novelGene_4_958	novel	PB.27293.1	662	4	intergenic	novelGene_4_4571	novel	PB.22932.2	3426	15	intergenic	novelGene_4_2666	novel	PB.25688.14	5372	84	intergenic	novelGene_4_3344	novel
PB.11291.2	811	2	intergenic	novelGene_4_1071	novel	PB.14257.3	1221	2	intergenic	novelGene_4_1045	novel	PB.11840.3	4043	2	intergenic	novelGene_4_960	novel	PB.27293.2	543	3	intergenic	novelGene_4_4570	novel	PB.22932.3	2278	10	intergenic	novelGene_4_2667	novel	PB.25688.15	5170	4	intergenic	novelGene_4_3345	novel
PB.11292.2	1333	20	intergenic	novelGene_4_1073	novel	PB.14257.4	3102	2	intergenic	novelGene_4_1046	novel	PB.11841.1	864	5	intergenic	novelGene_4_961	novel	PB.27294.1	1086	2	intergenic	novelGene_4_4573	novel	PB.22932.4	2190	8	intergenic	novelGene_4_2668	novel	PB.25688.17	3526	6	intergenic	novelGene_4_3348	novel
PB.11292.3	1284	2	intergenic	novelGene_4_1072	novel	PB.14258.1	525	348	intergenic	novelGene_4_1048	novel	PB.11842.1	4057	59	intergenic	novelGene_4_964	novel	PB.27294.2	418	38	intergenic	novelGene_4_4574	novel	PB.22936.1	1467	3	intergenic	novelGene_4_2673	novel	PB.25688.18	3364	5	intergenic	novelGene_4_3350	novel
PB.11294.1	4140	16	intergenic	novelGene_4_1076	novel	PB.14259.1	5314	3	intergenic	novelGene_4_1047	novel	PB.11842.3	3314	3	intergenic	novelGene_4_963	novel	PB.27295.1	1274	3	intergenic	novelGene_4_4572	novel	PB.22936.2	1617	4	intergenic	novelGene_4_2674	novel	PB.25688.19	3137	17	intergenic	novelGene_4_3349	novel
PB.11294.5	3993	2	intergenic	novelGene_4_1077	novel	PB.14259.2	2706	3	intergenic	novelGene_4_1049	novel	PB.11844.1	5443	233	intergenic	novelGene_4_968	novel	PB.27296.1	1143	8	intergenic	novelGene_4_4575	novel	PB.22937.1	769	16	intergenic	novelGene_4_2675	novel	PB.25688.2	5601	445	intergenic	novelGene_4_3338	novel
PB.11295.1	4035	6	intergenic	novelGene_4_1079	novel	PB.14260.1	1315	9	intergenic	novelGene_4_1050	novel	PB.11845.1	6433	3	intergenic	novelGene_4_967	novel	PB.27296.2	1033	9	intergenic	novelGene_4_4576	novel	PB.22938.1	1812	355	intergenic	novelGene_4_2677	novel	PB.25688.5	5209	4	intergenic	novelGene_4_3339	novel
PB.11295.3	3884	6	intergenic	novelGene_4_1080	novel	PB.14260.2	1045	48	intergenic	novelGene_4_1051	novel	PB.11846.1	1232	2	intergenic	novelGene_4_970	novel	PB.27297.2	1455	18	intergenic	novelGene_4_4578	novel	PB.22939.1	758	5	intergenic	novelGene_4_2678	novel	PB.25688.6	5338	20	intergenic	novelGene_4_3337	novel
PB.11295.5	3752	2	intergenic	novelGene_4_1081	novel	PB.14260.3	957	20	intergenic	novelGene_4_1052	novel	PB.11847.1	1119	7	intergenic	novelGene_4_971	novel	PB.27298.1	1830	192	intergenic	novelGene_4_4579	novel	PB.22940.1	2046	3	intergenic	novelGene_4_2679	novel	PB.25688.9	3539	7	intergenic	novelGene_4_3341	novel
PB.11296.1	2671	4	intergenic	novelGene_4_1083	novel	PB.14260.4	896	5	intergenic	novelGene_4_1053	novel	PB.11848.1	2824	5	intergenic	novelGene_4_973	novel	PB.27300.1	1402	3	intergenic	novelGene_4_4581	novel	PB.22941.1	3431	20	intergenic	novelGene_4_2680	novel	PB.25690.1	2028	6	intergenic	novelGene_4_3354	novel
PB.11298.10	3490	32	intergenic	novelGene_4_1087	novel	PB.14260.5	745	3	intergenic	novelGene_4_1054	novel	PB.11848.2	2523	4	intergenic	novelGene_4_972	novel	PB.27398.1	1677	2	intergenic	novelGene_4_4784	novel	PB.22941.2	2610	6	intergenic	novelGene_4_2681	novel	PB.25690.2	1851	207	intergenic	novelGene_4_3355	novel
PB.11298.15	775	2	intergenic	novelGene_4_1088	novel	PB.14260.6	659	5	intergenic	novelGene_4_1055	novel	PB.11849.1	3037	3	intergenic	novelGene_4_974	novel	PB.27399.1	855	476	intergenic	novelGene_4_4785	novel	PB.22941.3	2481	2	intergenic	novelGene_4_2682	novel	PB.25690.4	766	2	intergenic	novelGene_4_3358	novel
PB.11298.9	4049	2	intergenic	novelGene_4_1086	novel	PB.14439.1	483	4	intergenic	novelGene_4_1689	novel	PB.11851.1	1993	2	intergenic	novelGene_4_976	novel	PB.27400.1	1894	2	intergenic	novelGene_4_4786	novel	PB.22942.1	1373	62	intergenic	novelGene_4_2683	novel	PB.26003.1	3964	2	intergenic	novelGene_4_4203	novel
PB.11299.1	1452	2	intergenic	novelGene_4_1089	novel	PB.14041.1	3351	2	intergenic	novelGene_4_396	novel	PB.11852.1	2556	5	intergenic	novelGene_4_977	novel	PB.27400.2	808	2	intergenic	novelGene_4_4787	novel	PB.22942.2	1384	3	intergenic	novelGene_4_2684	novel	PB.26004.1	5521	36	intergenic	novelGene_4_4204	novel
PB.11300.1	1223	4	intergenic	novelGene_4_1090	novel	PB.14042.3	2196	2	intergenic	novelGene_4_400	novel	PB.11855.1	2086	2	intergenic	novelGene_4_981	novel	PB.27401.1	784	3	intergenic	novelGene_4_4788	novel	PB.22942.3	2157	4	intergenic	novelGene_4_2685	novel	PB.26004.10	1436	6	intergenic	novelGene_4_4213	novel
PB.11301.2	5251	2	intergenic	novelGene_4_1092	novel	PB.14043.1	1134	3	intergenic	novelGene_4_397	novel	PB.11855.2	1933	16	intergenic	novelGene_4_980	novel	PB.27403.1	526	5	intergenic	novelGene_4_4790	novel	PB.22944.11	1800	562	intergenic	novelGene_4_2696	novel	PB.26004.2	5458	6	intergenic	novelGene_4_4206	novel
PB.11302.1	3111	2	intergenic	novelGene_4_1093	novel	PB.14044.1	2038	2	intergenic	novelGene_4_401	novel	PB.11856.1	585	5	intergenic	novelGene_4_982	novel	PB.27403.2	883	20	intergenic	novelGene_4_4791	novel	PB.22944.12	1987	12	intergenic	novelGene_4_2698	novel	PB.26004.3	5367	6	intergenic	novelGene_4_4207	novel
PB.11302.2	2742	10	intergenic	novelGene_4_1094	novel	PB.14045.2	2284	2	intergenic	novelGene_4_403	novel	PB.11857.1	2615	10	intergenic	novelGene_4_983	novel	PB.27403.3	935	2	intergenic	novelGene_4_4792	novel	PB.22944.13	2077	4	intergenic	novelGene_4_2699	novel	PB.26004.4	5021	7	intergenic	novelGene_4_4205	novel
PB.11303.1	3005	2	intergenic	novelGene_4_1095	novel	PB.14046.1	5152	2	intergenic	novelGene_4_404	novel	PB.11865.10	4068	2	intergenic	novelGene_4_1000	novel	PB.27404.1	1333	2	intergenic	novelGene_4_4793	novel	PB.22944.14	2661	2	intergenic	novelGene_4_2700	novel	PB.26004.5	4640	2	intergenic	novelGene_4_4209	novel
PB.11304.1	1365	2	intergenic	novelGene_4_1096	novel	PB.14047.1	1700	3	intergenic	novelGene_4_406	novel	PB.11865.11	4013	4	intergenic	novelGene_4_997	novel	PB.27482.1	1466	5	intergenic	novelGene_4_4946	novel	PB.22944.15	2058	3	intergenic	novelGene_4_2701	novel	PB.26004.6	5167	2	intergenic	novelGene_4_4210	novel
PB.11316.1	4087	2	intergenic	novelGene_4_1115	novel	PB.14047.2	1468	2	intergenic	novelGene_4_407	novel	PB.11865.15	4045	8	intergenic	novelGene_4_1010	novel	PB.27483.1	431	8	intergenic	novelGene_4_4947	novel	PB.22944.17	1338	2	intergenic	novelGene_4_2702	novel	PB.26004.7	4881	19	intergenic	novelGene_4_4208	novel
PB.11316.10	5307	5	intergenic	novelGene_4_1120	novel	PB.14047.3	1745	9	intergenic	novelGene_4_408	novel	PB.11865.16	3950	4	intergenic	novelGene_4_1005	novel	PB.27484.1	892	10	intergenic	novelGene_4_4948	novel	PB.22944.19	1306	4	intergenic	novelGene_4_2704	novel	PB.26004.8	4657	2	intergenic	novelGene_4_4211	novel
PB.11316.14	4049	2	intergenic	novelGene_4_1123	novel	PB.14047.4	3421	2	intergenic	novelGene_4_409	novel	PB.11865.17	3913	19	intergenic	novelGene_4_1006	novel	PB.27485.1	1822	469	intergenic	novelGene_4_4949	novel	PB.22944.2	2102	8	intergenic	novelGene_4_2688	novel	PB.26004.9	3729	5	intergenic	novelGene_4_4212	novel
PB.11316.15	4008	2	intergenic	novelGene_4_1127	novel	PB.14047.5	3238	6	intergenic	novelGene_4_410	novel	PB.11865.20	3889	4	intergenic	novelGene_4_1004	novel	PB.27485.2	1194	2	intergenic	novelGene_4_4950	novel	PB.22944.20	1142	18	intergenic	novelGene_4_2703	novel	PB.26007.1	874	3	intergenic	novelGene_4_4216	novel
PB.11316.17	3889	8	intergenic	novelGene_4_1122	novel	PB.14047.6	3728	4	intergenic	novelGene_4_411	novel	PB.11865.21	3874	6	intergenic	novelGene_4_1009	novel	PB.27486.1	508	2	intergenic	novelGene_4_4951	novel	PB.22944.21	1134	2	intergenic	novelGene_4_2705	novel	PB.26007.2	2092	19	intergenic	novelGene_4_4217	novel
PB.11316.18	3913	11	intergenic	novelGene_4_1124	novel	PB.14269.2	3663	2	intergenic	novelGene_4_1069	novel	PB.11865.22	3845	2	intergenic	novelGene_4_1008	novel	PB.27487.1	1443	10	intergenic	novelGene_4_4952	novel	PB.22944.23	1057	8	intergenic	novelGene_4_2707	novel	PB.26007.3	633	2	intergenic	novelGene_4_4218	novel
PB.11316.19	3842	2	intergenic	novelGene_4_1125	novel	PB.14269.3	3089	5	intergenic	novelGene_4_1070	novel	PB.11865.23	3719	3	intergenic	novelGene_4_1002	novel	PB.27488.1	1651	3	intergenic	novelGene_4_4953	novel	PB.22944.25	887	2	intergenic	novelGene_4_2709	novel	PB.26008.1	1836	13	intergenic	novelGene_4_4219	novel
PB.11316.26	4154	11	intergenic	novelGene_4_1128	novel	PB.14441.1	4049	2	intergenic	novelGene_4_1691	novel	PB.11865.25	4047	22	intergenic	novelGene_4_1011	novel	PB.27488.2	350	46	intergenic	novelGene_4_4954	novel	PB.22944.26	711	3	intergenic	novelGene_4_2710	novel	PB.26008.3	1246	7	intergenic	novelGene_4_4221	novel
PB.11316.27	4350	9	intergenic	novelGene_4_1135	novel	PB.14441.3	1572	3	intergenic	novelGene_4_1693	novel	PB.11865.26	3787	3	intergenic	novelGene_4_1012	novel	PB.27489.1	553	2	intergenic	novelGene_4_4955	novel	PB.22944.3	1902	4	intergenic	novelGene_4_2689	novel	PB.26011.13	5553	2	intergenic	novelGene_4_4242	novel
PB.11316.28	4246	65	intergenic	novelGene_4_1137	novel	PB.14543.1	3729	2	intergenic	novelGene_4_1960	novel	PB.11865.28	4476	2	intergenic	novelGene_4_1018	novel	PB.27578.2	178	2	intergenic	novelGene_4_5139	novel	PB.22944.8	2015	231	intergenic	novelGene_4_2694	novel	PB.26011.19	1583	58	intergenic	novelGene_4_4247	novel
PB.11316.29	4346	3	intergenic	novelGene_4_1138	novel	PB.14049.1	3304	7	intergenic	novelGene_4_413	novel	PB.11865.29	4356	21	intergenic	novelGene_4_1014	novel	PB.27579.2	949	2	intergenic	novelGene_4_5140	novel	PB.22944.9	1850	108	intergenic	novelGene_4_2693	novel	PB.26011.20	613	8	intergenic	novelGene_4_4245	novel
PB.11316.30	4264	5	intergenic	novelGene_4_1134	novel	PB.14049.2	3245	5	intergenic	novelGene_4_414	novel	PB.11865.3	2992	2	intergenic	novelGene_4_995	novel	PB.27580.1	1938	2	intergenic	novelGene_4_5142	novel	PB.22945.1	4269	27	intergenic	novelGene_4_2711	novel	PB.26011.27	1154	10	intergenic	novelGene_4_4254	novel
PB.11316.31	3872	2	intergenic	novelGene_4_1136	novel	PB.14049.3	3443	2	intergenic	novelGene_4_415	novel	PB.11865.30	4246	92	intergenic	novelGene_4_1015	novel	PB.27583.1	1061	2	intergenic	novelGene_4_5145	novel	PB.22945.2	3178	2	intergenic	novelGene_4_2712	novel	PB.26011.3	5713	366	intergenic	novelGene_4_4230	novel
PB.11316.32	3735	2	intergenic	novelGene_4_1129	novel	PB.14050.1	2411	2	intergenic	novelGene_4_416	novel	PB.11865.31	4182	2	intergenic	novelGene_4_1016	novel	PB.27674.1	1850	2	intergenic	novelGene_4_5328	novel	PB.22945.3	4827	15	intergenic	novelGene_4_2713	novel	PB.26011.39	849	2	intergenic	novelGene_4_4266	novel
PB.11316.35	3503	2	intergenic	novelGene_4_1133	novel	PB.14056.1	2972	3	intergenic	novelGene_4_425	novel	PB.11865.33	4060	11	intergenic	novelGene_4_1017	novel	PB.27674.2	1694	15	intergenic	novelGene_4_5329	novel	PB.22945.4	1321	3	intergenic	novelGene_4_2714	novel	PB.26012.1	973	17	intergenic	novelGene_4_4225	novel
PB.11316.38	2983	2	intergenic	novelGene_4_1131	novel	PB.14056.2	4063	4	intergenic	novelGene_4_426	novel	PB.11865.34	3977	3	intergenic	novelGene_4_1013	novel	PB.27677.1	819	5	intergenic	novelGene_4_5332	novel	PB.23149.1	1078	6	intergenic	novelGene_4_3286	novel	PB.26012.2	451	5	intergenic	novelGene_4_4226	novel
PB.11316.40	5440	3	intergenic	novelGene_4_1132	novel	PB.14056.3	3297	9	intergenic	novelGene_4_427	novel	PB.11865.7	5453	4	intergenic	novelGene_4_996	novel	PB.27678.1	2320	9	intergenic	novelGene_4_5333	novel	PB.23150.1	779	2	intergenic	novelGene_4_3287	novel	PB.26012.3	328	2	intergenic	novelGene_4_4227	novel
PB.11316.42	3780	2	intergenic	novelGene_4_1139	novel	PB.14052.1	3682	43	intergenic	novelGene_4_419	novel	PB.11865.9	4233	149	intergenic	novelGene_4_999	novel	PB.27679.1	857	8	intergenic	novelGene_4_5334	novel	PB.23151.1	1187	2	intergenic	novelGene_4_3288	novel	PB.26020.1	733	8	intergenic	novelGene_4_4280	novel
PB.11316.45	2913	2	intergenic	novelGene_4_1140	novel	PB.14052.2	2982	4	intergenic	novelGene_4_420	novel	PB.11866.1	1118	2	intergenic	novelGene_4_1019	novel	PB.27761.1	617	2	intergenic	novelGene_4_5503	novel	PB.23152.1	661	5	intergenic	novelGene_4_3289	novel	PB.26021.1	2596	2	intergenic	novelGene_4_4281	novel
PB.11316.6	4086	3	intergenic	novelGene_4_1119	novel	PB.14272.1	2694	2	intergenic	novelGene_4_1074	novel	PB.11867.1	1194	2	intergenic	novelGene_4_1020	novel	PB.27762.1	653	2	intergenic	novelGene_4_5504	novel	PB.23154.1	3519	27	intergenic	novelGene_4_3291	novel	PB.26021.2	3914	645	intergenic	novelGene_4_4282	novel
PB.11317.1	2584	2	intergenic	novelGene_4_1142	novel	PB.14274.1	1476	13	intergenic	novelGene_4_1076	novel	PB.11868.1	1434	12	intergenic	novelGene_4_1021	novel	PB.27762.2	324	600	intergenic	novelGene_4_5505	novel	PB.23249.1	952	10	intergenic	novelGene_4_3561	novel	PB.26021.3	2991	3	intergenic	novelGene_4_4283	novel
PB.11318.1	2156	2	intergenic	novelGene_4_1143	novel	PB.14276.1	3176	2	intergenic	novelGene_4_1078	novel	PB.11869.2	2674	42	intergenic	novelGene_4_1024	novel	PB.27762.3	357	6	intergenic	novelGene_4_5506	novel	PB.23250.1	4021	4	intergenic	novelGene_4_3562	novel	PB.26021.4	2762	5	intergenic	novelGene_4_4284	novel
PB.11318.2	2225	2	intergenic	novelGene_4_1146	novel	PB.14277.1	5172	4	intergenic	novelGene_4_1079	novel	PB.11869.3	2543	2	intergenic	novelGene_4_1023	novel	PB.27763.1	571	30	intergenic	novelGene_4_5507	novel	PB.23251.1	737	4	intergenic	novelGene_4_3564	novel	PB.26022.1	3346	4	intergenic	novelGene_4_4285	novel
PB.11318.3	1873	3	intergenic	novelGene_4_1144	novel	PB.14060.2	3044	3	intergenic	novelGene_4_432	novel	PB.11870.1	2000	52	intergenic	novelGene_4_1026	novel	PB.27764.1	378	2	intergenic	novelGene_4_5508	novel	PB.23326.1	1717	4	intergenic	novelGene_4_3706	novel	PB.26000.1	644	7	intergenic	novelGene_4_4198	novel
PB.11318.4	1435	24	intergenic	novelGene_4_1145	novel	PB.14060.3	1595	2	intergenic	novelGene_4_433	novel	PB.11871.1	1798	8	intergenic	novelGene_4_1027	novel	PB.27766.1	1446	6	intergenic	novelGene_4_5510	novel	PB.23326.2	484	3	intergenic	novelGene_4_3707	novel	PB.26002.1	845	2	intergenic	novelGene_4_4200	novel
PB.11319.1	462	2	intergenic	novelGene_4_1147	novel	PB.14061.1	4099	6	intergenic	novelGene_4_434	novel	PB.11872.1	2915	2	intergenic	novelGene_4_1028	novel	PB.27766.2	1988	2	intergenic	novelGene_4_5511	novel	PB.23326.3	371	4	intergenic	novelGene_4_3708	novel	PB.26002.2	1168	35	intergenic	novelGene_4_4201	novel
PB.11320.2	2191	8	intergenic	novelGene_4_1149	novel	PB.14061.6	3447	2	intergenic	novelGene_4_439	novel	PB.11875.1	3820	2	intergenic	novelGene_4_1032	novel	PB.27766.5	1316	316	intergenic	novelGene_4_5514	novel	PB.23328.1	758	5	intergenic	novelGene_4_3709	novel	PB.25998.1	617	4	intergenic	novelGene_4_4191	novel
PB.11322.1	2934	5	intergenic	novelGene_4_1151	novel	PB.14062.2	3290	136	intergenic	novelGene_4_441	novel	PB.11876.1	1337	17	intergenic	novelGene_4_1034	novel	PB.27766.6	2172	4	intergenic	novelGene_4_5515	novel	PB.23329.1	2304	3	intergenic	novelGene_4_3710	novel	PB.25998.2	1049	12	intergenic	novelGene_4_4192	novel
PB.11322.2	1926	2	intergenic	novelGene_4_1152	novel	PB.14062.3	3182	73	intergenic	novelGene_4_442	novel	PB.11877.1	3135	6	intergenic	novelGene_4_1035	novel	PB.27767.1	716	3147	intergenic	novelGene_4_5516	novel	PB.23330.1	883	20	intergenic	novelGene_4_3711	novel	PB.25999.4	4138	4	intergenic	novelGene_4_4194	novel
PB.11323.1	3146	2	intergenic	novelGene_4_1153	novel	PB.14063.1	3151	20	intergenic	novelGene_4_443	novel	PB.11878.1	2842	6	intergenic	novelGene_4_1036	novel	PB.27768.1	1743	2	intergenic	novelGene_4_5517	novel	PB.23421.1	891	6	intergenic	novelGene_4_3898	novel	PB.25999.8	2658	8	intergenic	novelGene_4_4195	novel
PB.11323.2	3187	32	intergenic	novelGene_4_1154	novel	PB.14063.2	3191	4	intergenic	novelGene_4_444	novel	PB.11879.1	6186	33	intergenic	novelGene_4_1037	novel	PB.27768.2	1614	9	intergenic	novelGene_4_5518	novel	PB.23421.2	960	2	intergenic	novelGene_4_3899	novel	PB.25769.1	3124	2	intergenic	novelGene_4_3526	novel
PB.11323.3	3307	13	intergenic	novelGene_4_1155	novel	PB.14064.1	2342	2	intergenic	novelGene_4_445	novel	PB.11880.1	1663	193	intergenic	novelGene_4_1038	novel	PB.27769.1	1753	2	intergenic	novelGene_4_5520	novel	PB.23422.1	1667	22	intergenic	novelGene_4_3900	novel	PB.25770.1	977	6	intergenic	novelGene_4_3528	novel
PB.11327.1	3091	3	intergenic	novelGene_4_1162	novel	PB.14065.1	1865	2	intergenic	novelGene_4_446	novel	PB.11880.2	1764	4	intergenic	novelGene_4_1039	novel	PB.27769.3	1722	2	intergenic	novelGene_4_5522	novel	PB.23423.1	1249	3	intergenic	novelGene_4_3901	novel	PB.25770.2	1026	31	intergenic	novelGene_4_3530	novel
PB.11327.2	4258	2	intergenic	novelGene_4_1163	novel	PB.14068.2	1459	2	intergenic	novelGene_4_450	novel	PB.11882.1	2778	2	intergenic	novelGene_4_1041	novel	PB.27769.4	1736	4	intergenic	novelGene_4_5523	novel	PB.23423.2	957	3	intergenic	novelGene_4_3902	novel	PB.25770.3	884	2	intergenic	novelGene_4_3532	novel
PB.11328.2	2842	19	intergenic	novelGene_4_1164	novel	PB.14070.1	836	9	intergenic	novelGene_4_452	novel	PB.11883.1	1333	145	intergenic	novelGene_4_1042	novel	PB.27769.7	1357	3	intergenic	novelGene_4_5524	novel	PB.23424.1	1077	47	intergenic	novelGene_4_3903	novel	PB.25770.4	809	2	intergenic	novelGene_4_3529	novel
PB.11329.1	6516	2	intergenic	novelGene_4_1165	novel	PB.14071.1	1735	2	intergenic	novelGene_4_453	novel	PB.11885.1	1231	7	intergenic	novelGene_4_1044	novel	PB.27770.1	1072	2	intergenic	novelGene_4_5519	novel	PB.23425.1	366	25	intergenic	novelGene_4_3904	novel	PB.25770.5	714	69	intergenic	novelGene_4_3531	novel
PB.11331.1	838	4	intergenic	novelGene_4_1167	novel	PB.14072.2	3112	49	intergenic	novelGene_4_455	novel	PB.11888.1	3001	57	intergenic	novelGene_4_1047	novel	PB.27773.1	938	2	intergenic	novelGene_4_5528	novel	PB.23426.1	2706	2	intergenic	novelGene_4_3905	novel	PB.26023.1	923	10	intergenic	novelGene_4_4288	novel
PB.11332.2	2682	2	intergenic	novelGene_4_1168	novel	PB.14074.1	1764	2	intergenic	novelGene_4_457	novel	PB.11889.1	3097	4	intergenic	novelGene_4_1048	novel	PB.27775.1	1207	2	intergenic	novelGene_4_5531	novel	PB.23512.1	1898	7	intergenic	novelGene_4_4104	novel	PB.25779.2	2307	10	intergenic	novelGene_4_3542	novel
PB.11334.2	1330	98	intergenic	novelGene_4_1171	novel	PB.14074.2	1999	9	intergenic	novelGene_4_458	novel	PB.11890.1	3886	3	intergenic	novelGene_4_1049	novel	PB.27776.1	1912	4	intergenic	novelGene_4_5532	novel	PB.23512.2	1287	3	intergenic	novelGene_4_4105	novel	PB.25779.3	1093	43	intergenic	novelGene_4_3543	novel
PB.11335.1	1427	2	intergenic	novelGene_4_1172	novel	PB.14074.3	1738	3	intergenic	novelGene_4_459	novel	PB.11891.1	4846	14	intergenic	novelGene_4_1050	novel	PB.27776.2	1588	21	intergenic	novelGene_4_5533	novel	PB.23513.1	2135	2	intergenic	novelGene_4_4106	novel	PB.25779.4	3426	23	intergenic	novelGene_4_3544	novel
PB.11340.1	1049	48	intergenic	novelGene_4_1178	novel	PB.14074.4	1800	5	intergenic	novelGene_4_460	novel	PB.11891.2	4432	25	intergenic	novelGene_4_1051	novel	PB.27776.5	633	8	intergenic	novelGene_4_5534	novel	PB.23513.2	401	3	intergenic	novelGene_4_4107	novel	PB.25779.5	3471	7	intergenic	novelGene_4_3545	novel
PB.11341.1	1205	2	intergenic	novelGene_4_1179	novel	PB.14075.1	3696	6	intergenic	novelGene_4_461	novel	PB.11891.3	4661	3	intergenic	novelGene_4_1052	novel	PB.27777.1	1131	43	intergenic	novelGene_4_5535	novel	PB.23514.1	511	22	intergenic	novelGene_4_4108	novel	PB.25784.1	1698	3	intergenic	novelGene_4_3550	novel
PB.11342.1	5551	2	intergenic	novelGene_4_1181	novel	PB.14076.2	2628	44	intergenic	novelGene_4_463	novel	PB.11892.1	3008	2	intergenic	novelGene_4_1053	novel	PB.27777.2	2838	3	intergenic	novelGene_4_5536	novel	PB.23515.1	883	9	intergenic	novelGene_4_4109	novel	PB.25784.2	437	11	intergenic	novelGene_4_3551	novel
PB.11342.2	2003	2	intergenic	novelGene_4_1180	novel	PB.14076.3	2500	43	intergenic	novelGene_4_464	novel	PB.11893.1	2857	5	intergenic	novelGene_4_1054	novel	PB.27778.1	698	3	intergenic	novelGene_4_5538	novel	PB.23516.1	727	2	intergenic	novelGene_4_4110	novel	PB.25785.2	840	11	intergenic	novelGene_4_3553	novel
PB.11342.3	1725	3	intergenic	novelGene_4_1183	novel	PB.14077.1	2814	292	intergenic	novelGene_4_465	novel	PB.11893.2	1906	2	intergenic	novelGene_4_1055	novel	PB.27778.2	523	564	intergenic	novelGene_4_5539	novel	PB.23517.1	4027	19	intergenic	novelGene_4_4111	novel	PB.25786.1	1918	3	intergenic	novelGene_4_3554	novel
PB.11343.1	4763	7	intergenic	novelGene_4_1184	novel	PB.14279.1	1978	40	intergenic	novelGene_4_1081	novel	PB.11898.1	2353	36	intergenic	novelGene_4_1060	novel	PB.27779.1	1583	5	intergenic	novelGene_4_5541	novel	PB.23517.2	3934	110	intergenic	novelGene_4_4112	novel	PB.25786.2	1812	36	intergenic	novelGene_4_3555	novel
PB.11343.2	4487	2	intergenic	novelGene_4_1185	novel	PB.14280.3	1212	12	intergenic	novelGene_4_1084	novel	PB.11899.2	4057	11	intergenic	novelGene_4_1063	novel	PB.27780.1	3519	11	intergenic	novelGene_4_5542	novel	PB.23518.1	512	188	intergenic	novelGene_4_4113	novel	PB.25787.1	1248	2	intergenic	novelGene_4_3557	novel
PB.11343.3	4335	6	intergenic	novelGene_4_1186	novel	PB.14280.4	5335	2	intergenic	novelGene_4_1085	novel	PB.11899.3	2892	2	intergenic	novelGene_4_1062	novel	PB.27780.2	2417	2	intergenic	novelGene_4_5543	novel	PB.23593.1	1143	4	intergenic	novelGene_4_4276	novel	PB.25787.2	766	2	intergenic	novelGene_4_3558	novel
PB.11343.4	4705	5	intergenic	novelGene_4_1187	novel	PB.14282.1	4753	2	intergenic	novelGene_4_1087	novel	PB.11900.3	2511	3	intergenic	novelGene_4_1066	novel	PB.27011.1	407	2	intergenic	novelGene_4_3889	novel	PB.23593.2	641	832	intergenic	novelGene_4_4277	novel	PB.25787.3	585	4	intergenic	novelGene_4_3559	novel
PB.11344.1	2251	7	intergenic	novelGene_4_1188	novel	PB.14282.2	2285	2	intergenic	novelGene_4_1088	novel	PB.11901.2	2217	10	intergenic	novelGene_4_1067	novel	PB.27000.1	867	4	intergenic	novelGene_4_3871	novel	PB.23594.1	993	20	intergenic	novelGene_4_4278	novel	PB.25788.1	2062	5	intergenic	novelGene_4_3560	novel
PB.11345.1	3109	2	intergenic	novelGene_4_1189	novel	PB.14283.1	526	9	intergenic	novelGene_4_1089	novel	PB.11902.1	2002	2	intergenic	novelGene_4_1068	novel	PB.27001.1	713	2	intergenic	novelGene_4_3872	novel	PB.23596.1	2513	16	intergenic	novelGene_4_4280	novel	PB.25788.2	2251	7	intergenic	novelGene_4_3561	novel
PB.11349.3	2533	20	intergenic	novelGene_4_1197	novel	PB.14286.1	1808	13	intergenic	novelGene_4_1092	novel	PB.11903.2	3227	2	intergenic	novelGene_4_1070	novel	PB.27002.1	858	8	intergenic	novelGene_4_3873	novel	PB.23597.1	1418	11	intergenic	novelGene_4_4281	novel	PB.25789.3	2591	11	intergenic	novelGene_4_3563	novel
PB.11350.1	2075	29	intergenic	novelGene_4_1198	novel	PB.14287.1	3316	22	intergenic	novelGene_4_1093	novel	PB.11904.3	3722	2	intergenic	novelGene_4_1072	novel	PB.27783.1	1919	2	intergenic	novelGene_4_5547	novel	PB.23597.2	1351	3	intergenic	novelGene_4_4282	novel	PB.25790.1	1687	3	intergenic	novelGene_4_3564	novel
PB.11352.1	6566	5	intergenic	novelGene_4_1201	novel	PB.14288.2	3249	24	intergenic	novelGene_4_1095	novel	PB.11905.1	1380	31	intergenic	novelGene_4_1073	novel	PB.27784.1	380	25	intergenic	novelGene_4_5549	novel	PB.23597.3	1325	8	intergenic	novelGene_4_4283	novel	PB.25790.2	1337	13	intergenic	novelGene_4_3565	novel
PB.11353.1	1986	2	intergenic	novelGene_4_1203	novel	PB.14290.1	1097	2	intergenic	novelGene_4_1097	novel	PB.11907.1	1235	9	intergenic	novelGene_4_1076	novel	PB.27784.2	520	2	intergenic	novelGene_4_5550	novel	PB.23600.2	1652	2	intergenic	novelGene_4_4288	novel	PB.25790.3	1387	67	intergenic	novelGene_4_3566	novel
PB.11354.1	2322	2	intergenic	novelGene_4_1204	novel	PB.14291.1	4054	2	intergenic	novelGene_4_1098	novel	PB.11907.2	1503	3	intergenic	novelGene_4_1077	novel	PB.27786.1	915	2	intergenic	novelGene_4_5552	novel	PB.23601.1	1718	26	intergenic	novelGene_4_4289	novel	PB.25790.4	1561	4	intergenic	novelGene_4_3567	novel
PB.11355.1	5032	2	intergenic	novelGene_4_1205	novel	PB.14291.10	5850	9	intergenic	novelGene_4_1106	novel	PB.11908.1	3369	99	intergenic	novelGene_4_1078	novel	PB.27787.1	428	4	intergenic	novelGene_4_5553	novel	PB.23601.10	1792	48	intergenic	novelGene_4_4298	novel	PB.25790.5	2210	13	intergenic	novelGene_4_3568	novel
PB.11357.1	2643	2	intergenic	novelGene_4_1208	novel	PB.14291.2	3459	2	intergenic	novelGene_4_1099	novel	PB.11909.1	3522	2	intergenic	novelGene_4_1079	novel	PB.27788.1	510	2	intergenic	novelGene_4_5554	novel	PB.23601.11	1741	7	intergenic	novelGene_4_4299	novel	PB.25792.1	1507	2	intergenic	novelGene_4_3570	novel
PB.11358.2	7165	6	intergenic	novelGene_4_1209	novel	PB.14291.3	2611	2	intergenic	novelGene_4_1100	novel	PB.11910.1	6963	6	intergenic	novelGene_4_1082	novel	PB.27791.1	2040	3	intergenic	novelGene_4_5557	novel	PB.23601.13	465	18	intergenic	novelGene_4_4301	novel	PB.25792.12	1959	15	intergenic	novelGene_4_3581	novel
PB.11358.3	6183	17	intergenic	novelGene_4_1210	novel	PB.14291.5	3474	3	intergenic	novelGene_4_1102	novel	PB.11910.3	6399	2	intergenic	novelGene_4_1083	novel	PB.27792.1	704	2	intergenic	novelGene_4_5558	novel	PB.23601.2	1724	10	intergenic	novelGene_4_4290	novel	PB.25792.13	1915	17	intergenic	novelGene_4_3580	novel
PB.11359.1	639	8	intergenic	novelGene_4_1211	novel	PB.14291.6	3164	3	intergenic	novelGene_4_1101	novel	PB.11910.4	6136	2	intergenic	novelGene_4_1081	novel	PB.27793.1	1991	2	intergenic	novelGene_4_5559	novel	PB.23601.5	1765	20	intergenic	novelGene_4_4292	novel	PB.25792.14	1913	9	intergenic	novelGene_4_3582	novel
PB.11360.2	2587	2	intergenic	novelGene_4_1212	novel	PB.14291.7	4658	8	intergenic	novelGene_4_1103	novel	PB.11910.5	4536	4	intergenic	novelGene_4_1084	novel	PB.27794.1	1861	2	intergenic	novelGene_4_5561	novel	PB.23601.6	1962	107	intergenic	novelGene_4_4294	novel	PB.25792.15	1343	7	intergenic	novelGene_4_3579	novel
PB.11361.2	1555	17	intergenic	novelGene_4_1215	novel	PB.14291.8	6415	8	intergenic	novelGene_4_1104	novel	PB.11911.1	1181	7	intergenic	novelGene_4_1085	novel	PB.27794.11	1260	2	intergenic	novelGene_4_5567	novel	PB.23601.7	1747	3	intergenic	novelGene_4_4295	novel	PB.25792.16	2011	254	intergenic	novelGene_4_3585	novel
PB.11362.2	1533	119	intergenic	novelGene_4_1216	novel	PB.14291.9	6988	5	intergenic	novelGene_4_1105	novel	PB.11912.1	625	2	intergenic	novelGene_4_1086	novel	PB.27794.16	769	25	intergenic	novelGene_4_5571	novel	PB.23601.8	1940	6	intergenic	novelGene_4_4296	novel	PB.25792.17	2056	14	intergenic	novelGene_4_3586	novel
PB.11363.3	1588	10	intergenic	novelGene_4_1219	novel	PB.14292.1	1663	299	intergenic	novelGene_4_1107	novel	PB.11913.1	2378	7	intergenic	novelGene_4_1087	novel	PB.27794.3	1961	6	intergenic	novelGene_4_5563	novel	PB.23601.9	1803	5	intergenic	novelGene_4_4297	novel	PB.25792.18	1798	674	intergenic	novelGene_4_3587	novel
PB.11363.4	4156	8	intergenic	novelGene_4_1220	novel	PB.14293.1	1517	7	intergenic	novelGene_4_1109	novel	PB.11914.2	1406	2	intergenic	novelGene_4_1089	novel	PB.27794.6	1952	47	intergenic	novelGene_4_5566	novel	PB.23602.1	3682	109	intergenic	novelGene_4_4302	novel	PB.25792.19	1052	3	intergenic	novelGene_4_3588	novel
PB.11363.5	4139	29	intergenic	novelGene_4_1221	novel	PB.14293.3	1595	12	intergenic	novelGene_4_1111	novel	PB.11915.1	1370	24	intergenic	novelGene_4_1090	novel	PB.27795.1	1338	5	intergenic	novelGene_4_5572	novel	PB.23604.2	2350	2	intergenic	novelGene_4_4304	novel	PB.25792.2	1728	50	intergenic	novelGene_4_3574	novel
PB.11364.1	1183	3	intergenic	novelGene_4_1223	novel	PB.14294.1	3002	6	intergenic	novelGene_4_1112	novel	PB.11917.1	2482	3	intergenic	novelGene_4_1092	novel	PB.27797.1	1166	2	intergenic	novelGene_4_5574	novel	PB.23605.1	1545	350	intergenic	novelGene_4_4307	novel	PB.25792.20	1883	9	intergenic	novelGene_4_3589	novel
PB.11365.1	740	2	intergenic	novelGene_4_1225	novel	PB.14295.1	1751	5	intergenic	novelGene_4_1113	novel	PB.11918.1	1684	17	intergenic	novelGene_4_1093	novel	PB.27798.1	677	2	intergenic	novelGene_4_5575	novel	PB.23605.2	437	17	intergenic	novelGene_4_4308	novel	PB.25792.21	1936	3	intergenic	novelGene_4_3590	novel
PB.11366.2	2200	6	intergenic	novelGene_4_1227	novel	PB.14295.3	1670	41	intergenic	novelGene_4_1114	novel	PB.11918.10	3676	2	intergenic	novelGene_4_1100	novel	PB.26550.1	4112	7	intergenic	novelGene_4_2838	novel	PB.23606.1	1362	2	intergenic	novelGene_4_4306	novel	PB.25792.22	1826	51	intergenic	novelGene_4_3591	novel
PB.11368.1	1804	57	intergenic	novelGene_4_1229	novel	PB.14296.1	1395	5	intergenic	novelGene_4_1115	novel	PB.11918.2	4009	57	intergenic	novelGene_4_1094	novel	PB.26550.5	4077	2	intergenic	novelGene_4_2840	novel	PB.23608.1	2164	20	intergenic	novelGene_4_4310	novel	PB.25792.23	1739	12	intergenic	novelGene_4_3592	novel
PB.11369.1	3676	8	intergenic	novelGene_4_1232	novel	PB.14298.10	3666	2	intergenic	novelGene_4_1131	novel	PB.11918.3	3390	2	intergenic	novelGene_4_1095	novel	PB.26550.7	3210	10	intergenic	novelGene_4_2841	novel	PB.23608.2	470	3	intergenic	novelGene_4_4311	novel	PB.25792.24	1733	6	intergenic	novelGene_4_3593	novel
PB.11369.2	3464	2	intergenic	novelGene_4_1231	novel	PB.14298.11	3642	10	intergenic	novelGene_4_1134	novel	PB.11918.4	4102	2	intergenic	novelGene_4_1096	novel	PB.26551.1	2041	2	intergenic	novelGene_4_2843	novel	PB.23609.1	433	4	intergenic	novelGene_4_4312	novel	PB.25792.25	1656	2	intergenic	novelGene_4_3594	novel
PB.11369.6	3761	2	intergenic	novelGene_4_1233	novel	PB.14298.12	3600	6	intergenic	novelGene_4_1129	novel	PB.11919.1	1350	13	intergenic	novelGene_4_1101	novel	PB.26551.2	2297	34	intergenic	novelGene_4_2844	novel	PB.23610.1	893	125	intergenic	novelGene_4_4313	novel	PB.25792.26	1657	4	intergenic	novelGene_4_3595	novel
PB.11370.1	2827	12	intergenic	novelGene_4_1234	novel	PB.14298.13	3457	10	intergenic	novelGene_4_1135	novel	PB.11923.2	2268	8	intergenic	novelGene_4_1106	novel	PB.26551.3	1541	4	intergenic	novelGene_4_2845	novel	PB.23611.1	3687	28	intergenic	novelGene_4_4314	novel	PB.25792.28	1880	3	intergenic	novelGene_4_3597	novel
PB.11372.1	3886	8	intergenic	novelGene_4_1236	novel	PB.14298.17	4154	3	intergenic	novelGene_4_1139	novel	PB.11923.3	1972	174	intergenic	novelGene_4_1107	novel	PB.26551.5	1171	2	intergenic	novelGene_4_2846	novel	PB.23612.1	1602	5	intergenic	novelGene_4_4316	novel	PB.25792.29	1873	5	intergenic	novelGene_4_3598	novel
PB.11372.2	2466	7	intergenic	novelGene_4_1237	novel	PB.14298.18	3731	2	intergenic	novelGene_4_1140	novel	PB.11924.1	1272	6	intergenic	novelGene_4_1108	novel	PB.26551.6	752	4	intergenic	novelGene_4_2847	novel	PB.23612.2	520	2	intergenic	novelGene_4_4317	novel	PB.25792.3	1347	7	intergenic	novelGene_4_3571	novel
PB.11373.1	5870	3	intergenic	novelGene_4_1238	novel	PB.14298.19	3599	4	intergenic	novelGene_4_1142	novel	PB.11924.2	1411	8	intergenic	novelGene_4_1109	novel	PB.26555.1	525	8	intergenic	novelGene_4_2857	novel	PB.23613.1	1609	12	intergenic	novelGene_4_4318	novel	PB.25792.30	1787	3	intergenic	novelGene_4_3599	novel
PB.11373.10	4022	2	intergenic	novelGene_4_1247	novel	PB.14298.2	3864	10	intergenic	novelGene_4_1126	novel	PB.11926.1	3221	30	intergenic	novelGene_4_1112	novel	PB.26556.3	5484	2	intergenic	novelGene_4_2856	novel	PB.23615.1	843	6	intergenic	novelGene_4_4320	novel	PB.25792.31	2091	3	intergenic	novelGene_4_3600	novel
PB.11373.2	5780	23	intergenic	novelGene_4_1239	novel	PB.14298.20	3563	12	intergenic	novelGene_4_1143	novel	PB.11926.3	3559	2	intergenic	novelGene_4_1113	novel	PB.26557.1	1976	5	intergenic	novelGene_4_2859	novel	PB.22928.1	1001	15	intergenic	novelGene_4_2659	novel	PB.25792.32	1933	23	intergenic	novelGene_4_3601	novel
PB.11373.3	5717	2	intergenic	novelGene_4_1240	novel	PB.14298.21	3079	2	intergenic	novelGene_4_1141	novel	PB.11929.1	3447	12	intergenic	novelGene_4_1116	novel	PB.26557.4	1724	14	intergenic	novelGene_4_2858	novel	PB.23617.1	1359	30	intergenic	novelGene_4_4322	novel	PB.25792.34	1760	2	intergenic	novelGene_4_3602	novel
PB.11373.4	5664	4	intergenic	novelGene_4_1241	novel	PB.14298.3	4047	5	intergenic	novelGene_4_1128	novel	PB.11929.2	3452	2	intergenic	novelGene_4_1117	novel	PB.26558.1	1317	2	intergenic	novelGene_4_2860	novel	PB.23617.2	633	7	intergenic	novelGene_4_4323	novel	PB.25792.36	1452	7	intergenic	novelGene_4_3603	novel
PB.11373.5	5366	3	intergenic	novelGene_4_1242	novel	PB.14298.4	3802	2	intergenic	novelGene_4_1127	novel	PB.11930.1	1285	7	intergenic	novelGene_4_1118	novel	PB.26558.10	1109	2	intergenic	novelGene_4_2866	novel	PB.23619.1	3906	25	intergenic	novelGene_4_4325	novel	PB.25792.39	1142	31	intergenic	novelGene_4_3604	novel
PB.11373.6	5327	5	intergenic	novelGene_4_1243	novel	PB.14298.5	5434	2	intergenic	novelGene_4_1132	novel	PB.11931.1	5886	7	intergenic	novelGene_4_1119	novel	PB.26558.11	1430	4	intergenic	novelGene_4_2869	novel	PB.23619.3	3710	3	intergenic	novelGene_4_4326	novel	PB.25792.4	3525	6	intergenic	novelGene_4_3572	novel
PB.11373.7	5844	2	intergenic	novelGene_4_1244	novel	PB.14298.6	4047	2	intergenic	novelGene_4_1136	novel	PB.11931.10	5670	3	intergenic	novelGene_4_1128	novel	PB.26558.2	1538	56	intergenic	novelGene_4_2864	novel	PB.23620.1	2156	2	intergenic	novelGene_4_4327	novel	PB.25792.41	1139	4	intergenic	novelGene_4_3606	novel
PB.11373.8	5210	2	intergenic	novelGene_4_1245	novel	PB.14298.7	3740	366	intergenic	novelGene_4_1133	novel	PB.11931.2	5358	2	intergenic	novelGene_4_1120	novel	PB.26558.3	1372	353	intergenic	novelGene_4_2863	novel	PB.23621.1	1394	2	intergenic	novelGene_4_4328	novel	PB.25792.45	912	4	intergenic	novelGene_4_3609	novel
PB.11374.1	2726	5	intergenic	novelGene_4_1249	novel	PB.14298.8	3804	2	intergenic	novelGene_4_1137	novel	PB.11931.3	5297	2	intergenic	novelGene_4_1121	novel	PB.26558.4	1418	5	intergenic	novelGene_4_2865	novel	PB.23622.1	1686	10	intergenic	novelGene_4_4329	novel	PB.25792.47	813	3	intergenic	novelGene_4_3611	novel
PB.11375.1	901	3	intergenic	novelGene_4_1250	novel	PB.14298.9	3779	2	intergenic	novelGene_4_1130	novel	PB.11931.4	5266	2	intergenic	novelGene_4_1122	novel	PB.26558.5	1205	3	intergenic	novelGene_4_2862	novel	PB.23623.10	1719	13	intergenic	novelGene_4_4339	novel	PB.25792.5	2869	11	intergenic	novelGene_4_3573	novel
PB.11376.1	413	2	intergenic	novelGene_4_1251	novel	PB.14299.1	1490	2	intergenic	novelGene_4_1144	novel	PB.11931.5	5273	2	intergenic	novelGene_4_1125	novel	PB.26558.8	1407	66	intergenic	novelGene_4_2867	novel	PB.23623.11	809	2	intergenic	novelGene_4_4340	novel	PB.25792.6	1955	203	intergenic	novelGene_4_3575	novel
PB.11377.1	3004	24	intergenic	novelGene_4_1252	novel	PB.14300.2	1976	354	intergenic	novelGene_4_1146	novel	PB.11931.6	5780	33	intergenic	novelGene_4_1123	novel	PB.26558.9	1248	59	intergenic	novelGene_4_2868	novel	PB.23623.2	1924	57	intergenic	novelGene_4_4332	novel	PB.25792.7	1855	2171	intergenic	novelGene_4_3577	novel
PB.11379.1	2857	4	intergenic	novelGene_4_1260	novel	PB.14300.3	2275	3	intergenic	novelGene_4_1147	novel	PB.11931.7	5409	6	intergenic	novelGene_4_1124	novel	PB.26559.1	3183	2	intergenic	novelGene_4_2874	novel	PB.23623.3	1901	20	intergenic	novelGene_4_4331	novel	PB.25792.8	1701	9	intergenic	novelGene_4_3578	novel
PB.11379.2	2086	55	intergenic	novelGene_4_1261	novel	PB.14300.4	2126	6	intergenic	novelGene_4_1148	novel	PB.11931.8	5738	2	intergenic	novelGene_4_1126	novel	PB.26559.2	2107	2	intergenic	novelGene_4_2872	novel	PB.23623.4	1947	2	intergenic	novelGene_4_4333	novel	PB.25794.1	5918	44	intergenic	novelGene_4_3613	novel
PB.11380.1	2881	22	intergenic	novelGene_4_1258	novel	PB.14300.5	1857	4	intergenic	novelGene_4_1149	novel	PB.11931.9	5717	2	intergenic	novelGene_4_1127	novel	PB.26559.3	2002	7	intergenic	novelGene_4_2873	novel	PB.23623.6	1656	2	intergenic	novelGene_4_4335	novel	PB.25794.2	3674	105	intergenic	novelGene_4_3614	novel
PB.11380.2	2993	4	intergenic	novelGene_4_1259	novel	PB.14300.6	2343	2	intergenic	novelGene_4_1150	novel	PB.11932.1	1880	14	intergenic	novelGene_4_1129	novel	PB.26560.1	3733	4	intergenic	novelGene_4_2875	novel	PB.23623.7	1763	43	intergenic	novelGene_4_4336	novel	PB.25794.3	3187	2	intergenic	novelGene_4_3615	novel
PB.11380.3	2525	7	intergenic	novelGene_4_1257	novel	PB.14301.1	1695	13	intergenic	novelGene_4_1151	novel	PB.11934.1	2830	2	intergenic	novelGene_4_1131	novel	PB.26560.2	3829	12	intergenic	novelGene_4_2876	novel	PB.23623.8	1864	2	intergenic	novelGene_4_4337	novel	PB.25794.4	3905	3	intergenic	novelGene_4_3616	novel
PB.11380.5	2362	3	intergenic	novelGene_4_1255	novel	PB.14303.3	3914	5	intergenic	novelGene_4_1155	novel	PB.11935.1	1233	19	intergenic	novelGene_4_1132	novel	PB.26560.3	3626	2	intergenic	novelGene_4_2877	novel	PB.23623.9	1817	5	intergenic	novelGene_4_4338	novel	PB.25796.2	1682	11	intergenic	novelGene_4_3619	novel
PB.11381.1	1736	47	intergenic	novelGene_4_1262	novel	PB.14303.4	3390	2	intergenic	novelGene_4_1156	novel	PB.11939.1	3060	83	intergenic	novelGene_4_1136	novel	PB.26561.1	1638	2	intergenic	novelGene_4_2878	novel	PB.23625.1	3547	12	intergenic	novelGene_4_4342	novel	PB.25797.1	1769	3	intergenic	novelGene_4_3620	novel
PB.11382.1	2767	2	intergenic	novelGene_4_1263	novel	PB.14303.5	3690	4	intergenic	novelGene_4_1157	novel	PB.11939.2	2601	102	intergenic	novelGene_4_1137	novel	PB.26579.1	1403	6	intergenic	novelGene_4_2918	novel	PB.23625.2	4010	15	intergenic	novelGene_4_4343	novel	PB.25798.1	3514	21	intergenic	novelGene_4_3621	novel
PB.11382.4	3488	9	intergenic	novelGene_4_1265	novel	PB.14303.7	1822	2	intergenic	novelGene_4_1159	novel	PB.11940.1	2086	89	intergenic	novelGene_4_1139	novel	PB.26580.1	653	2	intergenic	novelGene_4_2919	novel	PB.23628.1	604	2	intergenic	novelGene_4_4346	novel	PB.26024.1	544	2	intergenic	novelGene_4_4289	novel
PB.11382.5	2929	239	intergenic	novelGene_4_1264	novel	PB.14304.2	2971	3	intergenic	novelGene_4_1161	novel	PB.11940.2	2380	67	intergenic	novelGene_4_1140	novel	PB.26542.7	2600	17	intergenic	novelGene_4_2818	novel	PB.22551.1	4505	117	intergenic	novelGene_4_1670	novel	PB.26026.1	365	6	intergenic	novelGene_4_4291	novel
PB.11382.6	3229	6	intergenic	novelGene_4_1266	novel	PB.14305.2	2474	2	intergenic	novelGene_4_1166	novel	PB.11941.1	3736	7	intergenic	novelGene_4_1141	novel	PB.26542.8	2478	2	intergenic	novelGene_4_2819	novel	PB.22551.2	4154	2	intergenic	novelGene_4_1671	novel	PB.26027.1	1163	241	intergenic	novelGene_4_4293	novel
PB.11384.1	2340	2	intergenic	novelGene_4_1269	novel	PB.14305.4	3181	940	intergenic	novelGene_4_1167	novel	PB.11941.2	2350	4	intergenic	novelGene_4_1142	novel	PB.26544.1	1756	4	intergenic	novelGene_4_2821	novel	PB.22551.3	3816	2	intergenic	novelGene_4_1672	novel	PB.26027.2	822	8	intergenic	novelGene_4_4292	novel
PB.11384.2	2240	2	intergenic	novelGene_4_1271	novel	PB.14306.1	2327	2	intergenic	novelGene_4_1162	novel	PB.11941.3	3234	8	intergenic	novelGene_4_1144	novel	PB.26544.2	1555	5	intergenic	novelGene_4_2822	novel	PB.22551.4	3838	2	intergenic	novelGene_4_1673	novel	PB.26028.1	1766	2	intergenic	novelGene_4_4294	novel
PB.11384.3	2192	4	intergenic	novelGene_4_1270	novel	PB.14306.2	2810	3	intergenic	novelGene_4_1163	novel	PB.11941.4	2507	13	intergenic	novelGene_4_1143	novel	PB.26544.3	868	3	intergenic	novelGene_4_2823	novel	PB.22552.1	2632	9	intergenic	novelGene_4_1674	novel	PB.26028.2	2002	2	intergenic	novelGene_4_4295	novel
PB.11384.4	2056	84	intergenic	novelGene_4_1268	novel	PB.14307.3	4103	2	intergenic	novelGene_4_1171	novel	PB.11941.5	2839	2	intergenic	novelGene_4_1145	novel	PB.26545.1	2771	4	intergenic	novelGene_4_2824	novel	PB.22552.2	1357	2	intergenic	novelGene_4_1675	novel	PB.26029.1	1280	2	intergenic	novelGene_4_4296	novel
PB.11385.2	3105	2	intergenic	novelGene_4_1274	novel	PB.14307.4	4088	2	intergenic	novelGene_4_1172	novel	PB.11943.1	1743	2	intergenic	novelGene_4_1148	novel	PB.26545.2	2702	3	intergenic	novelGene_4_2825	novel	PB.22552.3	1063	4	intergenic	novelGene_4_1676	novel	PB.26030.1	3666	27	intergenic	novelGene_4_4298	novel
PB.11385.3	3003	8	intergenic	novelGene_4_1273	novel	PB.14307.5	4057	51	intergenic	novelGene_4_1170	novel	PB.11943.2	2189	2	intergenic	novelGene_4_1149	novel	PB.26545.3	847	30	intergenic	novelGene_4_2826	novel	PB.22552.4	870	3	intergenic	novelGene_4_1677	novel	PB.26032.1	535	3	intergenic	novelGene_4_4300	novel
PB.11386.10	3648	2	intergenic	novelGene_4_1281	novel	PB.14307.6	2952	4	intergenic	novelGene_4_1169	novel	PB.11943.3	2056	75	intergenic	novelGene_4_1147	novel	PB.26545.4	905	3	intergenic	novelGene_4_2827	novel	PB.22554.1	637	15	intergenic	novelGene_4_1680	novel	PB.26033.1	1611	2	intergenic	novelGene_4_4301	novel
PB.11386.12	3474	2	intergenic	novelGene_4_1282	novel	PB.14309.1	3948	2	intergenic	novelGene_4_1174	novel	PB.11944.2	2729	5	intergenic	novelGene_4_1150	novel	PB.26545.5	2721	154	intergenic	novelGene_4_2828	novel	PB.22556.1	5560	41	intergenic	novelGene_4_1681	novel	PB.26125.1	1876	3	intergenic	novelGene_4_4601	novel
PB.11386.13	3018	2	intergenic	novelGene_4_1283	novel	PB.14309.2	4245	2	intergenic	novelGene_4_1175	novel	PB.11944.3	3359	2	intergenic	novelGene_4_1154	novel	PB.26545.6	2742	3	intergenic	novelGene_4_2829	novel	PB.22557.2	2989	4	intergenic	novelGene_4_1684	novel	PB.26126.1	886	2	intergenic	novelGene_4_4602	novel
PB.11386.2	3772	392	intergenic	novelGene_4_1280	novel	PB.14309.3	4317	2	intergenic	novelGene_4_1176	novel	PB.11944.4	3164	9	intergenic	novelGene_4_1155	novel	PB.26545.7	2754	2	intergenic	novelGene_4_2830	novel	PB.22557.3	2513	9	intergenic	novelGene_4_1685	novel	PB.26126.2	572	3	intergenic	novelGene_4_4603	novel
PB.11386.4	3284	2	intergenic	novelGene_4_1277	novel	PB.14309.4	3906	6	intergenic	novelGene_4_1177	novel	PB.11944.5	3049	2	intergenic	novelGene_4_1153	novel	PB.26545.8	2544	17	intergenic	novelGene_4_2831	novel	PB.22557.4	3229	14	intergenic	novelGene_4_1686	novel	PB.26127.1	1012	7	intergenic	novelGene_4_4604	novel
PB.11387.2	2709	2	intergenic	novelGene_4_1286	novel	PB.14309.5	3897	16	intergenic	novelGene_4_1178	novel	PB.11944.6	2737	2	intergenic	novelGene_4_1152	novel	PB.26545.9	659	3	intergenic	novelGene_4_2832	novel	PB.22557.5	3160	187	intergenic	novelGene_4_1687	novel	PB.26128.2	1294	10	intergenic	novelGene_4_4606	novel
PB.11393.2	2863	2	intergenic	novelGene_4_1294	novel	PB.14309.6	3889	37	intergenic	novelGene_4_1180	novel	PB.11944.7	2157	2	intergenic	novelGene_4_1156	novel	PB.26563.2	3215	2	intergenic	novelGene_4_2880	novel	PB.22557.6	2872	59	intergenic	novelGene_4_1688	novel	PB.26129.1	893	208	intergenic	novelGene_4_4607	novel
PB.11394.1	1340	3	intergenic	novelGene_4_1295	novel	PB.14309.7	3776	7	intergenic	novelGene_4_1179	novel	PB.11945.1	3993	9	intergenic	novelGene_4_1157	novel	PB.26566.1	479	12	intergenic	novelGene_4_2896	novel	PB.22557.7	2326	4	intergenic	novelGene_4_1689	novel	PB.26129.2	580	2	intergenic	novelGene_4_4608	novel
PB.11396.2	3290	83	intergenic	novelGene_4_1298	novel	PB.14309.8	2364	4	intergenic	novelGene_4_1181	novel	PB.11945.10	3181	12	intergenic	novelGene_4_1160	novel	PB.26548.1	949	2	intergenic	novelGene_4_2835	novel	PB.22557.8	3107	4	intergenic	novelGene_4_1690	novel	PB.26131.1	367	13	intergenic	novelGene_4_4610	novel
PB.11399.1	3626	40	intergenic	novelGene_4_1301	novel	PB.14310.1	2141	3	intergenic	novelGene_4_1182	novel	PB.11945.13	2903	3	intergenic	novelGene_4_1163	novel	PB.27027.1	710	2	intergenic	novelGene_4_3935	novel	PB.22558.1	1410	25	intergenic	novelGene_4_1692	novel	PB.26207.1	474	2	intergenic	novelGene_4_4779	novel
PB.11399.2	2263	22	intergenic	novelGene_4_1302	novel	PB.14310.10	5387	2	intergenic	novelGene_4_1199	novel	PB.11945.15	2651	2	intergenic	novelGene_4_1167	novel	PB.27031.1	738	4	intergenic	novelGene_4_3941	novel	PB.22558.2	1450	340	intergenic	novelGene_4_1691	novel	PB.26208.1	1126	3	intergenic	novelGene_4_4782	novel
PB.11400.1	1834	5	intergenic	novelGene_4_1303	novel	PB.14310.11	5349	4	intergenic	novelGene_4_1189	novel	PB.11945.16	2263	2	intergenic	novelGene_4_1170	novel	PB.27031.2	851	2	intergenic	novelGene_4_3942	novel	PB.22558.3	1986	2	intergenic	novelGene_4_1693	novel	PB.26208.3	489	21	intergenic	novelGene_4_4780	novel
PB.11401.1	3026	5	intergenic	novelGene_4_1304	novel	PB.14310.14	5193	3	intergenic	novelGene_4_1190	novel	PB.11945.2	3913	304	intergenic	novelGene_4_1169	novel	PB.27029.2	902	11	intergenic	novelGene_4_3937	novel	PB.22558.4	1249	17	intergenic	novelGene_4_1694	novel	PB.26209.1	1541	31	intergenic	novelGene_4_4783	novel
PB.11402.1	2244	3	intergenic	novelGene_4_1305	novel	PB.14310.15	7481	2	intergenic	novelGene_4_1191	novel	PB.11945.3	3852	4	intergenic	novelGene_4_1168	novel	PB.27035.1	1298	14	intergenic	novelGene_4_3948	novel	PB.22558.5	1371	115	intergenic	novelGene_4_1695	novel	PB.26210.1	1896	2	intergenic	novelGene_4_4784	novel
PB.11404.1	3237	6	intergenic	novelGene_4_1308	novel	PB.14310.17	7163	3	intergenic	novelGene_4_1196	novel	PB.11945.4	3651	2	intergenic	novelGene_4_1164	novel	PB.27036.10	843	17	intergenic	novelGene_4_3955	novel	PB.22559.1	1766	11	intergenic	novelGene_4_1697	novel	PB.26210.2	2292	2	intergenic	novelGene_4_4785	novel
PB.11405.2	1670	259	intergenic	novelGene_4_1309	novel	PB.14310.19	3554	3	intergenic	novelGene_4_1193	novel	PB.11945.5	3588	13	intergenic	novelGene_4_1165	novel	PB.27036.2	882	2	intergenic	novelGene_4_3952	novel	PB.22560.1	3736	13	intergenic	novelGene_4_1698	novel	PB.26211.1	3432	34	intergenic	novelGene_4_4786	novel
PB.11406.1	1737	4	intergenic	novelGene_4_1312	novel	PB.14310.2	6025	25	intergenic	novelGene_4_1183	novel	PB.11945.7	3379	2	intergenic	novelGene_4_1159	novel	PB.27036.3	721	3	intergenic	novelGene_4_3950	novel	PB.22560.2	3676	24	intergenic	novelGene_4_1699	novel	PB.26212.1	423	2	intergenic	novelGene_4_4788	novel
PB.11406.4	1835	366	intergenic	novelGene_4_1313	novel	PB.14310.20	5913	2	intergenic	novelGene_4_1188	novel	PB.11945.9	3231	2	intergenic	novelGene_4_1162	novel	PB.27036.5	607	2	intergenic	novelGene_4_3951	novel	PB.22560.3	3831	31	intergenic	novelGene_4_1700	novel	PB.26302.2	1384	2	intergenic	novelGene_4_4999	novel
PB.11407.2	2580	64	intergenic	novelGene_4_1315	novel	PB.14310.21	6141	2	intergenic	novelGene_4_1202	novel	PB.11950.1	1291	5	intergenic	novelGene_4_1178	novel	PB.27036.8	2232	5	intergenic	novelGene_4_3953	novel	PB.22560.4	3728	2	intergenic	novelGene_4_1701	novel	PB.26302.3	1346	2	intergenic	novelGene_4_5000	novel
PB.11407.5	2822	14	intergenic	novelGene_4_1316	novel	PB.14310.23	5686	2	intergenic	novelGene_4_1204	novel	PB.11951.1	3560	2	intergenic	novelGene_4_1182	novel	PB.27043.1	1143	208	intergenic	novelGene_4_3963	novel	PB.22560.5	3372	3	intergenic	novelGene_4_1702	novel	PB.26304.1	892	8	intergenic	novelGene_4_5001	novel
PB.11407.6	2560	3	intergenic	novelGene_4_1317	novel	PB.14310.24	4472	2	intergenic	novelGene_4_1205	novel	PB.11951.3	3186	51	intergenic	novelGene_4_1180	novel	PB.27043.4	1742	2	intergenic	novelGene_4_3962	novel	PB.22560.6	1248	2	intergenic	novelGene_4_1703	novel	PB.26304.2	859	441	intergenic	novelGene_4_5002	novel
PB.11408.1	3066	2	intergenic	novelGene_4_1318	novel	PB.14310.25	4556	2	intergenic	novelGene_4_1206	novel	PB.11951.4	3059	4	intergenic	novelGene_4_1181	novel	PB.27044.1	1157	2	intergenic	novelGene_4_3964	novel	PB.22561.1	1777	2	intergenic	novelGene_4_1704	novel	PB.26305.1	626	18	intergenic	novelGene_4_5004	novel
PB.11408.2	2657	3	intergenic	novelGene_4_1319	novel	PB.14310.26	4962	2	intergenic	novelGene_4_1207	novel	PB.11954.1	3823	8	intergenic	novelGene_4_1185	novel	PB.27044.7	2546	2	intergenic	novelGene_4_3965	novel	PB.22575.1	1403	3	intergenic	novelGene_4_1725	novel	PB.26306.1	907	9	intergenic	novelGene_4_5005	novel
PB.11408.3	3056	2	intergenic	novelGene_4_1320	novel	PB.14310.27	4589	2	intergenic	novelGene_4_1208	novel	PB.11954.2	2678	7	intergenic	novelGene_4_1186	novel	PB.27044.9	2458	4	intergenic	novelGene_4_3966	novel	PB.22542.2	4054	19	intergenic	novelGene_4_1636	novel	PB.26307.1	571	12	intergenic	novelGene_4_5006	novel
PB.11409.1	3887	2	intergenic	novelGene_4_1321	novel	PB.14310.28	9232	4	intergenic	novelGene_4_1209	novel	PB.11955.2	3612	10	intergenic	novelGene_4_1188	novel	PB.27060.1	561	4	intergenic	novelGene_4_4033	novel	PB.22542.4	3143	2	intergenic	novelGene_4_1638	novel	PB.26308.1	3826	15	intergenic	novelGene_4_5007	novel
PB.11411.1	1458	7	intergenic	novelGene_4_1328	novel	PB.14310.29	3730	2	intergenic	novelGene_4_1210	novel	PB.11957.1	1100	2	intergenic	novelGene_4_1190	novel	PB.27060.2	536	6	intergenic	novelGene_4_4034	novel	PB.22542.5	3691	3	intergenic	novelGene_4_1639	novel	PB.26308.2	1139	2	intergenic	novelGene_4_5008	novel
PB.11413.1	3487	2	intergenic	novelGene_4_1334	novel	PB.14310.3	5776	2	intergenic	novelGene_4_1184	novel	PB.11958.1	5144	6	intergenic	novelGene_4_1191	novel	PB.27060.3	489	9	intergenic	novelGene_4_4032	novel	PB.22542.7	2345	4	intergenic	novelGene_4_1640	novel	PB.26308.3	2026	2	intergenic	novelGene_4_5009	novel
PB.11413.10	3755	4	intergenic	novelGene_4_1346	novel	PB.14310.31	3852	2	intergenic	novelGene_4_1212	novel	PB.11959.2	1550	31	intergenic	novelGene_4_1193	novel	PB.27060.4	720	2	intergenic	novelGene_4_4035	novel	PB.22542.8	2221	4	intergenic	novelGene_4_1641	novel	PB.26310.1	2229	2	intergenic	novelGene_4_5011	novel
PB.11413.12	3612	10	intergenic	novelGene_4_1340	novel	PB.14310.32	3175	4	intergenic	novelGene_4_1213	novel	PB.11960.1	1657	5	intergenic	novelGene_4_1194	novel	PB.27060.8	1296	2	intergenic	novelGene_4_4039	novel	PB.22543.2	3015	4	intergenic	novelGene_4_1646	novel	PB.26311.4	845	3	intergenic	novelGene_4_5015	novel
PB.11413.13	3593	50	intergenic	novelGene_4_1344	novel	PB.14310.33	5033	2	intergenic	novelGene_4_1214	novel	PB.11961.1	1236	6	intergenic	novelGene_4_1195	novel	PB.27061.3	393	3	intergenic	novelGene_4_4038	novel	PB.22543.3	3124	7	intergenic	novelGene_4_1644	novel	PB.26392.1	1887	8	intergenic	novelGene_4_5201	novel
PB.11413.14	3578	11	intergenic	novelGene_4_1341	novel	PB.14310.34	2558	16	intergenic	novelGene_4_1215	novel	PB.11962.1	2826	9	intergenic	novelGene_4_1199	novel	PB.27063.1	497	2	intergenic	novelGene_4_4042	novel	PB.22543.4	2680	4	intergenic	novelGene_4_1645	novel	PB.26393.1	1394	21	intergenic	novelGene_4_5202	novel
PB.11413.15	3616	2	intergenic	novelGene_4_1343	novel	PB.14310.35	4051	2	intergenic	novelGene_4_1216	novel	PB.11962.3	2772	79	intergenic	novelGene_4_1200	novel	PB.27302.13	949	2	intergenic	novelGene_4_4595	novel	PB.22544.1	1550	14	intergenic	novelGene_4_1647	novel	PB.26394.1	732	5	intergenic	novelGene_4_5203	novel
PB.11413.16	3560	6	intergenic	novelGene_4_1342	novel	PB.14310.36	1855	8	intergenic	novelGene_4_1217	novel	PB.11962.4	2508	2	intergenic	novelGene_4_1198	novel	PB.27302.14	643	2	intergenic	novelGene_4_4596	novel	PB.22544.2	1675	17	intergenic	novelGene_4_1648	novel	PB.26395.1	703	4	intergenic	novelGene_4_5204	novel
PB.11413.17	3525	4	intergenic	novelGene_4_1348	novel	PB.14310.4	5665	2	intergenic	novelGene_4_1185	novel	PB.11963.1	1523	2	intergenic	novelGene_4_1202	novel	PB.27302.15	2527	2	intergenic	novelGene_4_4597	novel	PB.22544.3	1660	2	intergenic	novelGene_4_1649	novel	PB.26396.1	1825	71	intergenic	novelGene_4_5205	novel
PB.11413.18	3431	8	intergenic	novelGene_4_1347	novel	PB.14310.5	6304	42	intergenic	novelGene_4_1186	novel	PB.11963.2	4175	42	intergenic	novelGene_4_1204	novel	PB.27302.2	586	16	intergenic	novelGene_4_4584	novel	PB.22545.1	2828	73	intergenic	novelGene_4_1650	novel	PB.26397.1	974	2	intergenic	novelGene_4_5207	novel
PB.11413.19	3381	4	intergenic	novelGene_4_1349	novel	PB.14310.6	5983	45	intergenic	novelGene_4_1187	novel	PB.11963.3	2567	2	intergenic	novelGene_4_1203	novel	PB.27302.3	555	3	intergenic	novelGene_4_4585	novel	PB.22545.10	2500	4	intergenic	novelGene_4_1659	novel	PB.26481.1	1403	2	intergenic	novelGene_4_5413	novel
PB.11413.21	3314	2	intergenic	novelGene_4_1339	novel	PB.14310.7	5670	3	intergenic	novelGene_4_1201	novel	PB.11963.4	1930	2	intergenic	novelGene_4_1201	novel	PB.27302.6	1710	2	intergenic	novelGene_4_4589	novel	PB.22545.11	2998	2	intergenic	novelGene_4_1660	novel	PB.26481.2	1060	18	intergenic	novelGene_4_5414	novel
PB.11413.24	3546	8	intergenic	novelGene_4_1352	novel	PB.14310.8	5570	2	intergenic	novelGene_4_1197	novel	PB.11965.10	3610	8	intergenic	novelGene_4_1219	novel	PB.27302.7	1566	8	intergenic	novelGene_4_4590	novel	PB.22545.12	2584	14	intergenic	novelGene_4_1661	novel	PB.26482.1	522	2	intergenic	novelGene_4_5415	novel
PB.11413.25	3466	2	intergenic	novelGene_4_1351	novel	PB.14310.9	5482	22	intergenic	novelGene_4_1198	novel	PB.11965.13	3497	2	intergenic	novelGene_4_1221	novel	PB.27302.8	2068	3	intergenic	novelGene_4_4591	novel	PB.22545.15	2466	2	intergenic	novelGene_4_1663	novel	PB.26484.1	1409	26	intergenic	novelGene_4_5417	novel
PB.11413.26	3889	2	intergenic	novelGene_4_1353	novel	PB.14311.1	7780	113	intergenic	novelGene_4_1219	novel	PB.11965.15	3516	2	intergenic	novelGene_4_1224	novel	PB.27302.9	1166	4	intergenic	novelGene_4_4592	novel	PB.22545.2	2692	2	intergenic	novelGene_4_1651	novel	PB.26484.2	1493	3	intergenic	novelGene_4_5418	novel
PB.11413.27	3500	5	intergenic	novelGene_4_1354	novel	PB.14311.10	4031	2	intergenic	novelGene_4_1221	novel	PB.11965.2	3617	5	intergenic	novelGene_4_1213	novel	PB.27303.2	1070	334	intergenic	novelGene_4_4587	novel	PB.22545.4	840	2	intergenic	novelGene_4_1653	novel	PB.26484.4	1449	4	intergenic	novelGene_4_5420	novel
PB.11413.28	3583	2	intergenic	novelGene_4_1356	novel	PB.14311.12	3003	2	intergenic	novelGene_4_1220	novel	PB.11965.3	3498	4	intergenic	novelGene_4_1214	novel	PB.27303.3	436	6	intergenic	novelGene_4_4588	novel	PB.22545.5	2788	4	intergenic	novelGene_4_1654	novel	PB.26484.5	1326	382	intergenic	novelGene_4_5421	novel
PB.11413.29	3548	3	intergenic	novelGene_4_1355	novel	PB.14311.3	4608	2	intergenic	novelGene_4_1218	novel	PB.11965.4	3492	14	intergenic	novelGene_4_1215	novel	PB.27059.1	1032	548	intergenic	novelGene_4_4031	novel	PB.22545.6	2746	795	intergenic	novelGene_4_1655	novel	PB.26485.1	542	233	intergenic	novelGene_4_5422	novel
PB.11413.5	3592	2	intergenic	novelGene_4_1336	novel	PB.14311.8	4848	2	intergenic	novelGene_4_1223	novel	PB.11965.5	3705	2	intergenic	novelGene_4_1216	novel	PB.27047.1	661	163	intergenic	novelGene_4_3972	novel	PB.22545.7	2719	23	intergenic	novelGene_4_1656	novel	PB.26486.1	993	2	intergenic	novelGene_4_5423	novel
PB.11413.6	3965	2	intergenic	novelGene_4_1337	novel	PB.14311.9	4844	4	intergenic	novelGene_4_1222	novel	PB.11965.6	3594	58	intergenic	novelGene_4_1217	novel	PB.27047.2	635	11	intergenic	novelGene_4_3973	novel	PB.22545.8	853	4	intergenic	novelGene_4_1657	novel	PB.26487.1	1673	3	intergenic	novelGene_4_5424	novel
PB.11413.8	3823	23	intergenic	novelGene_4_1338	novel	PB.14312.1	2635	9	intergenic	novelGene_4_1226	novel	PB.11965.7	4044	10	intergenic	novelGene_4_1222	novel	PB.27048.2	1727	16	intergenic	novelGene_4_3977	novel	PB.22545.9	2644	11	intergenic	novelGene_4_1658	novel	PB.26487.2	1584	8	intergenic	novelGene_4_5425	novel
PB.11413.9	4026	2	intergenic	novelGene_4_1350	novel	PB.14312.2	2403	4	intergenic	novelGene_4_1225	novel	PB.11965.8	3738	244	intergenic	novelGene_4_1223	novel	PB.27048.3	1697	12	intergenic	novelGene_4_3978	novel	PB.22950.1	743	2	intergenic	novelGene_4_2722	novel	PB.26488.1	1947	14	intergenic	novelGene_4_5426	novel
PB.11414.1	1507	4	intergenic	novelGene_4_1358	novel	PB.14312.3	2579	10	intergenic	novelGene_4_1227	novel	PB.11965.9	3792	4	intergenic	novelGene_4_1218	novel	PB.27048.4	1617	10	intergenic	novelGene_4_3979	novel	PB.22953.1	3321	15	intergenic	novelGene_4_2725	novel	PB.26488.11	1003	5	intergenic	novelGene_4_5435	novel
PB.11415.1	874	2	intergenic	novelGene_4_1359	novel	PB.14312.4	2751	2	intergenic	novelGene_4_1228	novel	PB.11970.2	1809	50	intergenic	novelGene_4_1231	novel	PB.27048.5	1452	6	intergenic	novelGene_4_3980	novel	PB.22954.1	1099	2	intergenic	novelGene_4_2726	novel	PB.26488.13	985	2	intergenic	novelGene_4_5437	novel
PB.11417.1	3177	7	intergenic	novelGene_4_1361	novel	PB.14313.1	1582	5	intergenic	novelGene_4_1229	novel	PB.11971.10	4163	2	intergenic	novelGene_4_1240	novel	PB.27048.6	1371	8	intergenic	novelGene_4_3981	novel	PB.22955.1	3464	2	intergenic	novelGene_4_2727	novel	PB.26488.14	1029	72	intergenic	novelGene_4_5438	novel
PB.11417.5	2347	4	intergenic	novelGene_4_1363	novel	PB.14314.1	1783	2	intergenic	novelGene_4_1230	novel	PB.11971.2	4034	2	intergenic	novelGene_4_1236	novel	PB.27049.1	1224	3	intergenic	novelGene_4_3983	novel	PB.22955.2	3310	8	intergenic	novelGene_4_2728	novel	PB.26488.2	2100	2	intergenic	novelGene_4_5427	novel
PB.11418.1	742	11	intergenic	novelGene_4_1364	novel	PB.14315.1	1348	2	intergenic	novelGene_4_1231	novel	PB.11971.3	4016	2	intergenic	novelGene_4_1234	novel	PB.27049.2	1177	5	intergenic	novelGene_4_3984	novel	PB.22956.1	954	2	intergenic	novelGene_4_2729	novel	PB.26488.3	1870	137	intergenic	novelGene_4_5428	novel
PB.11418.2	835	2	intergenic	novelGene_4_1365	novel	PB.14315.2	1297	4	intergenic	novelGene_4_1232	novel	PB.11971.4	3986	13	intergenic	novelGene_4_1237	novel	PB.27049.3	863	3	intergenic	novelGene_4_3985	novel	PB.22958.1	1296	45	intergenic	novelGene_4_2731	novel	PB.26488.4	2048	21	intergenic	novelGene_4_5429	novel
PB.11419.1	4440	2	intergenic	novelGene_4_1369	novel	PB.14316.2	2020	5	intergenic	novelGene_4_1234	novel	PB.11971.5	3960	104	intergenic	novelGene_4_1235	novel	PB.27050.11	726	203	intergenic	novelGene_4_3991	novel	PB.22960.1	549	2	intergenic	novelGene_4_2732	novel	PB.26488.5	1862	5	intergenic	novelGene_4_5430	novel
PB.11419.12	4049	3	intergenic	novelGene_4_1372	novel	PB.14317.1	1059	102	intergenic	novelGene_4_1235	novel	PB.11971.6	3955	2	intergenic	novelGene_4_1233	novel	PB.27050.14	359	92	intergenic	novelGene_4_3994	novel	PB.22960.2	2305	40	intergenic	novelGene_4_2733	novel	PB.26488.7	1841	9	intergenic	novelGene_4_5432	novel
PB.11419.13	4049	2	intergenic	novelGene_4_1371	novel	PB.14318.1	2582	3	intergenic	novelGene_4_1236	novel	PB.11971.8	3949	2	intergenic	novelGene_4_1238	novel	PB.27050.2	845	9	intergenic	novelGene_4_3988	novel	PB.22960.3	872	13	intergenic	novelGene_4_2734	novel	PB.26489.1	3847	14	intergenic	novelGene_4_5439	novel
PB.11419.3	3983	16	intergenic	novelGene_4_1367	novel	PB.14319.1	6741	31	intergenic	novelGene_4_1237	novel	PB.11971.9	3860	4	intergenic	novelGene_4_1239	novel	PB.27050.4	787	3	intergenic	novelGene_4_3990	novel	PB.22963.1	1775	28	intergenic	novelGene_4_2738	novel	PB.26489.2	4389	4	intergenic	novelGene_4_5440	novel
PB.11419.4	3864	52	intergenic	novelGene_4_1370	novel	PB.14319.2	5657	2	intergenic	novelGene_4_1238	novel	PB.11972.1	2806	18	intergenic	novelGene_4_1241	novel	PB.27052.1	588	5	intergenic	novelGene_4_3995	novel	PB.22964.1	3158	56	intergenic	novelGene_4_2740	novel	PB.26489.3	1482	2	intergenic	novelGene_4_5441	novel
PB.11419.5	3857	4	intergenic	novelGene_4_1368	novel	PB.14319.3	6431	2	intergenic	novelGene_4_1239	novel	PB.11974.1	3896	25	intergenic	novelGene_4_1243	novel	PB.27053.1	776	2	intergenic	novelGene_4_3996	novel	PB.22980.1	770	4	intergenic	novelGene_4_2807	novel	PB.26491.1	610	2	intergenic	novelGene_4_5443	novel
PB.11421.1	4041	21	intergenic	novelGene_4_1374	novel	PB.14319.4	4096	2	intergenic	novelGene_4_1240	novel	PB.11974.2	4057	4	intergenic	novelGene_4_1244	novel	PB.27053.2	676	6	intergenic	novelGene_4_3997	novel	PB.22980.10	2571	7	intergenic	novelGene_4_2818	novel	PB.26493.1	645	1160	intergenic	novelGene_4_5446	novel
PB.11422.2	1454	4	intergenic	novelGene_4_1376	novel	PB.14320.1	1323	6	intergenic	novelGene_4_1241	novel	PB.11974.3	4321	9	intergenic	novelGene_4_1245	novel	PB.27055.1	1290	101	intergenic	novelGene_4_3999	novel	PB.22980.2	563	3	intergenic	novelGene_4_2808	novel	PB.26494.1	1840	4	intergenic	novelGene_4_5447	novel
PB.11423.1	3141	2	intergenic	novelGene_4_1377	novel	PB.14321.1	2518	11	intergenic	novelGene_4_1242	novel	PB.11976.1	5610	24	intergenic	novelGene_4_1248	novel	PB.27055.10	717	28	intergenic	novelGene_4_4000	novel	PB.22980.3	604	6	intergenic	novelGene_4_2809	novel	PB.26494.2	1158	13	intergenic	novelGene_4_5448	novel
PB.11423.2	3192	2	intergenic	novelGene_4_1378	novel	PB.14322.1	747	7	intergenic	novelGene_4_1243	novel	PB.11976.2	5768	2	intergenic	novelGene_4_1249	novel	PB.27055.11	1309	221	intergenic	novelGene_4_4008	novel	PB.22980.4	525	5	intergenic	novelGene_4_2811	novel	PB.26495.1	973	4	intergenic	novelGene_4_5449	novel
PB.11424.2	3636	7	intergenic	novelGene_4_1379	novel	PB.14323.1	3460	11	intergenic	novelGene_4_1244	novel	PB.11976.3	3629	2	intergenic	novelGene_4_1250	novel	PB.27055.15	1191	7	intergenic	novelGene_4_4009	novel	PB.22980.7	507	3	intergenic	novelGene_4_2813	novel	PB.26496.1	4033	5	intergenic	novelGene_4_5450	novel
PB.11424.4	3141	5	intergenic	novelGene_4_1380	novel	PB.14324.1	1225	2	intergenic	novelGene_4_1245	novel	PB.11977.1	2286	2	intergenic	novelGene_4_1251	novel	PB.27055.2	1045	478	intergenic	novelGene_4_4001	novel	PB.22980.9	583	2	intergenic	novelGene_4_2817	novel	PB.26496.2	3880	34	intergenic	novelGene_4_5451	novel
PB.11425.1	1116	2	intergenic	novelGene_4_1381	novel	PB.14324.2	1073	6	intergenic	novelGene_4_1246	novel	PB.11977.2	2512	9	intergenic	novelGene_4_1252	novel	PB.27055.3	1066	3	intergenic	novelGene_4_4002	novel	PB.22981.1	1062	128	intergenic	novelGene_4_2814	novel	PB.26497.1	713	3358	intergenic	novelGene_4_5452	novel
PB.11426.1	2003	8	intergenic	novelGene_4_1382	novel	PB.14324.3	1142	6	intergenic	novelGene_4_1247	novel	PB.11978.1	1675	3	intergenic	novelGene_4_1253	novel	PB.27055.4	1453	214	intergenic	novelGene_4_4007	novel	PB.22981.2	477	269	intergenic	novelGene_4_2815	novel	PB.26498.2	1505	4	intergenic	novelGene_4_5453	novel
PB.11428.1	1812	6	intergenic	novelGene_4_1384	novel	PB.14324.4	6385	2	intergenic	novelGene_4_1248	novel	PB.11980.1	2703	3	intergenic	novelGene_4_1256	novel	PB.27055.5	984	6	intergenic	novelGene_4_4003	novel	PB.23157.11	672	2	intergenic	novelGene_4_3306	novel	PB.26498.3	1612	13	intergenic	novelGene_4_5455	novel
PB.11429.1	830	2	intergenic	novelGene_4_1385	novel	PB.14326.1	2438	6	intergenic	novelGene_4_1251	novel	PB.11981.1	3048	5	intergenic	novelGene_4_1257	novel	PB.27055.6	896	51	intergenic	novelGene_4_4004	novel	PB.23157.3	1504	3	intergenic	novelGene_4_3298	novel	PB.26499.1	1035	3	intergenic	novelGene_4_5456	novel
PB.11430.1	1023	2	intergenic	novelGene_4_1386	novel	PB.14326.10	3011	2	intergenic	novelGene_4_1259	novel	PB.11982.1	2292	2	intergenic	novelGene_4_1258	novel	PB.27055.7	868	21	intergenic	novelGene_4_4005	novel	PB.23157.4	562	145	intergenic	novelGene_4_3299	novel	PB.25782.1	1160	2	intergenic	novelGene_4_3548	novel
PB.11431.1	754	5	intergenic	novelGene_4_1387	novel	PB.14326.11	4304	6	intergenic	novelGene_4_1260	novel	PB.11983.1	747	5	intergenic	novelGene_4_1259	novel	PB.27055.8	780	51	intergenic	novelGene_4_4006	novel	PB.23157.5	1345	3	intergenic	novelGene_4_3301	novel	PB.25783.1	405	3	intergenic	novelGene_4_3549	novel
PB.11432.1	3130	3	intergenic	novelGene_4_1388	novel	PB.14326.3	2507	4	intergenic	novelGene_4_1257	novel	PB.11984.2	4566	68	intergenic	novelGene_4_1261	novel	PB.27406.2	749	3	intergenic	novelGene_4_4797	novel	PB.23157.6	4067	8	intergenic	novelGene_4_3302	novel	PB.25774.1	1112	10	intergenic	novelGene_4_3536	novel
PB.11433.6	3789	5	intergenic	novelGene_4_1394	novel	PB.14326.4	2474	2	intergenic	novelGene_4_1253	novel	PB.11984.4	4577	14	intergenic	novelGene_4_1263	novel	PB.27406.3	2628	2	intergenic	novelGene_4_4798	novel	PB.23157.7	2203	3	intergenic	novelGene_4_3303	novel	PB.25775.1	660	7	intergenic	novelGene_4_3537	novel
PB.11433.7	3697	36	intergenic	novelGene_4_1395	novel	PB.14326.5	2346	10	intergenic	novelGene_4_1254	novel	PB.11984.6	4303	8	intergenic	novelGene_4_1265	novel	PB.27406.4	767	6	intergenic	novelGene_4_4799	novel	PB.23157.8	2046	4	intergenic	novelGene_4_3305	novel	PB.25776.1	861	10	intergenic	novelGene_4_3538	novel
PB.11434.2	5844	3	intergenic	novelGene_4_1397	novel	PB.14326.6	2622	17	intergenic	novelGene_4_1258	novel	PB.11984.8	3789	13	intergenic	novelGene_4_1267	novel	PB.27406.6	1439	2	intergenic	novelGene_4_4801	novel	PB.23157.9	1201	5	intergenic	novelGene_4_3304	novel	PB.26501.1	1522	4	intergenic	novelGene_4_5458	novel
PB.11435.1	2554	6	intergenic	novelGene_4_1401	novel	PB.14326.7	3206	3	intergenic	novelGene_4_1256	novel	PB.11986.1	3223	3	intergenic	novelGene_4_1269	novel	PB.27406.7	666	2	intergenic	novelGene_4_4802	novel	PB.23158.2	437	5	intergenic	novelGene_4_3300	novel	PB.26501.2	424	28	intergenic	novelGene_4_5459	novel
PB.11435.2	2124	2	intergenic	novelGene_4_1402	novel	PB.14326.8	2982	2	intergenic	novelGene_4_1252	novel	PB.11986.2	2324	2	intergenic	novelGene_4_1270	novel	PB.27408.1	975	2	intergenic	novelGene_4_4803	novel	PB.22979.1	1048	5	intergenic	novelGene_4_2806	novel	PB.26502.1	608	5	intergenic	novelGene_4_5460	novel
PB.11435.3	2380	65	intergenic	novelGene_4_1403	novel	PB.14327.1	1798	2	intergenic	novelGene_4_1261	novel	PB.11987.1	1681	2	intergenic	novelGene_4_1271	novel	PB.27408.2	693	3	intergenic	novelGene_4_4804	novel	PB.22968.1	1776	3	intergenic	novelGene_4_2749	novel	PB.26503.1	456	4	intergenic	novelGene_4_5461	novel
PB.11436.1	2086	3	intergenic	novelGene_4_1398	novel	PB.14328.1	1585	5	intergenic	novelGene_4_1262	novel	PB.11988.1	3045	5	intergenic	novelGene_4_1272	novel	PB.27408.3	470	2	intergenic	novelGene_4_4805	novel	PB.22968.2	850	2359	intergenic	novelGene_4_2751	novel	PB.26506.1	1723	2	intergenic	novelGene_4_5465	novel
PB.11436.4	2349	2	intergenic	novelGene_4_1400	novel	PB.14329.1	288	2	intergenic	novelGene_4_1263	novel	PB.11993.3	2106	15	intergenic	novelGene_4_1279	novel	PB.26586.1	905	2	intergenic	novelGene_4_2929	novel	PB.22968.3	635	7	intergenic	novelGene_4_2750	novel	PB.26507.1	1898	2	intergenic	novelGene_4_5466	novel
PB.11437.1	2708	3	intergenic	novelGene_4_1404	novel	PB.14331.1	2626	25	intergenic	novelGene_4_1265	novel	PB.11996.1	733	3	intergenic	novelGene_4_1282	novel	PB.26586.3	582	2	intergenic	novelGene_4_2931	novel	PB.22968.4	449	2	intergenic	novelGene_4_2748	novel	PB.26507.2	1361	2	intergenic	novelGene_4_5467	novel
PB.11437.3	2892	41	intergenic	novelGene_4_1405	novel	PB.14331.3	3162	3	intergenic	novelGene_4_1267	novel	PB.11997.1	3307	6	intergenic	novelGene_4_1284	novel	PB.26591.1	1233	2	intergenic	novelGene_4_2936	novel	PB.22970.2	3882	4	intergenic	novelGene_4_2755	novel	PB.26508.10	750	60	intergenic	novelGene_4_5477	novel
PB.11437.4	2836	2	intergenic	novelGene_4_1407	novel	PB.14331.4	3339	2	intergenic	novelGene_4_1268	novel	PB.11997.2	3180	3	intergenic	novelGene_4_1285	novel	PB.26591.7	1008	2	intergenic	novelGene_4_2939	novel	PB.22970.3	1492	2	intergenic	novelGene_4_2756	novel	PB.26508.11	847	2	intergenic	novelGene_4_5478	novel
PB.11437.6	2343	2	intergenic	novelGene_4_1408	novel	PB.14378.1	1185	2	intergenic	novelGene_4_1467	novel	PB.11997.3	3196	2	intergenic	novelGene_4_1286	novel	PB.26583.1	744	4	intergenic	novelGene_4_2922	novel	PB.22970.4	1613	5	intergenic	novelGene_4_2757	novel	PB.26508.2	2055	2	intergenic	novelGene_4_5469	novel
PB.11438.1	2151	3	intergenic	novelGene_4_1409	novel	PB.14379.1	1193	2	intergenic	novelGene_4_1468	novel	PB.11998.1	4784	3	intergenic	novelGene_4_1283	novel	PB.26583.2	628	3	intergenic	novelGene_4_2923	novel	PB.22970.5	1387	2	intergenic	novelGene_4_2758	novel	PB.26508.3	1761	30	intergenic	novelGene_4_5470	novel
PB.11442.1	1213	6	intergenic	novelGene_4_1414	novel	PB.14380.2	3002	2	intergenic	novelGene_4_1470	novel	PB.11999.3	3608	43	intergenic	novelGene_4_1287	novel	PB.26583.4	470	22	intergenic	novelGene_4_2925	novel	PB.22971.1	1080	2	intergenic	novelGene_4_2759	novel	PB.26508.4	1732	8	intergenic	novelGene_4_5471	novel
PB.11443.1	2232	2	intergenic	novelGene_4_1415	novel	PB.14380.3	4056	2	intergenic	novelGene_4_1471	novel	PB.11999.5	2045	4	intergenic	novelGene_4_1288	novel	PB.26585.2	887	5	intergenic	novelGene_4_2927	novel	PB.22972.1	1035	9	intergenic	novelGene_4_2762	novel	PB.26508.5	1982	18	intergenic	novelGene_4_5472	novel
PB.11446.1	6856	3	intergenic	novelGene_4_1418	novel	PB.14380.4	3697	2	intergenic	novelGene_4_1472	novel	PB.11999.6	2958	6	intergenic	novelGene_4_1289	novel	PB.26592.2	1094	17	intergenic	novelGene_4_2943	novel	PB.22972.11	629	16	intergenic	novelGene_4_2772	novel	PB.26508.6	1878	3	intergenic	novelGene_4_5474	novel
PB.11446.2	5607	2	intergenic	novelGene_4_1419	novel	PB.14380.5	2646	2	intergenic	novelGene_4_1473	novel	PB.12000.1	3156	2	intergenic	novelGene_4_1290	novel	PB.26592.3	948	2	intergenic	novelGene_4_2944	novel	PB.22972.12	3364	4	intergenic	novelGene_4_2773	novel	PB.26508.7	1704	14	intergenic	novelGene_4_5473	novel
PB.11446.4	3851	9	intergenic	novelGene_4_1420	novel	PB.14380.6	2165	2	intergenic	novelGene_4_1474	novel	PB.12001.2	4564	4	intergenic	novelGene_4_1292	novel	PB.26594.1	2288	3	intergenic	novelGene_4_2946	novel	PB.22972.13	963	412	intergenic	novelGene_4_2774	novel	PB.26508.8	1903	39	intergenic	novelGene_4_5475	novel
PB.11446.5	2019	48	intergenic	novelGene_4_1421	novel	PB.14381.1	2914	3	intergenic	novelGene_4_1475	novel	PB.12003.1	1379	3	intergenic	novelGene_4_1295	novel	PB.26595.1	575	2	intergenic	novelGene_4_2947	novel	PB.22972.15	503	23	intergenic	novelGene_4_2776	novel	PB.26508.9	1331	3	intergenic	novelGene_4_5476	novel
PB.11447.1	2777	3	intergenic	novelGene_4_1422	novel	PB.14382.1	224	2	intergenic	novelGene_4_1476	novel	PB.12004.1	3248	10	intergenic	novelGene_4_1296	novel	PB.26600.1	3105	2	intergenic	novelGene_4_2955	novel	PB.22972.6	1051	13	intergenic	novelGene_4_2767	novel	PB.26509.3	3792	11	intergenic	novelGene_4_5481	novel
PB.11449.2	3368	5	intergenic	novelGene_4_1424	novel	PB.14385.1	3884	2	intergenic	novelGene_4_1479	novel	PB.12005.1	2090	22	intergenic	novelGene_4_1297	novel	PB.26600.2	1243	4	intergenic	novelGene_4_2956	novel	PB.22972.8	1199	2	intergenic	novelGene_4_2769	novel	PB.25349.1	4657	144	intergenic	novelGene_4_2419	novel
PB.11450.1	1937	2	intergenic	novelGene_4_1425	novel	PB.14385.3	2056	2	intergenic	novelGene_4_1480	novel	PB.12006.1	2890	3	intergenic	novelGene_4_1298	novel	PB.26597.3	901	2	intergenic	novelGene_4_2951	novel	PB.22974.1	743	4	intergenic	novelGene_4_2778	novel	PB.25349.4	3771	2	intergenic	novelGene_4_2421	novel
PB.11451.1	1548	13	intergenic	novelGene_4_1426	novel	PB.14386.1	1932	3	intergenic	novelGene_4_1481	novel	PB.12006.2	2612	4	intergenic	novelGene_4_1299	novel	PB.26597.5	638	74	intergenic	novelGene_4_2952	novel	PB.22974.2	664	5	intergenic	novelGene_4_2779	novel	PB.25349.5	2982	7	intergenic	novelGene_4_2422	novel
PB.11452.1	1798	36	intergenic	novelGene_4_1427	novel	PB.14387.1	3189	90	intergenic	novelGene_4_1482	novel	PB.12008.1	2430	3	intergenic	novelGene_4_1301	novel	PB.26604.1	3390	2	intergenic	novelGene_4_2960	novel	PB.22974.3	2694	3	intergenic	novelGene_4_2777	novel	PB.25349.8	1695	2	intergenic	novelGene_4_2425	novel
PB.11452.2	2022	6	intergenic	novelGene_4_1429	novel	PB.14387.2	3269	2	intergenic	novelGene_4_1483	novel	PB.12009.1	1985	5	intergenic	novelGene_4_1302	novel	PB.26604.2	1645	2	intergenic	novelGene_4_2961	novel	PB.22974.4	515	8	intergenic	novelGene_4_2780	novel	PB.25349.9	1436	8	intergenic	novelGene_4_2426	novel
PB.11452.4	1538	4	intergenic	novelGene_4_1428	novel	PB.14388.1	3386	15	intergenic	novelGene_4_1484	novel	PB.12010.1	6928	99	intergenic	novelGene_4_1303	novel	PB.26604.3	1733	31	intergenic	novelGene_4_2962	novel	PB.22976.1	1386	41	intergenic	novelGene_4_2782	novel	PB.25351.1	1713	13	intergenic	novelGene_4_2428	novel
PB.11453.1	2900	3	intergenic	novelGene_4_1431	novel	PB.14391.1	1319	22	intergenic	novelGene_4_1489	novel	PB.12011.2	3780	5	intergenic	novelGene_4_1306	novel	PB.26604.4	1447	4	intergenic	novelGene_4_2964	novel	PB.22976.11	868	24	intergenic	novelGene_4_2786	novel	PB.25351.2	2432	17	intergenic	novelGene_4_2429	novel
PB.11453.2	2612	2	intergenic	novelGene_4_1432	novel	PB.14391.2	1475	8	intergenic	novelGene_4_1490	novel	PB.12011.3	3946	30	intergenic	novelGene_4_1313	novel	PB.26604.8	1740	2	intergenic	novelGene_4_2967	novel	PB.22976.12	780	36	intergenic	novelGene_4_2787	novel	PB.25351.3	2269	4	intergenic	novelGene_4_2430	novel
PB.11455.1	1513	3	intergenic	novelGene_4_1434	novel	PB.14392.1	4055	4	intergenic	novelGene_4_1491	novel	PB.12011.4	3854	21	intergenic	novelGene_4_1310	novel	PB.26605.1	2059	2	intergenic	novelGene_4_2968	novel	PB.22976.13	717	24	intergenic	novelGene_4_2788	novel	PB.25351.4	2140	2	intergenic	novelGene_4_2431	novel
PB.11456.1	1456	18	intergenic	novelGene_4_1435	novel	PB.14392.2	3463	167	intergenic	novelGene_4_1492	novel	PB.12011.5	3709	11	intergenic	novelGene_4_1311	novel	PB.27491.1	1575	7	intergenic	novelGene_4_4957	novel	PB.22976.15	1223	2	intergenic	novelGene_4_2796	novel	PB.25351.5	3578	2	intergenic	novelGene_4_2432	novel
PB.11457.1	6923	256	intergenic	novelGene_4_1436	novel	PB.14392.3	3693	2	intergenic	novelGene_4_1493	novel	PB.12011.6	3706	14	intergenic	novelGene_4_1307	novel	PB.27585.3	1701	4	intergenic	novelGene_4_5149	novel	PB.22976.16	1191	6	intergenic	novelGene_4_2793	novel	PB.25351.6	897	3	intergenic	novelGene_4_2433	novel
PB.11458.10	3488	5	intergenic	novelGene_4_1453	novel	PB.14393.1	3981	2	intergenic	novelGene_4_1494	novel	PB.12011.7	3675	9	intergenic	novelGene_4_1308	novel	PB.26614.1	3608	2	intergenic	novelGene_4_2979	novel	PB.22976.18	1014	2	intergenic	novelGene_4_2794	novel	PB.25351.7	1272	5	intergenic	novelGene_4_2434	novel
PB.11458.13	2742	2	intergenic	novelGene_4_1448	novel	PB.14394.1	1428	2	intergenic	novelGene_4_1495	novel	PB.12011.8	3637	14	intergenic	novelGene_4_1312	novel	PB.26614.3	2971	4	intergenic	novelGene_4_2980	novel	PB.22976.2	1137	170	intergenic	novelGene_4_2783	novel	PB.25351.8	766	4	intergenic	novelGene_4_2435	novel
PB.11458.19	3705	2	intergenic	novelGene_4_1454	novel	PB.14396.1	1783	6	intergenic	novelGene_4_1497	novel	PB.12012.1	902	26	intergenic	novelGene_4_1315	novel	PB.26614.4	2028	2	intergenic	novelGene_4_2978	novel	PB.22976.3	1440	2	intergenic	novelGene_4_2784	novel	PB.25355.1	658	10	intergenic	novelGene_4_2440	novel
PB.11458.3	3521	2	intergenic	novelGene_4_1445	novel	PB.14397.1	532	2	intergenic	novelGene_4_1499	novel	PB.12013.1	3123	24	intergenic	novelGene_4_1317	novel	PB.26614.8	597	5	intergenic	novelGene_4_2982	novel	PB.22976.4	1330	101	intergenic	novelGene_4_2785	novel	PB.25357.1	568	10	intergenic	novelGene_4_2442	novel
PB.11458.4	3585	3	intergenic	novelGene_4_1446	novel	PB.14398.1	1023	7	intergenic	novelGene_4_1500	novel	PB.12014.2	2916	21	intergenic	novelGene_4_1319	novel	PB.26616.2	2910	10	intergenic	novelGene_4_2985	novel	PB.22976.5	1131	2	intergenic	novelGene_4_2789	novel	PB.25358.1	5470	100	intergenic	novelGene_4_2441	novel
PB.11458.5	3729	2	intergenic	novelGene_4_1447	novel	PB.14399.1	3914	400	intergenic	novelGene_4_1501	novel	PB.12016.1	4136	3	intergenic	novelGene_4_1321	novel	PB.27069.2	980	45	intergenic	novelGene_4_4049	novel	PB.22976.6	1131	2	intergenic	novelGene_4_2792	novel	PB.25359.1	3163	202	intergenic	novelGene_4_2445	novel
PB.11458.6	4183	2	intergenic	novelGene_4_1449	novel	PB.14399.10	3890	34	intergenic	novelGene_4_1510	novel	PB.12016.2	3916	422	intergenic	novelGene_4_1322	novel	PB.26623.1	1218	3	intergenic	novelGene_4_2996	novel	PB.22976.8	984	4	intergenic	novelGene_4_2790	novel	PB.25359.2	2823	6	intergenic	novelGene_4_2444	novel
PB.11458.7	4070	13	intergenic	novelGene_4_1450	novel	PB.14399.100	3487	3	intergenic	novelGene_4_1594	novel	PB.12016.3	4135	2	intergenic	novelGene_4_1323	novel	PB.26628.1	1052	3	intergenic	novelGene_4_3002	novel	PB.22976.9	896	31	intergenic	novelGene_4_2791	novel	PB.25359.3	2701	4	intergenic	novelGene_4_2446	novel
PB.11458.8	3686	24	intergenic	novelGene_4_1451	novel	PB.14399.11	3771	19	intergenic	novelGene_4_1511	novel	PB.12016.4	3819	4	intergenic	novelGene_4_1324	novel	PB.26629.1	553	2	intergenic	novelGene_4_3003	novel	PB.23254.1	672	2	intergenic	novelGene_4_3567	novel	PB.25359.4	2607	2	intergenic	novelGene_4_2447	novel
PB.11458.9	3627	22	intergenic	novelGene_4_1452	novel	PB.14399.12	3899	7	intergenic	novelGene_4_1512	novel	PB.12016.5	3855	9	intergenic	novelGene_4_1325	novel	PB.26629.3	2948	7	intergenic	novelGene_4_3005	novel	PB.22581.1	990	104	intergenic	novelGene_4_1733	novel	PB.25359.5	1983	6	intergenic	novelGene_4_2448	novel
PB.11464.1	3838	2	intergenic	novelGene_4_1460	novel	PB.14399.13	4639	31	intergenic	novelGene_4_1513	novel	PB.12016.6	2789	2	intergenic	novelGene_4_1326	novel	PB.26629.4	3298	2	intergenic	novelGene_4_3006	novel	PB.22584.2	505	2	intergenic	novelGene_4_1739	novel	PB.25359.6	3129	4	intergenic	novelGene_4_2449	novel
PB.11464.10	3309	5	intergenic	novelGene_4_1468	novel	PB.14399.14	3924	1963	intergenic	novelGene_4_1514	novel	PB.12018.1	2941	3	intergenic	novelGene_4_1328	novel	PB.26631.1	487	2	intergenic	novelGene_4_3008	novel	PB.22577.1	1268	31	intergenic	novelGene_4_1727	novel	PB.25359.7	2928	8	intergenic	novelGene_4_2450	novel
PB.11464.2	4064	3	intergenic	novelGene_4_1461	novel	PB.14399.15	3937	65	intergenic	novelGene_4_1515	novel	PB.12019.1	2165	2	intergenic	novelGene_4_1329	novel	PB.26633.1	1474	30	intergenic	novelGene_4_3011	novel	PB.22577.3	542	4	intergenic	novelGene_4_1729	novel	PB.25360.1	1293	9	intergenic	novelGene_4_2452	novel
PB.11464.3	3799	341	intergenic	novelGene_4_1462	novel	PB.14399.16	3962	171	intergenic	novelGene_4_1516	novel	PB.12020.1	2427	2	intergenic	novelGene_4_1330	novel	PB.26644.2	1372	2	intergenic	novelGene_4_3034	novel	PB.22580.2	765	9	intergenic	novelGene_4_1732	novel	PB.25360.2	1466	36	intergenic	novelGene_4_2456	novel
PB.11464.4	4041	4	intergenic	novelGene_4_1464	novel	PB.14399.17	3740	2	intergenic	novelGene_4_1517	novel	PB.12021.1	1551	2	intergenic	novelGene_4_1331	novel	PB.26619.1	3549	14	intergenic	novelGene_4_2990	novel	PB.22588.3	2322	84	intergenic	novelGene_4_1746	novel	PB.25360.3	1327	20	intergenic	novelGene_4_2455	novel
PB.11464.5	3809	2	intergenic	novelGene_4_1463	novel	PB.14399.2	3993	744	intergenic	novelGene_4_1502	novel	PB.12021.2	6735	16	intergenic	novelGene_4_1333	novel	PB.26618.1	2064	2	intergenic	novelGene_4_2988	novel	PB.22588.5	2392	2	intergenic	novelGene_4_1748	novel	PB.25360.4	1403	2	intergenic	novelGene_4_2453	novel
PB.11464.6	3780	3	intergenic	novelGene_4_1465	novel	PB.14399.20	3911	3	intergenic	novelGene_4_1520	novel	PB.12021.4	3886	2	intergenic	novelGene_4_1332	novel	PB.26618.2	1899	3	intergenic	novelGene_4_2989	novel	PB.22588.6	2360	2	intergenic	novelGene_4_1749	novel	PB.25360.5	1312	2	intergenic	novelGene_4_2454	novel
PB.11464.7	4234	2	intergenic	novelGene_4_1466	novel	PB.14399.21	4012	4	intergenic	novelGene_4_1521	novel	PB.12022.1	1184	51	intergenic	novelGene_4_1335	novel	PB.26646.1	935	6	intergenic	novelGene_4_3039	novel	PB.22589.1	1094	23	intergenic	novelGene_4_1744	novel	PB.25360.6	1405	36	intergenic	novelGene_4_2457	novel
PB.11464.9	3700	2	intergenic	novelGene_4_1467	novel	PB.14399.22	3713	3	intergenic	novelGene_4_1522	novel	PB.12025.1	3587	2	intergenic	novelGene_4_1338	novel	PB.27083.2	548	92	intergenic	novelGene_4_4066	novel	PB.22589.2	1027	2	intergenic	novelGene_4_1743	novel	PB.25360.8	1301	2	intergenic	novelGene_4_2459	novel
PB.11465.1	1227	3	intergenic	novelGene_4_1469	novel	PB.14399.23	3820	5	intergenic	novelGene_4_1523	novel	PB.12025.10	2759	4	intergenic	novelGene_4_1346	novel	PB.27090.1	1916	2	intergenic	novelGene_4_4075	novel	PB.22590.1	2037	2	intergenic	novelGene_4_1750	novel	PB.25361.1	2028	18	intergenic	novelGene_4_2460	novel
PB.11465.2	1065	4	intergenic	novelGene_4_1470	novel	PB.14399.24	3830	2	intergenic	novelGene_4_1524	novel	PB.12025.2	2888	2	intergenic	novelGene_4_1339	novel	PB.27090.2	1341	2	intergenic	novelGene_4_4076	novel	PB.22591.1	2761	2	intergenic	novelGene_4_1751	novel	PB.25362.1	3629	7	intergenic	novelGene_4_2461	novel
PB.11467.1	1322	3	intergenic	novelGene_4_1472	novel	PB.14399.25	3745	5	intergenic	novelGene_4_1525	novel	PB.12025.3	3511	4	intergenic	novelGene_4_1340	novel	PB.27091.2	1010	6	intergenic	novelGene_4_4079	novel	PB.22591.2	2186	9	intergenic	novelGene_4_1752	novel	PB.25362.2	3718	14	intergenic	novelGene_4_2462	novel
PB.11468.3	6735	18	intergenic	novelGene_4_1474	novel	PB.14399.26	3974	4	intergenic	novelGene_4_1526	novel	PB.12025.4	3465	3	intergenic	novelGene_4_1341	novel	PB.27100.1	1252	3	intergenic	novelGene_4_4088	novel	PB.22591.3	2294	206	intergenic	novelGene_4_1753	novel	PB.25362.3	3678	2	intergenic	novelGene_4_2463	novel
PB.11469.1	1233	14	intergenic	novelGene_4_1475	novel	PB.14399.27	3573	4	intergenic	novelGene_4_1527	novel	PB.12025.5	2885	113	intergenic	novelGene_4_1342	novel	PB.27100.2	3171	8	intergenic	novelGene_4_4089	novel	PB.22592.1	621	26	intergenic	novelGene_4_1754	novel	PB.25363.1	1707	2	intergenic	novelGene_4_2464	novel
PB.11470.1	1272	2	intergenic	novelGene_4_1476	novel	PB.14399.28	4601	3	intergenic	novelGene_4_1528	novel	PB.12025.6	3625	2	intergenic	novelGene_4_1343	novel	PB.27100.3	1427	3	intergenic	novelGene_4_4091	novel	PB.22594.1	904	4	intergenic	novelGene_4_1757	novel	PB.25340.2	3943	36	intergenic	novelGene_4_2388	novel
PB.11470.2	1185	29	intergenic	novelGene_4_1477	novel	PB.14399.29	3790	59	intergenic	novelGene_4_1529	novel	PB.12025.8	3320	2	intergenic	novelGene_4_1344	novel	PB.27100.4	706	126	intergenic	novelGene_4_4090	novel	PB.22596.3	1196	2	intergenic	novelGene_4_1760	novel	PB.25340.3	4427	10	intergenic	novelGene_4_2389	novel
PB.11471.2	2758	5	intergenic	novelGene_4_1479	novel	PB.14399.3	3903	901	intergenic	novelGene_4_1503	novel	PB.12027.2	747	28	intergenic	novelGene_4_1355	novel	PB.22779.1	779	2	intergenic	novelGene_4_263	novel	PB.22593.1	843	3	intergenic	novelGene_4_1755	novel	PB.25340.4	3879	2	intergenic	novelGene_4_2390	novel
PB.11472.1	2328	3	intergenic	novelGene_4_1480	novel	PB.14399.31	3700	7	intergenic	novelGene_4_1531	novel	PB.12028.1	5168	7	intergenic	novelGene_4_1356	novel	PB.22781.1	847	2	intergenic	novelGene_4_266	novel	PB.22593.2	638	34	intergenic	novelGene_4_1756	novel	PB.25342.2	2642	8	intergenic	novelGene_4_2393	novel
PB.11473.1	3721	5	intergenic	novelGene_4_1481	novel	PB.14399.32	3361	2	intergenic	novelGene_4_1532	novel	PB.12028.2	5054	16	intergenic	novelGene_4_1357	novel	PB.22820.1	683	2	intergenic	novelGene_4_290	novel	PB.22598.1	3406	23	intergenic	novelGene_4_1765	novel	PB.25342.3	2558	2	intergenic	novelGene_4_2394	novel
PB.11473.3	3031	2	intergenic	novelGene_4_1484	novel	PB.14399.33	3255	11	intergenic	novelGene_4_1533	novel	PB.12029.1	2702	44	intergenic	novelGene_4_1358	novel	PB.26647.4	2107	35	intergenic	novelGene_4_3041	novel	PB.22598.2	1679	141	intergenic	novelGene_4_1766	novel	PB.25342.4	2604	21	intergenic	novelGene_4_2395	novel
PB.11473.4	2624	2	intergenic	novelGene_4_1482	novel	PB.14399.34	4439	4	intergenic	novelGene_4_1536	novel	PB.11579.1	2060	2	intergenic	novelGene_4_199	novel	PB.26648.2	2400	28	intergenic	novelGene_4_3042	novel	PB.22598.3	1641	7	intergenic	novelGene_4_1767	novel	PB.25343.1	1715	11	intergenic	novelGene_4_2396	novel
PB.11475.2	747	33	intergenic	novelGene_4_1497	novel	PB.14399.35	3506	33	intergenic	novelGene_4_1534	novel	PB.11580.1	2709	2	intergenic	novelGene_4_200	novel	PB.26649.1	1085	7	intergenic	novelGene_4_3044	novel	PB.22598.4	3526	4	intergenic	novelGene_4_1768	novel	PB.25343.2	3154	4	intergenic	novelGene_4_2397	novel
PB.11476.10	4462	2	intergenic	novelGene_4_1505	novel	PB.14399.37	3622	3	intergenic	novelGene_4_1537	novel	PB.11581.1	3627	6	intergenic	novelGene_4_201	novel	PB.26649.2	986	2	intergenic	novelGene_4_3043	novel	PB.22598.5	1731	29	intergenic	novelGene_4_1769	novel	PB.25343.3	1849	6	intergenic	novelGene_4_2398	novel
PB.11476.12	4043	2	intergenic	novelGene_4_1506	novel	PB.14399.38	3604	57	intergenic	novelGene_4_1538	novel	PB.11582.2	5250	2	intergenic	novelGene_4_203	novel	PB.26649.4	1225	293	intergenic	novelGene_4_3046	novel	PB.22598.7	3146	2	intergenic	novelGene_4_1771	novel	PB.25344.1	2657	231	intergenic	novelGene_4_2399	novel
PB.11476.14	3402	2	intergenic	novelGene_4_1507	novel	PB.14399.39	4699	3	intergenic	novelGene_4_1539	novel	PB.11582.3	3161	26	intergenic	novelGene_4_204	novel	PB.26649.5	666	5	intergenic	novelGene_4_3047	novel	PB.23259.1	1704	2	intergenic	novelGene_4_3572	novel	PB.25344.11	2624	2	intergenic	novelGene_4_2409	novel
PB.11476.6	5594	5	intergenic	novelGene_4_1502	novel	PB.14399.4	3877	43	intergenic	novelGene_4_1504	novel	PB.11582.4	3047	4	intergenic	novelGene_4_205	novel	PB.26650.1	790	39	intergenic	novelGene_4_3049	novel	PB.22603.1	3294	11	intergenic	novelGene_4_1776	novel	PB.25344.12	2662	5	intergenic	novelGene_4_2410	novel
PB.11476.8	5049	3	intergenic	novelGene_4_1504	novel	PB.14399.40	4545	5	intergenic	novelGene_4_1543	novel	PB.11578.1	5756	7	intergenic	novelGene_4_195	novel	PB.26651.1	617	2	intergenic	novelGene_4_3050	novel	PB.22603.2	1196	2	intergenic	novelGene_4_1777	novel	PB.25344.13	2564	5	intergenic	novelGene_4_2411	novel
PB.11477.1	2707	33	intergenic	novelGene_4_1508	novel	PB.14399.41	3762	75	intergenic	novelGene_4_1541	novel	PB.11578.2	6064	9	intergenic	novelGene_4_197	novel	PB.26651.2	1179	13	intergenic	novelGene_4_3051	novel	PB.22603.3	1067	10	intergenic	novelGene_4_1778	novel	PB.25344.14	2455	5	intergenic	novelGene_4_2412	novel
PB.11048.1	2072	2	intergenic	novelGene_4_229	novel	PB.14399.42	3620	35	intergenic	novelGene_4_1542	novel	PB.11578.3	6053	4	intergenic	novelGene_4_198	novel	PB.26652.10	1544	2	intergenic	novelGene_4_3056	novel	PB.22988.1	983	24	intergenic	novelGene_4_2825	novel	PB.25344.2	2707	3	intergenic	novelGene_4_2400	novel
PB.11050.1	3435	3	intergenic	novelGene_4_232	novel	PB.14399.43	3632	2	intergenic	novelGene_4_1540	novel	PB.11578.4	5992	2	intergenic	novelGene_4_196	novel	PB.26652.2	3295	28	intergenic	novelGene_4_3055	novel	PB.22613.1	1141	45	intergenic	novelGene_4_1793	novel	PB.25344.3	2676	4	intergenic	novelGene_4_2401	novel
PB.11046.1	2156	3	intergenic	novelGene_4_223	novel	PB.14399.44	3889	8	intergenic	novelGene_4_1544	novel	PB.11584.10	3912	6	intergenic	novelGene_4_216	novel	PB.26652.3	3275	5	intergenic	novelGene_4_3054	novel	PB.22614.1	3314	5	intergenic	novelGene_4_1794	novel	PB.25344.5	2719	561	intergenic	novelGene_4_2403	novel
PB.11047.1	6150	4	intergenic	novelGene_4_225	novel	PB.14399.45	3551	2	intergenic	novelGene_4_1545	novel	PB.11584.11	4187	2	intergenic	novelGene_4_218	novel	PB.26653.1	999	2	intergenic	novelGene_4_3057	novel	PB.22614.2	2946	6	intergenic	novelGene_4_1795	novel	PB.25344.6	2746	2	intergenic	novelGene_4_2404	novel
PB.11047.2	6003	10	intergenic	novelGene_4_224	novel	PB.14399.46	3618	2	intergenic	novelGene_4_1546	novel	PB.11584.12	5620	2	intergenic	novelGene_4_219	novel	PB.26654.1	3187	5	intergenic	novelGene_4_3061	novel	PB.22614.3	881	2	intergenic	novelGene_4_1796	novel	PB.25344.7	2700	17	intergenic	novelGene_4_2405	novel
PB.11047.4	3157	2	intergenic	novelGene_4_226	novel	PB.14399.47	4439	17	intergenic	novelGene_4_1547	novel	PB.11584.13	3859	29	intergenic	novelGene_4_220	novel	PB.26658.1	751	11	intergenic	novelGene_4_3065	novel	PB.22618.2	582	61	intergenic	novelGene_4_1802	novel	PB.25344.8	2758	29	intergenic	novelGene_4_2406	novel
PB.11047.5	3455	2	intergenic	novelGene_4_227	novel	PB.14399.48	3807	2	intergenic	novelGene_4_1548	novel	PB.11584.15	3880	4	intergenic	novelGene_4_222	novel	PB.26659.1	1259	269	intergenic	novelGene_4_3066	novel	PB.22618.4	614	2	intergenic	novelGene_4_1803	novel	PB.25344.9	825	6	intergenic	novelGene_4_2407	novel
PB.10116.1	2593	2	intergenic	novelGene_4_39	novel	PB.14399.49	2761	3	intergenic	novelGene_4_1551	novel	PB.11584.16	3971	826	intergenic	novelGene_4_223	novel	PB.26660.1	549	19	intergenic	novelGene_4_3067	novel	PB.22608.1	3321	79	intergenic	novelGene_4_1786	novel	PB.25346.2	5272	2	intergenic	novelGene_4_2415	novel
PB.9701.1	2882	2	intergenic	novelGene_4_24	novel	PB.14399.5	3882	40	intergenic	novelGene_4_1505	novel	PB.11584.18	3999	28	intergenic	novelGene_4_225	novel	PB.26660.2	409	63	intergenic	novelGene_4_3068	novel	PB.22608.2	3000	2	intergenic	novelGene_4_1787	novel	PB.25364.1	1124	3	intergenic	novelGene_4_2475	novel
PB.9993.1	1990	2	intergenic	novelGene_4_34	novel	PB.14399.50	4052	3	intergenic	novelGene_4_1552	novel	PB.11584.19	3765	2	intergenic	novelGene_4_226	novel	PB.26661.1	772	23	intergenic	novelGene_4_3069	novel	PB.22610.2	3318	7	intergenic	novelGene_4_1789	novel	PB.25365.1	4678	6	intergenic	novelGene_4_2465	novel
PB.11055.10	3934	2	intergenic	novelGene_4_246	novel	PB.14399.51	3842	2	intergenic	novelGene_4_1549	novel	PB.11584.2	3983	2	intergenic	novelGene_4_209	novel	PB.26662.1	551	5	intergenic	novelGene_4_3070	novel	PB.22606.1	2053	2	intergenic	novelGene_4_1783	novel	PB.25368.4	862	2	intergenic	novelGene_4_2487	novel
PB.11055.11	5164	2	intergenic	novelGene_4_248	novel	PB.14399.52	3557	2	intergenic	novelGene_4_1550	novel	PB.11584.20	3812	4	intergenic	novelGene_4_227	novel	PB.26662.2	547	3	intergenic	novelGene_4_3071	novel	PB.22606.2	3861	2	intergenic	novelGene_4_1784	novel	PB.25804.1	2728	45	intergenic	novelGene_4_3628	novel
PB.11055.12	3891	30	intergenic	novelGene_4_249	novel	PB.14399.57	3690	3	intergenic	novelGene_4_1556	novel	PB.11584.22	3065	4	intergenic	novelGene_4_228	novel	PB.26664.1	681	3	intergenic	novelGene_4_3073	novel	PB.22994.1	1422	7	intergenic	novelGene_4_2834	novel	PB.25805.1	3354	4	intergenic	novelGene_4_3629	novel
PB.11055.13	4019	48	intergenic	novelGene_4_251	novel	PB.14399.6	4620	40	intergenic	novelGene_4_1508	novel	PB.11584.23	3091	20	intergenic	novelGene_4_229	novel	PB.26667.1	650	17	intergenic	novelGene_4_3077	novel	PB.22995.1	1899	18	intergenic	novelGene_4_2836	novel	PB.25806.1	1299	2	intergenic	novelGene_4_3630	novel
PB.11055.14	3979	595	intergenic	novelGene_4_250	novel	PB.14399.60	3678	4	intergenic	novelGene_4_1557	novel	PB.11584.24	2505	81	intergenic	novelGene_4_230	novel	PB.26667.2	659	3	intergenic	novelGene_4_3078	novel	PB.22995.3	678	110	intergenic	novelGene_4_2837	novel	PB.25806.2	783	2	intergenic	novelGene_4_3631	novel
PB.11055.15	4410	2	intergenic	novelGene_4_252	novel	PB.14399.61	3780	7	intergenic	novelGene_4_1560	novel	PB.11584.25	2384	4	intergenic	novelGene_4_231	novel	PB.26668.1	1810	351	intergenic	novelGene_4_3079	novel	PB.22999.1	705	83	intergenic	novelGene_4_2841	novel	PB.25806.3	5400	4	intergenic	novelGene_4_3632	novel
PB.11055.16	3774	2	intergenic	novelGene_4_253	novel	PB.14399.64	3483	3	intergenic	novelGene_4_1562	novel	PB.11584.3	3482	2	intergenic	novelGene_4_210	novel	PB.26669.5	2929	2	intergenic	novelGene_4_3082	novel	PB.23000.1	626	2	intergenic	novelGene_4_2843	novel	PB.25807.1	1132	2	intergenic	novelGene_4_3633	novel
PB.11055.17	3455	2	intergenic	novelGene_4_254	novel	PB.14399.65	3456	2	intergenic	novelGene_4_1559	novel	PB.11584.4	4145	8	intergenic	novelGene_4_211	novel	PB.26669.6	2436	2	intergenic	novelGene_4_3081	novel	PB.23004.1	953	3	intergenic	novelGene_4_2847	novel	PB.25803.2	937	7	intergenic	novelGene_4_3627	novel
PB.11055.18	3869	2	intergenic	novelGene_4_255	novel	PB.14399.66	3958	2	intergenic	novelGene_4_1563	novel	PB.11584.5	3935	4	intergenic	novelGene_4_214	novel	PB.26671.1	1665	8	intergenic	novelGene_4_3085	novel	PB.19447.1	818	2	intergenic	novelGene_4_269	novel	PB.25808.1	1318	25	intergenic	novelGene_4_3634	novel
PB.11055.19	5310	2	intergenic	novelGene_4_256	novel	PB.14399.67	3864	3	intergenic	novelGene_4_1564	novel	PB.11584.6	3919	4	intergenic	novelGene_4_213	novel	PB.26671.2	2113	2	intergenic	novelGene_4_3086	novel	PB.22629.3	1875	13	intergenic	novelGene_4_1820	novel	PB.25809.1	1129	2	intergenic	novelGene_4_3636	novel
PB.11055.2	4055	4	intergenic	novelGene_4_239	novel	PB.14399.68	3632	3	intergenic	novelGene_4_1565	novel	PB.11584.7	3770	2	intergenic	novelGene_4_212	novel	PB.26671.4	1628	3	intergenic	novelGene_4_3088	novel	PB.22629.6	793	57	intergenic	novelGene_4_1823	novel	PB.25809.2	1018	2	intergenic	novelGene_4_3637	novel
PB.11055.21	3681	21	intergenic	novelGene_4_258	novel	PB.14399.69	5512	2	intergenic	novelGene_4_1566	novel	PB.11584.9	3893	44	intergenic	novelGene_4_217	novel	PB.26671.5	1452	4	intergenic	novelGene_4_3089	novel	PB.22632.5	1792	2	intergenic	novelGene_4_1829	novel	PB.25809.3	638	3	intergenic	novelGene_4_3635	novel
PB.11055.24	3325	2	intergenic	novelGene_4_259	novel	PB.14399.7	4509	10	intergenic	novelGene_4_1509	novel	PB.10641.1	3034	2	intergenic	novelGene_4_43	novel	PB.26672.1	1603	2	intergenic	novelGene_4_3090	novel	PB.22633.1	4060	230	intergenic	novelGene_4_1833	novel	PB.25809.4	1610	3	intergenic	novelGene_4_3638	novel
PB.11055.28	2477	113	intergenic	novelGene_4_260	novel	PB.14399.70	3708	2	intergenic	novelGene_4_1567	novel	PB.10641.3	2431	3	intergenic	novelGene_4_44	novel	PB.26672.2	1253	2	intergenic	novelGene_4_3091	novel	PB.22633.2	3769	2	intergenic	novelGene_4_1832	novel	PB.25809.5	2307	33	intergenic	novelGene_4_3639	novel
PB.11055.29	3676	2	intergenic	novelGene_4_261	novel	PB.14399.71	3359	3	intergenic	novelGene_4_1568	novel	PB.10641.4	2361	2	intergenic	novelGene_4_45	novel	PB.26672.3	1184	6	intergenic	novelGene_4_3092	novel	PB.22633.4	1620	2	intergenic	novelGene_4_1834	novel	PB.25809.8	789	3	intergenic	novelGene_4_3642	novel
PB.11055.30	2335	4	intergenic	novelGene_4_262	novel	PB.14399.73	3660	4	intergenic	novelGene_4_1569	novel	PB.10961.1	4022	5	intergenic	novelGene_4_67	novel	PB.26672.4	1145	2	intergenic	novelGene_4_3093	novel	PB.22636.1	3563	14	intergenic	novelGene_4_1839	novel	PB.25811.1	2884	36	intergenic	novelGene_4_3645	novel
PB.11055.5	5077	2	intergenic	novelGene_4_242	novel	PB.14399.76	3859	2	intergenic	novelGene_4_1572	novel	PB.10961.3	3861	2	intergenic	novelGene_4_69	novel	PB.26673.1	1488	2	intergenic	novelGene_4_3094	novel	PB.22636.2	3209	3	intergenic	novelGene_4_1840	novel	PB.25811.2	1087	5	intergenic	novelGene_4_3644	novel
PB.11055.6	4008	11	intergenic	novelGene_4_243	novel	PB.14399.78	4109	33	intergenic	novelGene_4_1574	novel	PB.10961.5	3452	2	intergenic	novelGene_4_70	novel	PB.26674.1	1484	28	intergenic	novelGene_4_3095	novel	PB.22639.1	418	4	intergenic	novelGene_4_1842	novel	PB.25812.1	901	5	intergenic	novelGene_4_3646	novel
PB.11055.7	3874	22	intergenic	novelGene_4_244	novel	PB.14399.79	3843	3	intergenic	novelGene_4_1575	novel	PB.11593.1	2224	2	intergenic	novelGene_4_258	novel	PB.26675.3	2497	26	intergenic	novelGene_4_3097	novel	PB.22640.1	549	10	intergenic	novelGene_4_1843	novel	PB.25812.2	5902	106	intergenic	novelGene_4_3647	novel
PB.11055.8	4128	2	intergenic	novelGene_4_247	novel	PB.14399.80	3787	6	intergenic	novelGene_4_1576	novel	PB.11593.2	1718	6	intergenic	novelGene_4_259	novel	PB.26676.1	985	7	intergenic	novelGene_4_3098	novel	PB.22642.1	1091	3	intergenic	novelGene_4_1845	novel	PB.25812.5	3488	14	intergenic	novelGene_4_3649	novel
PB.11055.9	4055	2	intergenic	novelGene_4_245	novel	PB.14399.81	3864	2	intergenic	novelGene_4_1577	novel	PB.11595.1	983	22	intergenic	novelGene_4_263	novel	PB.26677.1	1284	2	intergenic	novelGene_4_3099	novel	PB.22643.1	1413	8	intergenic	novelGene_4_1846	novel	PB.25812.6	3242	2	intergenic	novelGene_4_3650	novel
PB.10153.1	3300	2	intergenic	novelGene_4_43	novel	PB.14399.82	3466	3	intergenic	novelGene_4_1578	novel	PB.11595.2	911	7	intergenic	novelGene_4_264	novel	PB.26678.1	2557	6	intergenic	novelGene_4_3100	novel	PB.22644.1	1548	205	intergenic	novelGene_4_1847	novel	PB.25829.2	773	9	intergenic	novelGene_4_3738	novel
PB.10153.2	2496	2	intergenic	novelGene_4_44	novel	PB.14399.83	3785	2	intergenic	novelGene_4_1579	novel	PB.11595.3	2288	5	intergenic	novelGene_4_261	novel	PB.26679.2	1012	27	intergenic	novelGene_4_3102	novel	PB.22645.1	1069	12	intergenic	novelGene_4_1848	novel	PB.25829.3	637	1489	intergenic	novelGene_4_3739	novel
PB.10153.3	2237	2	intergenic	novelGene_4_45	novel	PB.14399.84	3802	2	intergenic	novelGene_4_1580	novel	PB.11595.4	2205	8	intergenic	novelGene_4_265	novel	PB.26681.1	1094	157	intergenic	novelGene_4_3106	novel	PB.22646.1	511	2	intergenic	novelGene_4_1849	novel	PB.25829.4	564	2	intergenic	novelGene_4_3740	novel
PB.10448.1	8318	3	intergenic	novelGene_4_66	novel	PB.14399.85	3332	3	intergenic	novelGene_4_1581	novel	PB.11595.5	2095	2	intergenic	novelGene_4_262	novel	PB.26682.1	1204	36	intergenic	novelGene_4_3107	novel	PB.22648.1	616	12	intergenic	novelGene_4_1851	novel	PB.25829.5	578	166	intergenic	novelGene_4_3741	novel
PB.10448.3	5016	2	intergenic	novelGene_4_67	novel	PB.14399.86	4364	2	intergenic	novelGene_4_1582	novel	PB.11595.6	2168	2	intergenic	novelGene_4_266	novel	PB.27101.1	741	2	intergenic	novelGene_4_4092	novel	PB.22650.1	961	3	intergenic	novelGene_4_1853	novel	PB.25829.6	1484	10	intergenic	novelGene_4_3742	novel
PB.10450.1	1317	2	intergenic	novelGene_4_69	novel	PB.14399.87	3558	39	intergenic	novelGene_4_1583	novel	PB.11595.7	2088	33	intergenic	novelGene_4_267	novel	PB.27104.3	966	8	intergenic	novelGene_4_4099	novel	PB.22650.2	835	85	intergenic	novelGene_4_1854	novel	PB.25830.1	1061	195	intergenic	novelGene_4_3743	novel
PB.11065.1	2287	3	intergenic	novelGene_4_291	novel	PB.14399.9	3458	9	intergenic	novelGene_4_1507	novel	PB.11595.8	2130	2	intergenic	novelGene_4_268	novel	PB.27104.6	957	2	intergenic	novelGene_4_4101	novel	PB.22650.3	692	2	intergenic	novelGene_4_1855	novel	PB.25830.2	515	3	intergenic	novelGene_4_3744	novel
PB.11065.2	2171	4	intergenic	novelGene_4_292	novel	PB.14399.90	3389	2	intergenic	novelGene_4_1586	novel	PB.11596.1	2556	3	intergenic	novelGene_4_269	novel	PB.27106.1	696	7	intergenic	novelGene_4_4103	novel	PB.22651.1	1810	248	intergenic	novelGene_4_1856	novel	PB.25831.1	1334	3	intergenic	novelGene_4_3745	novel
PB.11067.1	983	17	intergenic	novelGene_4_295	novel	PB.14399.91	3575	37	intergenic	novelGene_4_1587	novel	PB.11596.2	2498	50	intergenic	novelGene_4_270	novel	PB.27107.1	1040	3	intergenic	novelGene_4_4104	novel	PB.22652.3	3374	32	intergenic	novelGene_4_1859	novel	PB.26035.1	580	3	intergenic	novelGene_4_4305	novel
PB.11067.2	911	3	intergenic	novelGene_4_296	novel	PB.14399.92	3455	10	intergenic	novelGene_4_1588	novel	PB.11596.3	2407	117	intergenic	novelGene_4_271	novel	PB.27107.2	594	15	intergenic	novelGene_4_4105	novel	PB.22652.4	3139	11	intergenic	novelGene_4_1858	novel	PB.26035.10	1212	4	intergenic	novelGene_4_4317	novel
PB.11067.3	696	2	intergenic	novelGene_4_297	novel	PB.14399.93	3370	2	intergenic	novelGene_4_1589	novel	PB.11596.4	2901	3	intergenic	novelGene_4_272	novel	PB.27108.4	700	3	intergenic	novelGene_4_4109	novel	PB.22652.6	542	4	intergenic	novelGene_4_1860	novel	PB.26035.12	3743	2	intergenic	novelGene_4_4319	novel
PB.11067.4	3221	2	intergenic	novelGene_4_294	novel	PB.14399.94	3403	2	intergenic	novelGene_4_1590	novel	PB.11596.5	4050	2	intergenic	novelGene_4_273	novel	PB.27108.5	645	2	intergenic	novelGene_4_4110	novel	PB.22653.2	1571	2	intergenic	novelGene_4_1861	novel	PB.26035.13	2077	4	intergenic	novelGene_4_4320	novel
PB.11067.5	2088	58	intergenic	novelGene_4_298	novel	PB.14399.95	3171	2	intergenic	novelGene_4_1591	novel	PB.11596.6	2363	2	intergenic	novelGene_4_274	novel	PB.27109.1	2921	11	intergenic	novelGene_4_4111	novel	PB.22654.1	1934	2	intergenic	novelGene_4_1862	novel	PB.26035.14	3982	17	intergenic	novelGene_4_4321	novel
PB.11067.6	2076	5	intergenic	novelGene_4_299	novel	PB.14399.96	4202	2	intergenic	novelGene_4_1592	novel	PB.11597.1	1317	17	intergenic	novelGene_4_275	novel	PB.27109.2	3145	70	intergenic	novelGene_4_4112	novel	PB.22654.2	1748	10	intergenic	novelGene_4_1863	novel	PB.26035.15	1526	8	intergenic	novelGene_4_4322	novel
PB.11068.1	3327	5	intergenic	novelGene_4_300	novel	PB.14399.98	2854	3	intergenic	novelGene_4_1593	novel	PB.11601.1	1637	13	intergenic	novelGene_4_282	novel	PB.27110.1	616	85	intergenic	novelGene_4_4113	novel	PB.22655.1	1286	46	intergenic	novelGene_4_1865	novel	PB.26035.16	1978	3	intergenic	novelGene_4_4323	novel
PB.11068.2	2559	2	intergenic	novelGene_4_301	novel	PB.14400.1	1881	3	intergenic	novelGene_4_1595	novel	PB.11601.3	2575	5	intergenic	novelGene_4_283	novel	PB.27110.2	592	141	intergenic	novelGene_4_4114	novel	PB.22655.2	1174	2	intergenic	novelGene_4_1864	novel	PB.26035.17	3818	4	intergenic	novelGene_4_4325	novel
PB.11068.3	2497	25	intergenic	novelGene_4_302	novel	PB.14400.10	3928	12	intergenic	novelGene_4_1604	novel	PB.11591.1	2608	4	intergenic	novelGene_4_252	novel	PB.27111.2	2648	3	intergenic	novelGene_4_4117	novel	PB.22658.1	1312	4	intergenic	novelGene_4_1868	novel	PB.26035.2	536	4	intergenic	novelGene_4_4306	novel
PB.11068.4	2901	8	intergenic	novelGene_4_303	novel	PB.14400.11	3593	25	intergenic	novelGene_4_1605	novel	PB.11591.2	1457	5	intergenic	novelGene_4_253	novel	PB.27115.1	430	4	intergenic	novelGene_4_4121	novel	PB.22659.1	3414	2	intergenic	novelGene_4_1870	novel	PB.26035.5	738	2	intergenic	novelGene_4_4309	novel
PB.11068.6	2295	17	intergenic	novelGene_4_304	novel	PB.14400.12	3056	26	intergenic	novelGene_4_1606	novel	PB.11591.4	965	2	intergenic	novelGene_4_255	novel	PB.27116.1	1762	2	intergenic	novelGene_4_4122	novel	PB.22659.2	3256	4	intergenic	novelGene_4_1869	novel	PB.26035.6	787	2	intergenic	novelGene_4_4310	novel
PB.11070.7	4138	2	intergenic	novelGene_4_307	novel	PB.14400.13	4890	2	intergenic	novelGene_4_1607	novel	PB.11592.1	969	8	intergenic	novelGene_4_256	novel	PB.27117.2	2653	4	intergenic	novelGene_4_4124	novel	PB.22660.2	2504	66	intergenic	novelGene_4_1873	novel	PB.26035.9	4231	5	intergenic	novelGene_4_4316	novel
PB.11071.1	2617	4	intergenic	novelGene_4_312	novel	PB.14400.2	1708	6	intergenic	novelGene_4_1596	novel	PB.11592.3	886	5	intergenic	novelGene_4_257	novel	PB.27117.4	2141	5	intergenic	novelGene_4_4125	novel	PB.22661.1	1029	24	intergenic	novelGene_4_1874	novel	PB.26036.1	921	11	intergenic	novelGene_4_4313	novel
PB.11063.1	1283	2	intergenic	novelGene_4_286	novel	PB.14400.4	4538	2	intergenic	novelGene_4_1598	novel	PB.11590.1	2793	3	intergenic	novelGene_4_240	novel	PB.27117.5	1993	3	intergenic	novelGene_4_4126	novel	PB.22662.1	2509	8	intergenic	novelGene_4_1875	novel	PB.26036.2	437	6	intergenic	novelGene_4_4314	novel
PB.11063.2	1168	106	intergenic	novelGene_4_287	novel	PB.14400.5	3567	13	intergenic	novelGene_4_1599	novel	PB.11590.10	2893	9	intergenic	novelGene_4_251	novel	PB.27118.1	2680	2	intergenic	novelGene_4_4127	novel	PB.22662.2	3000	68	intergenic	novelGene_4_1876	novel	PB.25813.1	1143	2	intergenic	novelGene_4_3652	novel
PB.11063.3	1185	4	intergenic	novelGene_4_288	novel	PB.14400.6	3604	3	intergenic	novelGene_4_1600	novel	PB.11590.11	1976	3	intergenic	novelGene_4_250	novel	PB.27119.2	1191	2	intergenic	novelGene_4_4129	novel	PB.22663.1	654	8	intergenic	novelGene_4_1877	novel	PB.25828.1	588	2	intergenic	novelGene_4_3735	novel
PB.11064.1	760	2	intergenic	novelGene_4_289	novel	PB.14400.7	3321	25	intergenic	novelGene_4_1601	novel	PB.11590.12	1961	16	intergenic	novelGene_4_249	novel	PB.27121.1	1222	2	intergenic	novelGene_4_4131	novel	PB.23006.1	614	3	intergenic	novelGene_4_2849	novel	PB.25828.2	719	472	intergenic	novelGene_4_3736	novel
PB.11064.2	1658	2	intergenic	novelGene_4_290	novel	PB.14400.8	3546	197	intergenic	novelGene_4_1602	novel	PB.11590.2	2096	5	intergenic	novelGene_4_241	novel	PB.27121.2	1309	2	intergenic	novelGene_4_4132	novel	PB.23008.1	1091	9	intergenic	novelGene_4_2851	novel	PB.25814.1	2264	6	intergenic	novelGene_4_3654	novel
PB.11062.1	2037	3	intergenic	novelGene_4_272	novel	PB.14400.9	3517	2	intergenic	novelGene_4_1603	novel	PB.11590.3	3676	2	intergenic	novelGene_4_244	novel	PB.27122.1	890	35	intergenic	novelGene_4_4134	novel	PB.23008.2	1324	2	intergenic	novelGene_4_2852	novel	PB.25814.2	2239	4	intergenic	novelGene_4_3655	novel
PB.11062.10	2002	2	intergenic	novelGene_4_281	novel	PB.14401.1	2886	7	intergenic	novelGene_4_1608	novel	PB.11590.4	3366	2	intergenic	novelGene_4_245	novel	PB.27123.1	723	6	intergenic	novelGene_4_4135	novel	PB.23008.3	1734	4	intergenic	novelGene_4_2853	novel	PB.25817.2	1868	2	intergenic	novelGene_4_3664	novel
PB.11062.11	2906	3	intergenic	novelGene_4_284	novel	PB.14402.1	1418	7	intergenic	novelGene_4_1610	novel	PB.11590.5	2981	3	intergenic	novelGene_4_246	novel	PB.27124.1	1221	11	intergenic	novelGene_4_4137	novel	PB.23008.5	4079	3	intergenic	novelGene_4_2855	novel	PB.25817.4	1063	3723	intergenic	novelGene_4_3665	novel
PB.11062.12	2893	14	intergenic	novelGene_4_285	novel	PB.14402.2	1527	442	intergenic	novelGene_4_1609	novel	PB.11590.6	2808	40	intergenic	novelGene_4_247	novel	PB.27126.1	2257	2	intergenic	novelGene_4_4139	novel	PB.23008.6	1216	73	intergenic	novelGene_4_2856	novel	PB.25817.6	613	2	intergenic	novelGene_4_3662	novel
PB.11062.13	1961	22	intergenic	novelGene_4_282	novel	PB.14403.1	4011	38	intergenic	novelGene_4_1612	novel	PB.11590.7	2050	6	intergenic	novelGene_4_242	novel	PB.27127.2	1676	5	intergenic	novelGene_4_4142	novel	PB.23010.1	1262	19	intergenic	novelGene_4_2859	novel	PB.25819.2	2552	2	intergenic	novelGene_4_3670	novel
PB.11062.14	1889	5	intergenic	novelGene_4_283	novel	PB.14403.2	1550	50	intergenic	novelGene_4_1614	novel	PB.11590.8	1876	90	intergenic	novelGene_4_243	novel	PB.27128.10	1628	119	intergenic	novelGene_4_4149	novel	PB.23012.1	594	2	intergenic	novelGene_4_2862	novel	PB.25819.3	1573	3	intergenic	novelGene_4_3673	novel
PB.11062.2	2303	2	intergenic	novelGene_4_273	novel	PB.14403.3	4135	13	intergenic	novelGene_4_1615	novel	PB.11590.9	1358	2	intergenic	novelGene_4_248	novel	PB.27128.11	1543	2	intergenic	novelGene_4_4148	novel	PB.23012.2	623	30	intergenic	novelGene_4_2863	novel	PB.25819.5	2563	2	intergenic	novelGene_4_3672	novel
PB.11062.3	3026	2	intergenic	novelGene_4_275	novel	PB.14403.4	3842	6	intergenic	novelGene_4_1613	novel	PB.11586.1	4835	17	intergenic	novelGene_4_233	novel	PB.27128.13	1470	15	intergenic	novelGene_4_4150	novel	PB.23012.3	593	46	intergenic	novelGene_4_2864	novel	PB.25819.6	1713	12	intergenic	novelGene_4_3674	novel
PB.11062.4	2094	2	intergenic	novelGene_4_274	novel	PB.14403.5	3978	8	intergenic	novelGene_4_1616	novel	PB.11586.2	2334	2	intergenic	novelGene_4_234	novel	PB.27128.16	1274	6	intergenic	novelGene_4_4151	novel	PB.23012.4	548	4	intergenic	novelGene_4_2865	novel	PB.25819.7	1650	470	intergenic	novelGene_4_3675	novel
PB.11062.5	2274	2	intergenic	novelGene_4_276	novel	PB.14406.2	2216	4	intergenic	novelGene_4_1627	novel	PB.11588.2	3493	2	intergenic	novelGene_4_237	novel	PB.27128.19	1659	138	intergenic	novelGene_4_4152	novel	PB.23012.5	500	38	intergenic	novelGene_4_2866	novel	PB.25819.8	1673	713	intergenic	novelGene_4_3676	novel
PB.11062.6	3364	2	intergenic	novelGene_4_277	novel	PB.14406.3	2599	2	intergenic	novelGene_4_1628	novel	PB.11588.3	1276	4	intergenic	novelGene_4_238	novel	PB.27128.2	1708	8	intergenic	novelGene_4_4143	novel	PB.23015.1	3428	13	intergenic	novelGene_4_2871	novel	PB.25819.9	1361	3	intergenic	novelGene_4_3677	novel
PB.11062.7	2050	6	intergenic	novelGene_4_278	novel	PB.14407.2	1324	20	intergenic	novelGene_4_1629	novel	PB.11858.1	2058	2	intergenic	novelGene_4_984	novel	PB.27128.3	1548	8	intergenic	novelGene_4_4145	novel	PB.23015.2	3305	29	intergenic	novelGene_4_2872	novel	PB.25820.1	960	11	intergenic	novelGene_4_3678	novel
PB.11062.8	1875	43	intergenic	novelGene_4_279	novel	PB.14409.3	4214	2	intergenic	novelGene_4_1632	novel	PB.11858.4	5846	5	intergenic	novelGene_4_986	novel	PB.27128.4	1781	7	intergenic	novelGene_4_4144	novel	PB.23016.4	1371	9	intergenic	novelGene_4_2875	novel	PB.25820.11	917	5	intergenic	novelGene_4_3688	novel
PB.11062.9	3252	2	intergenic	novelGene_4_280	novel	PB.14410.1	736	21	intergenic	novelGene_4_1633	novel	PB.11168.1	1109	3	intergenic	novelGene_4_86	novel	PB.27128.7	1671	2	intergenic	novelGene_4_4146	novel	PB.23017.1	1322	17	intergenic	novelGene_4_2876	novel	PB.25820.12	4786	15730	intergenic	novelGene_4_3689	novel
PB.11058.1	2383	2	intergenic	novelGene_4_266	novel	PB.14411.1	3741	2	intergenic	novelGene_4_1635	novel	PB.11359.1	4253	2	intergenic	novelGene_4_92	novel	PB.27128.9	1322	8	intergenic	novelGene_4_4147	novel	PB.23018.1	1475	9	intergenic	novelGene_4_2880	novel	PB.25820.13	5991	2	intergenic	novelGene_4_3691	novel
PB.11060.2	5014	2	intergenic	novelGene_4_269	novel	PB.14412.1	2594	14	intergenic	novelGene_4_1636	novel	PB.11359.2	4010	4	intergenic	novelGene_4_93	novel	PB.27129.1	613	2	intergenic	novelGene_4_4154	novel	PB.23019.1	1230	67	intergenic	novelGene_4_2882	novel	PB.25820.15	645	35	intergenic	novelGene_4_3693	novel
PB.11060.3	4324	2	intergenic	novelGene_4_270	novel	PB.14413.2	2418	2	intergenic	novelGene_4_1638	novel	PB.11359.3	4117	3	intergenic	novelGene_4_94	novel	PB.27131.2	2027	3	intergenic	novelGene_4_4156	novel	PB.23019.2	1581	2	intergenic	novelGene_4_2883	novel	PB.25820.17	520	19	intergenic	novelGene_4_3695	novel
PB.11306.1	1976	2	intergenic	novelGene_4_1098	novel	PB.14415.1	2503	8	intergenic	novelGene_4_1640	novel	PB.12047.1	2315	8	intergenic	novelGene_4_1384	novel	PB.27132.1	809	3	intergenic	novelGene_4_4157	novel	PB.23021.1	3322	11	intergenic	novelGene_4_2884	novel	PB.25820.18	501	17	intergenic	novelGene_4_3696	novel
PB.11306.2	614	4	intergenic	novelGene_4_1099	novel	PB.14416.1	3231	5	intergenic	novelGene_4_1641	novel	PB.12048.1	3634	2	intergenic	novelGene_4_1385	novel	PB.27135.1	1598	25	intergenic	novelGene_4_4161	novel	PB.23022.1	4689	5	intergenic	novelGene_4_2885	novel	PB.25820.6	1041	22	intergenic	novelGene_4_3683	novel
PB.11307.1	1746	2	intergenic	novelGene_4_1100	novel	PB.14417.2	4545	3	intergenic	novelGene_4_1643	novel	PB.12050.1	1331	2	intergenic	novelGene_4_1387	novel	PB.27135.2	1870	2	intergenic	novelGene_4_4162	novel	PB.23024.1	4800	6	intergenic	novelGene_4_2887	novel	PB.25820.7	747	2	intergenic	novelGene_4_3684	novel
PB.10819.1	4039	2	intergenic	novelGene_4_95	novel	PB.14417.3	4631	248	intergenic	novelGene_4_1644	novel	PB.12060.2	2935	5	intergenic	novelGene_4_1389	novel	PB.27137.1	411	3	intergenic	novelGene_4_4164	novel	PB.23025.3	1744	38	intergenic	novelGene_4_2890	novel	PB.25820.9	806	46	intergenic	novelGene_4_3686	novel
PB.10819.2	4224	2	intergenic	novelGene_4_96	novel	PB.14417.4	4707	3	intergenic	novelGene_4_1645	novel	PB.12168.3	2913	2	intergenic	novelGene_4_1394	novel	PB.27138.1	646	272	intergenic	novelGene_4_4165	novel	PB.23026.1	1786	15	intergenic	novelGene_4_2891	novel	PB.25821.1	1599	2	intergenic	novelGene_4_3699	novel
PB.10819.3	4104	3	intergenic	novelGene_4_97	novel	PB.14417.5	5416	2	intergenic	novelGene_4_1646	novel	PB.1042.1	4374	2	intergenic	novelGene_0_33	novel	PB.27138.2	585	37	intergenic	novelGene_4_4166	novel	PB.23026.2	1802	2287	intergenic	novelGene_4_2894	novel	PB.25822.1	4192	2	intergenic	novelGene_4_3690	novel
PB.11072.2	4003	8	intergenic	novelGene_4_313	novel	PB.14417.6	4798	3	intergenic	novelGene_4_1647	novel	PB.1061.2	3479	7	intergenic	novelGene_0_34	novel	PB.27141.3	3726	26	intergenic	novelGene_4_4174	novel	PB.23026.3	1693	10	intergenic	novelGene_4_2892	novel	PB.25822.2	551	7	intergenic	novelGene_4_3697	novel
PB.11074.1	2451	2	intergenic	novelGene_4_315	novel	PB.14417.7	4506	4	intergenic	novelGene_4_1648	novel	PB.1101.1	2889	2	intergenic	novelGene_0_35	novel	PB.27141.4	3405	2	intergenic	novelGene_4_4173	novel	PB.23026.4	1656	6	intergenic	novelGene_4_2893	novel	PB.25822.4	799	3	intergenic	novelGene_4_3700	novel
PB.11074.2	2093	6	intergenic	novelGene_4_316	novel	PB.14417.8	4382	6	intergenic	novelGene_4_1649	novel	PB.1121.1	2857	2	intergenic	novelGene_0_36	novel	PB.27143.3	1805	2	intergenic	novelGene_4_4178	novel	PB.23027.1	1149	2	intergenic	novelGene_4_2896	novel	PB.25822.5	776	2	intergenic	novelGene_4_3701	novel
PB.11496.1	3370	2	intergenic	novelGene_4_1538	novel	PB.14417.9	3372	2	intergenic	novelGene_4_1650	novel	PB.1179.9	3405	2	intergenic	novelGene_0_37	novel	PB.27144.1	1490	4	intergenic	novelGene_4_4181	novel	PB.23028.1	1214	193	intergenic	novelGene_4_2897	novel	PB.25822.6	779	1029	intergenic	novelGene_4_3703	novel
PB.11496.2	3358	2	intergenic	novelGene_4_1539	novel	PB.14418.1	1880	28	intergenic	novelGene_4_1651	novel	PB.1209.2	2026	2	intergenic	novelGene_0_38	novel	PB.27144.2	650	105	intergenic	novelGene_4_4182	novel	PB.23029.1	1459	14	intergenic	novelGene_4_2898	novel	PB.25822.7	695	5	intergenic	novelGene_4_3704	novel
PB.11498.1	1359	2	intergenic	novelGene_4_1541	novel	PB.14419.1	1221	3	intergenic	novelGene_4_1652	novel	PB.1212.1	5457	2	intergenic	novelGene_0_39	novel	PB.27145.1	899	6	intergenic	novelGene_4_4183	novel	PB.23029.2	1928	12	intergenic	novelGene_4_2899	novel	PB.25822.8	2715	2	intergenic	novelGene_4_3702	novel
PB.11510.1	2799	2	intergenic	novelGene_4_1542	novel	PB.14421.1	3412	2	intergenic	novelGene_4_1654	novel	PB.1216.2	4253	2	intergenic	novelGene_0_40	novel	PB.27146.3	1839	2	intergenic	novelGene_4_4185	novel	PB.23029.3	1677	88	intergenic	novelGene_4_2900	novel	PB.25822.9	517	2	intergenic	novelGene_4_3705	novel
PB.1012.3	3426	5	intergenic	novelGene_0_25	novel	PB.14421.2	3639	2	intergenic	novelGene_4_1655	novel	PB.1232.1	1109	2	intergenic	novelGene_0_41	novel	PB.27147.1	1687	4	intergenic	novelGene_4_4187	novel	PB.23030.1	1351	15	intergenic	novelGene_4_2902	novel	PB.25824.1	978	160	intergenic	novelGene_4_3708	novel
PB.1018.16	2962	2	intergenic	novelGene_0_26	novel	PB.14421.4	1847	2	intergenic	novelGene_4_1656	novel	PB.126.1	4395	2	intergenic	novelGene_0_6	novel	PB.27147.2	1272	69	intergenic	novelGene_4_4186	novel	PB.23030.3	1404	19	intergenic	novelGene_4_2904	novel	PB.25824.10	629	237	intergenic	novelGene_4_3710	novel
PB.1078.8	2344	2	intergenic	novelGene_0_27	novel	PB.14422.1	3035	4	intergenic	novelGene_4_1658	novel	PB.127.1	4353	2	intergenic	novelGene_0_7	novel	PB.27148.1	1199	254	intergenic	novelGene_4_4188	novel	PB.23032.1	3662	2	intergenic	novelGene_4_2916	novel	PB.25824.11	650	2	intergenic	novelGene_4_3711	novel
PB.1091.1	2196	2	intergenic	novelGene_0_28	novel	PB.14422.2	2821	2	intergenic	novelGene_4_1659	novel	PB.128.2	6071	2	intergenic	novelGene_0_8	novel	PB.27152.1	868	11	intergenic	novelGene_4_4194	novel	PB.23032.10	3637	31	intergenic	novelGene_4_2927	novel	PB.25824.12	1191	9	intergenic	novelGene_4_3718	novel
PB.1143.2	5213	2	intergenic	novelGene_0_29	novel	PB.14423.1	1387	2	intergenic	novelGene_4_1660	novel	PB.154.37	5927	3	intergenic	novelGene_0_9	novel	PB.27152.2	859	2	intergenic	novelGene_4_4195	novel	PB.23032.11	3666	2	intergenic	novelGene_4_2926	novel	PB.25824.13	1200	2	intergenic	novelGene_4_3721	novel
PB.1144.1	3523	2	intergenic	novelGene_0_30	novel	PB.14425.1	1822	3	intergenic	novelGene_4_1662	novel	PB.219.5	3860	2	intergenic	novelGene_0_10	novel	PB.27155.1	3160	3	intergenic	novelGene_4_4200	novel	PB.23032.12	3459	2	intergenic	novelGene_4_2928	novel	PB.25824.14	983	7	intergenic	novelGene_4_3719	novel
PB.141.1	5067	2	intergenic	novelGene_0_7	novel	PB.14426.1	184	3	intergenic	novelGene_4_1663	novel	PB.26.1	448	2	intergenic	novelGene_0_2	novel	PB.27156.1	762	17	intergenic	novelGene_4_4201	novel	PB.23032.16	3566	2	intergenic	novelGene_4_2930	novel	PB.25824.17	779	58	intergenic	novelGene_4_3720	novel
PB.167.11	3679	2	intergenic	novelGene_0_8	novel	PB.14428.1	1926	18	intergenic	novelGene_4_1665	novel	PB.3.1	5432	2	intergenic	novelGene_0_1	novel	PB.27156.2	577	8	intergenic	novelGene_4_4202	novel	PB.23032.17	3576	8	intergenic	novelGene_4_2931	novel	PB.25824.2	1159	22	intergenic	novelGene_4_3709	novel
PB.179.36	3528	2	intergenic	novelGene_0_9	novel	PB.14429.1	584	7	intergenic	novelGene_4_1666	novel	PB.308.1	4603	2	intergenic	novelGene_0_11	novel	PB.27157.4	3622	5	intergenic	novelGene_4_4204	novel	PB.23032.19	3573	3	intergenic	novelGene_4_2933	novel	PB.25824.4	1460	246	intergenic	novelGene_4_3716	novel
PB.25.1	1050	2	intergenic	novelGene_0_1	novel	PB.14430.1	3290	3	intergenic	novelGene_4_1667	novel	PB.338.1	7169	2	intergenic	novelGene_0_12	novel	PB.27157.7	3869	2	intergenic	novelGene_4_4206	novel	PB.23032.20	3522	3	intergenic	novelGene_4_2934	novel	PB.25824.6	1127	2	intergenic	novelGene_4_3714	novel
PB.302.2	3284	6	intergenic	novelGene_0_10	novel	PB.14430.2	2828	4	intergenic	novelGene_4_1669	novel	PB.359.1	5142	2	intergenic	novelGene_0_13	novel	PB.27157.8	3863	6	intergenic	novelGene_4_4205	novel	PB.23032.4	3504	2	intergenic	novelGene_4_2919	novel	PB.25824.8	868	29	intergenic	novelGene_4_3712	novel
PB.40.1	5529	2	intergenic	novelGene_0_2	novel	PB.14430.5	2825	3	intergenic	novelGene_4_1671	novel	PB.40.1	3850	2	intergenic	novelGene_0_3	novel	PB.27159.1	1613	2	intergenic	novelGene_4_4210	novel	PB.23032.5	3619	2	intergenic	novelGene_4_2920	novel	PB.25824.9	717	47	intergenic	novelGene_4_3713	novel
PB.417.1	339	2	intergenic	novelGene_0_11	novel	PB.14430.6	2474	3	intergenic	novelGene_4_1670	novel	PB.411.3	3494	2	intergenic	novelGene_0_14	novel	PB.27159.4	1863	2	intergenic	novelGene_4_4212	novel	PB.23032.8	4041	6	intergenic	novelGene_4_2924	novel	PB.26132.3	1425	6	intergenic	novelGene_4_4613	novel
PB.418.2	159	2	intergenic	novelGene_0_12	novel	PB.14430.7	2527	4	intergenic	novelGene_4_1673	novel	PB.443.1	7579	2	intergenic	novelGene_0_15	novel	PB.27160.4	1532	63	intergenic	novelGene_4_4214	novel	PB.23032.9	3716	476	intergenic	novelGene_4_2925	novel	PB.26133.1	1025	5	intergenic	novelGene_4_4614	novel
PB.420.22	3191	2	intergenic	novelGene_0_13	novel	PB.14430.8	2889	174	intergenic	novelGene_4_1672	novel	PB.463.1	3248	2	intergenic	novelGene_0_16	novel	PB.27160.5	1402	5	intergenic	novelGene_4_4216	novel	PB.23034.2	1796	4	intergenic	novelGene_4_2937	novel	PB.26133.2	477	337	intergenic	novelGene_4_4615	novel
PB.48.3	5246	2	intergenic	novelGene_0_3	novel	PB.14430.9	2828	2	intergenic	novelGene_4_1674	novel	PB.481.1	7681	2	intergenic	novelGene_0_17	novel	PB.27160.6	1331	6	intergenic	novelGene_4_4215	novel	PB.23035.1	1490	2	intergenic	novelGene_4_2940	novel	PB.26134.3	1635	2	intergenic	novelGene_4_4617	novel
PB.484.1	3049	2	intergenic	novelGene_0_14	novel	PB.14443.1	3951	2	intergenic	novelGene_4_1695	novel	PB.501.10	3302	2	intergenic	novelGene_0_18	novel	PB.27161.1	3284	2	intergenic	novelGene_4_4217	novel	PB.23036.1	726	2	intergenic	novelGene_4_2941	novel	PB.25375.1	743	2	intergenic	novelGene_4_2503	novel
PB.506.3	4072	2	intergenic	novelGene_0_15	novel	PB.14443.10	4294	622	intergenic	novelGene_4_1702	novel	PB.503.1	4088	2	intergenic	novelGene_0_19	novel	PB.27161.4	1435	5	intergenic	novelGene_4_4218	novel	PB.23037.1	2790	14	intergenic	novelGene_4_2942	novel	PB.25375.2	746	153	intergenic	novelGene_4_2504	novel
PB.524.1	4953	2	intergenic	novelGene_0_16	novel	PB.14443.11	4212	2	intergenic	novelGene_4_1704	novel	PB.505.5	5611	2	intergenic	novelGene_0_20	novel	PB.27163.1	1829	5	intergenic	novelGene_4_4220	novel	PB.23037.3	2224	4	intergenic	novelGene_4_2945	novel	PB.25380.2	680	2	intergenic	novelGene_4_2510	novel
PB.63.1	2060	3	intergenic	novelGene_0_4	novel	PB.14443.12	4178	2	intergenic	novelGene_4_1703	novel	PB.505.7	6876	2	intergenic	novelGene_0_21	novel	PB.27164.1	2734	42	intergenic	novelGene_4_4221	novel	PB.23037.6	2265	5	intergenic	novelGene_4_2944	novel	PB.25380.3	1109	7	intergenic	novelGene_4_2511	novel
PB.634.1	3597	2	intergenic	novelGene_0_17	novel	PB.14443.13	3989	3	intergenic	novelGene_4_1701	novel	PB.516.3	4035	2	intergenic	novelGene_0_22	novel	PB.27164.2	2762	2	intergenic	novelGene_4_4222	novel	PB.23038.1	576	2	intergenic	novelGene_4_2946	novel	PB.25377.1	1255	2	intergenic	novelGene_4_2506	novel
PB.80.1	4370	2	intergenic	novelGene_0_5	novel	PB.14443.15	5446	9	intergenic	novelGene_4_1707	novel	PB.533.1	3672	2	intergenic	novelGene_0_23	novel	PB.27164.4	1972	33	intergenic	novelGene_4_4223	novel	PB.23039.1	1121	35	intergenic	novelGene_4_2947	novel	PB.25370.1	3514	8	intergenic	novelGene_4_2494	novel
PB.804.25	3064	2	intergenic	novelGene_0_18	novel	PB.14443.16	4516	43	intergenic	novelGene_4_1711	novel	PB.535.1	3218	2	intergenic	novelGene_0_24	novel	PB.27164.7	784	2	intergenic	novelGene_4_4224	novel	PB.23039.2	967	2	intergenic	novelGene_4_2948	novel	PB.25370.2	1131	64	intergenic	novelGene_4_2495	novel
PB.81.1	7893	2	intergenic	novelGene_0_6	novel	PB.14443.17	4459	3	intergenic	novelGene_4_1712	novel	PB.563.5	5049	2	intergenic	novelGene_0_25	novel	PB.27165.1	2495	6	intergenic	novelGene_4_4226	novel	PB.23041.3	1703	3	intergenic	novelGene_4_2952	novel	PB.25370.3	991	7	intergenic	novelGene_4_2496	novel
PB.880.1	687	2	intergenic	novelGene_0_19	novel	PB.14443.20	4227	5	intergenic	novelGene_4_1709	novel	PB.573.1	3557	2	intergenic	novelGene_0_26	novel	PB.27166.2	1293	2	intergenic	novelGene_4_4227	novel	PB.23043.1	732	316	intergenic	novelGene_4_2954	novel	PB.25370.4	747	2	intergenic	novelGene_4_2497	novel
PB.901.3	4675	2	intergenic	novelGene_0_20	novel	PB.14443.22	4171	2	intergenic	novelGene_4_1713	novel	PB.773.1	3063	2	intergenic	novelGene_0_28	novel	PB.27166.5	2622	19	intergenic	novelGene_4_4228	novel	PB.23044.1	2839	2	intergenic	novelGene_4_2955	novel	PB.25374.2	703	18	intergenic	novelGene_4_2502	novel
PB.902.1	4207	2	intergenic	novelGene_0_21	novel	PB.14443.24	3948	7	intergenic	novelGene_4_1706	novel	PB.81.1	4300	2	intergenic	novelGene_0_4	novel	PB.27167.1	1364	13	intergenic	novelGene_4_4231	novel	PB.23045.2	2477	12	intergenic	novelGene_4_2957	novel	PB.25381.4	2350	8	intergenic	novelGene_4_2516	novel
PB.919.1	4177	2	intergenic	novelGene_0_22	novel	PB.14443.25	3893	9	intergenic	novelGene_4_1708	novel	PB.85.1	5675	2	intergenic	novelGene_0_5	novel	PB.27167.3	1207	9	intergenic	novelGene_4_4232	novel	PB.23045.4	3238	938	intergenic	novelGene_4_2959	novel	PB.25381.5	1617	3	intergenic	novelGene_4_2517	novel
PB.926.1	4277	2	intergenic	novelGene_0_23	novel	PB.14443.26	4048	5	intergenic	novelGene_4_1705	novel	PB.913.1	6073	2	intergenic	novelGene_0_29	novel	PB.27168.1	1054	21	intergenic	novelGene_4_4233	novel	PB.23045.6	664	9	intergenic	novelGene_4_2960	novel	PB.25381.6	2353	4	intergenic	novelGene_4_2518	novel
PB.995.6	2809	2	intergenic	novelGene_0_24	novel	PB.14443.27	5428	2	intergenic	novelGene_4_1716	novel	PB.925.1	5365	2	intergenic	novelGene_0_30	novel	PB.27169.1	2269	25	intergenic	novelGene_4_4238	novel	PB.23045.7	615	2	intergenic	novelGene_4_2961	novel	PB.25382.1	1567	51	intergenic	novelGene_4_2519	novel
PB.1166.7	3405	3	intergenic	novelGene_0_31	novel	PB.14443.28	4350	23	intergenic	novelGene_4_1721	novel	PB.939.1	5083	2	intergenic	novelGene_0_31	novel	PB.27169.3	1787	2	intergenic	novelGene_4_4240	novel	PB.23045.8	577	3	intergenic	novelGene_4_2962	novel	PB.25382.3	951	2	intergenic	novelGene_4_2521	novel
PB.1166.9	4811	2	intergenic	novelGene_0_32	novel	PB.14443.29	4246	131	intergenic	novelGene_4_1723	novel	PB.983.8	2712	2	intergenic	novelGene_0_32	novel	PB.27169.4	1861	31	intergenic	novelGene_4_4241	novel	PB.23047.1	3962	255	intergenic	novelGene_4_2965	novel	PB.25382.4	2195	13	intergenic	novelGene_4_2522	novel
PB.1168.1	2960	2	intergenic	novelGene_0_33	novel	PB.14443.30	4052	12	intergenic	novelGene_4_1720	novel	PB.1235.7	4100	2	intergenic	novelGene_0_42	novel	PB.27169.5	2036	2	intergenic	novelGene_4_4242	novel	PB.23047.2	3986	31	intergenic	novelGene_4_2966	novel	PB.25383.1	557	3	intergenic	novelGene_4_2523	novel
PB.1171.4	3474	2	intergenic	novelGene_0_34	novel	PB.14443.31	4033	4	intergenic	novelGene_4_1722	novel	PB.1241.1	3476	2	intergenic	novelGene_0_43	novel	PB.27169.6	1787	13	intergenic	novelGene_4_4243	novel	PB.23047.3	3888	19	intergenic	novelGene_4_2967	novel	PB.25387.1	1055	2	intergenic	novelGene_4_2530	novel
PB.1172.1	2472	3	intergenic	novelGene_0_35	novel	PB.14443.33	3988	4	intergenic	novelGene_4_1724	novel	PB.1243.1	6810	2	intergenic	novelGene_0_44	novel	PB.27169.7	1488	2	intergenic	novelGene_4_4244	novel	PB.23047.5	715	8	intergenic	novelGene_4_2968	novel	PB.25385.2	923	2	intergenic	novelGene_4_2526	novel
PB.1217.1	2719	36	intergenic	novelGene_0_36	novel	PB.14443.36	3878	9	intergenic	novelGene_4_1725	novel	PB.1272.1	4310	2	intergenic	novelGene_0_45	novel	PB.27170.1	490	2	intergenic	novelGene_4_4234	novel	PB.23048.1	2597	27	intergenic	novelGene_4_2969	novel	PB.25385.3	987	4	intergenic	novelGene_4_2527	novel
PB.1230.7	2827	2	intergenic	novelGene_0_38	novel	PB.14443.37	3756	2	intergenic	novelGene_4_1714	novel	PB.1273.1	3301	2	intergenic	novelGene_0_46	novel	PB.27170.3	1090	7	intergenic	novelGene_4_4237	novel	PB.23051.1	3926	2	intergenic	novelGene_4_2972	novel	PB.25393.1	553	2	intergenic	novelGene_4_2537	novel
PB.1231.1	2275	2	intergenic	novelGene_0_37	novel	PB.14443.38	3717	4	intergenic	novelGene_4_1715	novel	PB.1293.1	2521	37	intergenic	novelGene_0_47	novel	PB.27170.4	607	28	intergenic	novelGene_4_4236	novel	PB.23051.2	3836	4	intergenic	novelGene_4_2973	novel	PB.25393.2	1477	5	intergenic	novelGene_4_2538	novel
PB.1246.1	3347	2	intergenic	novelGene_0_39	novel	PB.14443.41	5340	3	intergenic	novelGene_4_1726	novel	PB.1294.2	2515	2	intergenic	novelGene_0_48	novel	PB.27171.1	1059	4	intergenic	novelGene_4_4245	novel	PB.23051.3	1735	6	intergenic	novelGene_4_2974	novel	PB.25393.3	3374	22	intergenic	novelGene_4_2539	novel
PB.1267.1	124	2	intergenic	novelGene_0_40	novel	PB.14443.42	3834	2	intergenic	novelGene_4_1727	novel	PB.1308.4	3163	5	intergenic	novelGene_0_49	novel	PB.27171.2	957	3	intergenic	novelGene_4_4246	novel	PB.23053.1	688	8	intergenic	novelGene_4_2976	novel	PB.25393.4	1732	47	intergenic	novelGene_4_2543	novel
PB.1294.1	2487	4	intergenic	novelGene_0_41	novel	PB.14443.9	3916	75	intergenic	novelGene_4_1699	novel	PB.1367.1	2526	8	intergenic	novelGene_0_50	novel	PB.27172.3	2736	3	intergenic	novelGene_4_4248	novel	PB.23054.1	5982	10	intergenic	novelGene_4_2977	novel	PB.25393.5	1580	186	intergenic	novelGene_4_2544	novel
PB.1299.10	2824	2	intergenic	novelGene_0_42	novel	PB.14444.1	1666	4	intergenic	novelGene_4_1728	novel	PB.1381.1	281	2	intergenic	novelGene_0_51	novel	PB.27174.1	1059	2108	intergenic	novelGene_4_4250	novel	PB.23054.10	1441	2	intergenic	novelGene_4_2985	novel	PB.25393.8	573	2	intergenic	novelGene_4_2541	novel
PB.1300.1	6938	2	intergenic	novelGene_0_43	novel	PB.14445.1	1679	2	intergenic	novelGene_4_1731	novel	PB.1415.4	5976	2	intergenic	novelGene_0_52	novel	PB.27174.3	1042	5	intergenic	novelGene_4_4252	novel	PB.23054.2	2098	4	intergenic	novelGene_4_2978	novel	PB.25393.9	1848	2	intergenic	novelGene_4_2545	novel
PB.1303.1	4022	2	intergenic	novelGene_0_44	novel	PB.14445.3	903	3	intergenic	novelGene_4_1732	novel	PB.1451.7	4475	2	intergenic	novelGene_0_53	novel	PB.27174.4	942	3	intergenic	novelGene_4_4253	novel	PB.23054.4	4316	14	intergenic	novelGene_4_2979	novel	PB.25405.3	3226	4	intergenic	novelGene_4_2558	novel
PB.1309.1	2742	2	intergenic	novelGene_0_45	novel	PB.14446.1	1435	19	intergenic	novelGene_4_1734	novel	PB.1451.8	4112	2	intergenic	novelGene_0_54	novel	PB.27174.5	734	7	intergenic	novelGene_4_4254	novel	PB.23054.5	4207	6	intergenic	novelGene_4_2980	novel	PB.25405.4	1957	2	intergenic	novelGene_4_2559	novel
PB.1338.12	3315	2	intergenic	novelGene_0_46	novel	PB.14446.2	1986	12	intergenic	novelGene_4_1735	novel	PB.1459.1	4041	2	intergenic	novelGene_0_55	novel	PB.27174.6	677	39	intergenic	novelGene_4_4255	novel	PB.23054.6	3861	3	intergenic	novelGene_4_2981	novel	PB.25837.1	462	2	intergenic	novelGene_4_3755	novel
PB.1361.23	3833	2	intergenic	novelGene_0_47	novel	PB.14446.3	2099	2	intergenic	novelGene_4_1736	novel	PB.1464.1	4861	2	intergenic	novelGene_0_56	novel	PB.27175.1	1915	4	intergenic	novelGene_4_4256	novel	PB.23054.7	2963	2	intergenic	novelGene_4_2982	novel	PB.25837.2	563	5	intergenic	novelGene_4_3756	novel
PB.1365.1	2955	2	intergenic	novelGene_0_48	novel	PB.14446.5	1549	2	intergenic	novelGene_4_1737	novel	PB.1549.1	4653	2	intergenic	novelGene_0_57	novel	PB.27176.1	1461	14	intergenic	novelGene_4_4257	novel	PB.23054.8	2129	22	intergenic	novelGene_4_2983	novel	PB.25838.1	1523	2	intergenic	novelGene_4_3757	novel
PB.1372.1	3373	2	intergenic	novelGene_0_49	novel	PB.14447.1	698	2	intergenic	novelGene_4_1738	novel	PB.1589.13	3210	2	intergenic	novelGene_0_58	novel	PB.27176.2	1423	2	intergenic	novelGene_4_4258	novel	PB.23054.9	1860	2	intergenic	novelGene_4_2984	novel	PB.25417.1	1293	8	intergenic	novelGene_4_2576	novel
PB.1376.2	5806	2	intergenic	novelGene_0_50	novel	PB.14448.1	3220	2	intergenic	novelGene_4_1729	novel	PB.1595.1	3833	2	intergenic	novelGene_0_59	novel	PB.27177.1	1482	25	intergenic	novelGene_4_4260	novel	PB.23055.1	5467	95	intergenic	novelGene_4_2986	novel	PB.25419.2	1197	12	intergenic	novelGene_4_2581	novel
PB.1384.1	775	2	intergenic	novelGene_0_51	novel	PB.14448.2	3135	2	intergenic	novelGene_4_1730	novel	PB.1617.3	5421	2	intergenic	novelGene_0_60	novel	PB.27180.1	1095	121	intergenic	novelGene_4_4264	novel	PB.23055.3	3665	5	intergenic	novelGene_4_2987	novel	PB.25419.3	1142	76	intergenic	novelGene_4_2582	novel
PB.1385.1	3464	2	intergenic	novelGene_0_52	novel	PB.14449.2	2674	32	intergenic	novelGene_4_1743	novel	PB.1624.1	5731	2	intergenic	novelGene_0_61	novel	PB.27181.2	2703	115	intergenic	novelGene_4_4265	novel	PB.23055.5	597	2	intergenic	novelGene_4_2988	novel	PB.25420.1	3085	4	intergenic	novelGene_4_2583	novel
PB.1539.1	3304	2	intergenic	novelGene_0_53	novel	PB.14449.4	1685	3	intergenic	novelGene_4_1742	novel	PB.1661.15	7050	2	intergenic	novelGene_0_62	novel	PB.27184.1	870	2	intergenic	novelGene_4_4268	novel	PB.23056.2	2585	14	intergenic	novelGene_4_2989	novel	PB.25420.2	3297	7	intergenic	novelGene_4_2584	novel
PB.1547.1	7801	2	intergenic	novelGene_0_54	novel	PB.14449.6	2694	2	intergenic	novelGene_4_1744	novel	PB.1661.16	4929	2	intergenic	novelGene_0_63	novel	PB.27184.2	1718	6	intergenic	novelGene_4_4269	novel	PB.23056.3	2749	2	intergenic	novelGene_4_2990	novel	PB.25423.1	1378	5	intergenic	novelGene_4_2587	novel
PB.1564.1	2176	2	intergenic	novelGene_0_55	novel	PB.14450.4	2882	17	intergenic	novelGene_4_1746	novel	PB.1675.1	3483	2	intergenic	novelGene_0_65	novel	PB.27187.1	3441	4	intergenic	novelGene_4_4273	novel	PB.23056.4	2433	2	intergenic	novelGene_4_2991	novel	PB.25432.1	1587	4	intergenic	novelGene_4_2608	novel
PB.1567.1	2567	2	intergenic	novelGene_0_56	novel	PB.14451.2	4576	32	intergenic	novelGene_4_1748	novel	PB.1678.1	1192	2	intergenic	novelGene_0_66	novel	PB.27187.2	1074	2	intergenic	novelGene_4_4274	novel	PB.23056.5	2590	2	intergenic	novelGene_4_2992	novel	PB.25436.6	730	2	intergenic	novelGene_4_2618	novel
PB.1576.29	4702	2	intergenic	novelGene_0_57	novel	PB.14451.3	4517	201	intergenic	novelGene_4_1749	novel	PB.1690.1	4952	2	intergenic	novelGene_0_67	novel	PB.27188.1	1196	61	intergenic	novelGene_4_4276	novel	PB.23056.6	2428	2	intergenic	novelGene_4_2993	novel	PB.25412.1	3679	47	intergenic	novelGene_4_2570	novel
PB.1586.4	5410	2	intergenic	novelGene_0_58	novel	PB.14452.1	1380	72	intergenic	novelGene_4_1750	novel	PB.1732.4	3172	2	intergenic	novelGene_0_68	novel	PB.27188.2	966	6	intergenic	novelGene_4_4277	novel	PB.23056.7	2344	2	intergenic	novelGene_4_2994	novel	PB.25413.1	1506	2	intergenic	novelGene_4_2571	novel
PB.1598.5	4352	2	intergenic	novelGene_0_59	novel	PB.14454.1	4371	2	intergenic	novelGene_4_1752	novel	PB.1736.6	2831	2	intergenic	novelGene_0_69	novel	PB.27188.3	1020	22	intergenic	novelGene_4_4278	novel	PB.23058.1	1363	17	intergenic	novelGene_4_2996	novel	PB.25415.2	3307	11	intergenic	novelGene_4_2572	novel
PB.1602.1	3473	2	intergenic	novelGene_0_60	novel	PB.14455.1	2842	7	intergenic	novelGene_4_1753	novel	PB.1744.12	2786	2	intergenic	novelGene_0_70	novel	PB.27188.4	1585	2	intergenic	novelGene_4_4280	novel	PB.23058.3	1216	3	intergenic	novelGene_4_2997	novel	PB.25407.1	1917	21	intergenic	novelGene_4_2562	novel
PB.1650.8	3559	2	intergenic	novelGene_0_61	novel	PB.14455.2	2825	4	intergenic	novelGene_4_1754	novel	PB.1775.1	4489	2	intergenic	novelGene_0_71	novel	PB.27188.5	1146	170	intergenic	novelGene_4_4279	novel	PB.23059.1	1764	15	intergenic	novelGene_4_3006	novel	PB.25407.2	1906	2	intergenic	novelGene_4_2563	novel
PB.1655.1	2313	3	intergenic	novelGene_0_62	novel	PB.14456.2	6279	47	intergenic	novelGene_4_1755	novel	PB.1802.18	4429	2	intergenic	novelGene_0_72	novel	PB.27188.6	823	6	intergenic	novelGene_4_4281	novel	PB.23059.2	1999	69	intergenic	novelGene_4_3007	novel	PB.25407.3	2700	4	intergenic	novelGene_4_2564	novel
PB.1727.1	7569	2	intergenic	novelGene_0_63	novel	PB.14456.4	3533	2	intergenic	novelGene_4_1756	novel	PB.1873.6	3770	2	intergenic	novelGene_0_73	novel	PB.27190.11	1714	2	intergenic	novelGene_4_4285	novel	PB.23059.3	1644	6	intergenic	novelGene_4_3008	novel	PB.25407.4	1762	5	intergenic	novelGene_4_2565	novel
PB.1747.1	3523	2	intergenic	novelGene_0_64	novel	PB.14460.1	3314	2	intergenic	novelGene_4_1760	novel	PB.1925.1	2852	2	intergenic	novelGene_0_74	novel	PB.27190.2	2611	33	intergenic	novelGene_4_4282	novel	PB.23060.1	1346	6	intergenic	novelGene_4_2999	novel	PB.25440.1	752	5	intergenic	novelGene_4_2623	novel
PB.1759.1	2200	2	intergenic	novelGene_0_65	novel	PB.14460.2	3038	4	intergenic	novelGene_4_1761	novel	PB.1945.1	152	2	intergenic	novelGene_0_75	novel	PB.27190.7	2602	16	intergenic	novelGene_4_4284	novel	PB.23060.2	2564	388	intergenic	novelGene_4_3000	novel	PB.25844.1	775	2	intergenic	novelGene_4_3764	novel
PB.1763.1	2932	3	intergenic	novelGene_0_66	novel	PB.14460.3	2751	2	intergenic	novelGene_4_1762	novel	PB.1960.1	1089	2	intergenic	novelGene_0_76	novel	PB.27190.8	2041	2	intergenic	novelGene_4_4283	novel	PB.23060.4	567	4	intergenic	novelGene_4_3001	novel	PB.25845.1	1422	19	intergenic	novelGene_4_3765	novel
PB.1794.1	4952	2	intergenic	novelGene_0_67	novel	PB.14463.1	1316	2	intergenic	novelGene_4_1765	novel	PB.2011.1	4477	2	intergenic	novelGene_0_77	novel	PB.27191.2	1395	24	intergenic	novelGene_4_4287	novel	PB.23060.5	672	2	intergenic	novelGene_4_3002	novel	PB.25847.1	1778	2	intergenic	novelGene_4_3769	novel
PB.1923.4	4634	3	intergenic	novelGene_0_68	novel	PB.14464.1	2569	5	intergenic	novelGene_4_1766	novel	PB.2027.1	1673	2	intergenic	novelGene_0_78	novel	PB.27192.1	496	12	intergenic	novelGene_4_4288	novel	PB.23060.6	603	22	intergenic	novelGene_4_3003	novel	PB.25847.2	587	69	intergenic	novelGene_4_3770	novel
PB.1923.5	7846	2	intergenic	novelGene_0_69	novel	PB.14465.1	1356	355	intergenic	novelGene_4_1770	novel	PB.2143.1	1328	2	intergenic	novelGene_0_79	novel	PB.27193.1	1605	3	intergenic	novelGene_4_4289	novel	PB.23061.1	1291	6	intergenic	novelGene_4_3009	novel	PB.25847.4	1845	17	intergenic	novelGene_4_3772	novel
PB.1940.30	2111	2	intergenic	novelGene_0_70	novel	PB.14466.1	1449	19	intergenic	novelGene_4_1771	novel	PB.2183.18	3206	2	intergenic	novelGene_0_80	novel	PB.27194.1	1191	30	intergenic	novelGene_4_4293	novel	PB.23061.2	1485	3	intergenic	novelGene_4_3011	novel	PB.25847.6	588	11	intergenic	novelGene_4_3774	novel
PB.1960.1	2634	3	intergenic	novelGene_0_71	novel	PB.14470.1	1057	5	intergenic	novelGene_4_1775	novel	PB.2216.10	11035	2	intergenic	novelGene_0_81	novel	PB.27195.4	795	2	intergenic	novelGene_4_4294	novel	PB.23061.3	1226	10	intergenic	novelGene_4_3010	novel	PB.25848.1	571	2	intergenic	novelGene_4_3775	novel
PB.1994.1	3286	2	intergenic	novelGene_0_72	novel	PB.14471.1	1225	9	intergenic	novelGene_4_1776	novel	PB.2243.1	4329	2	intergenic	novelGene_0_82	novel	PB.27195.7	2053	66	intergenic	novelGene_4_4295	novel	PB.23061.4	1432	8	intergenic	novelGene_4_3012	novel	PB.25854.6	502	2	intergenic	novelGene_4_3790	novel
PB.2152.1	764	2	intergenic	novelGene_0_73	novel	PB.14472.1	1972	3	intergenic	novelGene_4_1777	novel	PB.2248.1	729	2	intergenic	novelGene_0_83	novel	PB.27196.1	581	6	intergenic	novelGene_4_4296	novel	PB.23063.1	1066	42	intergenic	novelGene_4_3014	novel	PB.21207.1	741	4	intergenic	novelGene_4_14	novel
PB.2180.1	4426	2	intergenic	novelGene_0_74	novel	PB.14473.1	1191	2	intergenic	novelGene_4_1778	novel	PB.2266.3	2580	2	intergenic	novelGene_0_84	novel	PB.27197.1	2408	5	intergenic	novelGene_4_4297	novel	PB.23063.2	1163	3	intergenic	novelGene_4_3015	novel	PB.21279.1	635	2	intergenic	novelGene_4_76	novel
PB.2232.1	3305	2	intergenic	novelGene_0_75	novel	PB.14474.1	1861	18	intergenic	novelGene_4_1779	novel	PB.2293.1	3332	2	intergenic	novelGene_0_85	novel	PB.27311.1	1125	2	intergenic	novelGene_4_4604	novel	PB.23063.3	922	79	intergenic	novelGene_4_3016	novel	PB.21459.1	4134	2	intergenic	novelGene_4_167	novel
PB.2258.27	6415	2	intergenic	novelGene_0_76	novel	PB.14476.1	2097	2	intergenic	novelGene_4_1781	novel	PB.2300.6	5820	5	intergenic	novelGene_0_86	novel	PB.27311.3	1231	7	intergenic	novelGene_4_4607	novel	PB.23063.4	1036	2	intergenic	novelGene_4_3017	novel	PB.21814.1	1128	2	intergenic	novelGene_4_363	novel
PB.2270.1	3448	2	intergenic	novelGene_0_77	novel	PB.14477.1	8400	3	intergenic	novelGene_4_1782	novel	PB.2301.1	3973	3	intergenic	novelGene_0_87	novel	PB.27311.5	618	7	intergenic	novelGene_4_4608	novel	PB.23064.1	2584	7	intergenic	novelGene_4_3018	novel	PB.21832.1	710	2	intergenic	novelGene_4_382	novel
PB.2283.1	5352	2	intergenic	novelGene_0_78	novel	PB.14477.2	6069	2	intergenic	novelGene_4_1783	novel	PB.2302.1	6237	2	intergenic	novelGene_0_88	novel	PB.27314.1	1432	3	intergenic	novelGene_4_4612	novel	PB.23064.2	1488	2	intergenic	novelGene_4_3019	novel	PB.21854.1	2763	2	intergenic	novelGene_4_387	novel
PB.2284.1	3469	2	intergenic	novelGene_0_79	novel	PB.14479.1	1099	11	intergenic	novelGene_4_1785	novel	PB.2336.2	3598	3	intergenic	novelGene_0_89	novel	PB.27317.1	914	3	intergenic	novelGene_4_4615	novel	PB.23065.1	1234	2	intergenic	novelGene_4_3020	novel	PB.25441.2	2107	59	intergenic	novelGene_4_2625	novel
PB.2285.1	3209	2	intergenic	novelGene_0_80	novel	PB.14480.1	3910	3	intergenic	novelGene_4_1786	novel	PB.2338.2	4338	2	intergenic	novelGene_0_90	novel	PB.27318.1	2361	2	intergenic	novelGene_4_4616	novel	PB.23065.2	1460	18	intergenic	novelGene_4_3021	novel	PB.25443.1	1530	5	intergenic	novelGene_4_2627	novel
PB.2296.36	5613	2	intergenic	novelGene_1_1	novel	PB.14480.2	3135	10	intergenic	novelGene_4_1787	novel	PB.2360.28	2914	2	intergenic	novelGene_1_1	novel	PB.27321.4	2933	5	intergenic	novelGene_4_4620	novel	PB.23066.1	3944	19	intergenic	novelGene_4_3022	novel	PB.25445.1	941	16	intergenic	novelGene_4_2630	novel
PB.2298.1	4001	2	intergenic	novelGene_1_2	novel	PB.14480.3	4990	3	intergenic	novelGene_4_1788	novel	PB.2374.1	5217	2	intergenic	novelGene_1_2	novel	PB.27323.1	3323	9	intergenic	novelGene_4_4623	novel	PB.23068.1	2519	37	intergenic	novelGene_4_3024	novel	PB.25445.3	1686	12	intergenic	novelGene_4_2632	novel
PB.2416.1	3933	2	intergenic	novelGene_1_3	novel	PB.14481.1	4396	3	intergenic	novelGene_4_1789	novel	PB.2388.1	7363	2	intergenic	novelGene_1_3	novel	PB.27324.7	1374	9	intergenic	novelGene_4_4626	novel	PB.23069.1	1035	5	intergenic	novelGene_4_3025	novel	PB.25445.4	966	8	intergenic	novelGene_4_2634	novel
PB.2473.24	2211	2	intergenic	novelGene_1_4	novel	PB.14481.2	4526	45	intergenic	novelGene_4_1790	novel	PB.2393.1	3936	2	intergenic	novelGene_1_5	novel	PB.27324.8	1012	9	intergenic	novelGene_4_4627	novel	PB.23070.1	3445	4	intergenic	novelGene_4_3026	novel	PB.25445.6	911	19	intergenic	novelGene_4_2635	novel
PB.2502.125	3130	2	intergenic	novelGene_1_5	novel	PB.14481.3	4387	21	intergenic	novelGene_4_1791	novel	PB.2394.1	4820	2	intergenic	novelGene_1_6	novel	PB.27325.1	1380	482	intergenic	novelGene_4_4629	novel	PB.23071.1	1105	144	intergenic	novelGene_4_3027	novel	PB.25447.1	870	3	intergenic	novelGene_4_2637	novel
PB.2520.1	3320	2	intergenic	novelGene_1_6	novel	PB.14481.4	4564	12	intergenic	novelGene_4_1792	novel	PB.2508.1	2185	2	intergenic	novelGene_1_9	novel	PB.27327.1	1300	71	intergenic	novelGene_4_4634	novel	PB.23071.2	1636	2	intergenic	novelGene_4_3028	novel	PB.25447.2	1262	11	intergenic	novelGene_4_2638	novel
PB.2629.1	2741	2	intergenic	novelGene_1_7	novel	PB.14482.1	2942	2	intergenic	novelGene_4_1796	novel	PB.2512.1	2110	2	intergenic	novelGene_1_10	novel	PB.27328.4	2810	4	intergenic	novelGene_4_4636	novel	PB.23071.3	1062	30	intergenic	novelGene_4_3029	novel	PB.25448.3	1654	3	intergenic	novelGene_4_2640	novel
PB.2651.1	2211	2	intergenic	novelGene_1_8	novel	PB.14482.2	2380	87	intergenic	novelGene_4_1797	novel	PB.2555.1	5495	2	intergenic	novelGene_1_11	novel	PB.27329.1	962	7	intergenic	novelGene_4_4637	novel	PB.23071.4	1286	7	intergenic	novelGene_4_3030	novel	PB.25450.1	2639	2	intergenic	novelGene_4_2643	novel
PB.2656.2	5931	2	intergenic	novelGene_1_9	novel	PB.14483.1	3910	6	intergenic	novelGene_4_1794	novel	PB.2727.1	4482	2	intergenic	novelGene_1_12	novel	PB.27331.2	1591	103	intergenic	novelGene_4_4639	novel	PB.23071.5	1167	17	intergenic	novelGene_4_3031	novel	PB.25451.1	4235	14	intergenic	novelGene_4_2644	novel
PB.2674.1	3353	2	intergenic	novelGene_1_10	novel	PB.14483.2	3174	3	intergenic	novelGene_4_1793	novel	PB.2800.9	10653	2	intergenic	novelGene_1_13	novel	PB.27331.3	2015	4	intergenic	novelGene_4_4640	novel	PB.23071.6	1127	2	intergenic	novelGene_4_3032	novel	PB.25452.1	1072	3	intergenic	novelGene_4_2645	novel
PB.2690.1	238	4	intergenic	novelGene_1_11	novel	PB.14483.3	3475	3	intergenic	novelGene_4_1795	novel	PB.2803.3	5880	2	intergenic	novelGene_1_14	novel	PB.27331.4	1484	2	intergenic	novelGene_4_4641	novel	PB.23073.1	2554	39	intergenic	novelGene_4_3045	novel	PB.25454.1	1669	1518	intergenic	novelGene_4_2647	novel
PB.2711.1	3800	2	intergenic	novelGene_1_12	novel	PB.14490.2	2303	62	intergenic	novelGene_4_1805	novel	PB.2806.7	3382	2	intergenic	novelGene_1_15	novel	PB.27332.1	550	2	intergenic	novelGene_4_4644	novel	PB.23074.1	2502	65	intergenic	novelGene_4_3034	novel	PB.25456.1	1117	43	intergenic	novelGene_4_2649	novel
PB.2766.1	4735	2	intergenic	novelGene_1_13	novel	PB.14491.1	2042	63	intergenic	novelGene_4_1806	novel	PB.2835.5	5529	2	intergenic	novelGene_1_16	novel	PB.27332.2	538	2	intergenic	novelGene_4_4645	novel	PB.23074.10	2495	24	intergenic	novelGene_4_3042	novel	PB.25458.1	661	6	intergenic	novelGene_4_2651	novel
PB.2794.1	3474	2	intergenic	novelGene_1_14	novel	PB.14491.3	4057	2	intergenic	novelGene_4_1808	novel	PB.2930.5	7672	2	intergenic	novelGene_1_17	novel	PB.27334.1	3835	3	intergenic	novelGene_4_4647	novel	PB.23074.11	2378	3	intergenic	novelGene_4_3043	novel	PB.25460.1	960	14	intergenic	novelGene_4_2653	novel
PB.2859.3	2787	2	intergenic	novelGene_1_15	novel	PB.14491.4	1840	3	intergenic	novelGene_4_1809	novel	PB.3041.1	2580	2	intergenic	novelGene_1_18	novel	PB.27334.11	3306	3	intergenic	novelGene_4_4654	novel	PB.23074.12	3464	2	intergenic	novelGene_4_3044	novel	PB.25460.2	693	15	intergenic	novelGene_4_2654	novel
PB.2866.1	2634	2	intergenic	novelGene_1_16	novel	PB.14494.1	7042	2	intergenic	novelGene_4_1812	novel	PB.3059.1	5581	2	intergenic	novelGene_1_19	novel	PB.27334.14	3266	5	intergenic	novelGene_4_4655	novel	PB.23074.2	3009	35	intergenic	novelGene_4_3040	novel	PB.25460.3	560	10	intergenic	novelGene_4_2655	novel
PB.2869.9	2526	2	intergenic	novelGene_1_17	novel	PB.14494.4	2966	10	intergenic	novelGene_4_1814	novel	PB.3103.1	3423	2	intergenic	novelGene_1_20	novel	PB.27334.16	3036	7	intergenic	novelGene_4_4656	novel	PB.23074.3	2622	31	intergenic	novelGene_4_3037	novel	PB.25461.1	1616	8	intergenic	novelGene_4_2656	novel
PB.2874.1	3588	2	intergenic	novelGene_1_20	novel	PB.14495.1	1986	4	intergenic	novelGene_4_1815	novel	PB.3141.3	3910	2	intergenic	novelGene_1_21	novel	PB.27334.17	2925	3	intergenic	novelGene_4_4657	novel	PB.23074.4	3318	3	intergenic	novelGene_4_3039	novel	PB.25462.2	3644	36	intergenic	novelGene_4_2659	novel
PB.2874.2	2308	2	intergenic	novelGene_1_19	novel	PB.14496.1	2992	7	intergenic	novelGene_4_1816	novel	PB.3155.1	5022	3	intergenic	novelGene_1_22	novel	PB.27334.18	2738	2	intergenic	novelGene_4_4658	novel	PB.23074.5	3097	2	intergenic	novelGene_4_3038	novel	PB.25462.3	2988	33	intergenic	novelGene_4_2658	novel
PB.2874.3	1657	2	intergenic	novelGene_1_18	novel	PB.14497.2	4797	2	intergenic	novelGene_4_1818	novel	PB.3157.1	3291	2	intergenic	novelGene_1_23	novel	PB.27334.19	2875	3	intergenic	novelGene_4_4659	novel	PB.23074.6	3016	2	intergenic	novelGene_4_3036	novel	PB.25462.4	2466	2	intergenic	novelGene_4_2660	novel
PB.2895.1	2314	2	intergenic	novelGene_1_21	novel	PB.14497.4	4453	5	intergenic	novelGene_4_1819	novel	PB.3158.1	4135	2	intergenic	novelGene_1_24	novel	PB.27334.2	3721	13	intergenic	novelGene_4_4648	novel	PB.23075.1	879	2	intergenic	novelGene_4_3046	novel	PB.25463.1	1815	40	intergenic	novelGene_4_2662	novel
PB.2928.1	4910	2	intergenic	novelGene_1_22	novel	PB.14497.5	3796	6	intergenic	novelGene_4_1820	novel	PB.3159.1	6073	2	intergenic	novelGene_1_25	novel	PB.27334.26	2257	17	intergenic	novelGene_4_4660	novel	PB.23075.2	762	4	intergenic	novelGene_4_3047	novel	PB.25463.3	1605	3	intergenic	novelGene_4_2664	novel
PB.2929.1	3874	2	intergenic	novelGene_1_23	novel	PB.14500.2	3623	5	intergenic	novelGene_4_1824	novel	PB.3160.1	6056	2	intergenic	novelGene_1_26	novel	PB.27334.27	2146	4	intergenic	novelGene_4_4661	novel	PB.23076.1	1605	2	intergenic	novelGene_4_3048	novel	PB.25464.1	2437	2	intergenic	novelGene_4_2665	novel
PB.2942.2	3287	2	intergenic	novelGene_1_24	novel	PB.14501.1	6699	5	intergenic	novelGene_4_1825	novel	PB.3167.1	2981	2	intergenic	novelGene_1_27	novel	PB.27334.28	1995	6	intergenic	novelGene_4_4662	novel	PB.23076.2	1090	14	intergenic	novelGene_4_3049	novel	PB.25464.2	1387	4	intergenic	novelGene_4_2666	novel
PB.2942.3	4243	2	intergenic	novelGene_1_25	novel	PB.14501.2	4456	2	intergenic	novelGene_4_1826	novel	PB.3185.1	5917	2	intergenic	novelGene_1_28	novel	PB.27334.3	3727	2	intergenic	novelGene_4_4649	novel	PB.23077.1	1744	16	intergenic	novelGene_4_3050	novel	PB.25466.1	1174	10	intergenic	novelGene_4_2668	novel
PB.2963.1	3792	2	intergenic	novelGene_1_26	novel	PB.14501.3	4094	2	intergenic	novelGene_4_1827	novel	PB.3205.1	3918	2	intergenic	novelGene_1_29	novel	PB.27334.33	1522	5	intergenic	novelGene_4_4663	novel	PB.23079.1	2084	4	intergenic	novelGene_4_3053	novel	PB.25467.1	1734	8	intergenic	novelGene_4_2669	novel
PB.3010.1	3938	2	intergenic	novelGene_1_27	novel	PB.14503.1	1180	13	intergenic	novelGene_4_1830	novel	PB.3211.1	4567	2	intergenic	novelGene_1_30	novel	PB.27334.7	3625	2	intergenic	novelGene_4_4651	novel	PB.23079.2	1514	15	intergenic	novelGene_4_3052	novel	PB.25469.1	773	15	intergenic	novelGene_4_2671	novel
PB.3037.1	268	2	intergenic	novelGene_1_28	novel	PB.14504.2	2986	5	intergenic	novelGene_4_1832	novel	PB.3214.1	3852	2	intergenic	novelGene_1_31	novel	PB.27334.8	3566	2	intergenic	novelGene_4_4652	novel	PB.23080.1	1074	11	intergenic	novelGene_4_3054	novel	PB.25470.1	2395	16	intergenic	novelGene_4_2672	novel
PB.3057.1	2809	2	intergenic	novelGene_1_29	novel	PB.14505.1	2833	4	intergenic	novelGene_4_1833	novel	PB.3238.1	1909	2	intergenic	novelGene_1_32	novel	PB.27334.9	3516	2	intergenic	novelGene_4_4653	novel	PB.23081.1	2785	33	intergenic	novelGene_4_3055	novel	PB.25470.2	2312	2	intergenic	novelGene_4_2673	novel
PB.3068.8	6265	2	intergenic	novelGene_1_30	novel	PB.14506.2	1424	2	intergenic	novelGene_4_1835	novel	PB.3324.4	3758	2	intergenic	novelGene_1_33	novel	PB.27335.1	2148	2	intergenic	novelGene_4_4666	novel	PB.23081.3	3454	2	intergenic	novelGene_4_3057	novel	PB.25471.1	1069	5	intergenic	novelGene_4_2674	novel
PB.3083.1	1927	2	intergenic	novelGene_1_31	novel	PB.14506.3	1443	2	intergenic	novelGene_4_1837	novel	PB.3331.1	5136	2	intergenic	novelGene_1_34	novel	PB.27335.2	1738	13	intergenic	novelGene_4_4667	novel	PB.23165.1	2484	110	intergenic	novelGene_4_3313	novel	PB.25472.1	866	2	intergenic	novelGene_4_2675	novel
PB.3172.11	7309	2	intergenic	novelGene_1_32	novel	PB.14507.1	1296	52	intergenic	novelGene_4_1838	novel	PB.3333.1	173	2	intergenic	novelGene_1_35	novel	PB.27335.3	1862	4	intergenic	novelGene_4_4668	novel	PB.23166.1	1187	2	intergenic	novelGene_4_3314	novel	PB.25472.2	811	12	intergenic	novelGene_4_2676	novel
PB.3190.3	3419	2	intergenic	novelGene_1_33	novel	PB.14508.1	1947	2	intergenic	novelGene_4_1839	novel	PB.3335.1	8851	2	intergenic	novelGene_1_36	novel	PB.27336.12	973	5	intergenic	novelGene_4_4671	novel	PB.23168.1	1192	9	intergenic	novelGene_4_3317	novel	PB.25473.1	1057	11	intergenic	novelGene_4_2677	novel
PB.3217.1	3924	2	intergenic	novelGene_1_34	novel	PB.14508.3	1550	30	intergenic	novelGene_4_1840	novel	PB.3336.1	6227	2	intergenic	novelGene_1_37	novel	PB.27336.3	3074	3	intergenic	novelGene_4_4670	novel	PB.23169.1	945	5	intergenic	novelGene_4_3318	novel	PB.25856.1	1841	18	intergenic	novelGene_4_3793	novel
PB.3220.1	2925	2	intergenic	novelGene_1_35	novel	PB.14508.4	2844	4	intergenic	novelGene_4_1841	novel	PB.3350.1	2899	2	intergenic	novelGene_1_38	novel	PB.27338.1	1313	2	intergenic	novelGene_4_4673	novel	PB.23170.1	3397	148	intergenic	novelGene_4_3320	novel	PB.25857.1	2060	47	intergenic	novelGene_4_3795	novel
PB.3227.1	4431	2	intergenic	novelGene_1_36	novel	PB.14511.2	5317	2	intergenic	novelGene_4_1851	novel	PB.3360.2	5172	2	intergenic	novelGene_1_39	novel	PB.27339.12	1782	8	intergenic	novelGene_4_4679	novel	PB.23170.2	3275	27	intergenic	novelGene_4_3321	novel	PB.25857.2	966	2	intergenic	novelGene_4_3796	novel
PB.3286.1	4172	3	intergenic	novelGene_1_37	novel	PB.14512.2	2023	2	intergenic	novelGene_4_1854	novel	PB.3414.7	5443	2	intergenic	novelGene_1_40	novel	PB.27339.13	1528	1318	intergenic	novelGene_4_4678	novel	PB.23170.4	3059	2	intergenic	novelGene_4_3322	novel	PB.25859.1	983	3	intergenic	novelGene_4_3798	novel
PB.3326.16	3106	2	intergenic	novelGene_1_38	novel	PB.14513.1	943	4	intergenic	novelGene_4_1855	novel	PB.3442.5	5766	2	intergenic	novelGene_1_41	novel	PB.27339.2	1409	27	intergenic	novelGene_4_4675	novel	PB.23173.1	2373	3	intergenic	novelGene_4_3325	novel	PB.25859.2	1665	3	intergenic	novelGene_4_3799	novel
PB.3341.1	5185	2	intergenic	novelGene_1_39	novel	PB.14515.2	3335	2	intergenic	novelGene_4_1859	novel	PB.3474.1	5258	3	intergenic	novelGene_1_42	novel	PB.27340.1	1275	22	intergenic	novelGene_4_4680	novel	PB.23175.1	3862	59	intergenic	novelGene_4_3327	novel	PB.25859.3	1003	3	intergenic	novelGene_4_3801	novel
PB.3421.1	3276	2	intergenic	novelGene_1_40	novel	PB.14515.3	3176	2	intergenic	novelGene_4_1858	novel	PB.3536.1	3633	2	intergenic	novelGene_1_43	novel	PB.27340.2	1188	2	intergenic	novelGene_4_4681	novel	PB.23175.2	2660	24	intergenic	novelGene_4_3328	novel	PB.25859.5	4020	5	intergenic	novelGene_4_3802	novel
PB.3428.1	3127	2	intergenic	novelGene_1_41	novel	PB.14517.1	1542	18	intergenic	novelGene_4_1862	novel	PB.3537.1	6218	2	intergenic	novelGene_1_44	novel	PB.27341.1	1448	2	intergenic	novelGene_4_4683	novel	PB.23175.3	2959	53	intergenic	novelGene_4_3329	novel	PB.25860.1	827	2	intergenic	novelGene_4_3805	novel
PB.3428.2	3254	2	intergenic	novelGene_1_42	novel	PB.14517.2	1282	5	intergenic	novelGene_4_1863	novel	PB.3538.1	4457	2	intergenic	novelGene_1_45	novel	PB.27341.4	599	3	intergenic	novelGene_4_4684	novel	PB.23176.1	2021	5	intergenic	novelGene_4_3330	novel	PB.25860.2	632	2	intergenic	novelGene_4_3806	novel
PB.3434.1	3266	2	intergenic	novelGene_1_43	novel	PB.14518.1	3911	543	intergenic	novelGene_4_1864	novel	PB.3539.1	8578	2	intergenic	novelGene_1_46	novel	PB.27342.1	604	4	intergenic	novelGene_4_4685	novel	PB.23177.1	2537	14	intergenic	novelGene_4_3331	novel	PB.25864.1	3169	21	intergenic	novelGene_4_3813	novel
PB.3457.1	3824	2	intergenic	novelGene_1_44	novel	PB.14518.10	3653	2	intergenic	novelGene_4_1873	novel	PB.3540.1	5288	2	intergenic	novelGene_1_47	novel	PB.27342.2	450	11	intergenic	novelGene_4_4686	novel	PB.23178.1	2391	15	intergenic	novelGene_4_3332	novel	PB.25865.1	616	46	intergenic	novelGene_4_3814	novel
PB.3480.2	3634	2	intergenic	novelGene_1_48	novel	PB.14518.2	4779	2	intergenic	novelGene_4_1865	novel	PB.3571.10	5288	3	intergenic	novelGene_1_48	novel	PB.27344.1	1334	6	intergenic	novelGene_4_4689	novel	PB.23179.2	652	2	intergenic	novelGene_4_3334	novel	PB.25865.2	500	40	intergenic	novelGene_4_3815	novel
PB.3482.1	2222	2	intergenic	novelGene_1_49	novel	PB.14518.3	4286	2	intergenic	novelGene_4_1866	novel	PB.3626.1	3648	5	intergenic	novelGene_1_50	novel	PB.27345.1	601	3	intergenic	novelGene_4_4690	novel	PB.23179.3	1460	2	intergenic	novelGene_4_3335	novel	PB.25866.3	1633	2	intergenic	novelGene_4_3817	novel
PB.3486.1	3252	2	intergenic	novelGene_1_50	novel	PB.14518.4	4081	3	intergenic	novelGene_4_1867	novel	PB.3626.2	3278	2	intergenic	novelGene_1_51	novel	PB.27347.2	1067	2	intergenic	novelGene_4_4692	novel	PB.23182.1	1343	6	intergenic	novelGene_4_3341	novel	PB.25866.4	2544	1422	intergenic	novelGene_4_3818	novel
PB.3495.1	2952	2	intergenic	novelGene_1_51	novel	PB.14518.5	3837	5	intergenic	novelGene_4_1868	novel	PB.3665.1	146	2	intergenic	novelGene_1_56	novel	PB.27347.3	1096	4	intergenic	novelGene_4_4693	novel	PB.23182.2	1140	6	intergenic	novelGene_4_3342	novel	PB.25868.1	1988	8	intergenic	novelGene_4_3821	novel
PB.3514.1	3007	2	intergenic	novelGene_1_52	novel	PB.14518.6	3823	5	intergenic	novelGene_4_1869	novel	PB.3675.2	5017	4	intergenic	novelGene_1_57	novel	PB.27348.1	1197	18	intergenic	novelGene_4_4694	novel	PB.23182.3	1005	2	intergenic	novelGene_4_3343	novel	PB.25868.2	1650	2	intergenic	novelGene_4_3822	novel
PB.3516.1	4687	2	intergenic	novelGene_1_53	novel	PB.14518.7	3859	13	intergenic	novelGene_4_1870	novel	PB.3692.30	4059	2	intergenic	novelGene_1_58	novel	PB.27351.1	710	11	intergenic	novelGene_4_4697	novel	PB.23184.1	2298	6	intergenic	novelGene_4_3344	novel	PB.25869.1	2952	2	intergenic	novelGene_4_3823	novel
PB.3626.1	3984	2	intergenic	novelGene_1_54	novel	PB.14518.8	3663	2	intergenic	novelGene_4_1871	novel	PB.3812.1	2391	2	intergenic	novelGene_1_59	novel	PB.27352.1	624	4	intergenic	novelGene_4_4698	novel	PB.23185.1	3563	12	intergenic	novelGene_4_3345	novel	PB.25870.2	1012	21	intergenic	novelGene_4_3825	novel
PB.3627.1	5192	2	intergenic	novelGene_1_55	novel	PB.14518.9	3616	2	intergenic	novelGene_4_1872	novel	PB.3866.1	6694	2	intergenic	novelGene_1_60	novel	PB.27352.2	835	43	intergenic	novelGene_4_4699	novel	PB.23186.3	1726	59	intergenic	novelGene_4_3347	novel	PB.25870.3	461	3	intergenic	novelGene_4_3826	novel
PB.3628.2	3630	2	intergenic	novelGene_1_56	novel	PB.14520.1	1244	5	intergenic	novelGene_4_1875	novel	PB.3893.1	6906	2	intergenic	novelGene_1_61	novel	PB.27352.3	742	108	intergenic	novelGene_4_4700	novel	PB.23186.4	2030	14	intergenic	novelGene_4_3351	novel	PB.25871.1	1380	333	intergenic	novelGene_4_3827	novel
PB.3661.2	4019	2	intergenic	novelGene_1_57	novel	PB.14520.11	5206	2	intergenic	novelGene_4_1878	novel	PB.3936.1	2625	2	intergenic	novelGene_1_62	novel	PB.27352.4	417	24	intergenic	novelGene_4_4701	novel	PB.23186.5	1908	2	intergenic	novelGene_4_3348	novel	PB.25872.1	790	2	intergenic	novelGene_4_3828	novel
PB.3727.1	5279	3	intergenic	novelGene_1_58	novel	PB.14520.12	5892	5	intergenic	novelGene_4_1884	novel	PB.3959.14	4005	2	intergenic	novelGene_1_63	novel	PB.27353.1	1967	13	intergenic	novelGene_4_4702	novel	PB.23186.6	1729	3	intergenic	novelGene_4_3349	novel	PB.25873.1	1224	2	intergenic	novelGene_4_3830	novel
PB.3740.18	5331	3	intergenic	novelGene_1_59	novel	PB.14520.13	5788	39	intergenic	novelGene_4_1885	novel	PB.3974.1	3523	2	intergenic	novelGene_1_64	novel	PB.27354.6	801	2	intergenic	novelGene_4_4705	novel	PB.23186.7	1600	83	intergenic	novelGene_4_3350	novel	PB.25873.2	1403	14	intergenic	novelGene_4_3831	novel
PB.3760.1	3367	2	intergenic	novelGene_1_60	novel	PB.14520.14	3691	2	intergenic	novelGene_4_1888	novel	PB.3979.1	3249	2	intergenic	novelGene_1_65	novel	PB.27355.1	1445	2	intergenic	novelGene_4_4706	novel	PB.23186.8	1665	115	intergenic	novelGene_4_3353	novel	PB.25873.3	1141	12	intergenic	novelGene_4_3832	novel
PB.3764.1	1870	3	intergenic	novelGene_1_61	novel	PB.14520.15	5306	4	intergenic	novelGene_4_1889	novel	PB.4062.1	3931	2	intergenic	novelGene_1_66	novel	PB.27356.3	1449	3	intergenic	novelGene_4_4708	novel	PB.23186.9	1460	10	intergenic	novelGene_4_3352	novel	PB.25874.1	2774	4	intergenic	novelGene_4_3833	novel
PB.3880.2	3770	2	intergenic	novelGene_1_62	novel	PB.14520.16	5119	2	intergenic	novelGene_4_1890	novel	PB.4184.1	4029	2	intergenic	novelGene_1_67	novel	PB.27356.4	982	21	intergenic	novelGene_4_4709	novel	PB.23187.2	638	3	intergenic	novelGene_4_3355	novel	PB.25876.1	1474	27	intergenic	novelGene_4_3835	novel
PB.3881.58	4680	2	intergenic	novelGene_1_63	novel	PB.14520.17	4652	3	intergenic	novelGene_4_1891	novel	PB.4185.1	4501	2	intergenic	novelGene_1_68	novel	PB.27357.1	1898	5	intergenic	novelGene_4_4710	novel	PB.23187.3	569	4	intergenic	novelGene_4_3356	novel	PB.25877.1	4925	8	intergenic	novelGene_4_3836	novel
PB.3911.1	7227	2	intergenic	novelGene_1_64	novel	PB.14520.19	4742	2	intergenic	novelGene_4_1892	novel	PB.4205.4	4035	2	intergenic	novelGene_1_69	novel	PB.27358.1	1381	9	intergenic	novelGene_4_4711	novel	PB.23188.1	1422	4	intergenic	novelGene_4_3357	novel	PB.25878.1	1669	2	intergenic	novelGene_4_3837	novel
PB.3984.1	5039	2	intergenic	novelGene_1_65	novel	PB.14520.2	6257	13	intergenic	novelGene_4_1876	novel	PB.4237.1	348	2	intergenic	novelGene_1_70	novel	PB.27358.2	1168	24	intergenic	novelGene_4_4712	novel	PB.23189.1	4042	1481	intergenic	novelGene_4_3359	novel	PB.25878.5	1618	3	intergenic	novelGene_4_3841	novel
PB.3993.1	2405	2	intergenic	novelGene_1_66	novel	PB.14520.20	4457	4	intergenic	novelGene_4_1893	novel	PB.4264.3	5363	2	intergenic	novelGene_1_71	novel	PB.27358.3	947	5	intergenic	novelGene_4_4714	novel	PB.23189.10	3444	17	intergenic	novelGene_4_3368	novel	PB.25879.2	1437	2	intergenic	novelGene_4_3842	novel
PB.3999.3	5048	2	intergenic	novelGene_1_67	novel	PB.14520.21	4206	8	intergenic	novelGene_4_1894	novel	PB.4275.7	3668	2	intergenic	novelGene_1_72	novel	PB.27359.1	2113	2	intergenic	novelGene_4_4715	novel	PB.23189.11	3950	2064	intergenic	novelGene_4_3369	novel	PB.25879.3	1677	7	intergenic	novelGene_4_3843	novel
PB.4075.3	3677	3	intergenic	novelGene_1_68	novel	PB.14520.22	6132	2	intergenic	novelGene_4_1895	novel	PB.4290.1	2810	4	intergenic	novelGene_1_73	novel	PB.27360.1	4083	6	intergenic	novelGene_4_4716	novel	PB.23189.12	4662	29	intergenic	novelGene_4_3370	novel	PB.25879.6	1577	27	intergenic	novelGene_4_3844	novel
PB.4186.17	2005	2	intergenic	novelGene_1_69	novel	PB.14520.23	4021	2	intergenic	novelGene_4_1896	novel	PB.4523.1	3477	2	intergenic	novelGene_1_74	novel	PB.27360.6	1311	2	intergenic	novelGene_4_4717	novel	PB.23189.13	3956	2	intergenic	novelGene_4_3371	novel	PB.25879.7	1256	5	intergenic	novelGene_4_3845	novel
PB.4241.1	122	39	intergenic	novelGene_1_70	novel	PB.14520.24	3599	2	intergenic	novelGene_4_1897	novel	PB.4527.2	5293	2	intergenic	novelGene_1_75	novel	PB.27363.2	1191	29	intergenic	novelGene_4_4722	novel	PB.23189.14	3759	3	intergenic	novelGene_4_3372	novel	PB.25879.8	1665	139	intergenic	novelGene_4_3847	novel
PB.4282.15	3463	3	intergenic	novelGene_1_71	novel	PB.14520.3	5720	2	intergenic	novelGene_4_1887	novel	PB.4553.4	4073	2	intergenic	novelGene_1_76	novel	PB.27363.3	1074	3	intergenic	novelGene_4_4721	novel	PB.23189.15	3835	4	intergenic	novelGene_4_3373	novel	PB.25879.9	1436	2	intergenic	novelGene_4_3848	novel
PB.4316.1	3206	2	intergenic	novelGene_1_72	novel	PB.14520.4	5691	6	intergenic	novelGene_4_1886	novel	PB.4563.6	5980	2	intergenic	novelGene_1_77	novel	PB.27366.1	1397	3	intergenic	novelGene_4_4727	novel	PB.23189.16	4617	2	intergenic	novelGene_4_3374	novel	PB.25880.1	659	2	intergenic	novelGene_4_3849	novel
PB.4317.1	7340	2	intergenic	novelGene_1_73	novel	PB.14520.5	5665	6	intergenic	novelGene_4_1882	novel	PB.4566.6	5531	4	intergenic	novelGene_1_78	novel	PB.27367.1	1121	29	intergenic	novelGene_4_4725	novel	PB.23189.17	3673	25	intergenic	novelGene_4_3375	novel	PB.25882.1	811	264	intergenic	novelGene_4_3851	novel
PB.4318.1	2292	2	intergenic	novelGene_1_74	novel	PB.14520.6	5523	20	intergenic	novelGene_4_1879	novel	PB.4568.1	2793	2	intergenic	novelGene_1_79	novel	PB.27367.2	1752	2	intergenic	novelGene_4_4726	novel	PB.23189.19	3644	7	intergenic	novelGene_4_3377	novel	PB.25883.1	1382	8	intergenic	novelGene_4_3852	novel
PB.4346.1	3429	3	intergenic	novelGene_1_75	novel	PB.14520.7	5487	4	intergenic	novelGene_4_1880	novel	PB.4568.2	2294	5	intergenic	novelGene_1_80	novel	PB.27368.1	1458	11	intergenic	novelGene_4_4728	novel	PB.23189.2	3820	278	intergenic	novelGene_4_3360	novel	PB.25885.1	1423	61	intergenic	novelGene_4_3855	novel
PB.4350.16	4146	2	intergenic	novelGene_1_76	novel	PB.14520.8	5368	3	intergenic	novelGene_4_1883	novel	PB.4571.1	3494	2	intergenic	novelGene_1_81	novel	PB.27369.3	809	12	intergenic	novelGene_4_4730	novel	PB.23189.20	3723	135	intergenic	novelGene_4_3378	novel	PB.25885.2	1450	100	intergenic	novelGene_4_3856	novel
PB.4371.1	6161	2	intergenic	novelGene_1_77	novel	PB.14520.9	5372	2	intergenic	novelGene_4_1881	novel	PB.4572.1	7642	2	intergenic	novelGene_1_82	novel	PB.27370.1	3005	8	intergenic	novelGene_4_4733	novel	PB.23189.21	3207	22	intergenic	novelGene_4_3379	novel	PB.25885.3	894	3	intergenic	novelGene_4_3857	novel
PB.4580.1	4651	2	intergenic	novelGene_1_78	novel	PB.14521.1	1305	3	intergenic	novelGene_4_1898	novel	PB.4778.6	3072	2	intergenic	novelGene_1_84	novel	PB.27371.2	1334	47	intergenic	novelGene_4_4735	novel	PB.23189.22	3762	54	intergenic	novelGene_4_3380	novel	PB.25886.1	664	2	intergenic	novelGene_4_3858	novel
PB.4580.2	3895	2	intergenic	novelGene_1_79	novel	PB.14522.1	2129	2	intergenic	novelGene_4_1899	novel	PB.4792.8	1216	2	intergenic	novelGene_1_85	novel	PB.27373.1	2844	8	intergenic	novelGene_4_4737	novel	PB.23189.23	3724	51	intergenic	novelGene_4_3381	novel	PB.25888.1	672	33	intergenic	novelGene_4_3881	novel
PB.4613.1	7375	2	intergenic	novelGene_1_80	novel	PB.14523.1	2730	10	intergenic	novelGene_4_1901	novel	PB.4798.1	2149	2	intergenic	novelGene_1_86	novel	PB.27374.1	867	2	intergenic	novelGene_4_4739	novel	PB.23189.24	3620	18	intergenic	novelGene_4_3382	novel	PB.25889.10	3727	19	intergenic	novelGene_4_3875	novel
PB.4618.1	1621	2	intergenic	novelGene_1_81	novel	PB.14523.2	2769	25	intergenic	novelGene_4_1903	novel	PB.4820.1	272	2	intergenic	novelGene_1_87	novel	PB.27374.2	883	4	intergenic	novelGene_4_4740	novel	PB.23189.25	3477	24	intergenic	novelGene_4_3383	novel	PB.25889.11	3753	6	intergenic	novelGene_4_3878	novel
PB.4620.1	7794	2	intergenic	novelGene_1_82	novel	PB.14523.4	2260	5	intergenic	novelGene_4_1902	novel	PB.4837.1	2253	3	intergenic	novelGene_2_2	novel	PB.27374.3	712	7	intergenic	novelGene_4_4741	novel	PB.23189.26	3890	5	intergenic	novelGene_4_3384	novel	PB.25889.14	3807	4	intergenic	novelGene_4_3880	novel
PB.4657.28	2882	4	intergenic	novelGene_1_83	novel	PB.14524.1	2840	13	intergenic	novelGene_4_1904	novel	PB.4839.1	5555	2	intergenic	novelGene_2_3	novel	PB.27376.1	1088	2	intergenic	novelGene_4_4743	novel	PB.23189.28	3720	2	intergenic	novelGene_4_3387	novel	PB.25889.2	3868	23	intergenic	novelGene_4_3869	novel
PB.4659.3	3522	2	intergenic	novelGene_1_84	novel	PB.14525.1	3610	10	intergenic	novelGene_4_1905	novel	PB.4843.1	6074	4	intergenic	novelGene_2_4	novel	PB.27378.2	1031	22	intergenic	novelGene_4_4745	novel	PB.23189.29	3573	50	intergenic	novelGene_4_3388	novel	PB.25889.3	4564	4	intergenic	novelGene_4_3871	novel
PB.4787.1	2214	28	intergenic	novelGene_2_4	novel	PB.14525.2	1997	4	intergenic	novelGene_4_1906	novel	PB.4902.1	4897	2	intergenic	novelGene_2_5	novel	PB.27380.1	1509	6	intergenic	novelGene_4_4748	novel	PB.23189.3	3722	42	intergenic	novelGene_4_3361	novel	PB.25889.4	3724	3	intergenic	novelGene_4_3870	novel
PB.4788.1	3689	17	intergenic	novelGene_2_3	novel	PB.14526.1	1089	2	intergenic	novelGene_4_1907	novel	PB.5009.1	108	3	intergenic	novelGene_2_6	novel	PB.27381.1	1015	2	intergenic	novelGene_4_4749	novel	PB.23189.30	3581	2	intergenic	novelGene_4_3389	novel	PB.25889.5	3550	6	intergenic	novelGene_4_3872	novel
PB.4788.2	3426	2	intergenic	novelGene_2_2	novel	PB.14527.1	1012	2	intergenic	novelGene_4_1908	novel	PB.5010.1	2162	33	intergenic	novelGene_2_9	novel	PB.27381.2	687	2	intergenic	novelGene_4_4750	novel	PB.23189.33	3767	5	intergenic	novelGene_4_3390	novel	PB.25889.6	3690	73	intergenic	novelGene_4_3873	novel
PB.4788.3	2914	2	intergenic	novelGene_2_1	novel	PB.14530.1	2553	20	intergenic	novelGene_4_1918	novel	PB.5011.1	4375	2	intergenic	novelGene_2_7	novel	PB.27381.3	1208	2	intergenic	novelGene_4_4751	novel	PB.23189.34	3700	2	intergenic	novelGene_4_3391	novel	PB.25889.8	3933	3	intergenic	novelGene_4_3874	novel
PB.4967.1	3614	2	intergenic	novelGene_2_5	novel	PB.14531.3	2881	125	intergenic	novelGene_4_1911	novel	PB.5011.2	4284	31	intergenic	novelGene_2_8	novel	PB.27382.4	2341	2	intergenic	novelGene_4_4753	novel	PB.23189.36	3491	2	intergenic	novelGene_4_3393	novel	PB.25889.9	3526	14	intergenic	novelGene_4_3879	novel
PB.5067.1	2472	3	intergenic	novelGene_2_6	novel	PB.14531.4	2337	4	intergenic	novelGene_4_1913	novel	PB.5114.1	3713	2	intergenic	novelGene_2_10	novel	PB.27384.1	1759	5	intergenic	novelGene_4_4755	novel	PB.23189.37	3453	5	intergenic	novelGene_4_3394	novel	PB.25891.1	1748	21	intergenic	novelGene_4_3884	novel
PB.5068.1	6776	2	intergenic	novelGene_2_7	novel	PB.14531.5	2893	135	intergenic	novelGene_4_1912	novel	PB.5158.2	4969	2	intergenic	novelGene_2_12	novel	PB.27412.1	782	48	intergenic	novelGene_4_4816	novel	PB.23189.38	3704	4	intergenic	novelGene_4_3395	novel	PB.25892.1	1523	4	intergenic	novelGene_4_3885	novel
PB.5153.1	2567	2	intergenic	novelGene_2_8	novel	PB.14531.7	2575	2	intergenic	novelGene_4_1916	novel	PB.5159.1	7731	2	intergenic	novelGene_2_11	novel	PB.27413.1	3834	3	intergenic	novelGene_4_4817	novel	PB.23189.39	3569	3	intergenic	novelGene_4_3396	novel	PB.25892.2	3128	2	intergenic	novelGene_4_3886	novel
PB.5178.1	2197	2	intergenic	novelGene_2_9	novel	PB.14531.9	2993	2	intergenic	novelGene_4_1915	novel	PB.5188.1	4608	3	intergenic	novelGene_2_13	novel	PB.27413.2	2958	2	intergenic	novelGene_4_4818	novel	PB.23189.4	4192	97	intergenic	novelGene_4_3362	novel	PB.25892.3	965	31	intergenic	novelGene_4_3887	novel
PB.5182.1	6274	2	intergenic	novelGene_2_10	novel	PB.14532.1	1736	33	intergenic	novelGene_4_1919	novel	PB.5307.1	2316	2	intergenic	novelGene_2_14	novel	PB.27413.21	4063	2	intergenic	novelGene_4_4822	novel	PB.23189.41	3722	44	intergenic	novelGene_4_3400	novel	PB.25893.1	717	4	intergenic	novelGene_4_3888	novel
PB.5183.1	3122	2	intergenic	novelGene_2_11	novel	PB.14533.1	2717	3	intergenic	novelGene_4_1920	novel	PB.5313.1	2949	2	intergenic	novelGene_2_15	novel	PB.27413.29	1553	11	intergenic	novelGene_4_4824	novel	PB.23189.42	3868	2	intergenic	novelGene_4_3401	novel	PB.25894.3	2041	7	intergenic	novelGene_4_3890	novel
PB.5202.3	5127	2	intergenic	novelGene_2_12	novel	PB.14533.12	2669	2	intergenic	novelGene_4_1930	novel	PB.5314.1	4033	6	intergenic	novelGene_2_16	novel	PB.27413.31	976	6	intergenic	novelGene_4_4826	novel	PB.23189.43	3636	2	intergenic	novelGene_4_3402	novel	PB.25894.5	2334	2	intergenic	novelGene_4_3891	novel
PB.5214.10	4194	2	intergenic	novelGene_2_14	novel	PB.14533.15	3042	2	intergenic	novelGene_4_1932	novel	PB.5409.2	4704	2	intergenic	novelGene_2_17	novel	PB.27413.32	915	3	intergenic	novelGene_4_4825	novel	PB.23189.44	3492	4	intergenic	novelGene_4_3399	novel	PB.25895.1	2386	3	intergenic	novelGene_4_3892	novel
PB.5214.9	4932	2	intergenic	novelGene_2_13	novel	PB.14533.2	2845	5	intergenic	novelGene_4_1924	novel	PB.5421.1	2807	2	intergenic	novelGene_2_18	novel	PB.27413.4	4252	2	intergenic	novelGene_4_4819	novel	PB.23189.45	3473	2	intergenic	novelGene_4_3398	novel	PB.25896.1	1461	2	intergenic	novelGene_4_3893	novel
PB.5237.5	4292	2	intergenic	novelGene_2_15	novel	PB.14533.3	2673	2	intergenic	novelGene_4_1923	novel	PB.5424.1	2169	3	intergenic	novelGene_2_19	novel	PB.27413.5	2592	2	intergenic	novelGene_4_4820	novel	PB.23189.47	4555	2	intergenic	novelGene_4_3404	novel	PB.25896.2	1238	18	intergenic	novelGene_4_3894	novel
PB.5267.1	5576	2	intergenic	novelGene_2_16	novel	PB.14533.4	3460	2	intergenic	novelGene_4_1922	novel	PB.5435.5	2700	2	intergenic	novelGene_2_20	novel	PB.27414.1	1785	5	intergenic	novelGene_4_4827	novel	PB.23189.48	3748	3	intergenic	novelGene_4_3405	novel	PB.25896.3	970	3	intergenic	novelGene_4_3895	novel
PB.5274.1	5145	2	intergenic	novelGene_2_17	novel	PB.14533.5	3187	9	intergenic	novelGene_4_1921	novel	PB.5443.3	5169	2	intergenic	novelGene_2_21	novel	PB.27414.2	980	5	intergenic	novelGene_4_4828	novel	PB.23189.5	4027	18	intergenic	novelGene_4_3363	novel	PB.25896.4	1341	2	intergenic	novelGene_4_3896	novel
PB.5276.1	4698	3	intergenic	novelGene_2_18	novel	PB.14533.6	2746	138	intergenic	novelGene_4_1925	novel	PB.5493.2	5027	2	intergenic	novelGene_2_22	novel	PB.27414.3	1152	5	intergenic	novelGene_4_4829	novel	PB.23189.50	4068	16	intergenic	novelGene_4_3407	novel	PB.25897.1	1074	10	intergenic	novelGene_4_3897	novel
PB.5290.1	3775	4	intergenic	novelGene_2_19	novel	PB.14533.7	3492	15	intergenic	novelGene_4_1927	novel	PB.5494.1	2344	2	intergenic	novelGene_2_23	novel	PB.27416.1	932	4	intergenic	novelGene_4_4832	novel	PB.23189.51	3696	3	intergenic	novelGene_4_3408	novel	PB.25900.2	4309	209	intergenic	novelGene_4_3903	novel
PB.5361.5	3353	2	intergenic	novelGene_2_20	novel	PB.14533.8	3455	6	intergenic	novelGene_4_1928	novel	PB.5498.5	2856	2	intergenic	novelGene_2_24	novel	PB.27418.3	902	30	intergenic	novelGene_4_4836	novel	PB.23189.52	3655	2	intergenic	novelGene_4_3409	novel	PB.25900.5	4036	3	intergenic	novelGene_4_3902	novel
PB.5536.10	5515	2	intergenic	novelGene_2_22	novel	PB.14533.9	3446	3	intergenic	novelGene_4_1926	novel	PB.5523.1	2477	2	intergenic	novelGene_2_25	novel	PB.27418.4	799	75	intergenic	novelGene_4_4835	novel	PB.23189.53	3783	6	intergenic	novelGene_4_3410	novel	PB.25901.1	527	46	intergenic	novelGene_4_3904	novel
PB.5536.11	5095	2	intergenic	novelGene_2_23	novel	PB.14535.1	2207	3	intergenic	novelGene_4_1935	novel	PB.5538.59	2944	2	intergenic	novelGene_2_26	novel	PB.27418.5	2602	4	intergenic	novelGene_4_4838	novel	PB.23189.54	3679	2	intergenic	novelGene_4_3411	novel	PB.25903.1	3231	714	intergenic	novelGene_4_3906	novel
PB.5663.1	4470	2	intergenic	novelGene_2_24	novel	PB.14535.2	2201	2	intergenic	novelGene_4_1938	novel	PB.5554.1	4190	2	intergenic	novelGene_2_27	novel	PB.27419.1	1434	39	intergenic	novelGene_4_4839	novel	PB.23189.56	3693	2	intergenic	novelGene_4_3413	novel	PB.25904.1	598	11	intergenic	novelGene_4_3907	novel
PB.5667.6	3430	2	intergenic	novelGene_2_25	novel	PB.14535.3	2181	3	intergenic	novelGene_4_1937	novel	PB.5874.6	4454	2	intergenic	novelGene_2_28	novel	PB.27419.2	2115	3	intergenic	novelGene_4_4840	novel	PB.23189.57	3615	2	intergenic	novelGene_4_3414	novel	PB.25904.2	723	21	intergenic	novelGene_4_3908	novel
PB.5819.1	3892	2	intergenic	novelGene_2_27	novel	PB.14535.4	2056	119	intergenic	novelGene_4_1936	novel	PB.5913.13	4711	3	intergenic	novelGene_2_29	novel	PB.27419.3	1874	2	intergenic	novelGene_4_4841	novel	PB.23189.58	3551	6	intergenic	novelGene_4_3415	novel	PB.25905.1	4061	121	intergenic	novelGene_4_3913	novel
PB.5838.5	4508	2	intergenic	novelGene_2_28	novel	PB.14536.1	3307	2	intergenic	novelGene_4_1939	novel	PB.5913.14	5483	2	intergenic	novelGene_2_30	novel	PB.27419.6	1071	88	intergenic	novelGene_4_4842	novel	PB.23189.59	3533	187	intergenic	novelGene_4_3416	novel	PB.25905.3	4095	4	intergenic	novelGene_4_3914	novel
PB.6051.1	3682	2	intergenic	novelGene_2_29	novel	PB.14536.2	2892	2	intergenic	novelGene_4_1940	novel	PB.6231.1	3207	2	intergenic	novelGene_2_31	novel	PB.27423.2	2674	45	intergenic	novelGene_4_4847	novel	PB.23189.6	3860	438	intergenic	novelGene_4_3364	novel	PB.25905.4	3965	338	intergenic	novelGene_4_3911	novel
PB.6059.1	3325	2	intergenic	novelGene_2_30	novel	PB.14536.3	2720	21	intergenic	novelGene_4_1942	novel	PB.6321.1	4441	2	intergenic	novelGene_2_34	novel	PB.27424.8	1984	146	intergenic	novelGene_4_4855	novel	PB.23189.60	4348	4	intergenic	novelGene_4_3417	novel	PB.25905.5	3842	3	intergenic	novelGene_4_3912	novel
PB.6066.1	4068	2	intergenic	novelGene_2_31	novel	PB.14536.6	2822	23	intergenic	novelGene_4_1943	novel	PB.6322.1	3695	2	intergenic	novelGene_2_35	novel	PB.27425.1	1984	3	intergenic	novelGene_4_4856	novel	PB.23189.61	3266	2	intergenic	novelGene_4_3418	novel	PB.25905.7	3229	3	intergenic	novelGene_4_3915	novel
PB.6069.3	6218	2	intergenic	novelGene_2_32	novel	PB.14537.2	5684	511	intergenic	novelGene_4_1951	novel	PB.6338.4	3579	2	intergenic	novelGene_2_36	novel	PB.27425.2	1926	5	intergenic	novelGene_4_4857	novel	PB.23189.63	3388	36	intergenic	novelGene_4_3420	novel	PB.25905.8	960	49	intergenic	novelGene_4_3916	novel
PB.6105.2	5288	2	intergenic	novelGene_2_33	novel	PB.14537.5	3973	2	intergenic	novelGene_4_1948	novel	PB.6371.6	4950	2	intergenic	novelGene_2_37	novel	PB.27426.1	2969	6	intergenic	novelGene_4_4858	novel	PB.23189.64	3384	2	intergenic	novelGene_4_3421	novel	PB.25906.1	626	2	intergenic	novelGene_4_3917	novel
PB.6117.4	4888	2	intergenic	novelGene_2_34	novel	PB.14537.6	3839	5	intergenic	novelGene_4_1949	novel	PB.6447.1	2726	3	intergenic	novelGene_2_38	novel	PB.27428.2	1217	8	intergenic	novelGene_4_4861	novel	PB.23189.65	3241	5	intergenic	novelGene_4_3422	novel	PB.25908.2	1367	7	intergenic	novelGene_4_3920	novel
PB.6133.1	2101	2	intergenic	novelGene_2_35	novel	PB.14537.7	3362	29	intergenic	novelGene_4_1950	novel	PB.6477.4	7280	2	intergenic	novelGene_2_39	novel	PB.27430.1	1126	7	intergenic	novelGene_4_4864	novel	PB.23189.67	3156	2	intergenic	novelGene_4_3424	novel	PB.25909.1	3909	20	intergenic	novelGene_4_3921	novel
PB.6164.1	4345	2	intergenic	novelGene_2_36	novel	PB.14544.1	1725	2	intergenic	novelGene_4_1961	novel	PB.6487.3	4157	2	intergenic	novelGene_2_40	novel	PB.27430.2	1384	2	intergenic	novelGene_4_4865	novel	PB.23189.68	3399	19	intergenic	novelGene_4_3425	novel	PB.25909.2	3912	16	intergenic	novelGene_4_3922	novel
PB.6167.1	2741	2	intergenic	novelGene_2_37	novel	PB.14545.1	1308	16	intergenic	novelGene_4_1962	novel	PB.6494.7	3125	2	intergenic	novelGene_2_41	novel	PB.27431.1	3030	4	intergenic	novelGene_4_4866	novel	PB.23189.69	2825	23	intergenic	novelGene_4_3426	novel	PB.25909.3	3791	2	intergenic	novelGene_4_3923	novel
PB.6195.1	2461	2	intergenic	novelGene_2_38	novel	PB.14546.1	3157	2	intergenic	novelGene_4_1963	novel	PB.6506.1	4401	2	intergenic	novelGene_2_42	novel	PB.27432.1	930	5	intergenic	novelGene_4_4869	novel	PB.23189.7	3811	55	intergenic	novelGene_4_3365	novel	PB.25909.4	3849	12	intergenic	novelGene_4_3925	novel
PB.6205.18	6086	2	intergenic	novelGene_2_39	novel	PB.14547.1	3390	12	intergenic	novelGene_4_1965	novel	PB.6508.2	277	2	intergenic	novelGene_2_43	novel	PB.27434.1	1411	9	intergenic	novelGene_4_4871	novel	PB.23189.71	2406	29	intergenic	novelGene_4_3427	novel	PB.25909.5	3561	2	intergenic	novelGene_4_3924	novel
PB.6231.1	7453	2	intergenic	novelGene_2_40	novel	PB.14548.1	1424	2	intergenic	novelGene_4_1966	novel	PB.6571.29	4338	2	intergenic	novelGene_2_44	novel	PB.27438.1	489	4	intergenic	novelGene_4_4875	novel	PB.23189.72	2321	3	intergenic	novelGene_4_3428	novel	PB.25909.6	1161	2	intergenic	novelGene_4_3926	novel
PB.6282.63	3392	2	intergenic	novelGene_2_41	novel	PB.14549.1	2471	4	intergenic	novelGene_4_1967	novel	PB.6610.1	4919	2	intergenic	novelGene_2_45	novel	PB.27442.3	2286	5	intergenic	novelGene_4_4880	novel	PB.23189.73	2146	14	intergenic	novelGene_4_3429	novel	PB.25911.1	1277	14	intergenic	novelGene_4_3928	novel
PB.6314.1	5497	2	intergenic	novelGene_2_42	novel	PB.14551.1	1750	15	intergenic	novelGene_4_1971	novel	PB.6611.1	4049	3	intergenic	novelGene_2_46	novel	PB.27446.1	1351	2	intergenic	novelGene_4_4885	novel	PB.23189.74	3070	4	intergenic	novelGene_4_3430	novel	PB.25911.2	1233	11	intergenic	novelGene_4_3929	novel
PB.6316.1	3610	2	intergenic	novelGene_2_43	novel	PB.14551.2	1625	3	intergenic	novelGene_4_1972	novel	PB.6612.1	3883	2	intergenic	novelGene_2_47	novel	PB.27446.2	1370	17	intergenic	novelGene_4_4886	novel	PB.23189.75	774	4	intergenic	novelGene_4_3431	novel	PB.25911.3	1341	2	intergenic	novelGene_4_3930	novel
PB.6348.1	5714	2	intergenic	novelGene_2_44	novel	PB.14552.2	5003	4	intergenic	novelGene_4_1970	novel	PB.6643.1	109	2	intergenic	novelGene_2_48	novel	PB.27447.2	1585	62	intergenic	novelGene_4_4888	novel	PB.23189.8	3901	42	intergenic	novelGene_4_3366	novel	PB.25911.4	1136	9	intergenic	novelGene_4_3931	novel
PB.6350.1	3317	2	intergenic	novelGene_2_45	novel	PB.14553.1	1867	5	intergenic	novelGene_4_1973	novel	PB.6646.1	3252	2	intergenic	novelGene_2_49	novel	PB.27447.3	1634	4	intergenic	novelGene_4_4887	novel	PB.23189.9	3870	78	intergenic	novelGene_4_3367	novel	PB.25912.1	5559	13	intergenic	novelGene_4_3933	novel
PB.6354.1	1104	3	intergenic	novelGene_2_46	novel	PB.14554.1	3750	16	intergenic	novelGene_4_1974	novel	PB.6648.1	5970	2	intergenic	novelGene_2_50	novel	PB.27448.1	1293	2	intergenic	novelGene_4_4892	novel	PB.23190.1	1719	2	intergenic	novelGene_4_3432	novel	PB.25912.10	4756	2	intergenic	novelGene_4_3942	novel
PB.6357.1	2526	2	intergenic	novelGene_2_47	novel	PB.14555.1	1056	3	intergenic	novelGene_4_1975	novel	PB.6672.1	4476	2	intergenic	novelGene_2_51	novel	PB.27448.2	1426	3	intergenic	novelGene_4_4894	novel	PB.23190.2	2128	4	intergenic	novelGene_4_3433	novel	PB.25912.11	4506	6	intergenic	novelGene_4_3943	novel
PB.6382.1	7052	2	intergenic	novelGene_2_48	novel	PB.14557.1	1576	4	intergenic	novelGene_4_1977	novel	PB.6693.2	4498	2	intergenic	novelGene_2_52	novel	PB.27449.1	1347	5	intergenic	novelGene_4_4895	novel	PB.23190.3	1734	25	intergenic	novelGene_4_3434	novel	PB.25912.12	3650	23	intergenic	novelGene_4_3944	novel
PB.6389.1	4867	2	intergenic	novelGene_2_49	novel	PB.14557.2	1404	3	intergenic	novelGene_4_1978	novel	PB.6705.1	5651	2	intergenic	novelGene_2_54	novel	PB.27449.2	1436	43	intergenic	novelGene_4_4896	novel	PB.23190.4	1949	2	intergenic	novelGene_4_3435	novel	PB.25912.13	1790	2	intergenic	novelGene_4_3945	novel
PB.6396.2	4584	2	intergenic	novelGene_2_50	novel	PB.14557.3	1232	13	intergenic	novelGene_4_1979	novel	PB.6709.1	3810	2	intergenic	novelGene_2_55	novel	PB.27449.3	1391	8	intergenic	novelGene_4_4897	novel	PB.23190.5	1862	5	intergenic	novelGene_4_3436	novel	PB.25912.14	865	2	intergenic	novelGene_4_3946	novel
PB.6398.1	1219	2	intergenic	novelGene_2_51	novel	PB.14558.1	4235	4	intergenic	novelGene_4_1980	novel	PB.6735.1	2464	2	intergenic	novelGene_2_56	novel	PB.27450.1	878	15	intergenic	novelGene_4_4898	novel	PB.23190.6	1716	2	intergenic	novelGene_4_3437	novel	PB.25912.2	5982	8	intergenic	novelGene_4_3939	novel
PB.6425.1	342	2	intergenic	novelGene_2_52	novel	PB.14559.1	1716	142	intergenic	novelGene_4_1981	novel	PB.6736.4	5712	2	intergenic	novelGene_2_57	novel	PB.27450.2	832	4	intergenic	novelGene_4_4899	novel	PB.23190.7	949	2	intergenic	novelGene_4_3438	novel	PB.25912.3	5560	6	intergenic	novelGene_4_3937	novel
PB.6455.1	8109	2	intergenic	novelGene_2_53	novel	PB.14559.4	1771	8	intergenic	novelGene_4_1984	novel	PB.6740.1	4957	2	intergenic	novelGene_2_58	novel	PB.27452.2	509	9	intergenic	novelGene_4_4902	novel	PB.23191.10	2148	2	intergenic	novelGene_4_3448	novel	PB.25912.6	5265	6	intergenic	novelGene_4_3934	novel
PB.6456.1	4582	2	intergenic	novelGene_2_54	novel	PB.14560.1	1754	3	intergenic	novelGene_4_1985	novel	PB.6751.1	4389	2	intergenic	novelGene_2_59	novel	PB.27454.1	969	15	intergenic	novelGene_4_4905	novel	PB.23191.11	1883	5	intergenic	novelGene_4_3449	novel	PB.25912.8	5385	31	intergenic	novelGene_4_3940	novel
PB.6470.10	5343	2	intergenic	novelGene_2_55	novel	PB.14560.3	1839	2	intergenic	novelGene_4_1986	novel	PB.6757.1	3824	2	intergenic	novelGene_2_60	novel	PB.27455.1	902	809	intergenic	novelGene_4_4906	novel	PB.23191.12	1334	4	intergenic	novelGene_4_3450	novel	PB.25912.9	4823	12	intergenic	novelGene_4_3941	novel
PB.6493.1	5062	2	intergenic	novelGene_2_58	novel	PB.14560.4	2119	5	intergenic	novelGene_4_1987	novel	PB.6758.3	4494	2	intergenic	novelGene_2_61	novel	PB.27457.1	748	4	intergenic	novelGene_4_4908	novel	PB.23191.2	3564	140	intergenic	novelGene_4_3440	novel	PB.25913.1	5716	101	intergenic	novelGene_4_3947	novel
PB.6496.1	6563	2	intergenic	novelGene_2_59	novel	PB.14560.5	1663	3	intergenic	novelGene_4_1988	novel	PB.6791.1	6072	2	intergenic	novelGene_2_63	novel	PB.27459.1	1324	154	intergenic	novelGene_4_4911	novel	PB.23191.3	5353	3	intergenic	novelGene_4_3441	novel	PB.25915.1	2463	34	intergenic	novelGene_4_3951	novel
PB.6508.1	5093	2	intergenic	novelGene_2_60	novel	PB.14560.6	1730	2	intergenic	novelGene_4_1989	novel	PB.6797.9	3045	2	intergenic	novelGene_2_64	novel	PB.27459.3	1167	2	intergenic	novelGene_4_4910	novel	PB.23191.4	3928	8	intergenic	novelGene_4_3442	novel	PB.25915.2	2769	2	intergenic	novelGene_4_3952	novel
PB.6509.1	5587	2	intergenic	novelGene_2_61	novel	PB.14560.7	1792	3	intergenic	novelGene_4_1991	novel	PB.6803.1	4113	2	intergenic	novelGene_2_65	novel	PB.27459.7	1282	3	intergenic	novelGene_4_4912	novel	PB.23191.5	3589	17	intergenic	novelGene_4_3443	novel	PB.25916.1	1351	22	intergenic	novelGene_4_3955	novel
PB.6510.1	3123	2	intergenic	novelGene_2_62	novel	PB.14560.8	1666	38	intergenic	novelGene_4_1990	novel	PB.6804.1	3271	2	intergenic	novelGene_2_66	novel	PB.27460.1	994	188	intergenic	novelGene_4_4913	novel	PB.23191.6	3134	3	intergenic	novelGene_4_3444	novel	PB.25918.1	1364	77	intergenic	novelGene_4_3957	novel
PB.6512.1	5460	2	intergenic	novelGene_2_63	novel	PB.14561.1	1236	2	intergenic	novelGene_4_1992	novel	PB.6805.1	3342	2	intergenic	novelGene_2_67	novel	PB.27461.2	3109	3	intergenic	novelGene_4_4914	novel	PB.23191.7	3056	20	intergenic	novelGene_4_3445	novel	PB.25918.2	1394	26	intergenic	novelGene_4_3958	novel
PB.6525.3	2497	2	intergenic	novelGene_2_64	novel	PB.14562.1	2576	2	intergenic	novelGene_4_1998	novel	PB.6823.1	5224	2	intergenic	novelGene_2_68	novel	PB.27461.3	1765	3	intergenic	novelGene_4_4915	novel	PB.23191.8	2933	8	intergenic	novelGene_4_3446	novel	PB.25919.1	1872	11	intergenic	novelGene_4_3965	novel
PB.6530.7	4155	2	intergenic	novelGene_2_65	novel	PB.14562.3	2300	3	intergenic	novelGene_4_1997	novel	PB.6849.1	201	2	intergenic	novelGene_2_69	novel	PB.27462.1	971	4	intergenic	novelGene_4_4916	novel	PB.23191.9	2892	2	intergenic	novelGene_4_3447	novel	PB.25919.2	2107	66	intergenic	novelGene_4_3966	novel
PB.6535.1	168	3	intergenic	novelGene_2_66	novel	PB.14562.4	1990	3	intergenic	novelGene_4_1993	novel	PB.6882.1	4032	2	intergenic	novelGene_2_70	novel	PB.27463.2	1867	14	intergenic	novelGene_4_4917	novel	PB.23192.1	2281	2	intergenic	novelGene_4_3451	novel	PB.25919.3	1845	2	intergenic	novelGene_4_3967	novel
PB.6545.1	3266	2	intergenic	novelGene_2_67	novel	PB.14562.5	2826	19	intergenic	novelGene_4_1995	novel	PB.6926.1	4539	2	intergenic	novelGene_2_71	novel	PB.27464.1	1957	2	intergenic	novelGene_4_4918	novel	PB.23193.3	1915	138	intergenic	novelGene_4_3454	novel	PB.25919.4	1794	14	intergenic	novelGene_4_3968	novel
PB.6598.1	2391	2	intergenic	novelGene_2_68	novel	PB.14562.6	2957	6	intergenic	novelGene_4_1996	novel	PB.6954.1	6363	2	intergenic	novelGene_2_72	novel	PB.27466.1	2003	3	intergenic	novelGene_4_4920	novel	PB.23193.4	1782	19	intergenic	novelGene_4_3455	novel	PB.25920.2	607	18	intergenic	novelGene_4_3962	novel
PB.6610.4	5434	2	intergenic	novelGene_2_69	novel	PB.14563.1	3415	3	intergenic	novelGene_4_2000	novel	PB.6968.1	5066	2	intergenic	novelGene_2_73	novel	PB.27466.2	1013	3	intergenic	novelGene_4_4921	novel	PB.23193.5	1536	1836	intergenic	novelGene_4_3456	novel	PB.25920.3	575	6	intergenic	novelGene_4_3963	novel
PB.6612.1	8726	2	intergenic	novelGene_2_70	novel	PB.14564.2	4022	2	intergenic	novelGene_4_2002	novel	PB.6970.1	5468	2	intergenic	novelGene_2_74	novel	PB.27466.3	966	2	intergenic	novelGene_4_4922	novel	PB.23193.6	1416	26	intergenic	novelGene_4_3457	novel	PB.25920.4	485	4	intergenic	novelGene_4_3960	novel
PB.6620.4	3262	2	intergenic	novelGene_2_71	novel	PB.14564.3	4884	5	intergenic	novelGene_4_2003	novel	PB.7051.1	5432	2	intergenic	novelGene_2_75	novel	PB.27467.1	863	2	intergenic	novelGene_4_4923	novel	PB.23195.1	2406	2	intergenic	novelGene_4_3461	novel	PB.25920.5	686	2	intergenic	novelGene_4_3964	novel
PB.6622.1	5392	2	intergenic	novelGene_2_72	novel	PB.14564.4	2567	4	intergenic	novelGene_4_2004	novel	PB.7069.1	4817	2	intergenic	novelGene_2_76	novel	PB.27468.1	1617	10	intergenic	novelGene_4_4924	novel	PB.23196.1	1903	48	intergenic	novelGene_4_3462	novel	PB.25921.1	1367	3	intergenic	novelGene_4_3969	novel
PB.6625.1	3363	2	intergenic	novelGene_2_73	novel	PB.14565.1	1482	10	intergenic	novelGene_4_2008	novel	PB.7070.2	4664	2	intergenic	novelGene_2_77	novel	PB.27468.5	1570	4	intergenic	novelGene_4_4925	novel	PB.23197.1	1366	17	intergenic	novelGene_4_3468	novel	PB.25921.2	1310	13	intergenic	novelGene_4_3970	novel
PB.6662.12	4298	2	intergenic	novelGene_2_74	novel	PB.14567.10	3905	6	intergenic	novelGene_4_2023	novel	PB.7070.5	5334	2	intergenic	novelGene_2_78	novel	PB.27468.6	1823	3	intergenic	novelGene_4_4926	novel	PB.23198.1	1395	9	intergenic	novelGene_4_3469	novel	PB.25921.3	1286	57	intergenic	novelGene_4_3971	novel
PB.6674.1	4280	2	intergenic	novelGene_2_75	novel	PB.14567.11	3666	2	intergenic	novelGene_4_2022	novel	PB.7070.6	4179	2	intergenic	novelGene_2_79	novel	PB.27469.1	1185	2	intergenic	novelGene_4_4927	novel	PB.23200.1	707	4	intergenic	novelGene_4_3470	novel	PB.25921.4	1226	4	intergenic	novelGene_4_3972	novel
PB.6675.30	5319	3	intergenic	novelGene_2_76	novel	PB.14567.12	3523	5	intergenic	novelGene_4_2024	novel	PB.7170.1	6396	2	intergenic	novelGene_2_81	novel	PB.27470.1	488	5	intergenic	novelGene_4_4928	novel	PB.23201.1	474	5	intergenic	novelGene_4_3472	novel	PB.25921.6	1380	2	intergenic	novelGene_4_3974	novel
PB.6732.11	3096	2	intergenic	novelGene_2_77	novel	PB.14567.13	3075	4	intergenic	novelGene_4_2020	novel	PB.7182.5	4864	2	intergenic	novelGene_2_82	novel	PB.27471.1	2423	9	intergenic	novelGene_4_4929	novel	PB.23202.1	6495	184	intergenic	novelGene_4_3473	novel	PB.25922.1	1670	1451	intergenic	novelGene_4_3980	novel
PB.6745.1	5409	3	intergenic	novelGene_2_78	novel	PB.14567.14	3341	13	intergenic	novelGene_4_2026	novel	PB.7230.1	2425	2	intergenic	novelGene_3_1	novel	PB.27472.1	747	513	intergenic	novelGene_4_4930	novel	PB.23206.1	902	762	intergenic	novelGene_4_3477	novel	PB.25922.4	1042	3	intergenic	novelGene_4_3983	novel
PB.6745.2	4376	5	intergenic	novelGene_2_79	novel	PB.14567.15	3517	2	intergenic	novelGene_4_2027	novel	PB.7290.13	3914	2	intergenic	novelGene_3_2	novel	PB.27473.1	2827	2	intergenic	novelGene_4_4931	novel	PB.23207.1	850	8	intergenic	novelGene_4_3478	novel	PB.25922.6	1952	3	intergenic	novelGene_4_3985	novel
PB.6759.6	3083	2	intergenic	novelGene_2_80	novel	PB.14567.16	3689	72	intergenic	novelGene_4_2030	novel	PB.7408.1	4070	2	intergenic	novelGene_3_3	novel	PB.27474.2	625	3	intergenic	novelGene_4_4933	novel	PB.23208.1	2222	6	intergenic	novelGene_4_3480	novel	PB.25922.7	1109	2	intergenic	novelGene_4_3986	novel
PB.6773.1	2849	2	intergenic	novelGene_2_81	novel	PB.14567.17	3545	3	intergenic	novelGene_4_2029	novel	PB.7411.3	4392	2	intergenic	novelGene_3_4	novel	PB.27475.1	3869	2	intergenic	novelGene_4_4934	novel	PB.23208.3	1891	9	intergenic	novelGene_4_3481	novel	PB.25923.1	2010	52	intergenic	novelGene_4_3976	novel
PB.6775.1	5378	2	intergenic	novelGene_2_83	novel	PB.14567.18	3000	2	intergenic	novelGene_4_2028	novel	PB.7411.4	6663	2	intergenic	novelGene_3_5	novel	PB.27475.2	988	5	intergenic	novelGene_4_4935	novel	PB.23209.1	1324	240	intergenic	novelGene_4_3482	novel	PB.25924.1	2618	6	intergenic	novelGene_4_3987	novel
PB.6776.1	4076	3	intergenic	novelGene_2_84	novel	PB.14567.19	3561	2	intergenic	novelGene_4_2031	novel	PB.7411.6	4618	2	intergenic	novelGene_3_6	novel	PB.27476.1	3711	4	intergenic	novelGene_4_4936	novel	PB.23209.2	1051	4	intergenic	novelGene_4_3483	novel	PB.25925.1	1446	6	intergenic	novelGene_4_3989	novel
PB.6821.1	3871	3	intergenic	novelGene_2_85	novel	PB.14567.2	3770	6	intergenic	novelGene_4_2015	novel	PB.7449.1	2954	2	intergenic	novelGene_3_7	novel	PB.27478.1	2533	2	intergenic	novelGene_4_4939	novel	PB.23211.2	3286	3	intergenic	novelGene_4_3486	novel	PB.25925.2	1476	25	intergenic	novelGene_4_3988	novel
PB.6854.21	3605	2	intergenic	novelGene_2_86	novel	PB.14567.4	3591	19	intergenic	novelGene_4_2016	novel	PB.7450.1	3842	2	intergenic	novelGene_3_8	novel	PB.27478.3	2252	14	intergenic	novelGene_4_4941	novel	PB.23212.1	4127	5	intergenic	novelGene_4_3489	novel	PB.25926.2	1418	7	intergenic	novelGene_4_3991	novel
PB.6863.8	5230	2	intergenic	novelGene_2_87	novel	PB.14567.5	4089	2	intergenic	novelGene_4_2017	novel	PB.7478.2	158	2	intergenic	novelGene_3_10	novel	PB.27479.1	1157	14	intergenic	novelGene_4_4942	novel	PB.23212.2	4085	109	intergenic	novelGene_4_3488	novel	PB.25926.3	5672	9	intergenic	novelGene_4_3992	novel
PB.6887.7	3183	2	intergenic	novelGene_2_88	novel	PB.14567.6	3423	2	intergenic	novelGene_4_2018	novel	PB.7483.1	4349	2	intergenic	novelGene_3_11	novel	PB.27479.2	564	2	intergenic	novelGene_4_4943	novel	PB.23212.3	3982	4	intergenic	novelGene_4_3490	novel	PB.25926.4	6746	8	intergenic	novelGene_4_3993	novel
PB.6896.11	3831	2	intergenic	novelGene_2_89	novel	PB.14567.7	3805	4	intergenic	novelGene_4_2019	novel	PB.7507.4	3219	2	intergenic	novelGene_3_12	novel	PB.27481.1	760	28	intergenic	novelGene_4_4945	novel	PB.23213.1	635	2	intergenic	novelGene_4_3491	novel	PB.25927.1	1295	30	intergenic	novelGene_4_3995	novel
PB.7007.1	2531	2	intergenic	novelGene_3_1	novel	PB.14567.9	4002	2	intergenic	novelGene_4_2025	novel	PB.7540.1	4119	2	intergenic	novelGene_3_14	novel	PB.27498.2	961	2	intergenic	novelGene_4_4966	novel	PB.23213.2	841	119	intergenic	novelGene_4_3493	novel	PB.25928.1	2165	4	intergenic	novelGene_4_3996	novel
PB.7030.1	2886	2	intergenic	novelGene_3_2	novel	PB.14569.2	1383	2	intergenic	novelGene_4_2034	novel	PB.7542.1	6574	2	intergenic	novelGene_3_15	novel	PB.27499.1	2127	3	intergenic	novelGene_4_4967	novel	PB.23213.3	696	6	intergenic	novelGene_4_3492	novel	PB.25929.1	747	343	intergenic	novelGene_4_3997	novel
PB.7050.1	694	2	intergenic	novelGene_3_3	novel	PB.14570.1	603	5	intergenic	novelGene_4_2035	novel	PB.7551.1	3401	2	intergenic	novelGene_3_16	novel	PB.27501.1	847	2	intergenic	novelGene_4_4969	novel	PB.23214.1	577	4	intergenic	novelGene_4_3494	novel	PB.25931.1	3451	8	intergenic	novelGene_4_3999	novel
PB.7139.2	4057	2	intergenic	novelGene_3_4	novel	PB.14571.1	1243	7	intergenic	novelGene_4_2036	novel	PB.7560.1	2008	2	intergenic	novelGene_3_17	novel	PB.27501.2	698	7	intergenic	novelGene_4_4970	novel	PB.23215.1	1745	3	intergenic	novelGene_4_3495	novel	PB.25932.1	1209	97	intergenic	novelGene_4_4000	novel
PB.7152.1	2703	2	intergenic	novelGene_3_5	novel	PB.14571.2	1170	2	intergenic	novelGene_4_2037	novel	PB.7685.1	5556	2	intergenic	novelGene_3_18	novel	PB.27502.1	1407	2	intergenic	novelGene_4_4971	novel	PB.23215.2	1266	5	intergenic	novelGene_4_3496	novel	PB.25933.1	1126	152	intergenic	novelGene_4_4001	novel
PB.7156.1	3752	2	intergenic	novelGene_3_6	novel	PB.14571.3	3862	2	intergenic	novelGene_4_2038	novel	PB.7725.25	2995	2	intergenic	novelGene_3_19	novel	PB.27502.2	768	9	intergenic	novelGene_4_4972	novel	PB.23216.2	3240	2	intergenic	novelGene_4_3498	novel	PB.25933.2	1095	8	intergenic	novelGene_4_4002	novel
PB.7157.1	4118	2	intergenic	novelGene_3_7	novel	PB.14572.1	832	9	intergenic	novelGene_4_2040	novel	PB.7759.3	120	7	intergenic	novelGene_3_20	novel	PB.27502.3	846	7	intergenic	novelGene_4_4973	novel	PB.23216.3	4099	51	intergenic	novelGene_4_3500	novel	PB.25933.4	1097	43	intergenic	novelGene_4_4004	novel
PB.7158.3	4760	2	intergenic	novelGene_3_8	novel	PB.14576.1	1817	121	intergenic	novelGene_4_2046	novel	PB.7802.1	3058	2	intergenic	novelGene_3_21	novel	PB.27502.4	1251	10	intergenic	novelGene_4_4974	novel	PB.23216.5	3600	10	intergenic	novelGene_4_3499	novel	PB.25933.5	1167	21	intergenic	novelGene_4_4005	novel
PB.7208.1	3174	2	intergenic	novelGene_3_9	novel	PB.14577.2	3984	20	intergenic	novelGene_4_2048	novel	PB.7873.1	4035	2	intergenic	novelGene_3_22	novel	PB.27503.2	1363	56	intergenic	novelGene_4_4977	novel	PB.23217.2	1259	11	intergenic	novelGene_4_3502	novel	PB.25934.1	2844	2	intergenic	novelGene_4_4006	novel
PB.7220.1	3344	2	intergenic	novelGene_3_10	novel	PB.14577.3	3965	131	intergenic	novelGene_4_2050	novel	PB.7889.4	2955	2	intergenic	novelGene_3_23	novel	PB.27503.3	2544	1730	intergenic	novelGene_4_4979	novel	PB.23218.1	2704	10	intergenic	novelGene_4_3503	novel	PB.25935.1	2628	122	intergenic	novelGene_4_4008	novel
PB.7223.1	4012	2	intergenic	novelGene_3_11	novel	PB.14577.4	3933	13	intergenic	novelGene_4_2049	novel	PB.7890.1	2350	2	intergenic	novelGene_3_24	novel	PB.27503.4	2470	2	intergenic	novelGene_4_4980	novel	PB.23218.2	393	2	intergenic	novelGene_4_3504	novel	PB.25935.2	2881	222	intergenic	novelGene_4_4009	novel
PB.7225.1	5265	2	intergenic	novelGene_3_12	novel	PB.14577.5	3860	11	intergenic	novelGene_4_2051	novel	PB.7919.1	807	10	intergenic	novelGene_3_25	novel	PB.27503.5	2040	2	intergenic	novelGene_4_4978	novel	PB.23219.1	1256	5	intergenic	novelGene_4_3505	novel	PB.25935.4	2373	3	intergenic	novelGene_4_4010	novel
PB.7245.1	3053	2	intergenic	novelGene_3_13	novel	PB.14577.6	3863	62	intergenic	novelGene_4_2052	novel	PB.7920.1	695	3	intergenic	novelGene_3_26	novel	PB.27505.4	2062	6	intergenic	novelGene_4_4983	novel	PB.23219.2	1003	2	intergenic	novelGene_4_3506	novel	PB.25935.5	3010	2	intergenic	novelGene_4_4013	novel
PB.7261.1	3577	2	intergenic	novelGene_3_14	novel	PB.14577.7	3818	2	intergenic	novelGene_4_2053	novel	PB.7921.2	5806	6	intergenic	novelGene_3_28	novel	PB.27506.1	1795	10	intergenic	novelGene_4_4984	novel	PB.23220.1	2635	3	intergenic	novelGene_4_3507	novel	PB.25935.6	2622	182	intergenic	novelGene_4_4012	novel
PB.7360.1	3752	2	intergenic	novelGene_3_15	novel	PB.14578.1	2349	2	intergenic	novelGene_4_2054	novel	PB.7921.8	4676	2	intergenic	novelGene_3_33	novel	PB.27507.1	2629	3	intergenic	novelGene_4_4985	novel	PB.23221.1	5035	123	intergenic	novelGene_4_3508	novel	PB.25935.7	2507	13	intergenic	novelGene_4_4011	novel
PB.7458.11	6263	2	intergenic	novelGene_3_17	novel	PB.14578.2	2216	2	intergenic	novelGene_4_2055	novel	PB.7922.2	3964	8	intergenic	novelGene_3_36	novel	PB.27507.2	2358	5	intergenic	novelGene_4_4986	novel	PB.23221.2	3190	3	intergenic	novelGene_4_3509	novel	PB.25935.8	2506	9	intergenic	novelGene_4_4014	novel
PB.7459.12	3511	3	intergenic	novelGene_3_16	novel	PB.14580.1	4014	3	intergenic	novelGene_4_2057	novel	PB.7972.33	3927	2	intergenic	novelGene_3_38	novel	PB.27508.2	2386	5	intergenic	novelGene_4_4987	novel	PB.23223.1	1193	25	intergenic	novelGene_4_3511	novel	PB.25936.1	1526	25	intergenic	novelGene_4_4015	novel
PB.7481.1	3189	3	intergenic	novelGene_3_18	novel	PB.14580.2	4428	3	intergenic	novelGene_4_2058	novel	PB.7974.26	3489	8	intergenic	novelGene_3_39	novel	PB.27510.1	1315	2	intergenic	novelGene_4_4989	novel	PB.23223.2	1070	2	intergenic	novelGene_4_3512	novel	PB.25937.1	1527	27	intergenic	novelGene_4_4016	novel
PB.7519.3	4585	2	intergenic	novelGene_3_19	novel	PB.14580.3	4143	5	intergenic	novelGene_4_2059	novel	PB.8004.1	5684	2	intergenic	novelGene_3_40	novel	PB.27510.2	1152	2	intergenic	novelGene_4_4991	novel	PB.23224.2	2626	8	intergenic	novelGene_4_3514	novel	PB.25937.3	1181	2	intergenic	novelGene_4_4018	novel
PB.7553.1	4354	2	intergenic	novelGene_3_21	novel	PB.14580.4	4201	5	intergenic	novelGene_4_2060	novel	PB.8211.1	3947	2	intergenic	novelGene_3_41	novel	PB.27511.1	4182	2	intergenic	novelGene_4_4992	novel	PB.23225.1	1302	15	intergenic	novelGene_4_3515	novel	PB.25938.1	874	2	intergenic	novelGene_4_4019	novel
PB.7554.1	2523	4	intergenic	novelGene_3_20	novel	PB.14580.5	4083	8	intergenic	novelGene_4_2061	novel	PB.8222.5	1957	2	intergenic	novelGene_3_42	novel	PB.27512.1	1400	53	intergenic	novelGene_4_4996	novel	PB.23226.1	2679	388	intergenic	novelGene_4_3517	novel	PB.25939.1	1803	4	intergenic	novelGene_4_4021	novel
PB.7559.14	492	2	intergenic	novelGene_3_22	novel	PB.14580.6	2987	13	intergenic	novelGene_4_2062	novel	PB.8232.1	3645	2	intergenic	novelGene_3_43	novel	PB.27512.2	1314	4	intergenic	novelGene_4_4997	novel	PB.23226.2	3134	4	intergenic	novelGene_4_3519	novel	PB.25940.1	1896	49	intergenic	novelGene_4_4022	novel
PB.7564.10	3987	2	intergenic	novelGene_3_23	novel	PB.14581.4	1861	4	intergenic	novelGene_4_2067	novel	PB.8238.1	5584	2	intergenic	novelGene_3_44	novel	PB.27512.3	897	5	intergenic	novelGene_4_4998	novel	PB.23226.3	2807	2	intergenic	novelGene_4_3518	novel	PB.25941.1	740	6	intergenic	novelGene_4_4024	novel
PB.7564.14	5352	2	intergenic	novelGene_3_24	novel	PB.14581.5	1666	2	intergenic	novelGene_4_2065	novel	PB.8243.1	5025	2	intergenic	novelGene_3_45	novel	PB.27512.4	1215	2	intergenic	novelGene_4_4999	novel	PB.23227.1	747	181	intergenic	novelGene_4_3520	novel	PB.25941.2	701	2	intergenic	novelGene_4_4023	novel
PB.7565.1	4715	2	intergenic	novelGene_3_25	novel	PB.14581.6	1530	2	intergenic	novelGene_4_2066	novel	PB.8245.1	2970	2	intergenic	novelGene_3_46	novel	PB.27512.5	1615	2	intergenic	novelGene_4_5000	novel	PB.23228.1	3021	6	intergenic	novelGene_4_3521	novel	PB.25941.3	707	22	intergenic	novelGene_4_4025	novel
PB.7568.2	2308	4	intergenic	novelGene_3_27	novel	PB.14582.1	5695	27	intergenic	novelGene_4_2068	novel	PB.8256.1	4862	2	intergenic	novelGene_3_47	novel	PB.27514.2	3176	2	intergenic	novelGene_4_5001	novel	PB.23229.1	1398	2	intergenic	novelGene_4_3522	novel	PB.25942.1	3037	25	intergenic	novelGene_4_4026	novel
PB.7592.1	887	10	intergenic	novelGene_3_28	novel	PB.14582.2	4361	6	intergenic	novelGene_4_2069	novel	PB.8257.1	2910	2	intergenic	novelGene_3_48	novel	PB.27514.5	529	8	intergenic	novelGene_4_5002	novel	PB.23231.1	2498	2	intergenic	novelGene_4_3524	novel	PB.26041.1	1953	202	intergenic	novelGene_4_4330	novel
PB.7592.2	423	2	intergenic	novelGene_3_29	novel	PB.14582.3	3388	2	intergenic	novelGene_4_2070	novel	PB.8261.2	5690	3	intergenic	novelGene_3_49	novel	PB.27515.2	2734	12	intergenic	novelGene_4_5003	novel	PB.23231.2	2380	86	intergenic	novelGene_4_3525	novel	PB.26042.1	1357	3	intergenic	novelGene_4_4331	novel
PB.7593.1	807	180	intergenic	novelGene_3_31	novel	PB.14583.1	2804	21	intergenic	novelGene_4_2072	novel	PB.8262.1	5688	2	intergenic	novelGene_3_50	novel	PB.27516.1	1189	5	intergenic	novelGene_4_5004	novel	PB.23232.1	877	5	intergenic	novelGene_4_3526	novel	PB.26044.1	696	7	intergenic	novelGene_4_4335	novel
PB.7593.2	518	3	intergenic	novelGene_3_30	novel	PB.14584.2	2460	2	intergenic	novelGene_4_2074	novel	PB.8291.1	5979	2	intergenic	novelGene_3_51	novel	PB.27517.1	1905	4	intergenic	novelGene_4_5005	novel	PB.23233.1	2131	21	intergenic	novelGene_4_3527	novel	PB.26047.1	965	2	intergenic	novelGene_4_4342	novel
PB.7593.3	1740	2	intergenic	novelGene_3_32	novel	PB.14584.3	2038	17	intergenic	novelGene_4_2075	novel	PB.8313.1	6181	2	intergenic	novelGene_3_52	novel	PB.27520.1	1315	12	intergenic	novelGene_4_5008	novel	PB.23233.2	1919	5	intergenic	novelGene_4_3528	novel	PB.26049.1	3565	8	intergenic	novelGene_4_4349	novel
PB.7593.4	718	3	intergenic	novelGene_3_33	novel	PB.14585.1	3866	13	intergenic	novelGene_4_2077	novel	PB.8314.1	3571	2	intergenic	novelGene_3_53	novel	PB.27522.1	524	3	intergenic	novelGene_4_5011	novel	PB.23233.3	2044	2	intergenic	novelGene_4_3529	novel	PB.26049.2	3196	6	intergenic	novelGene_4_4350	novel
PB.7595.2	3111	3	intergenic	novelGene_3_47	novel	PB.14585.2	1726	2	intergenic	novelGene_4_2076	novel	PB.8343.17	4950	2	intergenic	novelGene_3_54	novel	PB.27524.1	3038	3	intergenic	novelGene_4_5014	novel	PB.23236.1	2046	55	intergenic	novelGene_4_3532	novel	PB.26049.3	3146	9	intergenic	novelGene_4_4351	novel
PB.7605.1	4058	2	intergenic	novelGene_3_51	novel	PB.14587.1	1233	25	intergenic	novelGene_4_2080	novel	PB.8387.1	4206	2	intergenic	novelGene_3_55	novel	PB.27526.7	1029	7	intergenic	novelGene_4_5018	novel	PB.23236.2	1056	2	intergenic	novelGene_4_3533	novel	PB.26050.1	3819	4	intergenic	novelGene_4_4338	novel
PB.7632.57	4053	2	intergenic	novelGene_3_52	novel	PB.14588.1	3001	52	intergenic	novelGene_4_2081	novel	PB.8437.1	2628	2	intergenic	novelGene_3_57	novel	PB.27526.9	1824	3	intergenic	novelGene_4_5020	novel	PB.23236.3	1221	2	intergenic	novelGene_4_3534	novel	PB.26050.3	3027	5	intergenic	novelGene_4_4339	novel
PB.7634.1	3240	2	intergenic	novelGene_3_53	novel	PB.14589.1	3104	4	intergenic	novelGene_4_2082	novel	PB.8441.1	5596	2	intergenic	novelGene_3_58	novel	PB.27527.1	1533	209	intergenic	novelGene_4_5021	novel	PB.23237.1	791	8	intergenic	novelGene_4_3537	novel	PB.26050.4	1105	3	intergenic	novelGene_4_4341	novel
PB.7646.22	5019	2	intergenic	novelGene_3_54	novel	PB.14590.1	4880	2	intergenic	novelGene_4_2083	novel	PB.8472.2	5652	2	intergenic	novelGene_3_59	novel	PB.27528.1	1757	2	intergenic	novelGene_4_5022	novel	PB.23237.2	584	120	intergenic	novelGene_4_3535	novel	PB.26050.9	700	3	intergenic	novelGene_4_4347	novel
PB.7647.38	4994	2	intergenic	novelGene_3_56	novel	PB.14590.2	4433	72	intergenic	novelGene_4_2084	novel	PB.8491.1	3044	2	intergenic	novelGene_3_60	novel	PB.27528.2	1498	3	intergenic	novelGene_4_5023	novel	PB.23237.3	472	2	intergenic	novelGene_4_3536	novel	PB.26054.1	3862	16	intergenic	novelGene_4_4356	novel
PB.7682.1	3872	2	intergenic	novelGene_3_57	novel	PB.14590.4	4318	8	intergenic	novelGene_4_2086	novel	PB.8493.1	4251	2	intergenic	novelGene_3_61	novel	PB.27528.3	1669	47	intergenic	novelGene_4_5024	novel	PB.23237.4	696	8	intergenic	novelGene_4_3538	novel	PB.26055.1	684	4	intergenic	novelGene_4_4357	novel
PB.7687.1	5395	3	intergenic	novelGene_3_58	novel	PB.14590.6	4517	3	intergenic	novelGene_4_2088	novel	PB.8508.1	2832	3	intergenic	novelGene_3_62	novel	PB.27528.5	2791	2	intergenic	novelGene_4_5025	novel	PB.23238.4	2800	3	intergenic	novelGene_4_3540	novel	PB.26055.2	3194	82	intergenic	novelGene_4_4358	novel
PB.7739.1	2222	2	intergenic	novelGene_3_59	novel	PB.14592.1	2859	28	intergenic	novelGene_4_2092	novel	PB.8555.4	4294	2	intergenic	novelGene_3_63	novel	PB.27529.1	1359	84	intergenic	novelGene_4_5030	novel	PB.23238.5	2905	2	intergenic	novelGene_4_3542	novel	PB.26056.1	1316	11	intergenic	novelGene_4_4359	novel
PB.7742.1	2922	2	intergenic	novelGene_3_60	novel	PB.14593.1	976	10	intergenic	novelGene_4_2093	novel	PB.8565.1	3733	2	intergenic	novelGene_3_64	novel	PB.27529.2	1338	1146	intergenic	novelGene_4_5029	novel	PB.23238.6	2750	2	intergenic	novelGene_4_3543	novel	PB.26059.1	1465	5	intergenic	novelGene_4_4362	novel
PB.7760.1	3550	2	intergenic	novelGene_3_61	novel	PB.14594.3	2976	2	intergenic	novelGene_4_2096	novel	PB.8597.1	4633	2	intergenic	novelGene_3_65	novel	PB.27530.1	746	3	intergenic	novelGene_4_5032	novel	PB.23238.7	2711	8	intergenic	novelGene_4_3541	novel	PB.26060.1	1466	26	intergenic	novelGene_4_4364	novel
PB.7773.1	2732	2	intergenic	novelGene_3_62	novel	PB.14595.1	2751	6	intergenic	novelGene_4_2097	novel	PB.8603.1	2375	2	intergenic	novelGene_3_66	novel	PB.27530.2	725	18	intergenic	novelGene_4_5033	novel	PB.23239.1	869	7	intergenic	novelGene_4_3544	novel	PB.26060.3	1594	3	intergenic	novelGene_4_4366	novel
PB.7885.1	4130	2	intergenic	novelGene_3_63	novel	PB.14599.2	2116	21	intergenic	novelGene_4_2107	novel	PB.8626.1	2612	2	intergenic	novelGene_3_67	novel	PB.27530.3	657	3	intergenic	novelGene_4_5034	novel	PB.23260.1	2915	2	intergenic	novelGene_4_3573	novel	PB.26061.1	2079	4	intergenic	novelGene_4_4367	novel
PB.7892.1	3756	2	intergenic	novelGene_3_64	novel	PB.14602.1	6781	9	intergenic	novelGene_4_2111	novel	PB.8627.11	5610	3	intergenic	novelGene_3_68	novel	PB.27530.4	632	10	intergenic	novelGene_4_5035	novel	PB.23260.10	4105	3	intergenic	novelGene_4_3582	novel	PB.26061.2	3703	3	intergenic	novelGene_4_4368	novel
PB.7913.1	3952	2	intergenic	novelGene_3_65	novel	PB.14602.3	5646	2	intergenic	novelGene_4_2112	novel	PB.8647.4	3270	2	intergenic	novelGene_3_69	novel	PB.27530.5	609	9	intergenic	novelGene_4_5036	novel	PB.23260.12	3707	5	intergenic	novelGene_4_3580	novel	PB.26065.1	1859	181	intergenic	novelGene_4_4373	novel
PB.7917.1	2978	2	intergenic	novelGene_3_66	novel	PB.14602.6	3830	73	intergenic	novelGene_4_2114	novel	PB.8666.1	3653	2	intergenic	novelGene_3_70	novel	PB.27530.6	710	5	intergenic	novelGene_4_5037	novel	PB.23260.13	3896	3	intergenic	novelGene_4_3583	novel	PB.26065.10	1596	3	intergenic	novelGene_4_4378	novel
PB.7933.10	5405	2	intergenic	novelGene_3_67	novel	PB.14602.8	2213	82	intergenic	novelGene_4_2115	novel	PB.8685.1	8472	2	intergenic	novelGene_3_71	novel	PB.27530.8	793	4	intergenic	novelGene_4_5039	novel	PB.23260.15	4048	10	intergenic	novelGene_4_3585	novel	PB.26065.2	1743	8	intergenic	novelGene_4_4372	novel
PB.7956.1	3173	2	intergenic	novelGene_3_68	novel	PB.14603.2	3062	2	intergenic	novelGene_4_2116	novel	PB.8686.1	3968	2	intergenic	novelGene_3_72	novel	PB.27532.3	441	46	intergenic	novelGene_4_5041	novel	PB.23260.2	3053	2	intergenic	novelGene_4_3574	novel	PB.26065.3	1713	146	intergenic	novelGene_4_4374	novel
PB.7980.50	4327	2	intergenic	novelGene_3_69	novel	PB.14605.2	4202	2	intergenic	novelGene_4_2120	novel	PB.8702.1	4222	2	intergenic	novelGene_3_73	novel	PB.27534.1	821	9	intergenic	novelGene_4_5044	novel	PB.23260.20	4065	11	intergenic	novelGene_4_3590	novel	PB.26065.4	1336	2	intergenic	novelGene_4_4375	novel
PB.7995.1	4188	2	intergenic	novelGene_3_70	novel	PB.14606.1	604	3	intergenic	novelGene_4_2123	novel	PB.8727.1	3852	2	intergenic	novelGene_3_74	novel	PB.27536.1	843	16	intergenic	novelGene_4_5046	novel	PB.23260.21	3949	3	intergenic	novelGene_4_3588	novel	PB.26065.7	1518	4	intergenic	novelGene_4_4377	novel
PB.7999.1	2165	2	intergenic	novelGene_3_71	novel	PB.14607.1	3272	13	intergenic	novelGene_4_2124	novel	PB.8728.1	3121	2	intergenic	novelGene_3_75	novel	PB.27537.1	2214	4	intergenic	novelGene_4_5048	novel	PB.23260.22	3912	8	intergenic	novelGene_4_3589	novel	PB.26065.8	1463	9	intergenic	novelGene_4_4376	novel
PB.8009.8	7327	2	intergenic	novelGene_3_72	novel	PB.14607.2	3376	2	intergenic	novelGene_4_2125	novel	PB.8730.2	3895	2	intergenic	novelGene_3_76	novel	PB.27537.3	1978	520	intergenic	novelGene_4_5049	novel	PB.23260.26	4237	4	intergenic	novelGene_4_3592	novel	PB.26065.9	1713	9	intergenic	novelGene_4_4379	novel
PB.8025.1	2330	2	intergenic	novelGene_3_73	novel	PB.14607.3	3270	4	intergenic	novelGene_4_2126	novel	PB.8737.1	2498	2	intergenic	novelGene_3_77	novel	PB.27538.1	1246	6	intergenic	novelGene_4_5050	novel	PB.23260.27	4359	2	intergenic	novelGene_4_3593	novel	PB.26066.1	1236	24	intergenic	novelGene_4_4382	novel
PB.8075.3	6209	3	intergenic	novelGene_3_74	novel	PB.14609.1	1852	82	intergenic	novelGene_4_2129	novel	PB.8782.3	3219	6	intergenic	novelGene_3_78	novel	PB.27539.1	734	2	intergenic	novelGene_4_5051	novel	PB.23260.28	3752	2	intergenic	novelGene_4_3594	novel	PB.26067.1	3904	1892	intergenic	novelGene_4_4383	novel
PB.8093.1	6606	2	intergenic	novelGene_3_75	novel	PB.14609.2	1433	47	intergenic	novelGene_4_2130	novel	PB.8821.1	5926	2	intergenic	novelGene_3_79	novel	PB.27541.1	710	7	intergenic	novelGene_4_5055	novel	PB.23260.29	3061	2	intergenic	novelGene_4_3595	novel	PB.26067.10	3996	58	intergenic	novelGene_4_4392	novel
PB.8108.1	5063	2	intergenic	novelGene_3_76	novel	PB.14610.1	2619	6	intergenic	novelGene_4_2131	novel	PB.8822.1	7021	2	intergenic	novelGene_3_80	novel	PB.27542.1	1752	3	intergenic	novelGene_4_5056	novel	PB.23260.3	3936	6	intergenic	novelGene_4_3575	novel	PB.26067.11	3867	99	intergenic	novelGene_4_4393	novel
PB.8110.1	3962	2	intergenic	novelGene_3_77	novel	PB.14612.1	2433	2	intergenic	novelGene_4_2133	novel	PB.8874.1	3540	2	intergenic	novelGene_3_81	novel	PB.27542.2	1588	5	intergenic	novelGene_4_5058	novel	PB.23260.34	1558	12	intergenic	novelGene_4_3597	novel	PB.26067.12	3694	3	intergenic	novelGene_4_4394	novel
PB.8132.1	4269	2	intergenic	novelGene_3_78	novel	PB.14615.1	1457	2	intergenic	novelGene_4_2136	novel	PB.8892.1	88	3	intergenic	novelGene_3_82	novel	PB.27543.2	3453	2	intergenic	novelGene_4_5060	novel	PB.23260.35	972	12	intergenic	novelGene_4_3598	novel	PB.26067.13	3917	1794	intergenic	novelGene_4_4395	novel
PB.8133.1	4889	2	intergenic	novelGene_3_79	novel	PB.14615.2	1424	8	intergenic	novelGene_4_2137	novel	PB.8895.1	9656	2	intergenic	novelGene_3_83	novel	PB.27544.1	1587	3	intergenic	novelGene_4_5062	novel	PB.23260.7	4049	1001	intergenic	novelGene_4_3579	novel	PB.26067.14	3966	2	intergenic	novelGene_4_4396	novel
PB.8138.11	6670	2	intergenic	novelGene_3_80	novel	PB.14616.1	628	7	intergenic	novelGene_4_2138	novel	PB.8908.4	4231	2	intergenic	novelGene_3_84	novel	PB.27546.4	1365	5	intergenic	novelGene_4_5065	novel	PB.23260.8	1488	2	intergenic	novelGene_4_3577	novel	PB.26067.15	3967	3	intergenic	novelGene_4_4397	novel
PB.8172.9	2776	2	intergenic	novelGene_3_81	novel	PB.14618.10	3579	3	intergenic	novelGene_4_2150	novel	PB.8936.1	5016	2	intergenic	novelGene_3_85	novel	PB.27546.5	1357	5	intergenic	novelGene_4_5066	novel	PB.23261.1	1291	75	intergenic	novelGene_4_3599	novel	PB.26067.16	4057	3	intergenic	novelGene_4_4398	novel
PB.8186.1	2866	2	intergenic	novelGene_3_82	novel	PB.14618.11	3415	102	intergenic	novelGene_4_2144	novel	PB.8959.1	4370	2	intergenic	novelGene_3_86	novel	PB.27547.1	2824	6	intergenic	novelGene_4_5067	novel	PB.23261.3	1666	7	intergenic	novelGene_4_3602	novel	PB.26067.17	3643	3	intergenic	novelGene_4_4399	novel
PB.8236.1	3066	2	intergenic	novelGene_3_83	novel	PB.14618.13	3743	3	intergenic	novelGene_4_2153	novel	PB.9021.1	5235	2	intergenic	novelGene_3_87	novel	PB.27548.2	1471	8	intergenic	novelGene_4_5069	novel	PB.23261.4	1003	3	intergenic	novelGene_4_3601	novel	PB.26067.19	4053	3	intergenic	novelGene_4_4401	novel
PB.8239.15	3589	2	intergenic	novelGene_3_84	novel	PB.14618.14	3861	2	intergenic	novelGene_4_2155	novel	PB.9026.13	3935	2	intergenic	novelGene_3_88	novel	PB.27548.3	1706	2	intergenic	novelGene_4_5071	novel	PB.23263.1	2713	2	intergenic	novelGene_4_3604	novel	PB.26067.2	3792	300	intergenic	novelGene_4_4384	novel
PB.8271.1	3754	2	intergenic	novelGene_3_85	novel	PB.14618.15	3259	2	intergenic	novelGene_4_2154	novel	PB.9031.1	3979	2	intergenic	novelGene_3_89	novel	PB.27548.4	700	6	intergenic	novelGene_4_5070	novel	PB.23264.2	569	2	intergenic	novelGene_4_3606	novel	PB.26067.20	3646	4	intergenic	novelGene_4_4402	novel
PB.8275.1	1110	3	intergenic	novelGene_3_87	novel	PB.14618.2	3488	6	intergenic	novelGene_4_2148	novel	PB.9037.1	5372	2	intergenic	novelGene_3_90	novel	PB.27549.1	1139	17	intergenic	novelGene_4_5072	novel	PB.23264.4	904	27	intergenic	novelGene_4_3607	novel	PB.26067.21	3895	12	intergenic	novelGene_4_4403	novel
PB.8276.29	2902	2	intergenic	novelGene_3_86	novel	PB.14618.3	3696	34	intergenic	novelGene_4_2151	novel	PB.9040.1	4554	2	intergenic	novelGene_3_91	novel	PB.27549.2	849	2	intergenic	novelGene_4_5073	novel	PB.23264.5	1656	4	intergenic	novelGene_4_3610	novel	PB.26067.23	3724	136	intergenic	novelGene_4_4405	novel
PB.8294.3	287	2	intergenic	novelGene_3_88	novel	PB.14618.4	2283	2	intergenic	novelGene_4_2143	novel	PB.9065.5	5101	2	intergenic	novelGene_3_92	novel	PB.27551.1	1554	2	intergenic	novelGene_4_5076	novel	PB.23264.6	774	36	intergenic	novelGene_4_3609	novel	PB.26067.24	4525	19	intergenic	novelGene_4_4408	novel
PB.8369.4	3619	2	intergenic	novelGene_3_89	novel	PB.14618.6	3832	40	intergenic	novelGene_4_2149	novel	PB.9087.1	5675	2	intergenic	novelGene_3_93	novel	PB.27552.1	2154	2	intergenic	novelGene_4_5077	novel	PB.23266.1	1840	73	intergenic	novelGene_4_3612	novel	PB.26067.25	3891	4	intergenic	novelGene_4_4406	novel
PB.8388.1	2791	2	intergenic	novelGene_3_90	novel	PB.14618.7	3711	8	intergenic	novelGene_4_2152	novel	PB.9092.1	4640	2	intergenic	novelGene_3_94	novel	PB.27553.1	593	8	intergenic	novelGene_4_5078	novel	PB.23266.2	1876	5	intergenic	novelGene_4_3616	novel	PB.26067.26	3588	10	intergenic	novelGene_4_4407	novel
PB.8392.1	2664	2	intergenic	novelGene_3_91	novel	PB.14618.8	3696	2	intergenic	novelGene_4_2145	novel	PB.9167.1	91	2	intergenic	novelGene_3_95	novel	PB.27555.1	1292	2	intergenic	novelGene_4_5081	novel	PB.23266.3	1504	2	intergenic	novelGene_4_3614	novel	PB.26067.27	3787	2	intergenic	novelGene_4_4409	novel
[truncated: 17,241 more rows]
