# Supplementary material for: Full-length isoform concatenation sequencing to resolve cancer transcriptome complexity
Source: BMC Genomics. 2024 Jan 29;25:122. doi: 10.1186/s12864-024-10021-x (PMC10823626; doi:10.1186/s12864-024-10021-x)
Supplement: Supplementary file 4 — Additional file 4. Lowly-expressed transcripts characterized as those transcripts with a TPM value equal to 0.5 identified in three replicates of HBR_SIRV short-read RNA-Seq. [file 12864_2024_10021_MOESM4_ESM.xlsx]

## Sheet: Sheet1
Additional file 4. Lowly-expressed transcripts characterized as those transcripts with a TPM value equal to 0.5 identified in three replicates of HBR_SIRV short-read RNA-Seq
Transcript ID
ENST00000574871.1
ENST00000414552.6
ENST00000256062.9
ENST00000253115.6
ENST00000458302.5
ENST00000450390.6
ENST00000486511.5
ENST00000205636.3
ENST00000491294.1
ENST00000592685.5
ENST00000531395.1
ENST00000537589.1
ENST00000463168.1
ENST00000322893.11
ENST00000275590.9
ENST00000521686.1
ENST00000445707.3
ENST00000492315.5
ENST00000597346.1
ENST00000375412.9
ENST00000291539.10
ENST00000640121.1
ENST00000334454.10
ENST00000547486.1
ENST00000394670.8
ENST00000587491.5
ENST00000447380.1
ENST00000369042.5
ENST00000308191.10
ENST00000539935.6
ENST00000505556.1
ENST00000415019.1
ENST00000554295.1
ENST00000510708.5
ENST00000595325.5
ENST00000408888.7
ENST00000379221.3
ENST00000531012.1
ENST00000361070.8
ENST00000586261.2
ENST00000562392.1
ENST00000476259.1
ENST00000392782.5
ENST00000461142.3
ENST00000305631.6
ENST00000645123.1
ENST00000567819.1
ENST00000454381.3
ENST00000531609.1
ENST00000261024.6
ENST00000398473.6
ENST00000335968.7
ENST00000473038.5
ENST00000448803.6
ENST00000207549.8
ENST00000320574.9
ENST00000477118.2
ENST00000286733.8
ENST00000484975.5
ENST00000430442.2
ENST00000381440.4
ENST00000335390.5
ENST00000357727.6
ENST00000433024.5
ENST00000557989.1
ENST00000594516.1
ENST00000586022.5
ENST00000264741.9
ENST00000644146.1
ENST00000428210.5
ENST00000445485.1
ENST00000363248.1
ENST00000612066.1
ENST00000590112.5
ENST00000442128.2
ENST00000444323.1
ENST00000644050.1
ENST00000361314.4
ENST00000591978.1
ENST00000489683.5
ENST00000473657.1
ENST00000370888.5
ENST00000627566.1
ENST00000494566.5
ENST00000463488.1
ENST00000611650.1
ENST00000485732.5
ENST00000445418.1
ENST00000522881.2
ENST00000470408.5
ENST00000371369.8
ENST00000436360.5
ENST00000452622.1
ENST00000485921.5
ENST00000580601.5
ENST00000535560.1
ENST00000492252.5
ENST00000512322.1
ENST00000524717.5
ENST00000426079.5
ENST00000302806.5
ENST00000360647.8
ENST00000604929.1
ENST00000573220.1
ENST00000433811.1
ENST00000454651.2
ENST00000392314.5
ENST00000556587.5
ENST00000328457.5
ENST00000569816.1
ENST00000599980.1
ENST00000568394.1
ENST00000592069.1
ENST00000282841.9
ENST00000565500.5
ENST00000628754.2
ENST00000240285.9
ENST00000622074.1
ENST00000505261.1
ENST00000467156.1
ENST00000622988.1
ENST00000615182.4
ENST00000402718.4
ENST00000422086.5
ENST00000511024.5
ENST00000312026.5
ENST00000412643.1
ENST00000611914.1
ENST00000448493.7
ENST00000329454.2
ENST00000541036.5
ENST00000599637.5
ENST00000529659.1
ENST00000567998.5
ENST00000619356.1
ENST00000550699.5
ENST00000587933.1
ENST00000587817.5
ENST00000523477.1
ENST00000440452.5
ENST00000489501.1
ENST00000525427.1
ENST00000358738.3
ENST00000349456.8
ENST00000471082.1
ENST00000564397.5
ENST00000625287.1
ENST00000562593.5
ENST00000506400.1
ENST00000259021.8
ENST00000586366.5
ENST00000463395.5
ENST00000285605.7
ENST00000474321.6
ENST00000512347.1
ENST00000583577.1
ENST00000600344.1
ENST00000410992.1
ENST00000428870.6
ENST00000583972.1
ENST00000571106.1
ENST00000314400.9
ENST00000625136.1
ENST00000479956.1
ENST00000495062.2
ENST00000493599.1
ENST00000273317.4
ENST00000512730.1
ENST00000360820.6
ENST00000625118.1
ENST00000558194.5
ENST00000550199.5
ENST00000580644.5
ENST00000536835.2
ENST00000495595.1
ENST00000510356.5
ENST00000564072.1
ENST00000478085.5
ENST00000374751.7
ENST00000496597.1
ENST00000485819.1
ENST00000517859.5
ENST00000590744.1
ENST00000265293.8
ENST00000485978.1
ENST00000426004.5
ENST00000526183.5
ENST00000369075.7
ENST00000636458.1
ENST00000481232.1
ENST00000461893.5
ENST00000374692.7
ENST00000448927.1
ENST00000480887.5
ENST00000590561.5
ENST00000461745.5
ENST00000471452.1
ENST00000581479.1
ENST00000646641.1
ENST00000330992.8
ENST00000471764.1
ENST00000370792.7
ENST00000398219.2
ENST00000222598.5
ENST00000565282.5
ENST00000474449.1
ENST00000550135.5
ENST00000530570.1
ENST00000585059.5
ENST00000619208.5
ENST00000645439.1
ENST00000418006.1
ENST00000502279.2
ENST00000270460.10
ENST00000369528.9
ENST00000455445.6
ENST00000426898.2
ENST00000527339.1
ENST00000376131.8
ENST00000370380.2
ENST00000566668.1
ENST00000563949.1
ENST00000433332.7
ENST00000490869.1
ENST00000379649.5
ENST00000454922.6
ENST00000534591.1
ENST00000443084.1
ENST00000628457.1
ENST00000472564.1
ENST00000529572.5
ENST00000371515.8
ENST00000471841.5
ENST00000548758.1
ENST00000597476.5
ENST00000483102.5
ENST00000526216.1
ENST00000615307.1
ENST00000492279.1
ENST00000453245.5
ENST00000524701.5
ENST00000474395.5
ENST00000497675.2
ENST00000242839.8
ENST00000553378.1
ENST00000416938.5
ENST00000636224.1
ENST00000620094.4
ENST00000602942.5
ENST00000474889.5
ENST00000479035.6
ENST00000441782.6
ENST00000536896.2
ENST00000623620.1
ENST00000298139.5
ENST00000512111.1
ENST00000305709.5
ENST00000439326.7
ENST00000548872.5
ENST00000295113.4
ENST00000496652.5
ENST00000486587.1
ENST00000479583.5
ENST00000358299.6
ENST00000504387.5
ENST00000531126.5
ENST00000518148.1
ENST00000475338.2
ENST00000627767.1
ENST00000370489.4
ENST00000438373.5
ENST00000481834.5
ENST00000479780.6
ENST00000495370.2
ENST00000588278.1
ENST00000482635.1
ENST00000553838.5
ENST00000486993.1
ENST00000638429.1
ENST00000342179.9
ENST00000644203.1
ENST00000486739.1
ENST00000494857.5
ENST00000623785.1
ENST00000518546.5
ENST00000508260.5
ENST00000217233.7
ENST00000521891.6
ENST00000645233.1
ENST00000623719.1
ENST00000457601.1
ENST00000472854.5
ENST00000606277.1
ENST00000360752.4
ENST00000464800.5
ENST00000181839.9
ENST00000450713.1
ENST00000591817.1
ENST00000476046.1
ENST00000333991.5
ENST00000300730.10
ENST00000647127.1
ENST00000612582.1
ENST00000488127.1
ENST00000550557.1
ENST00000476487.5
ENST00000482965.1
ENST00000604411.1
ENST00000446165.2
ENST00000590488.1
ENST00000404924.5
ENST00000507661.1
ENST00000485238.3
ENST00000623147.1
ENST00000535432.2
ENST00000625301.1
ENST00000574526.1
ENST00000512037.2
ENST00000226279.7
ENST00000645368.1
ENST00000566574.5
ENST00000521806.5
ENST00000491239.2
ENST00000478357.1
ENST00000541633.5
ENST00000575389.6
ENST00000430922.3
ENST00000567696.1
ENST00000460199.5
ENST00000268459.5
ENST00000577368.5
ENST00000535070.5
ENST00000389617.8
ENST00000643634.1
ENST00000485975.1
ENST00000635852.1
ENST00000483502.2
ENST00000296161.8
ENST00000374193.8
ENST00000398475.5
ENST00000565581.1
ENST00000481014.6
ENST00000367838.5
ENST00000508969.2
ENST00000556716.5
ENST00000462933.1
ENST00000578756.5
ENST00000509634.5
ENST00000617931.4
ENST00000574822.6
ENST00000410080.5
ENST00000368847.4
ENST00000524867.1
ENST00000481945.1
ENST00000584357.2
ENST00000413996.7
ENST00000283206.8
ENST00000473965.1
ENST00000575112.5
ENST00000549748.2
ENST00000417201.3
ENST00000161863.8
ENST00000483114.1
ENST00000525192.5
ENST00000574468.1
ENST00000537656.1
ENST00000542294.1
ENST00000506965.5
ENST00000425340.2
ENST00000306480.10
ENST00000458479.1
ENST00000362681.1
ENST00000450137.1
ENST00000378164.6
ENST00000354757.4
ENST00000262094.9
ENST00000370132.8
ENST00000377890.6
ENST00000546476.1
ENST00000637531.1
ENST00000624350.1
ENST00000528966.5
ENST00000318636.7
ENST00000394767.2
ENST00000461845.1
ENST00000622371.1
ENST00000558090.2
ENST00000280098.8
ENST00000545886.1
ENST00000561585.1
ENST00000476157.5
ENST00000526425.1
ENST00000550371.1
ENST00000504065.5
ENST00000606447.1
ENST00000568177.1
ENST00000481007.1
ENST00000391909.7
ENST00000617864.3
ENST00000437355.6
ENST00000530336.2
ENST00000320486.6
ENST00000393702.7
ENST00000630626.2
ENST00000443930.1
ENST00000601912.5
ENST00000361328.7
ENST00000467287.5
ENST00000013222.5
ENST00000624726.1
ENST00000222584.7
ENST00000636491.1
ENST00000475941.1
ENST00000562226.5
ENST00000427716.6
ENST00000524933.1
ENST00000590769.5
ENST00000643426.1
ENST00000320985.14
ENST00000623811.1
ENST00000394011.7
ENST00000379052.9
ENST00000493468.6
ENST00000483551.6
ENST00000261917.3
ENST00000457685.6
ENST00000539658.1
ENST00000381585.7
ENST00000307741.10
ENST00000585863.2
ENST00000488909.1
ENST00000478972.2
ENST00000442653.1
ENST00000359271.3
ENST00000374541.3
ENST00000394123.7
ENST00000459854.5
ENST00000345514.2
ENST00000486741.5
ENST00000541419.1
ENST00000453558.1
ENST00000355754.6
ENST00000382592.4
ENST00000565575.1
ENST00000377981.3
ENST00000493258.1
ENST00000624889.1
ENST00000263657.6
ENST00000514771.5
ENST00000507492.5
ENST00000327669.4
ENST00000304236.2
ENST00000392357.1
ENST00000371037.8
ENST00000593682.1
ENST00000480716.1
ENST00000480805.1
ENST00000287934.3
ENST00000579385.1
ENST00000608412.1
ENST00000305641.6
ENST00000612663.5
ENST00000499453.2
ENST00000614034.4
ENST00000585386.1
ENST00000612033.1
ENST00000364943.1
ENST00000524583.5
ENST00000498244.1
ENST00000445193.7
ENST00000624339.1
ENST00000641322.1
ENST00000573053.5
ENST00000594859.5
ENST00000412236.1
ENST00000556463.5
ENST00000156471.9
ENST00000566991.5
ENST00000414296.2
ENST00000594089.1
ENST00000499521.2
ENST00000398101.7
ENST00000416916.2
ENST00000607052.1
ENST00000593745.1
ENST00000609803.2
ENST00000569024.1
ENST00000393145.5
ENST00000319778.10
ENST00000435082.1
ENST00000609678.1
ENST00000574306.1
ENST00000428752.1
ENST00000572113.1
ENST00000539239.5
ENST00000586711.1
ENST00000487917.1
ENST00000593003.5
ENST00000535902.5
ENST00000493165.1
ENST00000339865.9
ENST00000315475.6
ENST00000480457.1
ENST00000225805.8
ENST00000557354.5
ENST00000367455.8
ENST00000441532.5
ENST00000359208.6
ENST00000373935.3
ENST00000494253.1
ENST00000481349.1
ENST00000267068.5
ENST00000453654.6
ENST00000471595.5
ENST00000330258.3
ENST00000281142.9
ENST00000330688.8
ENST00000567178.1
ENST00000244745.3
ENST00000570769.5
ENST00000468064.5
ENST00000417121.2
ENST00000355661.7
ENST00000547865.5
ENST00000354410.9
ENST00000258456.2
ENST00000265112.7
ENST00000476695.2
ENST00000471760.5
ENST00000354234.8
ENST00000419735.7
ENST00000605948.2
ENST00000400090.7
ENST00000462775.5
