# Supplementary material for: Full-length isoform concatenation sequencing to resolve cancer transcriptome complexity
Source: BMC Genomics. 2024 Jan 29;25:122. doi: 10.1186/s12864-024-10021-x (PMC10823626; doi:10.1186/s12864-024-10021-x)
Supplement: Supplementary file 5 — Additional file 5. GFFCompare output illustrating unique isoforms detected and read support for the HBR_SIRV_Con and HBR_SIRV_Non samples. [file 12864_2024_10021_MOESM5_ESM.xlsx]

## Sheet: Sheet1
Additional file 5. GFFCompare output illustrating unique isoforms detected and read support for the HBR_SIRV_Con and HBR_SIRV_Non samples
	HBR_SIRV_Non_1			HBR_SIRV_Non_2			HBR_SIRV_Non_3						HBR_SIRV_Con_1			HBR_SIRV_Con_2			HBR_SIRV_Con_3
	Gene ID	Transcript ID	CCS Read Support	Gene ID	Transcript ID	CCS Read Support	Gene ID	Transcript ID	CCS Read Support	Average CCS Read Support			Gene ID	Transcript ID	CCS Read Support	Gene ID	Transcript ID	CCS Read Support	Gene ID	Transcript ID	CCS Read Support	Average CCS Read Support
0	SIRV1	SIRV108	6	SIRV1	SIRV108	3	Not Detected	Not Detected	Not Detected	4.5		0	SIRV1	SIRV108	288	SIRV1	SIRV108	410	SIRV1	SIRV108	621	439.667
1	SIRV1	SIRV109	22	SIRV1	SIRV109	12	SIRV1	SIRV109	3	12.3333		1	SIRV1	SIRV109	5373	SIRV1	SIRV109	2280	SIRV1	SIRV109	2665	3439.33
2	SIRV2	SIRV205	6	SIRV2	SIRV205	4	SIRV2	SIRV205	2	4		2	SIRV2	SIRV205	731	SIRV2	SIRV205	595	SIRV2	SIRV205	634	653.333
3	SIRV2	SIRV206	2	Not Detected	Not Detected	Not Detected	Not Detected	Not Detected	Not Detected	2		3	SIRV2	SIRV206	318	SIRV2	SIRV206	210	SIRV2	SIRV206	212	246.667
4	SIRV3	SIRV301	27	SIRV3	SIRV301	19	SIRV3	SIRV301	13	19.6667		4	SIRV3	SIRV303	17	SIRV3	SIRV303	11	SIRV3	SIRV303	3	10.3333
5	SIRV3	SIRV303	10	SIRV3	SIRV303	12	SIRV3	SIRV303	2	8		5	SIRV3	SIRV301	24	SIRV3	SIRV301	28	SIRV3	SIRV301	19	23.6667
6	SIRV3	SIRV306	881	SIRV3	SIRV306	714	SIRV3	SIRV306	717	770.667		6	SIRV3	SIRV306	2	Not Detected	Not Detected	Not Detected	Not Detected	Not Detected	Not Detected	2
7	SIRV3	SIRV301	1365	SIRV3	SIRV301	1463	SIRV3	SIRV301	1151	1326.33		7	SIRV3	SIRV306	2949	SIRV3	SIRV306	1785	SIRV3	SIRV306	1181	1971.67
8	SIRV3	SIRV301	2	Not Detected	Not Detected	Not Detected	Not Detected	Not Detected	Not Detected	2		8	SIRV3	SIRV301	3	Not Detected	Not Detected	Not Detected	Not Detected	Not Detected	Not Detected	3
9	SIRV3	SIRV302	217	SIRV3	SIRV302	215	SIRV3	SIRV302	167	199.667		9	SIRV3	SIRV301	3684	SIRV3	SIRV301	2106	SIRV3	SIRV301	1298	2362.67
10	SIRV3	SIRV304	45	SIRV3	SIRV304	44	SIRV3	SIRV304	26	38.3333		10	SIRV3	SIRV301	5	Not Detected	Not Detected	Not Detected	Not Detected	Not Detected	Not Detected	5
11	SIRV3	SIRV307	17	SIRV3	SIRV307	18	SIRV3	SIRV307	14	16.3333		11	SIRV3	SIRV307	3	SIRV3	SIRV307	10	SIRV3	SIRV307	8	7
12	SIRV3	SIRV305	2	Not Detected	Not Detected	Not Detected	Not Detected	Not Detected	Not Detected	2		12	SIRV3	SIRV302	1849	SIRV3	SIRV302	901	SIRV3	SIRV302	862	1204
13	SIRV3	SIRV301	33	Not Detected	Not Detected	Not Detected	Not Detected	Not Detected	Not Detected	33		13	SIRV3	SIRV304	31	SIRV3	SIRV304	31	SIRV3	SIRV304	37	33
14	SIRV4	SIRV409	222	SIRV4	SIRV409	119	SIRV4	SIRV409	71	137.333		14	SIRV3	SIRV304	2392	SIRV3	SIRV304	1097	SIRV3	SIRV304	1482	1657
15	SIRV4	SIRV410	67	SIRV4	SIRV410	38	SIRV4	SIRV410	23	42.6667		15	SIRV3	SIRV307	1574	SIRV3	SIRV307	827	SIRV3	SIRV307	1315	1238.67
16	SIRV5	SIRV505	1822	SIRV5	SIRV505	1308	SIRV5	SIRV505	1048	1392.67		16	SIRV3	SIRV305	728	SIRV3	SIRV305	431	SIRV3	SIRV305	501	553.333
17	SIRV5	SIRV505	4	Not Detected	Not Detected	Not Detected	Not Detected	Not Detected	Not Detected	4		17	SIRV3	SIRV307	22	Not Detected	Not Detected	Not Detected	Not Detected	Not Detected	Not Detected	22
18	SIRV5	SIRV506	33	Not Detected	Not Detected	Not Detected	SIRV5	SIRV506	9	21		18	SIRV3	SIRV304	249	Not Detected	Not Detected	Not Detected	SIRV3	SIRV304	77	163
19	SIRV5	SIRV508	896	SIRV5	SIRV508	567	SIRV5	SIRV508	484	649		19	SIRV4	SIRV409	2	Not Detected	Not Detected	Not Detected	Not Detected	Not Detected	Not Detected	2
20	SIRV5	SIRV508	8	Not Detected	Not Detected	Not Detected	Not Detected	Not Detected	Not Detected	8		20	SIRV4	SIRV409	1979	SIRV4	SIRV409	1072	SIRV4	SIRV409	1349	1466.67
21	SIRV5	SIRV502	624	SIRV5	SIRV502	375	SIRV5	SIRV502	313	437.333		21	SIRV4	SIRV410	8474	SIRV4	SIRV410	1487	SIRV4	SIRV410	2270	4077
22	SIRV5	SIRV507	17	SIRV5	SIRV507	4	SIRV5	SIRV507	2	7.66667		22	SIRV4	SIRV410	2	Not Detected	Not Detected	Not Detected	Not Detected	Not Detected	Not Detected	2
23	SIRV5	SIRV510	1040	SIRV5	SIRV510	496	SIRV5	SIRV510	410	648.667		23	SIRV4	SIRV409	92	Not Detected	Not Detected	Not Detected	SIRV4	SIRV409	14	53
24	SIRV5	SIRV501	501	SIRV5	SIRV501	152	SIRV5	SIRV501	123	258.667		24	SIRV5	SIRV505	2	Not Detected	Not Detected	Not Detected	Not Detected	Not Detected	Not Detected	2
25	SIRV5	SIRV510	3	Not Detected	Not Detected	Not Detected	Not Detected	Not Detected	Not Detected	3		25	SIRV5	SIRV505	4	Not Detected	Not Detected	Not Detected	Not Detected	Not Detected	Not Detected	4
26	SIRV5	SIRV509	49	SIRV5	SIRV509	46	SIRV5	SIRV509	23	39.3333		26	SIRV5	SIRV505	2	Not Detected	Not Detected	Not Detected	Not Detected	Not Detected	Not Detected	2
27	SIRV5	SIRV504	2	Not Detected	Not Detected	Not Detected	Not Detected	Not Detected	Not Detected	2		27	SIRV5	SIRV505	2	SIRV5	SIRV505	2	SIRV5	SIRV505	3	2.33333
28	SIRV5	SIRV504	4	Not Detected	Not Detected	Not Detected	Not Detected	Not Detected	Not Detected	4		28	SIRV5	SIRV505	14	Not Detected	Not Detected	Not Detected	SIRV5	SIRV505	7	10.5
29	SIRV6	SIRV601	5	SIRV6	SIRV601	5	SIRV6	SIRV601	3	4.33333		29	SIRV5	SIRV505	5	Not Detected	Not Detected	Not Detected	Not Detected	Not Detected	Not Detected	5
30	SIRV6	SIRV601	132	SIRV6	SIRV601	95	SIRV6	SIRV601	63	96.6667		30	SIRV5	SIRV505	3	Not Detected	Not Detected	Not Detected	SIRV5	SIRV505	2	2.5
31	SIRV6	SIRV604	80	Not Detected	Not Detected	Not Detected	SIRV6	SIRV604	62	71		31	SIRV5	SIRV505	14	Not Detected	Not Detected	Not Detected	SIRV5	SIRV505	3	8.5
32	SIRV6	SIRV602	39	SIRV6	SIRV602	26	SIRV6	SIRV602	10	25		32	SIRV5	SIRV505	50	SIRV5	SIRV505	7	SIRV5	SIRV505	10	22.3333
33	SIRV6	SIRV607	11	SIRV6	SIRV607	7	SIRV6	SIRV607	5	7.66667		33	SIRV5	SIRV505	8	SIRV5	SIRV505	5	SIRV5	SIRV505	3	5.33333
34	SIRV6	SIRV604	12	SIRV6	SIRV604	5	SIRV6	SIRV604	2	6.33333		34	SIRV5	SIRV505	23714	SIRV5	SIRV505	6797	SIRV5	SIRV505	6414	12308.3
35	SIRV6	SIRV605	21	SIRV6	SIRV605	14	SIRV6	SIRV605	8	14.3333		35	SIRV5	SIRV505	2	Not Detected	Not Detected	Not Detected	Not Detected	Not Detected	Not Detected	2
36	SIRV6	SIRV609	19	SIRV6	SIRV609	16	SIRV6	SIRV609	2	12.3333		36	SIRV5	SIRV505	2	Not Detected	Not Detected	Not Detected	Not Detected	Not Detected	Not Detected	2
37	SIRV6	SIRV611	7	SIRV6	SIRV611	2	SIRV6	SIRV611	3	4		37	SIRV5	SIRV505	2	Not Detected	Not Detected	Not Detected	Not Detected	Not Detected	Not Detected	2
38	SIRV6	SIRV616	9	SIRV6	SIRV616	5	SIRV6	SIRV616	2	5.33333		38	SIRV5	SIRV505	35	Not Detected	Not Detected	Not Detected	Not Detected	Not Detected	Not Detected	35
39	SIRV6	SIRV606	10	SIRV6	SIRV606	7	Not Detected	Not Detected	Not Detected	8.5		39	SIRV5	SIRV505	13	Not Detected	Not Detected	Not Detected	Not Detected	Not Detected	Not Detected	13
40	SIRV6	SIRV610	39	SIRV6	SIRV610	20	SIRV6	SIRV610	13	24		40	SIRV5	SIRV505	2	Not Detected	Not Detected	Not Detected	Not Detected	Not Detected	Not Detected	2
41	SIRV6	SIRV608	4	Not Detected	Not Detected	Not Detected	Not Detected	Not Detected	Not Detected	4		41	SIRV5	SIRV505	31	SIRV5	SIRV505	3	SIRV5	SIRV505	3	12.3333
42	SIRV6	SIRV613	122	SIRV6	SIRV613	124	SIRV6	SIRV613	78	108		42	SIRV5	SIRV511	2	Not Detected	Not Detected	Not Detected	Not Detected	Not Detected	Not Detected	2
43	SIRV6	SIRV603	797	SIRV6	SIRV603	738	SIRV6	SIRV603	561	698.667		43	SIRV5	SIRV506	9156	SIRV5	SIRV506	2484	SIRV5	SIRV506	3267	4969
44	SIRV6	SIRV603	12	Not Detected	Not Detected	Not Detected	Not Detected	Not Detected	Not Detected	12		44	SIRV5	SIRV508	2	SIRV5	SIRV508	2	Not Detected	Not Detected	Not Detected	2
45	SIRV6	SIRV615	55	SIRV6	SIRV615	52	SIRV6	SIRV615	20	42.3333		45	SIRV5	SIRV508	14	SIRV5	SIRV508	5	SIRV5	SIRV508	2	7
46	SIRV6	SIRV603	15	Not Detected	Not Detected	Not Detected	Not Detected	Not Detected	Not Detected	15		46	SIRV5	SIRV508	2	Not Detected	Not Detected	Not Detected	Not Detected	Not Detected	Not Detected	2
47	SIRV4001	SIRV4001	40	SIRV4001	SIRV4001	27	SIRV4001	SIRV4001	17	28		47	SIRV5	SIRV505	2	Not Detected	Not Detected	Not Detected	Not Detected	Not Detected	Not Detected	2
48	SIRV4001	SIRV4001	99	SIRV4001	SIRV4001	262	SIRV4001	SIRV4001	147	169.333		48	SIRV5	SIRV508	7230	SIRV5	SIRV508	2775	SIRV5	SIRV508	2335	4113.33
49	SIRV4001	SIRV4001	80	SIRV4001	SIRV4001	228	SIRV4001	SIRV4001	213	173.667		49	SIRV5	SIRV502	2	Not Detected	Not Detected	Not Detected	SIRV5	SIRV502	3	2.5
50	SIRV4001	SIRV4001	1691	SIRV4001	SIRV4001	4666	SIRV4001	SIRV4001	4350	3569		50	SIRV5	SIRV502	2	Not Detected	Not Detected	Not Detected	Not Detected	Not Detected	Not Detected	2
51	SIRV4001	SIRV4001	3	Not Detected	Not Detected	Not Detected	Not Detected	Not Detected	Not Detected	3		51	SIRV5	SIRV502	21	Not Detected	Not Detected	Not Detected	SIRV5	SIRV502	3	12
52	SIRV4001	SIRV4001	7	Not Detected	Not Detected	Not Detected	Not Detected	Not Detected	Not Detected	7		52	SIRV5	SIRV502	4	SIRV5	SIRV502	4	Not Detected	Not Detected	Not Detected	4
53	SIRV4001	SIRV4001	33	Not Detected	Not Detected	Not Detected	Not Detected	Not Detected	Not Detected	33		53	SIRV5	SIRV502	4413	SIRV5	SIRV502	2162	SIRV5	SIRV502	2150	2908.33
54	SIRV4002	SIRV4002	9	Not Detected	Not Detected	Not Detected	Not Detected	Not Detected	Not Detected	9		54	SIRV5	SIRV507	4587	SIRV5	SIRV507	2042	SIRV5	SIRV507	2546	3058.33
55	SIRV4002	SIRV4002	2	Not Detected	Not Detected	Not Detected	Not Detected	Not Detected	Not Detected	2		55	SIRV5	SIRV507	2	Not Detected	Not Detected	Not Detected	Not Detected	Not Detected	Not Detected	2
56	SIRV4002	SIRV4002	2	Not Detected	Not Detected	Not Detected	Not Detected	Not Detected	Not Detected	2		56	SIRV5	SIRV510	939	SIRV5	SIRV510	1601	SIRV5	SIRV510	1179	1239.67
57	SIRV4002	SIRV4002	2	Not Detected	Not Detected	Not Detected	Not Detected	Not Detected	Not Detected	2		57	SIRV5	SIRV501	589	SIRV5	SIRV501	1121	SIRV5	SIRV501	1016	908.667
58	SIRV4002	SIRV4002	2	Not Detected	Not Detected	Not Detected	Not Detected	Not Detected	Not Detected	2		58	SIRV5	SIRV510	2	Not Detected	Not Detected	Not Detected	Not Detected	Not Detected	Not Detected	2
59	SIRV4002	SIRV4002	15	SIRV4002	SIRV4002	5	Not Detected	Not Detected	Not Detected	10		59	SIRV5	SIRV502	42	Not Detected	Not Detected	Not Detected	SIRV5	SIRV502	20	31
60	SIRV4002	SIRV4002	2	Not Detected	Not Detected	Not Detected	Not Detected	Not Detected	Not Detected	2		60	SIRV5	SIRV508	67	SIRV5	SIRV508	11	SIRV5	SIRV508	13	30.3333
61	SIRV4002	SIRV4002	2	Not Detected	Not Detected	Not Detected	Not Detected	Not Detected	Not Detected	2		61	SIRV5	SIRV505	68	Not Detected	Not Detected	Not Detected	SIRV5	SIRV505	15	41.5
62	SIRV4002	SIRV4002	4	Not Detected	Not Detected	Not Detected	Not Detected	Not Detected	Not Detected	4		62	SIRV5	SIRV508	108	SIRV5	SIRV508	23	Not Detected	Not Detected	Not Detected	65.5
63	SIRV4002	SIRV4002	2	Not Detected	Not Detected	Not Detected	Not Detected	Not Detected	Not Detected	2		63	SIRV5	SIRV508	52	Not Detected	Not Detected	Not Detected	Not Detected	Not Detected	Not Detected	52
64	SIRV4002	SIRV4002	2	Not Detected	Not Detected	Not Detected	Not Detected	Not Detected	Not Detected	2		64	SIRV5	SIRV505	289	Not Detected	Not Detected	Not Detected	Not Detected	Not Detected	Not Detected	289
65	SIRV4002	SIRV4002	2	Not Detected	Not Detected	Not Detected	Not Detected	Not Detected	Not Detected	2		65	SIRV5	SIRV501	100	Not Detected	Not Detected	Not Detected	SIRV5	SIRV501	31	65.5
66	SIRV4002	SIRV4002	2	Not Detected	Not Detected	Not Detected	Not Detected	Not Detected	Not Detected	2		66	SIRV5	SIRV505	151	Not Detected	Not Detected	Not Detected	Not Detected	Not Detected	Not Detected	151
67	SIRV4002	SIRV4002	12332	SIRV4002	SIRV4002	12220	SIRV4002	SIRV4002	9915	11489		67	SIRV5	SIRV505	357	Not Detected	Not Detected	Not Detected	Not Detected	Not Detected	Not Detected	357
68	SIRV4002	SIRV4002	2	Not Detected	Not Detected	Not Detected	Not Detected	Not Detected	Not Detected	2		68	SIRV5	SIRV509	6494	SIRV5	SIRV509	2119	SIRV5	SIRV509	3184	3932.33
69	SIRV4002	SIRV4002	3	Not Detected	Not Detected	Not Detected	Not Detected	Not Detected	Not Detected	3		69	SIRV5	SIRV504	564	Not Detected	Not Detected	Not Detected	Not Detected	Not Detected	Not Detected	564
70	SIRV4002	SIRV4002	2	Not Detected	Not Detected	Not Detected	Not Detected	Not Detected	Not Detected	2		70	SIRV5	SIRV504	14	Not Detected	Not Detected	Not Detected	Not Detected	Not Detected	Not Detected	14
71	SIRV4003	SIRV4003	8	SIRV4003	SIRV4003	3	SIRV4003	SIRV4003	3	4.66667		71	SIRV6	SIRV601	691	SIRV6	SIRV601	171	SIRV6	SIRV601	207	356.333
72	SIRV4003	SIRV4003	10090	SIRV4003	SIRV4003	11666	SIRV4003	SIRV4003	8935	10230.3		72	SIRV6	SIRV601	2005	SIRV6	SIRV601	1579	SIRV6	SIRV601	2059	1881
73	SIRV4003	SIRV4003	2	Not Detected	Not Detected	Not Detected	Not Detected	Not Detected	Not Detected	2		73	SIRV6	SIRV604	6	SIRV6	SIRV604	623	SIRV6	SIRV604	13	214
74	SIRV4003	SIRV4003	2	Not Detected	Not Detected	Not Detected	Not Detected	Not Detected	Not Detected	2		74	SIRV6	SIRV612	1605	Not Detected	Not Detected	Not Detected	SIRV6	SIRV612	765	1185
75	SIRV4003	SIRV4003	2	Not Detected	Not Detected	Not Detected	Not Detected	Not Detected	Not Detected	2		75	SIRV6	SIRV602	1877	SIRV6	SIRV602	46	SIRV6	SIRV602	55	659.333
76	SIRV4003	SIRV4003	2	Not Detected	Not Detected	Not Detected	Not Detected	Not Detected	Not Detected	2		76	SIRV6	SIRV602	22	Not Detected	Not Detected	Not Detected	SIRV6	SIRV602	3	12.5
77	SIRV4003	SIRV4003	2	Not Detected	Not Detected	Not Detected	Not Detected	Not Detected	Not Detected	2		77	SIRV6	SIRV602	13601	SIRV6	SIRV602	2647	SIRV6	SIRV602	3598	6615.33
78	SIRV4003	SIRV4003	64	SIRV4003	SIRV4003	82	SIRV4003	SIRV4003	62	69.3333		78	SIRV6	SIRV607	1401	SIRV6	SIRV607	690	SIRV6	SIRV607	870	987
79	SIRV4003	SIRV4003	34	SIRV4003	SIRV4003	20	SIRV4003	SIRV4003	21	25		79	SIRV6	SIRV605	678	SIRV6	SIRV605	112	SIRV6	SIRV605	155	315
80	SIRV4003	SIRV4003	2	Not Detected	Not Detected	Not Detected	Not Detected	Not Detected	Not Detected	2		80	SIRV6	SIRV605	1373	SIRV6	SIRV605	680	SIRV6	SIRV605	974	1009
81	SIRV4003	SIRV4003	7	SIRV4003	SIRV4003	15	Not Detected	Not Detected	Not Detected	11		81	SIRV6	SIRV609	10074	SIRV6	SIRV609	2732	SIRV6	SIRV609	3114	5306.67
82	SIRV4003	SIRV4003	2	Not Detected	Not Detected	Not Detected	Not Detected	Not Detected	Not Detected	2		82	SIRV6	SIRV609	3	Not Detected	Not Detected	Not Detected	Not Detected	Not Detected	Not Detected	3
83	SIRV6001	SIRV6001	6	SIRV6001	SIRV6001	3	SIRV6001	SIRV6001	4	4.33333		83	SIRV6	SIRV611	1145	SIRV6	SIRV611	903	SIRV6	SIRV611	1007	1018.33
84	SIRV6001	SIRV6001	3	SIRV6001	SIRV6001	3	SIRV6001	SIRV6001	2	2.66667		84	SIRV6	SIRV606	923	SIRV6	SIRV606	829	SIRV6	SIRV606	1050	934
85	SIRV6001	SIRV6001	7	SIRV6001	SIRV6001	219	SIRV6001	SIRV6001	6	77.3333		85	SIRV6	SIRV616	886	SIRV6	SIRV616	756	SIRV6	SIRV616	869	837
86	SIRV6001	SIRV6001	5	Not Detected	Not Detected	Not Detected	Not Detected	Not Detected	Not Detected	5		86	SIRV6	SIRV610	993	SIRV6	SIRV610	421	SIRV6	SIRV610	670	694.667
87	SIRV6001	SIRV6001	2	Not Detected	Not Detected	Not Detected	Not Detected	Not Detected	Not Detected	2		87	SIRV6	SIRV614	773	SIRV6	SIRV614	433	SIRV6	SIRV614	501	569
88	SIRV6001	SIRV6001	2	Not Detected	Not Detected	Not Detected	Not Detected	Not Detected	Not Detected	2		88	SIRV6	SIRV608	85	SIRV6	SIRV608	100	SIRV6	SIRV608	96	93.6667
89	SIRV6001	SIRV6001	3	Not Detected	Not Detected	Not Detected	Not Detected	Not Detected	Not Detected	3		89	SIRV6	SIRV613	295	SIRV6	SIRV613	40	SIRV6	SIRV613	28	121
90	SIRV6001	SIRV6001	3	Not Detected	Not Detected	Not Detected	Not Detected	Not Detected	Not Detected	3		90	SIRV6	SIRV613	275	SIRV6	SIRV613	84	SIRV6	SIRV613	95	151.333
91	SIRV6001	SIRV6001	2	Not Detected	Not Detected	Not Detected	Not Detected	Not Detected	Not Detected	2		91	SIRV6	SIRV613	3847	SIRV6	SIRV613	1587	SIRV6	SIRV613	2233	2555.67
92	SIRV6001	SIRV6001	25	SIRV6001	SIRV6001	40	SIRV6001	SIRV6001	30	31.6667		92	SIRV6	SIRV613	2	SIRV6	SIRV613	3	SIRV6	SIRV613	7	4
93	SIRV6001	SIRV6001	2	Not Detected	Not Detected	Not Detected	Not Detected	Not Detected	Not Detected	2		93	SIRV6	SIRV603	3	SIRV6	SIRV603	5	SIRV6	SIRV603	4	4
94	SIRV6001	SIRV6001	2	Not Detected	Not Detected	Not Detected	Not Detected	Not Detected	Not Detected	2		94	SIRV6	SIRV603	8	SIRV6	SIRV603	4	SIRV6	SIRV603	5	5.66667
95	SIRV6001	SIRV6001	2	Not Detected	Not Detected	Not Detected	Not Detected	Not Detected	Not Detected	2		95	SIRV6	SIRV603	3555	SIRV6	SIRV603	2330	SIRV6	SIRV603	1974	2619.67
96	SIRV6001	SIRV6001	2	SIRV6001	SIRV6001	2	Not Detected	Not Detected	Not Detected	2		96	SIRV6	SIRV603	249	Not Detected	Not Detected	Not Detected	Not Detected	Not Detected	Not Detected	249
97	SIRV6001	SIRV6001	3	SIRV6001	SIRV6001	7	SIRV6001	SIRV6001	677	229		97	SIRV6	SIRV603	845	Not Detected	Not Detected	Not Detected	SIRV6	SIRV603	2	423.5
98	SIRV6001	SIRV6001	2	Not Detected	Not Detected	Not Detected	Not Detected	Not Detected	Not Detected	2		98	SIRV6	SIRV615	5	SIRV6	SIRV615	2	SIRV6	SIRV615	2	3
99	SIRV6001	SIRV6001	2	Not Detected	Not Detected	Not Detected	Not Detected	Not Detected	Not Detected	2		99	SIRV6	SIRV615	334	SIRV6	SIRV615	2613	SIRV6	SIRV615	71	1006
100	SIRV6001	SIRV6001	2	Not Detected	Not Detected	Not Detected	Not Detected	Not Detected	Not Detected	2		100	SIRV4001	SIRV4001	6	Not Detected	Not Detected	Not Detected	Not Detected	Not Detected	Not Detected	6
101	SIRV6001	SIRV6001	2	Not Detected	Not Detected	Not Detected	Not Detected	Not Detected	Not Detected	2		101	SIRV4001	SIRV4001	2	SIRV4001	SIRV4001	2	SIRV4001	SIRV4001	2	2
102	SIRV6001	SIRV6001	2	SIRV6001	SIRV6001	14	Not Detected	Not Detected	Not Detected	8		102	SIRV4001	SIRV4001	9	SIRV4001	SIRV4001	5	SIRV4001	SIRV4001	4	6
103	SIRV6001	SIRV6001	13	SIRV6001	SIRV6001	6	SIRV6001	SIRV6001	6	8.33333		103	SIRV4001	SIRV4001	7	Not Detected	Not Detected	Not Detected	Not Detected	Not Detected	Not Detected	7
104	SIRV6001	SIRV6001	16074	SIRV6001	SIRV6001	35044	SIRV6001	SIRV6001	22931	24683		104	SIRV4001	SIRV4001	252	SIRV4001	SIRV4001	202	SIRV4001	SIRV4001	95	183
105	SIRV6001	SIRV6001	11	SIRV6001	SIRV6001	10	SIRV6001	SIRV6001	3	8		105	SIRV4001	SIRV4001	2	Not Detected	Not Detected	Not Detected	Not Detected	Not Detected	Not Detected	2
106	SIRV6001	SIRV6001	2	Not Detected	Not Detected	Not Detected	Not Detected	Not Detected	Not Detected	2		106	SIRV4001	SIRV4001	22	SIRV4001	SIRV4001	2	Not Detected	Not Detected	Not Detected	12
107	SIRV6001	SIRV6001	4	Not Detected	Not Detected	Not Detected	Not Detected	Not Detected	Not Detected	4		107	SIRV4001	SIRV4001	2	Not Detected	Not Detected	Not Detected	Not Detected	Not Detected	Not Detected	2
108	SIRV6001	SIRV6001	3	Not Detected	Not Detected	Not Detected	Not Detected	Not Detected	Not Detected	3		108	SIRV4001	SIRV4001	4	Not Detected	Not Detected	Not Detected	Not Detected	Not Detected	Not Detected	4
109	SIRV6001	SIRV6001	12	SIRV6001	SIRV6001	10	SIRV6001	SIRV6001	5	9		109	SIRV4001	SIRV4001	2	Not Detected	Not Detected	Not Detected	Not Detected	Not Detected	Not Detected	2
110	SIRV6001	SIRV6001	2	Not Detected	Not Detected	Not Detected	Not Detected	Not Detected	Not Detected	2		110	SIRV4001	SIRV4001	2	Not Detected	Not Detected	Not Detected	Not Detected	Not Detected	Not Detected	2
111	SIRV6001	SIRV6001	2	Not Detected	Not Detected	Not Detected	Not Detected	Not Detected	Not Detected	2		111	SIRV4001	SIRV4001	19191	SIRV4001	SIRV4001	2272	SIRV4001	SIRV4001	3553	8338.67
112	SIRV6001	SIRV6001	2	Not Detected	Not Detected	Not Detected	Not Detected	Not Detected	Not Detected	2		112	SIRV4001	SIRV4001	2	Not Detected	Not Detected	Not Detected	Not Detected	Not Detected	Not Detected	2
113	SIRV6001	SIRV6001	2	Not Detected	Not Detected	Not Detected	Not Detected	Not Detected	Not Detected	2		113	SIRV4001	SIRV4001	2	Not Detected	Not Detected	Not Detected	Not Detected	Not Detected	Not Detected	2
114	SIRV6001	SIRV6001	3	SIRV6001	SIRV6001	517	Not Detected	Not Detected	Not Detected	260		114	SIRV4001	SIRV4001	503	SIRV4001	SIRV4001	71	SIRV4001	SIRV4001	109	227.667
115	SIRV6001	SIRV6001	2	Not Detected	Not Detected	Not Detected	Not Detected	Not Detected	Not Detected	2		115	SIRV4001	SIRV4001	3	Not Detected	Not Detected	Not Detected	Not Detected	Not Detected	Not Detected	3
116	SIRV6001	SIRV6001	4	SIRV6001	SIRV6001	3	Not Detected	Not Detected	Not Detected	3.5		116	SIRV4002	SIRV4002	3	Not Detected	Not Detected	Not Detected	Not Detected	Not Detected	Not Detected	3
117	SIRV6001	SIRV6001	7	Not Detected	Not Detected	Not Detected	SIRV6001	SIRV6001	7	7		117	SIRV4002	SIRV4002	8716	SIRV4002	SIRV4002	5392	SIRV4002	SIRV4002	8115	7407.67
118	SIRV6001	SIRV6001	2	Not Detected	Not Detected	Not Detected	Not Detected	Not Detected	Not Detected	2		118	SIRV4002	SIRV4002	2	Not Detected	Not Detected	Not Detected	Not Detected	Not Detected	Not Detected	2
119	SIRV6001	SIRV6001	9	SIRV6001	SIRV6001	15	SIRV6001	SIRV6001	14	12.6667		119	SIRV4002	SIRV4002	792	Not Detected	Not Detected	Not Detected	Not Detected	Not Detected	Not Detected	792
120	SIRV6001	SIRV6001	2	Not Detected	Not Detected	Not Detected	Not Detected	Not Detected	Not Detected	2		120	SIRV4002	SIRV4002	2	Not Detected	Not Detected	Not Detected	Not Detected	Not Detected	Not Detected	2
121	SIRV6002	SIRV6002	6	SIRV6002	SIRV6002	3	SIRV6002	SIRV6002	3	4		121	SIRV4002	SIRV4002	582	Not Detected	Not Detected	Not Detected	Not Detected	Not Detected	Not Detected	582
122	SIRV6002	SIRV6002	3	SIRV6002	SIRV6002	79	SIRV6002	SIRV6002	3	28.3333		122	SIRV4003	SIRV4003	11	SIRV4003	SIRV4003	9	SIRV4003	SIRV4003	20	13.3333
123	SIRV6002	SIRV6002	2	Not Detected	Not Detected	Not Detected	Not Detected	Not Detected	Not Detected	2		123	SIRV4003	SIRV4003	4	SIRV4003	SIRV4003	3	SIRV4003	SIRV4003	2	3
124	SIRV6002	SIRV6002	2	Not Detected	Not Detected	Not Detected	Not Detected	Not Detected	Not Detected	2		124	SIRV4003	SIRV4003	2	Not Detected	Not Detected	Not Detected	Not Detected	Not Detected	Not Detected	2
125	SIRV6002	SIRV6002	3	Not Detected	Not Detected	Not Detected	Not Detected	Not Detected	Not Detected	3		125	SIRV4003	SIRV4003	12	Not Detected	Not Detected	Not Detected	Not Detected	Not Detected	Not Detected	12
126	SIRV6002	SIRV6002	6	Not Detected	Not Detected	Not Detected	Not Detected	Not Detected	Not Detected	6		126	SIRV4003	SIRV4003	3	Not Detected	Not Detected	Not Detected	Not Detected	Not Detected	Not Detected	3
127	SIRV6002	SIRV6002	10	SIRV6002	SIRV6002	13	SIRV6002	SIRV6002	12	11.6667		127	SIRV4003	SIRV4003	8	Not Detected	Not Detected	Not Detected	Not Detected	Not Detected	Not Detected	8
128	SIRV6002	SIRV6002	4	SIRV6002	SIRV6002	3	SIRV6002	SIRV6002	3	3.33333		128	SIRV4003	SIRV4003	2	Not Detected	Not Detected	Not Detected	Not Detected	Not Detected	Not Detected	2
129	SIRV6002	SIRV6002	3	Not Detected	Not Detected	Not Detected	Not Detected	Not Detected	Not Detected	3		129	SIRV4003	SIRV4003	5611	SIRV4003	SIRV4003	3596	SIRV4003	SIRV4003	5664	4957
130	SIRV6002	SIRV6002	2	Not Detected	Not Detected	Not Detected	Not Detected	Not Detected	Not Detected	2		130	SIRV4003	SIRV4003	38	SIRV4003	SIRV4003	34	SIRV4003	SIRV4003	32	34.6667
131	SIRV6002	SIRV6002	2	SIRV6002	SIRV6002	6	SIRV6002	SIRV6002	5	4.33333		131	SIRV4003	SIRV4003	2	SIRV4003	SIRV4003	7	SIRV4003	SIRV4003	22	10.3333
132	SIRV6002	SIRV6002	2	SIRV6002	SIRV6002	3	Not Detected	Not Detected	Not Detected	2.5		132	SIRV6001	SIRV6001	59	SIRV6001	SIRV6001	10	SIRV6001	SIRV6001	21	30
133	SIRV6002	SIRV6002	11516	SIRV6002	SIRV6002	26193	SIRV6002	SIRV6002	16418	18042.3		133	SIRV6001	SIRV6001	61	SIRV6001	SIRV6001	4	SIRV6001	SIRV6001	4	23
134	SIRV6002	SIRV6002	15	SIRV6002	SIRV6002	27	Not Detected	Not Detected	Not Detected	21		134	SIRV6001	SIRV6001	29	SIRV6001	SIRV6001	39	SIRV6001	SIRV6001	3	23.6667
135	SIRV6002	SIRV6002	108	SIRV6002	SIRV6002	127	SIRV6002	SIRV6002	83	106		135	SIRV6001	SIRV6001	3	Not Detected	Not Detected	Not Detected	Not Detected	Not Detected	Not Detected	3
136	SIRV6002	SIRV6002	2	Not Detected	Not Detected	Not Detected	Not Detected	Not Detected	Not Detected	2		136	SIRV6001	SIRV6001	5	SIRV6001	SIRV6001	6	SIRV6001	SIRV6001	4	5
137	SIRV6002	SIRV6002	2	Not Detected	Not Detected	Not Detected	SIRV6002	SIRV6002	3	2.5		137	SIRV6001	SIRV6001	3	Not Detected	Not Detected	Not Detected	Not Detected	Not Detected	Not Detected	3
138	SIRV6002	SIRV6002	2	Not Detected	Not Detected	Not Detected	Not Detected	Not Detected	Not Detected	2		138	SIRV6001	SIRV6001	3	Not Detected	Not Detected	Not Detected	Not Detected	Not Detected	Not Detected	3
139	SIRV6002	SIRV6002	2	Not Detected	Not Detected	Not Detected	Not Detected	Not Detected	Not Detected	2		139	SIRV6001	SIRV6001	2	Not Detected	Not Detected	Not Detected	Not Detected	Not Detected	Not Detected	2
140	SIRV6002	SIRV6002	3	Not Detected	Not Detected	Not Detected	Not Detected	Not Detected	Not Detected	3		140	SIRV6001	SIRV6001	3	Not Detected	Not Detected	Not Detected	Not Detected	Not Detected	Not Detected	3
141	SIRV6002	SIRV6002	11	Not Detected	Not Detected	Not Detected	Not Detected	Not Detected	Not Detected	11		141	SIRV6001	SIRV6001	2	Not Detected	Not Detected	Not Detected	Not Detected	Not Detected	Not Detected	2
142	SIRV6002	SIRV6002	2	Not Detected	Not Detected	Not Detected	Not Detected	Not Detected	Not Detected	2		142	SIRV6001	SIRV6001	8	Not Detected	Not Detected	Not Detected	Not Detected	Not Detected	Not Detected	8
143	SIRV6002	SIRV6002	2	Not Detected	Not Detected	Not Detected	Not Detected	Not Detected	Not Detected	2		143	SIRV6001	SIRV6001	16	Not Detected	Not Detected	Not Detected	Not Detected	Not Detected	Not Detected	16
144	SIRV6002	SIRV6002	5	Not Detected	Not Detected	Not Detected	Not Detected	Not Detected	Not Detected	5		144	SIRV6001	SIRV6001	2	Not Detected	Not Detected	Not Detected	Not Detected	Not Detected	Not Detected	2
145	SIRV6002	SIRV6002	24	SIRV6002	SIRV6002	33	SIRV6002	SIRV6002	33	30		145	SIRV6001	SIRV6001	3	SIRV6001	SIRV6001	107	SIRV6001	SIRV6001	3	37.6667
146	SIRV6002	SIRV6002	2	Not Detected	Not Detected	Not Detected	Not Detected	Not Detected	Not Detected	2		146	SIRV6001	SIRV6001	8	SIRV6001	SIRV6001	2	Not Detected	Not Detected	Not Detected	5
147	SIRV6002	SIRV6002	3	SIRV6002	SIRV6002	5	SIRV6002	SIRV6002	4	4		147	SIRV6001	SIRV6001	4	Not Detected	Not Detected	Not Detected	Not Detected	Not Detected	Not Detected	4
148	SIRV6002	SIRV6002	2	Not Detected	Not Detected	Not Detected	Not Detected	Not Detected	Not Detected	2		148	SIRV6001	SIRV6001	2	Not Detected	Not Detected	Not Detected	Not Detected	Not Detected	Not Detected	2
149	SIRV6002	SIRV6002	3	Not Detected	Not Detected	Not Detected	Not Detected	Not Detected	Not Detected	3		149	SIRV6001	SIRV6001	4	Not Detected	Not Detected	Not Detected	Not Detected	Not Detected	Not Detected	4
150	SIRV6002	SIRV6002	2	Not Detected	Not Detected	Not Detected	Not Detected	Not Detected	Not Detected	2		150	SIRV6001	SIRV6001	2	Not Detected	Not Detected	Not Detected	Not Detected	Not Detected	Not Detected	2
151	SIRV6002	SIRV6002	3	Not Detected	Not Detected	Not Detected	SIRV6002	SIRV6002	2	2.5		151	SIRV6001	SIRV6001	87	SIRV6001	SIRV6001	24	SIRV6001	SIRV6001	18	43
152	SIRV6002	SIRV6002	2	Not Detected	Not Detected	Not Detected	Not Detected	Not Detected	Not Detected	2		152	SIRV6001	SIRV6001	2	Not Detected	Not Detected	Not Detected	Not Detected	Not Detected	Not Detected	2
153	SIRV6002	SIRV6002	3	Not Detected	Not Detected	Not Detected	Not Detected	Not Detected	Not Detected	3		153	SIRV6001	SIRV6001	5	Not Detected	Not Detected	Not Detected	Not Detected	Not Detected	Not Detected	5
154	SIRV6003	SIRV6003	23	SIRV6003	SIRV6003	4	SIRV6003	SIRV6003	3	10		154	SIRV6001	SIRV6001	2	Not Detected	Not Detected	Not Detected	Not Detected	Not Detected	Not Detected	2
155	SIRV6003	SIRV6003	9	SIRV6003	SIRV6003	8	SIRV6003	SIRV6003	8	8.33333		155	SIRV6001	SIRV6001	13	Not Detected	Not Detected	Not Detected	Not Detected	Not Detected	Not Detected	13
156	SIRV6003	SIRV6003	30	SIRV6003	SIRV6003	3	SIRV6003	SIRV6003	5	12.6667		156	SIRV6001	SIRV6001	7101	SIRV6001	SIRV6001	1903	SIRV6001	SIRV6001	3727	4243.67
157	SIRV6003	SIRV6003	2	Not Detected	Not Detected	Not Detected	Not Detected	Not Detected	Not Detected	2		157	SIRV6002	SIRV6002	24	SIRV6002	SIRV6002	9	SIRV6002	SIRV6002	21	18
158	SIRV6003	SIRV6003	2	Not Detected	Not Detected	Not Detected	Not Detected	Not Detected	Not Detected	2		158	SIRV6002	SIRV6002	3	SIRV6002	SIRV6002	4	SIRV6002	SIRV6002	4	3.66667
159	SIRV6003	SIRV6003	2	SIRV6003	SIRV6003	2	SIRV6003	SIRV6003	2	2		159	SIRV6002	SIRV6002	36	SIRV6002	SIRV6002	4	SIRV6002	SIRV6002	57	32.3333
160	SIRV6003	SIRV6003	2	Not Detected	Not Detected	Not Detected	Not Detected	Not Detected	Not Detected	2		160	SIRV6002	SIRV6002	2	Not Detected	Not Detected	Not Detected	Not Detected	Not Detected	Not Detected	2
161	SIRV6003	SIRV6003	2	Not Detected	Not Detected	Not Detected	Not Detected	Not Detected	Not Detected	2		161	SIRV6002	SIRV6002	2	Not Detected	Not Detected	Not Detected	Not Detected	Not Detected	Not Detected	2
162	SIRV6003	SIRV6003	2	Not Detected	Not Detected	Not Detected	Not Detected	Not Detected	Not Detected	2		162	SIRV6002	SIRV6002	2	Not Detected	Not Detected	Not Detected	Not Detected	Not Detected	Not Detected	2
163	SIRV6003	SIRV6003	312	SIRV6003	SIRV6003	9044	SIRV6003	SIRV6003	5877	5077.67		163	SIRV6002	SIRV6002	4	Not Detected	Not Detected	Not Detected	Not Detected	Not Detected	Not Detected	4
164	SIRV6003	SIRV6003	2	Not Detected	Not Detected	Not Detected	Not Detected	Not Detected	Not Detected	2		164	SIRV6002	SIRV6002	3	Not Detected	Not Detected	Not Detected	Not Detected	Not Detected	Not Detected	3
165	SIRV6003	SIRV6003	2	Not Detected	Not Detected	Not Detected	Not Detected	Not Detected	Not Detected	2		165	SIRV6002	SIRV6002	3	SIRV6002	SIRV6002	2	SIRV6002	SIRV6002	4	3
166	SIRV8001	SIRV8001	7	SIRV8001	SIRV8001	6	Not Detected	Not Detected	Not Detected	6.5		166	SIRV6002	SIRV6002	2	Not Detected	Not Detected	Not Detected	Not Detected	Not Detected	Not Detected	2
167	SIRV8001	SIRV8001	15	SIRV8001	SIRV8001	12	Not Detected	Not Detected	Not Detected	13.5		167	SIRV6002	SIRV6002	2	Not Detected	Not Detected	Not Detected	Not Detected	Not Detected	Not Detected	2
168	SIRV8001	SIRV8001	950	SIRV8001	SIRV8001	929	SIRV8001	SIRV8001	391	756.667		168	SIRV6002	SIRV6002	2	Not Detected	Not Detected	Not Detected	Not Detected	Not Detected	Not Detected	2
169	SIRV8001	SIRV8001	13	SIRV8001	SIRV8001	3	SIRV8001	SIRV8001	8	8		169	SIRV6002	SIRV6002	2	Not Detected	Not Detected	Not Detected	Not Detected	Not Detected	Not Detected	2
170	SIRV8001	SIRV8001	20	SIRV8001	SIRV8001	4	SIRV8001	SIRV8001	13	12.3333		170	SIRV6002	SIRV6002	5	Not Detected	Not Detected	Not Detected	Not Detected	Not Detected	Not Detected	5
171	SIRV8001	SIRV8001	4	SIRV8001	SIRV8001	23	SIRV8001	SIRV8001	6	11		171	SIRV6002	SIRV6002	2420	SIRV6002	SIRV6002	921	SIRV6002	SIRV6002	2131	1824
172	SIRV8001	SIRV8001	2	Not Detected	Not Detected	Not Detected	Not Detected	Not Detected	Not Detected	2		172	SIRV6002	SIRV6002	4	Not Detected	Not Detected	Not Detected	SIRV6002	SIRV6002	455	229.5
173	SIRV8001	SIRV8001	4	Not Detected	Not Detected	Not Detected	Not Detected	Not Detected	Not Detected	4		173	SIRV6002	SIRV6002	3	Not Detected	Not Detected	Not Detected	Not Detected	Not Detected	Not Detected	3
174	SIRV8001	SIRV8001	3	Not Detected	Not Detected	Not Detected	Not Detected	Not Detected	Not Detected	3		174	SIRV6003	SIRV6003	2	SIRV6003	SIRV6003	6	SIRV6003	SIRV6003	6	4.66667
175	SIRV8001	SIRV8001	2	Not Detected	Not Detected	Not Detected	Not Detected	Not Detected	Not Detected	2		175	SIRV6003	SIRV6003	3	Not Detected	Not Detected	Not Detected	SIRV6003	SIRV6003	2	2.5
176	SIRV8001	SIRV8001	2	Not Detected	Not Detected	Not Detected	Not Detected	Not Detected	Not Detected	2		176	SIRV6003	SIRV6003	6	SIRV6003	SIRV6003	7	SIRV6003	SIRV6003	2	5
177	SIRV8001	SIRV8001	2	Not Detected	Not Detected	Not Detected	Not Detected	Not Detected	Not Detected	2		177	SIRV6003	SIRV6003	2	SIRV6003	SIRV6003	172	Not Detected	Not Detected	Not Detected	87
178	SIRV8001	SIRV8001	2	Not Detected	Not Detected	Not Detected	Not Detected	Not Detected	Not Detected	2		178	SIRV6003	SIRV6003	580	SIRV6003	SIRV6003	911	SIRV6003	SIRV6003	1739	1076.67
179	SIRV8001	SIRV8001	2	Not Detected	Not Detected	Not Detected	Not Detected	Not Detected	Not Detected	2		179	SIRV6003	SIRV6003	13	SIRV6003	SIRV6003	2	Not Detected	Not Detected	Not Detected	7.5
180	SIRV8001	SIRV8001	2	Not Detected	Not Detected	Not Detected	Not Detected	Not Detected	Not Detected	2		180	SIRV6003	SIRV6003	669	Not Detected	Not Detected	Not Detected	Not Detected	Not Detected	Not Detected	669
181	SIRV8001	SIRV8001	2	Not Detected	Not Detected	Not Detected	Not Detected	Not Detected	Not Detected	2		181	SIRV8001	SIRV8001	15	SIRV8001	SIRV8001	7	SIRV8001	SIRV8001	5	9
182	SIRV8001	SIRV8001	3	Not Detected	Not Detected	Not Detected	Not Detected	Not Detected	Not Detected	3		182	SIRV8001	SIRV8001	9	SIRV8001	SIRV8001	26	SIRV8001	SIRV8001	2	12.3333
183	SIRV8001	SIRV8001	2	Not Detected	Not Detected	Not Detected	Not Detected	Not Detected	Not Detected	2		183	SIRV8001	SIRV8001	8219	SIRV8001	SIRV8001	2055	SIRV8001	SIRV8001	816	3696.67
184	SIRV8001	SIRV8001	2	Not Detected	Not Detected	Not Detected	Not Detected	Not Detected	Not Detected	2		184	SIRV8001	SIRV8001	2	Not Detected	Not Detected	Not Detected	Not Detected	Not Detected	Not Detected	2
185	SIRV8001	SIRV8001	2	Not Detected	Not Detected	Not Detected	Not Detected	Not Detected	Not Detected	2		185	SIRV8001	SIRV8001	4	Not Detected	Not Detected	Not Detected	Not Detected	Not Detected	Not Detected	4
186	SIRV8001	SIRV8001	2	Not Detected	Not Detected	Not Detected	Not Detected	Not Detected	Not Detected	2		186	SIRV8001	SIRV8001	44	SIRV8001	SIRV8001	11	SIRV8001	SIRV8001	2	19
187	SIRV8001	SIRV8001	2	Not Detected	Not Detected	Not Detected	Not Detected	Not Detected	Not Detected	2		187	SIRV8001	SIRV8001	389	SIRV8001	SIRV8001	130	SIRV8001	SIRV8001	234	251
188	SIRV8001	SIRV8001	4	Not Detected	Not Detected	Not Detected	Not Detected	Not Detected	Not Detected	4		188	SIRV8001	SIRV8001	2	Not Detected	Not Detected	Not Detected	Not Detected	Not Detected	Not Detected	2
189	SIRV8001	SIRV8001	2	Not Detected	Not Detected	Not Detected	Not Detected	Not Detected	Not Detected	2		189	SIRV8001	SIRV8001	2	Not Detected	Not Detected	Not Detected	Not Detected	Not Detected	Not Detected	2
190	SIRV8001	SIRV8001	2	Not Detected	Not Detected	Not Detected	Not Detected	Not Detected	Not Detected	2		190	SIRV8001	SIRV8001	2	Not Detected	Not Detected	Not Detected	Not Detected	Not Detected	Not Detected	2
191	SIRV8001	SIRV8001	3	Not Detected	Not Detected	Not Detected	Not Detected	Not Detected	Not Detected	3		191	SIRV8001	SIRV8001	2	Not Detected	Not Detected	Not Detected	Not Detected	Not Detected	Not Detected	2
192	SIRV8001	SIRV8001	2	Not Detected	Not Detected	Not Detected	Not Detected	Not Detected	Not Detected	2		192	SIRV8001	SIRV8001	2	Not Detected	Not Detected	Not Detected	Not Detected	Not Detected	Not Detected	2
193	SIRV8001	SIRV8001	2	Not Detected	Not Detected	Not Detected	Not Detected	Not Detected	Not Detected	2		193	SIRV8001	SIRV8001	2	Not Detected	Not Detected	Not Detected	Not Detected	Not Detected	Not Detected	2
194	SIRV8001	SIRV8001	3	Not Detected	Not Detected	Not Detected	Not Detected	Not Detected	Not Detected	3		194	SIRV8001	SIRV8001	2	Not Detected	Not Detected	Not Detected	Not Detected	Not Detected	Not Detected	2
195	SIRV8001	SIRV8001	2	Not Detected	Not Detected	Not Detected	Not Detected	Not Detected	Not Detected	2		195	SIRV8001	SIRV8001	2	Not Detected	Not Detected	Not Detected	Not Detected	Not Detected	Not Detected	2
196	SIRV8001	SIRV8001	2	Not Detected	Not Detected	Not Detected	Not Detected	Not Detected	Not Detected	2		196	SIRV8001	SIRV8001	3	Not Detected	Not Detected	Not Detected	Not Detected	Not Detected	Not Detected	3
197	SIRV8001	SIRV8001	2	Not Detected	Not Detected	Not Detected	Not Detected	Not Detected	Not Detected	2		197	SIRV8001	SIRV8001	3	Not Detected	Not Detected	Not Detected	Not Detected	Not Detected	Not Detected	3
198	SIRV8001	SIRV8001	10064	SIRV8001	SIRV8001	29823	SIRV8001	SIRV8001	16216	18701		198	SIRV8001	SIRV8001	2	SIRV8001	SIRV8001	2	Not Detected	Not Detected	Not Detected	2
199	SIRV8001	SIRV8001	2	Not Detected	Not Detected	Not Detected	Not Detected	Not Detected	Not Detected	2		199	SIRV8001	SIRV8001	3	Not Detected	Not Detected	Not Detected	Not Detected	Not Detected	Not Detected	3
200	SIRV8001	SIRV8001	2	Not Detected	Not Detected	Not Detected	Not Detected	Not Detected	Not Detected	2		200	SIRV8001	SIRV8001	3	SIRV8001	SIRV8001	3	Not Detected	Not Detected	Not Detected	3
201	SIRV8001	SIRV8001	2	Not Detected	Not Detected	Not Detected	Not Detected	Not Detected	Not Detected	2		201	SIRV8001	SIRV8001	4	Not Detected	Not Detected	Not Detected	Not Detected	Not Detected	Not Detected	4
202	SIRV8001	SIRV8001	3	Not Detected	Not Detected	Not Detected	Not Detected	Not Detected	Not Detected	3		202	SIRV8001	SIRV8001	2	Not Detected	Not Detected	Not Detected	Not Detected	Not Detected	Not Detected	2
203	SIRV8001	SIRV8001	2	Not Detected	Not Detected	Not Detected	Not Detected	Not Detected	Not Detected	2		203	SIRV8001	SIRV8001	2	Not Detected	Not Detected	Not Detected	Not Detected	Not Detected	Not Detected	2
204	SIRV8001	SIRV8001	2	SIRV8001	SIRV8001	2	Not Detected	Not Detected	Not Detected	2		204	SIRV8001	SIRV8001	3	Not Detected	Not Detected	Not Detected	Not Detected	Not Detected	Not Detected	3
205	SIRV8001	SIRV8001	2	Not Detected	Not Detected	Not Detected	Not Detected	Not Detected	Not Detected	2		205	SIRV8001	SIRV8001	3	Not Detected	Not Detected	Not Detected	Not Detected	Not Detected	Not Detected	3
206	SIRV8001	SIRV8001	5	Not Detected	Not Detected	Not Detected	Not Detected	Not Detected	Not Detected	5		206	SIRV8001	SIRV8001	2	Not Detected	Not Detected	Not Detected	Not Detected	Not Detected	Not Detected	2
207	SIRV8001	SIRV8001	2	Not Detected	Not Detected	Not Detected	Not Detected	Not Detected	Not Detected	2		207	SIRV8001	SIRV8001	2	Not Detected	Not Detected	Not Detected	Not Detected	Not Detected	Not Detected	2
208	SIRV8001	SIRV8001	2	Not Detected	Not Detected	Not Detected	Not Detected	Not Detected	Not Detected	2		208	SIRV8001	SIRV8001	3	Not Detected	Not Detected	Not Detected	Not Detected	Not Detected	Not Detected	3
209	SIRV8001	SIRV8001	2	Not Detected	Not Detected	Not Detected	Not Detected	Not Detected	Not Detected	2		209	SIRV8001	SIRV8001	3	Not Detected	Not Detected	Not Detected	Not Detected	Not Detected	Not Detected	3
210	SIRV8001	SIRV8001	34	Not Detected	Not Detected	Not Detected	Not Detected	Not Detected	Not Detected	34		210	SIRV8001	SIRV8001	3	Not Detected	Not Detected	Not Detected	Not Detected	Not Detected	Not Detected	3
211	SIRV8001	SIRV8001	2	Not Detected	Not Detected	Not Detected	Not Detected	Not Detected	Not Detected	2		211	SIRV8001	SIRV8001	3	Not Detected	Not Detected	Not Detected	Not Detected	Not Detected	Not Detected	3
212	SIRV8001	SIRV8001	2	Not Detected	Not Detected	Not Detected	Not Detected	Not Detected	Not Detected	2		212	SIRV8001	SIRV8001	2	Not Detected	Not Detected	Not Detected	Not Detected	Not Detected	Not Detected	2
213	SIRV8002	SIRV8002	2	SIRV8002	SIRV8002	2	SIRV8002	SIRV8002	1198	400.667		213	SIRV8001	SIRV8001	2	Not Detected	Not Detected	Not Detected	Not Detected	Not Detected	Not Detected	2
214	SIRV8002	SIRV8002	2	Not Detected	Not Detected	Not Detected	Not Detected	Not Detected	Not Detected	2		214	SIRV8001	SIRV8001	725	SIRV8001	SIRV8001	1397	SIRV8001	SIRV8001	1994	1372
215	SIRV8002	SIRV8002	3	Not Detected	Not Detected	Not Detected	Not Detected	Not Detected	Not Detected	3		215	SIRV8001	SIRV8001	3	Not Detected	Not Detected	Not Detected	Not Detected	Not Detected	Not Detected	3
216	SIRV8002	SIRV8002	2	Not Detected	Not Detected	Not Detected	SIRV8002	SIRV8002	2	2		216	SIRV8001	SIRV8001	4	Not Detected	Not Detected	Not Detected	Not Detected	Not Detected	Not Detected	4
217	SIRV8002	SIRV8002	3	Not Detected	Not Detected	Not Detected	Not Detected	Not Detected	Not Detected	3		217	SIRV8001	SIRV8001	3	Not Detected	Not Detected	Not Detected	Not Detected	Not Detected	Not Detected	3
218	SIRV8002	SIRV8002	4	Not Detected	Not Detected	Not Detected	Not Detected	Not Detected	Not Detected	4		218	SIRV8001	SIRV8001	34	Not Detected	Not Detected	Not Detected	Not Detected	Not Detected	Not Detected	34
219	SIRV8002	SIRV8002	3	Not Detected	Not Detected	Not Detected	Not Detected	Not Detected	Not Detected	3		219	SIRV8001	SIRV8001	78	Not Detected	Not Detected	Not Detected	Not Detected	Not Detected	Not Detected	78
220	SIRV8002	SIRV8002	2	Not Detected	Not Detected	Not Detected	Not Detected	Not Detected	Not Detected	2		220	SIRV8001	SIRV8001	4	Not Detected	Not Detected	Not Detected	Not Detected	Not Detected	Not Detected	4
221	SIRV8002	SIRV8002	633	SIRV8002	SIRV8002	137	SIRV8002	SIRV8002	16	262		221	SIRV8001	SIRV8001	9	Not Detected	Not Detected	Not Detected	Not Detected	Not Detected	Not Detected	9
222	SIRV8002	SIRV8002	2	Not Detected	Not Detected	Not Detected	Not Detected	Not Detected	Not Detected	2		222	SIRV8001	SIRV8001	2	Not Detected	Not Detected	Not Detected	Not Detected	Not Detected	Not Detected	2
223	SIRV8002	SIRV8002	2	Not Detected	Not Detected	Not Detected	SIRV8002	SIRV8002	4	3		223	SIRV8001	SIRV8001	37	Not Detected	Not Detected	Not Detected	Not Detected	Not Detected	Not Detected	37
224	SIRV8002	SIRV8002	3	Not Detected	Not Detected	Not Detected	Not Detected	Not Detected	Not Detected	3		224	SIRV8001	SIRV8001	1127	Not Detected	Not Detected	Not Detected	Not Detected	Not Detected	Not Detected	1127
225	SIRV8002	SIRV8002	3	Not Detected	Not Detected	Not Detected	Not Detected	Not Detected	Not Detected	3		225	SIRV8001	SIRV8001	6	Not Detected	Not Detected	Not Detected	Not Detected	Not Detected	Not Detected	6
226	SIRV8002	SIRV8002	2	Not Detected	Not Detected	Not Detected	Not Detected	Not Detected	Not Detected	2		226	SIRV8001	SIRV8001	2	Not Detected	Not Detected	Not Detected	Not Detected	Not Detected	Not Detected	2
227	SIRV8002	SIRV8002	2	Not Detected	Not Detected	Not Detected	Not Detected	Not Detected	Not Detected	2		227	SIRV8002	SIRV8002	2	Not Detected	Not Detected	Not Detected	Not Detected	Not Detected	Not Detected	2
228	SIRV8002	SIRV8002	2	SIRV8002	SIRV8002	2	SIRV8002	SIRV8002	3	2.33333		228	SIRV8002	SIRV8002	4	Not Detected	Not Detected	Not Detected	Not Detected	Not Detected	Not Detected	4
229	SIRV8002	SIRV8002	2	Not Detected	Not Detected	Not Detected	Not Detected	Not Detected	Not Detected	2		229	SIRV8002	SIRV8002	2	Not Detected	Not Detected	Not Detected	Not Detected	Not Detected	Not Detected	2
230	SIRV8002	SIRV8002	2	SIRV8002	SIRV8002	2	SIRV8002	SIRV8002	4	2.66667		230	SIRV8002	SIRV8002	473	SIRV8002	SIRV8002	97	SIRV8002	SIRV8002	1240	603.333
231	SIRV8002	SIRV8002	2	Not Detected	Not Detected	Not Detected	Not Detected	Not Detected	Not Detected	2		231	SIRV8002	SIRV8002	3	Not Detected	Not Detected	Not Detected	Not Detected	Not Detected	Not Detected	3
232	SIRV8002	SIRV8002	2	Not Detected	Not Detected	Not Detected	Not Detected	Not Detected	Not Detected	2		232	SIRV8002	SIRV8002	2	Not Detected	Not Detected	Not Detected	Not Detected	Not Detected	Not Detected	2
233	SIRV8002	SIRV8002	2	SIRV8002	SIRV8002	3	SIRV8002	SIRV8002	2	2.33333		233	SIRV8002	SIRV8002	2	Not Detected	Not Detected	Not Detected	Not Detected	Not Detected	Not Detected	2
234	SIRV8002	SIRV8002	2	Not Detected	Not Detected	Not Detected	Not Detected	Not Detected	Not Detected	2		234	SIRV8002	SIRV8002	3	Not Detected	Not Detected	Not Detected	Not Detected	Not Detected	Not Detected	3
235	SIRV8002	SIRV8002	2	Not Detected	Not Detected	Not Detected	Not Detected	Not Detected	Not Detected	2		235	SIRV8002	SIRV8002	2	Not Detected	Not Detected	Not Detected	Not Detected	Not Detected	Not Detected	2
236	SIRV8002	SIRV8002	2	Not Detected	Not Detected	Not Detected	Not Detected	Not Detected	Not Detected	2		236	SIRV8002	SIRV8002	3	Not Detected	Not Detected	Not Detected	Not Detected	Not Detected	Not Detected	3
237	SIRV8002	SIRV8002	3	SIRV8002	SIRV8002	2	Not Detected	Not Detected	Not Detected	2.5		237	SIRV8002	SIRV8002	4	Not Detected	Not Detected	Not Detected	Not Detected	Not Detected	Not Detected	4
238	SIRV8002	SIRV8002	3	Not Detected	Not Detected	Not Detected	Not Detected	Not Detected	Not Detected	3		238	SIRV8002	SIRV8002	2	Not Detected	Not Detected	Not Detected	Not Detected	Not Detected	Not Detected	2
239	SIRV8002	SIRV8002	7	Not Detected	Not Detected	Not Detected	SIRV8002	SIRV8002	12	9.5		239	SIRV8002	SIRV8002	2	Not Detected	Not Detected	Not Detected	Not Detected	Not Detected	Not Detected	2
240	SIRV8002	SIRV8002	1649	SIRV8002	SIRV8002	10949	SIRV8002	SIRV8002	7390	6662.67		240	SIRV8002	SIRV8002	2	Not Detected	Not Detected	Not Detected	Not Detected	Not Detected	Not Detected	2
241	SIRV8002	SIRV8002	2	Not Detected	Not Detected	Not Detected	Not Detected	Not Detected	Not Detected	2		241	SIRV8002	SIRV8002	2	Not Detected	Not Detected	Not Detected	Not Detected	Not Detected	Not Detected	2
242	SIRV8002	SIRV8002	5	Not Detected	Not Detected	Not Detected	Not Detected	Not Detected	Not Detected	5		242	SIRV8002	SIRV8002	3	Not Detected	Not Detected	Not Detected	Not Detected	Not Detected	Not Detected	3
243	SIRV8002	SIRV8002	2	Not Detected	Not Detected	Not Detected	Not Detected	Not Detected	Not Detected	2		243	SIRV8002	SIRV8002	11	Not Detected	Not Detected	Not Detected	Not Detected	Not Detected	Not Detected	11
244	SIRV8002	SIRV8002	3	SIRV8002	SIRV8002	2	Not Detected	Not Detected	Not Detected	2.5		244	SIRV8002	SIRV8002	4	Not Detected	Not Detected	Not Detected	Not Detected	Not Detected	Not Detected	4
245	SIRV8002	SIRV8002	2	Not Detected	Not Detected	Not Detected	Not Detected	Not Detected	Not Detected	2		245	SIRV8002	SIRV8002	3	Not Detected	Not Detected	Not Detected	Not Detected	Not Detected	Not Detected	3
246	SIRV8002	SIRV8002	2	Not Detected	Not Detected	Not Detected	Not Detected	Not Detected	Not Detected	2		246	SIRV8002	SIRV8002	3	Not Detected	Not Detected	Not Detected	Not Detected	Not Detected	Not Detected	3
247	SIRV8002	SIRV8002	2	Not Detected	Not Detected	Not Detected	Not Detected	Not Detected	Not Detected	2		247	SIRV8002	SIRV8002	5	Not Detected	Not Detected	Not Detected	Not Detected	Not Detected	Not Detected	5
248	SIRV8003	SIRV8003	12	SIRV8003	SIRV8003	10	SIRV8003	SIRV8003	2	8		248	SIRV8002	SIRV8002	2	Not Detected	Not Detected	Not Detected	Not Detected	Not Detected	Not Detected	2
249	SIRV8003	SIRV8003	2	SIRV8003	SIRV8003	16	SIRV8003	SIRV8003	5	7.66667		249	SIRV8002	SIRV8002	4	Not Detected	Not Detected	Not Detected	Not Detected	Not Detected	Not Detected	4
250	SIRV8003	SIRV8003	2	SIRV8003	SIRV8003	26	SIRV8003	SIRV8003	6	11.3333		250	SIRV8002	SIRV8002	3	Not Detected	Not Detected	Not Detected	Not Detected	Not Detected	Not Detected	3
251	SIRV8003	SIRV8003	2	Not Detected	Not Detected	Not Detected	Not Detected	Not Detected	Not Detected	2		251	SIRV8002	SIRV8002	2	Not Detected	Not Detected	Not Detected	Not Detected	Not Detected	Not Detected	2
252	SIRV8003	SIRV8003	61	SIRV8003	SIRV8003	71	SIRV8003	SIRV8003	33	55		252	SIRV8002	SIRV8002	2	Not Detected	Not Detected	Not Detected	Not Detected	Not Detected	Not Detected	2
253	SIRV8003	SIRV8003	2	Not Detected	Not Detected	Not Detected	Not Detected	Not Detected	Not Detected	2		253	SIRV8002	SIRV8002	3	Not Detected	Not Detected	Not Detected	Not Detected	Not Detected	Not Detected	3
254	SIRV8003	SIRV8003	2	SIRV8003	SIRV8003	2	Not Detected	Not Detected	Not Detected	2		254	SIRV8002	SIRV8002	4	Not Detected	Not Detected	Not Detected	Not Detected	Not Detected	Not Detected	4
255	SIRV8003	SIRV8003	2	Not Detected	Not Detected	Not Detected	Not Detected	Not Detected	Not Detected	2		255	SIRV8002	SIRV8002	10	SIRV8002	SIRV8002	2	SIRV8002	SIRV8002	7	6.33333
256	SIRV8003	SIRV8003	2	Not Detected	Not Detected	Not Detected	Not Detected	Not Detected	Not Detected	2		256	SIRV8002	SIRV8002	2	Not Detected	Not Detected	Not Detected	Not Detected	Not Detected	Not Detected	2
257	SIRV8003	SIRV8003	2	SIRV8003	SIRV8003	5	SIRV8003	SIRV8003	2	3		257	SIRV8002	SIRV8002	2	Not Detected	Not Detected	Not Detected	Not Detected	Not Detected	Not Detected	2
258	SIRV8003	SIRV8003	3	SIRV8003	SIRV8003	11	SIRV8003	SIRV8003	5	6.33333		258	SIRV8002	SIRV8002	2	Not Detected	Not Detected	Not Detected	Not Detected	Not Detected	Not Detected	2
259	SIRV8003	SIRV8003	7	SIRV8003	SIRV8003	13	SIRV8003	SIRV8003	7	9		259	SIRV8002	SIRV8002	2	Not Detected	Not Detected	Not Detected	Not Detected	Not Detected	Not Detected	2
260	SIRV8003	SIRV8003	2999	SIRV8003	SIRV8003	8763	SIRV8003	SIRV8003	3826	5196		260	SIRV8002	SIRV8002	183	SIRV8002	SIRV8002	1819	SIRV8002	SIRV8002	2392	1464.67
261	SIRV8003	SIRV8003	2	Not Detected	Not Detected	Not Detected	Not Detected	Not Detected	Not Detected	2		261	SIRV8002	SIRV8002	2	Not Detected	Not Detected	Not Detected	Not Detected	Not Detected	Not Detected	2
262	SIRV8003	SIRV8003	2	SIRV8003	SIRV8003	4	Not Detected	Not Detected	Not Detected	3		262	SIRV8002	SIRV8002	2	Not Detected	Not Detected	Not Detected	Not Detected	Not Detected	Not Detected	2
263	SIRV8003	SIRV8003	2	Not Detected	Not Detected	Not Detected	Not Detected	Not Detected	Not Detected	2		263	SIRV8002	SIRV8002	2	Not Detected	Not Detected	Not Detected	Not Detected	Not Detected	Not Detected	2
264	SIRV8003	SIRV8003	4	SIRV8003	SIRV8003	5	SIRV8003	SIRV8003	43	17.3333		264	SIRV8002	SIRV8002	2	Not Detected	Not Detected	Not Detected	Not Detected	Not Detected	Not Detected	2
265	SIRV8003	SIRV8003	2	Not Detected	Not Detected	Not Detected	Not Detected	Not Detected	Not Detected	2		265	SIRV8003	SIRV8003	2	Not Detected	Not Detected	Not Detected	Not Detected	Not Detected	Not Detected	2
266	SIRV8003	SIRV8003	5	SIRV8003	SIRV8003	4	SIRV8003	SIRV8003	2	3.66667		266	SIRV8003	SIRV8003	60	SIRV8003	SIRV8003	10	SIRV8003	SIRV8003	21	30.3333
267	SIRV8003	SIRV8003	2	Not Detected	Not Detected	Not Detected	Not Detected	Not Detected	Not Detected	2		267	SIRV8003	SIRV8003	12	SIRV8003	SIRV8003	18	SIRV8003	SIRV8003	30	20
268	SIRV10001	SIRV10001	5	SIRV10001	SIRV10001	2	Not Detected	Not Detected	Not Detected	3.5		268	SIRV8003	SIRV8003	25	SIRV8003	SIRV8003	19	SIRV8003	SIRV8003	19	21
269	SIRV10001	SIRV10001	128	SIRV10001	SIRV10001	7	SIRV10001	SIRV10001	4	46.3333		269	SIRV8003	SIRV8003	2	Not Detected	Not Detected	Not Detected	Not Detected	Not Detected	Not Detected	2
270	SIRV10001	SIRV10001	2	SIRV10001	SIRV10001	7	SIRV10001	SIRV10001	4	4.33333		270	SIRV8003	SIRV8003	2	Not Detected	Not Detected	Not Detected	Not Detected	Not Detected	Not Detected	2
271	SIRV10001	SIRV10001	2	Not Detected	Not Detected	Not Detected	Not Detected	Not Detected	Not Detected	2		271	SIRV8003	SIRV8003	3	Not Detected	Not Detected	Not Detected	Not Detected	Not Detected	Not Detected	3
272	SIRV10001	SIRV10001	2	Not Detected	Not Detected	Not Detected	Not Detected	Not Detected	Not Detected	2		272	SIRV8003	SIRV8003	387	SIRV8003	SIRV8003	580	SIRV8003	SIRV8003	863	610
273	SIRV10001	SIRV10001	2	Not Detected	Not Detected	Not Detected	Not Detected	Not Detected	Not Detected	2		273	SIRV8003	SIRV8003	2	Not Detected	Not Detected	Not Detected	Not Detected	Not Detected	Not Detected	2
274	SIRV10001	SIRV10001	2	Not Detected	Not Detected	Not Detected	Not Detected	Not Detected	Not Detected	2		274	SIRV8003	SIRV8003	7	Not Detected	Not Detected	Not Detected	Not Detected	Not Detected	Not Detected	7
275	SIRV10001	SIRV10001	2	Not Detected	Not Detected	Not Detected	Not Detected	Not Detected	Not Detected	2		275	SIRV8003	SIRV8003	11	Not Detected	Not Detected	Not Detected	Not Detected	Not Detected	Not Detected	11
276	SIRV10001	SIRV10001	3	Not Detected	Not Detected	Not Detected	Not Detected	Not Detected	Not Detected	3		276	SIRV8003	SIRV8003	4	Not Detected	Not Detected	Not Detected	Not Detected	Not Detected	Not Detected	4
277	SIRV10001	SIRV10001	2	Not Detected	Not Detected	Not Detected	Not Detected	Not Detected	Not Detected	2		277	SIRV8003	SIRV8003	139	Not Detected	Not Detected	Not Detected	Not Detected	Not Detected	Not Detected	139
278	SIRV10001	SIRV10001	2	Not Detected	Not Detected	Not Detected	Not Detected	Not Detected	Not Detected	2		278	SIRV8003	SIRV8003	2	Not Detected	Not Detected	Not Detected	Not Detected	Not Detected	Not Detected	2
279	SIRV10001	SIRV10001	2	Not Detected	Not Detected	Not Detected	Not Detected	Not Detected	Not Detected	2		279	SIRV8003	SIRV8003	2	Not Detected	Not Detected	Not Detected	Not Detected	Not Detected	Not Detected	2
280	SIRV10001	SIRV10001	3	Not Detected	Not Detected	Not Detected	Not Detected	Not Detected	Not Detected	3		280	SIRV8003	SIRV8003	2	Not Detected	Not Detected	Not Detected	Not Detected	Not Detected	Not Detected	2
281	SIRV10001	SIRV10001	2	SIRV10001	SIRV10001	3	SIRV10001	SIRV10001	1196	400.333		281	SIRV8003	SIRV8003	2	Not Detected	Not Detected	Not Detected	Not Detected	Not Detected	Not Detected	2
282	SIRV10001	SIRV10001	2	Not Detected	Not Detected	Not Detected	Not Detected	Not Detected	Not Detected	2		282	SIRV8003	SIRV8003	2	Not Detected	Not Detected	Not Detected	Not Detected	Not Detected	Not Detected	2
283	SIRV10001	SIRV10001	2	Not Detected	Not Detected	Not Detected	Not Detected	Not Detected	Not Detected	2		283	SIRV8003	SIRV8003	724	Not Detected	Not Detected	Not Detected	Not Detected	Not Detected	Not Detected	724
284	SIRV10001	SIRV10001	2	Not Detected	Not Detected	Not Detected	Not Detected	Not Detected	Not Detected	2		284	SIRV10001	SIRV10001	2	Not Detected	Not Detected	Not Detected	SIRV10001	SIRV10001	2	2
285	SIRV10001	SIRV10001	5	SIRV10001	SIRV10001	6	SIRV10001	SIRV10001	7	6		285	SIRV10001	SIRV10001	714	SIRV10001	SIRV10001	514	SIRV10001	SIRV10001	640	622.667
286	SIRV10001	SIRV10001	2	Not Detected	Not Detected	Not Detected	Not Detected	Not Detected	Not Detected	2		286	SIRV10001	SIRV10001	10	SIRV10001	SIRV10001	13	SIRV10001	SIRV10001	15	12.6667
287	SIRV10001	SIRV10001	3	SIRV10001	SIRV10001	2	Not Detected	Not Detected	Not Detected	2.5		287	SIRV10001	SIRV10001	5	SIRV10001	SIRV10001	699	SIRV10001	SIRV10001	804	502.667
288	SIRV10001	SIRV10001	2	Not Detected	Not Detected	Not Detected	Not Detected	Not Detected	Not Detected	2		288	SIRV10001	SIRV10001	2	Not Detected	Not Detected	Not Detected	Not Detected	Not Detected	Not Detected	2
289	SIRV10001	SIRV10001	2924	SIRV10001	SIRV10001	7283	SIRV10001	SIRV10001	2834	4347		289	SIRV10001	SIRV10001	2	Not Detected	Not Detected	Not Detected	Not Detected	Not Detected	Not Detected	2
290	SIRV10001	SIRV10001	2	Not Detected	Not Detected	Not Detected	Not Detected	Not Detected	Not Detected	2		290	SIRV10001	SIRV10001	2	Not Detected	Not Detected	Not Detected	Not Detected	Not Detected	Not Detected	2
291	SIRV10001	SIRV10001	2	Not Detected	Not Detected	Not Detected	Not Detected	Not Detected	Not Detected	2		291	SIRV10001	SIRV10001	2	Not Detected	Not Detected	Not Detected	Not Detected	Not Detected	Not Detected	2
292	SIRV10001	SIRV10001	2	Not Detected	Not Detected	Not Detected	Not Detected	Not Detected	Not Detected	2		292	SIRV10001	SIRV10001	2	Not Detected	Not Detected	Not Detected	Not Detected	Not Detected	Not Detected	2
293	SIRV10001	SIRV10001	2	Not Detected	Not Detected	Not Detected	Not Detected	Not Detected	Not Detected	2		293	SIRV10001	SIRV10001	2	Not Detected	Not Detected	Not Detected	Not Detected	Not Detected	Not Detected	2
294	SIRV10001	SIRV10001	2	Not Detected	Not Detected	Not Detected	Not Detected	Not Detected	Not Detected	2		294	SIRV10001	SIRV10001	2	Not Detected	Not Detected	Not Detected	Not Detected	Not Detected	Not Detected	2
295	SIRV10001	SIRV10001	2	Not Detected	Not Detected	Not Detected	Not Detected	Not Detected	Not Detected	2		295	SIRV10001	SIRV10001	2	Not Detected	Not Detected	Not Detected	Not Detected	Not Detected	Not Detected	2
296	SIRV10002	SIRV10002	2	Not Detected	Not Detected	Not Detected	Not Detected	Not Detected	Not Detected	2		296	SIRV10001	SIRV10001	2	Not Detected	Not Detected	Not Detected	Not Detected	Not Detected	Not Detected	2
297	SIRV10002	SIRV10002	4	SIRV10002	SIRV10002	14	SIRV10002	SIRV10002	3	7		297	SIRV10001	SIRV10001	2	Not Detected	Not Detected	Not Detected	Not Detected	Not Detected	Not Detected	2
298	SIRV10002	SIRV10002	2	SIRV10002	SIRV10002	2	SIRV10002	SIRV10002	2	2		298	SIRV10001	SIRV10001	2	Not Detected	Not Detected	Not Detected	Not Detected	Not Detected	Not Detected	2
299	SIRV10002	SIRV10002	3	Not Detected	Not Detected	Not Detected	Not Detected	Not Detected	Not Detected	3		299	SIRV10001	SIRV10001	3	Not Detected	Not Detected	Not Detected	Not Detected	Not Detected	Not Detected	3
300	SIRV10002	SIRV10002	2	Not Detected	Not Detected	Not Detected	Not Detected	Not Detected	Not Detected	2		300	SIRV10001	SIRV10001	2	Not Detected	Not Detected	Not Detected	Not Detected	Not Detected	Not Detected	2
301	SIRV10002	SIRV10002	3	Not Detected	Not Detected	Not Detected	Not Detected	Not Detected	Not Detected	3		301	SIRV10001	SIRV10001	2	SIRV10001	SIRV10001	34	SIRV10001	SIRV10001	5	13.6667
302	SIRV10002	SIRV10002	2	Not Detected	Not Detected	Not Detected	Not Detected	Not Detected	Not Detected	2		302	SIRV10001	SIRV10001	2	Not Detected	Not Detected	Not Detected	Not Detected	Not Detected	Not Detected	2
303	SIRV10002	SIRV10002	3	Not Detected	Not Detected	Not Detected	Not Detected	Not Detected	Not Detected	3		303	SIRV10001	SIRV10001	45	Not Detected	Not Detected	Not Detected	Not Detected	Not Detected	Not Detected	45
304	SIRV10002	SIRV10002	3	Not Detected	Not Detected	Not Detected	Not Detected	Not Detected	Not Detected	3		304	SIRV10001	SIRV10001	2	Not Detected	Not Detected	Not Detected	Not Detected	Not Detected	Not Detected	2
305	SIRV10002	SIRV10002	22	Not Detected	Not Detected	Not Detected	SIRV10002	SIRV10002	12	17		305	SIRV10001	SIRV10001	532	Not Detected	Not Detected	Not Detected	Not Detected	Not Detected	Not Detected	532
306	SIRV10002	SIRV10002	4	SIRV10002	SIRV10002	2	Not Detected	Not Detected	Not Detected	3		306	SIRV10001	SIRV10001	758	Not Detected	Not Detected	Not Detected	Not Detected	Not Detected	Not Detected	758
307	SIRV10002	SIRV10002	4	Not Detected	Not Detected	Not Detected	Not Detected	Not Detected	Not Detected	4		307	SIRV10002	SIRV10002	4	Not Detected	Not Detected	Not Detected	Not Detected	Not Detected	Not Detected	4
308	SIRV10002	SIRV10002	2	Not Detected	Not Detected	Not Detected	Not Detected	Not Detected	Not Detected	2		308	SIRV10002	SIRV10002	9	SIRV10002	SIRV10002	5	SIRV10002	SIRV10002	14	9.33333
309	SIRV10002	SIRV10002	8	Not Detected	Not Detected	Not Detected	Not Detected	Not Detected	Not Detected	8		309	SIRV10002	SIRV10002	57	SIRV10002	SIRV10002	4	SIRV10002	SIRV10002	4	21.6667
310	SIRV10002	SIRV10002	8	Not Detected	Not Detected	Not Detected	SIRV10002	SIRV10002	65	36.5		310	SIRV10002	SIRV10002	2	SIRV10002	SIRV10002	4	SIRV10002	SIRV10002	26	10.6667
311	SIRV10002	SIRV10002	2	Not Detected	Not Detected	Not Detected	Not Detected	Not Detected	Not Detected	2		311	SIRV10002	SIRV10002	3	Not Detected	Not Detected	Not Detected	Not Detected	Not Detected	Not Detected	3
312	SIRV10002	SIRV10002	7	Not Detected	Not Detected	Not Detected	SIRV10002	SIRV10002	13	10		312	SIRV10002	SIRV10002	2	Not Detected	Not Detected	Not Detected	Not Detected	Not Detected	Not Detected	2
313	SIRV10002	SIRV10002	2	Not Detected	Not Detected	Not Detected	Not Detected	Not Detected	Not Detected	2		313	SIRV10002	SIRV10002	3	Not Detected	Not Detected	Not Detected	Not Detected	Not Detected	Not Detected	3
314	SIRV10002	SIRV10002	442	SIRV10002	SIRV10002	828	SIRV10002	SIRV10002	407	559		314	SIRV10002	SIRV10002	2	Not Detected	Not Detected	Not Detected	Not Detected	Not Detected	Not Detected	2
315	SIRV10002	SIRV10002	4	Not Detected	Not Detected	Not Detected	Not Detected	Not Detected	Not Detected	4		315	SIRV10002	SIRV10002	3	Not Detected	Not Detected	Not Detected	Not Detected	Not Detected	Not Detected	3
316	SIRV10002	SIRV10002	26	Not Detected	Not Detected	Not Detected	Not Detected	Not Detected	Not Detected	26		316	SIRV10002	SIRV10002	2	Not Detected	Not Detected	Not Detected	Not Detected	Not Detected	Not Detected	2
317	SIRV10002	SIRV10002	6	Not Detected	Not Detected	Not Detected	Not Detected	Not Detected	Not Detected	6		317	SIRV10002	SIRV10002	4	Not Detected	Not Detected	Not Detected	Not Detected	Not Detected	Not Detected	4
318	SIRV10002	SIRV10002	2	Not Detected	Not Detected	Not Detected	Not Detected	Not Detected	Not Detected	2		318	SIRV10002	SIRV10002	4	Not Detected	Not Detected	Not Detected	Not Detected	Not Detected	Not Detected	4
319	SIRV10002	SIRV10002	2	Not Detected	Not Detected	Not Detected	Not Detected	Not Detected	Not Detected	2		319	SIRV10002	SIRV10002	3	Not Detected	Not Detected	Not Detected	Not Detected	Not Detected	Not Detected	3
320	SIRV10003	SIRV10003	13	SIRV10003	SIRV10003	18	SIRV10003	SIRV10003	8	13		320	SIRV10002	SIRV10002	4	Not Detected	Not Detected	Not Detected	Not Detected	Not Detected	Not Detected	4
321	SIRV10003	SIRV10003	37	SIRV10003	SIRV10003	18	SIRV10003	SIRV10003	14	23		321	SIRV10002	SIRV10002	3	Not Detected	Not Detected	Not Detected	Not Detected	Not Detected	Not Detected	3
322	SIRV10003	SIRV10003	34	SIRV10003	SIRV10003	32	SIRV10003	SIRV10003	19	28.3333		322	SIRV10002	SIRV10002	2	Not Detected	Not Detected	Not Detected	Not Detected	Not Detected	Not Detected	2
323	SIRV10003	SIRV10003	50	SIRV10003	SIRV10003	8	SIRV10003	SIRV10003	11	23		323	SIRV10002	SIRV10002	3	Not Detected	Not Detected	Not Detected	Not Detected	Not Detected	Not Detected	3
324	SIRV10003	SIRV10003	285	SIRV10003	SIRV10003	1627	SIRV10003	SIRV10003	822	911.333		324	SIRV10002	SIRV10002	2	Not Detected	Not Detected	Not Detected	Not Detected	Not Detected	Not Detected	2
325	SIRV10003	SIRV10003	2	Not Detected	Not Detected	Not Detected	Not Detected	Not Detected	Not Detected	2		325	SIRV10002	SIRV10002	2	Not Detected	Not Detected	Not Detected	Not Detected	Not Detected	Not Detected	2
326	SIRV10003	SIRV10003	16	Not Detected	Not Detected	Not Detected	Not Detected	Not Detected	Not Detected	16		326	SIRV10002	SIRV10002	2	Not Detected	Not Detected	Not Detected	Not Detected	Not Detected	Not Detected	2
327	SIRV10003	SIRV10003	61	Not Detected	Not Detected	Not Detected	Not Detected	Not Detected	Not Detected	61		327	SIRV10002	SIRV10002	5	Not Detected	Not Detected	Not Detected	Not Detected	Not Detected	Not Detected	5
328	SIRV10003	SIRV10003	4	Not Detected	Not Detected	Not Detected	Not Detected	Not Detected	Not Detected	4		328	SIRV10002	SIRV10002	2	Not Detected	Not Detected	Not Detected	Not Detected	Not Detected	Not Detected	2
329	SIRV10003	SIRV10003	75	Not Detected	Not Detected	Not Detected	Not Detected	Not Detected	Not Detected	75		329	SIRV10002	SIRV10002	2	Not Detected	Not Detected	Not Detected	Not Detected	Not Detected	Not Detected	2
330	SIRV10003	SIRV10003	92	Not Detected	Not Detected	Not Detected	Not Detected	Not Detected	Not Detected	92		330	SIRV10002	SIRV10002	3	Not Detected	Not Detected	Not Detected	Not Detected	Not Detected	Not Detected	3
331	SIRV10003	SIRV10003	68	Not Detected	Not Detected	Not Detected	Not Detected	Not Detected	Not Detected	68		331	SIRV10002	SIRV10002	2	Not Detected	Not Detected	Not Detected	Not Detected	Not Detected	Not Detected	2
332	SIRV10003	SIRV10003	17	Not Detected	Not Detected	Not Detected	Not Detected	Not Detected	Not Detected	17		332	SIRV10002	SIRV10002	2	Not Detected	Not Detected	Not Detected	Not Detected	Not Detected	Not Detected	2
333	SIRV12001	SIRV12001	4	SIRV12001	SIRV12001	3	SIRV12001	SIRV12001	20	9		333	SIRV10002	SIRV10002	10	Not Detected	Not Detected	Not Detected	Not Detected	Not Detected	Not Detected	10
334	SIRV12001	SIRV12001	3	Not Detected	Not Detected	Not Detected	Not Detected	Not Detected	Not Detected	3		334	SIRV10002	SIRV10002	5	Not Detected	Not Detected	Not Detected	Not Detected	Not Detected	Not Detected	5
335	SIRV12001	SIRV12001	2	Not Detected	Not Detected	Not Detected	Not Detected	Not Detected	Not Detected	2		335	SIRV10002	SIRV10002	3	Not Detected	Not Detected	Not Detected	Not Detected	Not Detected	Not Detected	3
336	SIRV12001	SIRV12001	3	Not Detected	Not Detected	Not Detected	Not Detected	Not Detected	Not Detected	3		336	SIRV10002	SIRV10002	2	Not Detected	Not Detected	Not Detected	Not Detected	Not Detected	Not Detected	2
337	SIRV12001	SIRV12001	2	Not Detected	Not Detected	Not Detected	Not Detected	Not Detected	Not Detected	2		337	SIRV10002	SIRV10002	2	Not Detected	Not Detected	Not Detected	Not Detected	Not Detected	Not Detected	2
338	SIRV12001	SIRV12001	34	SIRV12001	SIRV12001	32	SIRV12001	SIRV12001	14	26.6667		338	SIRV10002	SIRV10002	2	Not Detected	Not Detected	Not Detected	Not Detected	Not Detected	Not Detected	2
339	SIRV12001	SIRV12001	3	Not Detected	Not Detected	Not Detected	Not Detected	Not Detected	Not Detected	3		339	SIRV10002	SIRV10002	3	Not Detected	Not Detected	Not Detected	Not Detected	Not Detected	Not Detected	3
340	SIRV12001	SIRV12001	2	Not Detected	Not Detected	Not Detected	Not Detected	Not Detected	Not Detected	2		340	SIRV10002	SIRV10002	2	Not Detected	Not Detected	Not Detected	Not Detected	Not Detected	Not Detected	2
341	SIRV12001	SIRV12001	2	Not Detected	Not Detected	Not Detected	Not Detected	Not Detected	Not Detected	2		341	SIRV10002	SIRV10002	2	Not Detected	Not Detected	Not Detected	Not Detected	Not Detected	Not Detected	2
342	SIRV12001	SIRV12001	3	Not Detected	Not Detected	Not Detected	Not Detected	Not Detected	Not Detected	3		342	SIRV10002	SIRV10002	2	Not Detected	Not Detected	Not Detected	Not Detected	Not Detected	Not Detected	2
343	SIRV12001	SIRV12001	3	SIRV12001	SIRV12001	184	SIRV12001	SIRV12001	3	63.3333		343	SIRV10002	SIRV10002	2	Not Detected	Not Detected	Not Detected	Not Detected	Not Detected	Not Detected	2
344	SIRV12001	SIRV12001	12	SIRV12001	SIRV12001	641	SIRV12001	SIRV12001	492	381.667		344	SIRV10002	SIRV10002	2	Not Detected	Not Detected	Not Detected	Not Detected	Not Detected	Not Detected	2
345	SIRV12001	SIRV12001	12	Not Detected	Not Detected	Not Detected	Not Detected	Not Detected	Not Detected	12		345	SIRV10002	SIRV10002	2	Not Detected	Not Detected	Not Detected	Not Detected	Not Detected	Not Detected	2
346	SIRV12001	SIRV12001	21	Not Detected	Not Detected	Not Detected	SIRV12001	SIRV12001	2	11.5		346	SIRV10002	SIRV10002	2	Not Detected	Not Detected	Not Detected	Not Detected	Not Detected	Not Detected	2
347	SIRV12001	SIRV12001	3	Not Detected	Not Detected	Not Detected	Not Detected	Not Detected	Not Detected	3		347	SIRV10002	SIRV10002	11	Not Detected	Not Detected	Not Detected	Not Detected	Not Detected	Not Detected	11
348	SIRV12002	SIRV12002	2	Not Detected	Not Detected	Not Detected	Not Detected	Not Detected	Not Detected	2		348	SIRV10002	SIRV10002	2	Not Detected	Not Detected	Not Detected	Not Detected	Not Detected	Not Detected	2
349	SIRV12002	SIRV12002	6	SIRV12002	SIRV12002	6	SIRV12002	SIRV12002	297	103		349	SIRV10002	SIRV10002	2	Not Detected	Not Detected	Not Detected	Not Detected	Not Detected	Not Detected	2
350	SIRV12002	SIRV12002	2	Not Detected	Not Detected	Not Detected	Not Detected	Not Detected	Not Detected	2		350	SIRV10002	SIRV10002	302	Not Detected	Not Detected	Not Detected	Not Detected	Not Detected	Not Detected	302
351	SIRV12002	SIRV12002	31	SIRV12002	SIRV12002	2	SIRV12002	SIRV12002	3	12		351	SIRV10002	SIRV10002	2	Not Detected	Not Detected	Not Detected	Not Detected	Not Detected	Not Detected	2
352	SIRV12002	SIRV12002	2	Not Detected	Not Detected	Not Detected	Not Detected	Not Detected	Not Detected	2		352	SIRV10002	SIRV10002	341	Not Detected	Not Detected	Not Detected	Not Detected	Not Detected	Not Detected	341
353	SIRV12002	SIRV12002	3	SIRV12002	SIRV12002	2	SIRV12002	SIRV12002	2	2.33333		353	SIRV10002	SIRV10002	240	Not Detected	Not Detected	Not Detected	Not Detected	Not Detected	Not Detected	240
354	SIRV12002	SIRV12002	2	Not Detected	Not Detected	Not Detected	Not Detected	Not Detected	Not Detected	2		354	SIRV10003	SIRV10003	2	Not Detected	Not Detected	Not Detected	SIRV10003	SIRV10003	2	2
355	SIRV12002	SIRV12002	2	Not Detected	Not Detected	Not Detected	Not Detected	Not Detected	Not Detected	2		355	SIRV10003	SIRV10003	4776	SIRV10003	SIRV10003	194	SIRV10003	SIRV10003	1294	2088
356	SIRV12002	SIRV12002	2	Not Detected	Not Detected	Not Detected	Not Detected	Not Detected	Not Detected	2		356	SIRV10003	SIRV10003	243	SIRV10003	SIRV10003	6	SIRV10003	SIRV10003	2	83.6667
357	SIRV12002	SIRV12002	2	Not Detected	Not Detected	Not Detected	Not Detected	Not Detected	Not Detected	2		357	SIRV10003	SIRV10003	2	SIRV10003	SIRV10003	2	SIRV10003	SIRV10003	3	2.33333
358	SIRV12002	SIRV12002	3	SIRV12002	SIRV12002	7	Not Detected	Not Detected	Not Detected	5		358	SIRV10003	SIRV10003	12	SIRV10003	SIRV10003	2	SIRV10003	SIRV10003	12	8.66667
359	SIRV12002	SIRV12002	4	SIRV12002	SIRV12002	4	Not Detected	Not Detected	Not Detected	4		359	SIRV10003	SIRV10003	9	Not Detected	Not Detected	Not Detected	SIRV10003	SIRV10003	371	190
360	SIRV12002	SIRV12002	2	Not Detected	Not Detected	Not Detected	Not Detected	Not Detected	Not Detected	2		360	SIRV10003	SIRV10003	2	Not Detected	Not Detected	Not Detected	Not Detected	Not Detected	Not Detected	2
361	SIRV12002	SIRV12002	4	Not Detected	Not Detected	Not Detected	Not Detected	Not Detected	Not Detected	4		361	SIRV10003	SIRV10003	6	Not Detected	Not Detected	Not Detected	Not Detected	Not Detected	Not Detected	6
362	SIRV12002	SIRV12002	2	Not Detected	Not Detected	Not Detected	Not Detected	Not Detected	Not Detected	2		362	SIRV10003	SIRV10003	2	Not Detected	Not Detected	Not Detected	Not Detected	Not Detected	Not Detected	2
363	SIRV12002	SIRV12002	2	SIRV12002	SIRV12002	4	Not Detected	Not Detected	Not Detected	3		363	SIRV10003	SIRV10003	17	Not Detected	Not Detected	Not Detected	Not Detected	Not Detected	Not Detected	17
364	SIRV12002	SIRV12002	2	Not Detected	Not Detected	Not Detected	Not Detected	Not Detected	Not Detected	2		364	SIRV10003	SIRV10003	2	Not Detected	Not Detected	Not Detected	Not Detected	Not Detected	Not Detected	2
365	SIRV12002	SIRV12002	2	Not Detected	Not Detected	Not Detected	Not Detected	Not Detected	Not Detected	2		365	SIRV10003	SIRV10003	8	Not Detected	Not Detected	Not Detected	Not Detected	Not Detected	Not Detected	8
366	SIRV12002	SIRV12002	2	Not Detected	Not Detected	Not Detected	Not Detected	Not Detected	Not Detected	2		366	SIRV10003	SIRV10003	6	Not Detected	Not Detected	Not Detected	Not Detected	Not Detected	Not Detected	6
367	SIRV12002	SIRV12002	2	Not Detected	Not Detected	Not Detected	Not Detected	Not Detected	Not Detected	2		367	SIRV10003	SIRV10003	36	Not Detected	Not Detected	Not Detected	Not Detected	Not Detected	Not Detected	36
368	SIRV12002	SIRV12002	2	Not Detected	Not Detected	Not Detected	Not Detected	Not Detected	Not Detected	2		368	SIRV10003	SIRV10003	8	Not Detected	Not Detected	Not Detected	Not Detected	Not Detected	Not Detected	8
369	SIRV12002	SIRV12002	3	Not Detected	Not Detected	Not Detected	Not Detected	Not Detected	Not Detected	3		369	SIRV10003	SIRV10003	2	Not Detected	Not Detected	Not Detected	Not Detected	Not Detected	Not Detected	2
370	SIRV12002	SIRV12002	2	Not Detected	Not Detected	Not Detected	Not Detected	Not Detected	Not Detected	2		370	SIRV10003	SIRV10003	2	Not Detected	Not Detected	Not Detected	Not Detected	Not Detected	Not Detected	2
371	SIRV12002	SIRV12002	2	Not Detected	Not Detected	Not Detected	Not Detected	Not Detected	Not Detected	2		371	SIRV10003	SIRV10003	5	Not Detected	Not Detected	Not Detected	Not Detected	Not Detected	Not Detected	5
372	SIRV12002	SIRV12002	90	SIRV12002	SIRV12002	1041	SIRV12002	SIRV12002	2047	1059.33		372	SIRV10003	SIRV10003	302	Not Detected	Not Detected	Not Detected	SIRV10003	SIRV10003	2	152
373	SIRV12002	SIRV12002	2	Not Detected	Not Detected	Not Detected	Not Detected	Not Detected	Not Detected	2		373	SIRV12001	SIRV12001	48	SIRV12001	SIRV12001	36	SIRV12001	SIRV12001	60	48
374	SIRV12002	SIRV12002	7	Not Detected	Not Detected	Not Detected	Not Detected	Not Detected	Not Detected	7		374	SIRV12001	SIRV12001	25	SIRV12001	SIRV12001	22	SIRV12001	SIRV12001	38	28.3333
375	SIRV12002	SIRV12002	3	Not Detected	Not Detected	Not Detected	Not Detected	Not Detected	Not Detected	3		375	SIRV12001	SIRV12001	2	Not Detected	Not Detected	Not Detected	Not Detected	Not Detected	Not Detected	2
376	SIRV12002	SIRV12002	2	SIRV12002	SIRV12002	3	SIRV12002	SIRV12002	2	2.33333		376	SIRV12001	SIRV12001	6	SIRV12001	SIRV12001	24	SIRV12001	SIRV12001	18	16
377	SIRV12002	SIRV12002	2	Not Detected	Not Detected	Not Detected	Not Detected	Not Detected	Not Detected	2		377	SIRV12001	SIRV12001	11	SIRV12001	SIRV12001	31	SIRV12001	SIRV12001	40	27.3333
378	SIRV12002	SIRV12002	2	Not Detected	Not Detected	Not Detected	Not Detected	Not Detected	Not Detected	2		378	SIRV12001	SIRV12001	2	Not Detected	Not Detected	Not Detected	Not Detected	Not Detected	Not Detected	2
379	SIRV12002	SIRV12002	5	Not Detected	Not Detected	Not Detected	Not Detected	Not Detected	Not Detected	5		379	SIRV12001	SIRV12001	2	Not Detected	Not Detected	Not Detected	Not Detected	Not Detected	Not Detected	2
380	SIRV12002	SIRV12002	13	Not Detected	Not Detected	Not Detected	Not Detected	Not Detected	Not Detected	13		380	SIRV12001	SIRV12001	5	Not Detected	Not Detected	Not Detected	Not Detected	Not Detected	Not Detected	5
381	SIRV12002	SIRV12002	2	Not Detected	Not Detected	Not Detected	Not Detected	Not Detected	Not Detected	2		381	SIRV12001	SIRV12001	34	Not Detected	Not Detected	Not Detected	Not Detected	Not Detected	Not Detected	34
382	SIRV12002	SIRV12002	20	Not Detected	Not Detected	Not Detected	Not Detected	Not Detected	Not Detected	20		382	SIRV12001	SIRV12001	41	Not Detected	Not Detected	Not Detected	Not Detected	Not Detected	Not Detected	41
383	SIRV12002	SIRV12002	2	Not Detected	Not Detected	Not Detected	Not Detected	Not Detected	Not Detected	2		383	SIRV12001	SIRV12001	24	SIRV12001	SIRV12001	63	SIRV12001	SIRV12001	32	39.6667
384	SIRV12002	SIRV12002	2	Not Detected	Not Detected	Not Detected	Not Detected	Not Detected	Not Detected	2		384	SIRV12001	SIRV12001	2	Not Detected	Not Detected	Not Detected	Not Detected	Not Detected	Not Detected	2
385	SIRV12002	SIRV12002	2	Not Detected	Not Detected	Not Detected	Not Detected	Not Detected	Not Detected	2		385	SIRV12001	SIRV12001	16	Not Detected	Not Detected	Not Detected	Not Detected	Not Detected	Not Detected	16
386	SIRV12002	SIRV12002	2	Not Detected	Not Detected	Not Detected	Not Detected	Not Detected	Not Detected	2		386	SIRV12001	SIRV12001	5	Not Detected	Not Detected	Not Detected	Not Detected	Not Detected	Not Detected	5
387	SIRV12002	SIRV12002	2	Not Detected	Not Detected	Not Detected	Not Detected	Not Detected	Not Detected	2		387	SIRV12001	SIRV12001	8	Not Detected	Not Detected	Not Detected	Not Detected	Not Detected	Not Detected	8
388	SIRV12002	SIRV12002	4	Not Detected	Not Detected	Not Detected	Not Detected	Not Detected	Not Detected	4		388	SIRV12001	SIRV12001	7	Not Detected	Not Detected	Not Detected	Not Detected	Not Detected	Not Detected	7
389	SIRV12002	SIRV12002	2	Not Detected	Not Detected	Not Detected	Not Detected	Not Detected	Not Detected	2		389	SIRV12001	SIRV12001	146	SIRV12001	SIRV12001	169	SIRV12001	SIRV12001	221	178.667
390	SIRV12002	SIRV12002	2	Not Detected	Not Detected	Not Detected	Not Detected	Not Detected	Not Detected	2		390	SIRV12001	SIRV12001	2	Not Detected	Not Detected	Not Detected	Not Detected	Not Detected	Not Detected	2
391	SIRV12002	SIRV12002	2	Not Detected	Not Detected	Not Detected	Not Detected	Not Detected	Not Detected	2		391	SIRV12001	SIRV12001	7	SIRV12001	SIRV12001	2	SIRV12001	SIRV12001	6	5
392	SIRV12003	SIRV12003	2	SIRV12003	SIRV12003	4	SIRV12003	SIRV12003	3	3		392	SIRV12001	SIRV12001	15	Not Detected	Not Detected	Not Detected	Not Detected	Not Detected	Not Detected	15
393	SIRV12003	SIRV12003	4	SIRV12003	SIRV12003	6	SIRV12003	SIRV12003	5	5		393	SIRV12001	SIRV12001	151	Not Detected	Not Detected	Not Detected	Not Detected	Not Detected	Not Detected	151
394	SIRV12003	SIRV12003	2	Not Detected	Not Detected	Not Detected	Not Detected	Not Detected	Not Detected	2		394	SIRV12001	SIRV12001	6	Not Detected	Not Detected	Not Detected	Not Detected	Not Detected	Not Detected	6
395	SIRV12003	SIRV12003	2	SIRV12003	SIRV12003	2	SIRV12003	SIRV12003	2	2		395	SIRV12001	SIRV12001	8	Not Detected	Not Detected	Not Detected	Not Detected	Not Detected	Not Detected	8
396	SIRV12003	SIRV12003	77	SIRV12003	SIRV12003	5	SIRV12003	SIRV12003	131	71		396	SIRV12001	SIRV12001	167	Not Detected	Not Detected	Not Detected	Not Detected	Not Detected	Not Detected	167
397	SIRV12003	SIRV12003	3	Not Detected	Not Detected	Not Detected	Not Detected	Not Detected	Not Detected	3		397	SIRV12001	SIRV12001	91	Not Detected	Not Detected	Not Detected	Not Detected	Not Detected	Not Detected	91
398	SIRV12003	SIRV12003	2	Not Detected	Not Detected	Not Detected	Not Detected	Not Detected	Not Detected	2		398	SIRV12002	SIRV12002	7	Not Detected	Not Detected	Not Detected	Not Detected	Not Detected	Not Detected	7
399	SIRV12003	SIRV12003	2	Not Detected	Not Detected	Not Detected	Not Detected	Not Detected	Not Detected	2		399	SIRV12002	SIRV12002	4	SIRV12002	SIRV12002	3	SIRV12002	SIRV12002	2	3
400	SIRV12003	SIRV12003	19	SIRV12003	SIRV12003	283	SIRV12003	SIRV12003	183	161.667		400	SIRV12002	SIRV12002	6	SIRV12002	SIRV12002	7	SIRV12002	SIRV12002	21	11.3333
401	SIRV12003	SIRV12003	2	Not Detected	Not Detected	Not Detected	Not Detected	Not Detected	Not Detected	2		401	SIRV12002	SIRV12002	2	Not Detected	Not Detected	Not Detected	Not Detected	Not Detected	Not Detected	2
402	SIRV12003	SIRV12003	3	Not Detected	Not Detected	Not Detected	Not Detected	Not Detected	Not Detected	3		402	SIRV12002	SIRV12002	2	Not Detected	Not Detected	Not Detected	Not Detected	Not Detected	Not Detected	2
403	ERCC-00002	DQ459430	2	ERCC-00002	DQ459430	6	Not Detected	Not Detected	Not Detected	4		403	SIRV12002	SIRV12002	2	Not Detected	Not Detected	Not Detected	Not Detected	Not Detected	Not Detected	2
404	ERCC-00002	DQ459430	1111	ERCC-00002	DQ459430	698	ERCC-00002	DQ459430	370	726.333		404	SIRV12002	SIRV12002	2	Not Detected	Not Detected	Not Detected	Not Detected	Not Detected	Not Detected	2
405	ERCC-00003	DQ516784	42	ERCC-00003	DQ516784	44	ERCC-00003	DQ516784	12	32.6667		405	SIRV12002	SIRV12002	2	Not Detected	Not Detected	Not Detected	Not Detected	Not Detected	Not Detected	2
406	ERCC-00004	DQ516752	82	ERCC-00004	DQ516752	38	ERCC-00004	DQ516752	12	44		406	SIRV12002	SIRV12002	4	SIRV12002	SIRV12002	2	Not Detected	Not Detected	Not Detected	3
407	ERCC-00009	DQ668364	42	ERCC-00009	DQ668364	20	ERCC-00009	DQ668364	10	24		407	SIRV12002	SIRV12002	3	Not Detected	Not Detected	Not Detected	Not Detected	Not Detected	Not Detected	3
408	ERCC-00014	DQ875385	2	Not Detected	Not Detected	Not Detected	Not Detected	Not Detected	Not Detected	2		408	SIRV12002	SIRV12002	2	Not Detected	Not Detected	Not Detected	Not Detected	Not Detected	Not Detected	2
409	ERCC-00022	DQ855004	2	ERCC-00022	DQ855004	2	ERCC-00022	DQ855004	3	2.33333		409	SIRV12002	SIRV12002	5	Not Detected	Not Detected	Not Detected	Not Detected	Not Detected	Not Detected	5
410	ERCC-00025	DQ883689	30	ERCC-00025	DQ883689	11	ERCC-00025	DQ883689	8	16.3333		410	SIRV12002	SIRV12002	3	Not Detected	Not Detected	Not Detected	Not Detected	Not Detected	Not Detected	3
411	ERCC-00035	DQ459413	6	ERCC-00035	DQ459413	5	Not Detected	Not Detected	Not Detected	5.5		411	SIRV12002	SIRV12002	2	Not Detected	Not Detected	Not Detected	Not Detected	Not Detected	Not Detected	2
412	ERCC-00042	DQ516783	33	ERCC-00042	DQ516783	6	ERCC-00042	DQ516783	5	14.6667		412	SIRV12002	SIRV12002	2	Not Detected	Not Detected	Not Detected	Not Detected	Not Detected	Not Detected	2
413	ERCC-00043	DQ516787	21	ERCC-00043	DQ516787	6	ERCC-00043	DQ516787	3	10		413	SIRV12002	SIRV12002	2	Not Detected	Not Detected	Not Detected	Not Detected	Not Detected	Not Detected	2
414	ERCC-00044	DQ459424	5	ERCC-00044	DQ459424	3	Not Detected	Not Detected	Not Detected	4		414	SIRV12002	SIRV12002	2	Not Detected	Not Detected	Not Detected	Not Detected	Not Detected	Not Detected	2
415	ERCC-00046	DQ516748	60	ERCC-00046	DQ516748	16	ERCC-00046	DQ516748	10	28.6667		415	SIRV12002	SIRV12002	3	Not Detected	Not Detected	Not Detected	Not Detected	Not Detected	Not Detected	3
416	ERCC-00053	DQ516785	2	Not Detected	Not Detected	Not Detected	Not Detected	Not Detected	Not Detected	2		416	SIRV12002	SIRV12002	2	Not Detected	Not Detected	Not Detected	Not Detected	Not Detected	Not Detected	2
417	ERCC-00060	DQ516763	10	ERCC-00060	DQ516763	5	Not Detected	Not Detected	Not Detected	7.5		417	SIRV12002	SIRV12002	3	Not Detected	Not Detected	Not Detected	Not Detected	Not Detected	Not Detected	3
418	ERCC-00062	DQ516786	2	Not Detected	Not Detected	Not Detected	Not Detected	Not Detected	Not Detected	2		418	SIRV12002	SIRV12002	20	Not Detected	Not Detected	Not Detected	Not Detected	Not Detected	Not Detected	20
419	ERCC-00074	DQ516754	252	ERCC-00074	DQ516754	119	ERCC-00074	DQ516754	72	147.667		419	SIRV12002	SIRV12002	18	Not Detected	Not Detected	Not Detected	Not Detected	Not Detected	Not Detected	18
420	ERCC-00076	DQ883650	7	Not Detected	Not Detected	Not Detected	Not Detected	Not Detected	Not Detected	7		420	SIRV12002	SIRV12002	8	Not Detected	Not Detected	Not Detected	Not Detected	Not Detected	Not Detected	8
421	ERCC-00078	DQ883673	2	Not Detected	Not Detected	Not Detected	Not Detected	Not Detected	Not Detected	2		421	SIRV12002	SIRV12002	4	Not Detected	Not Detected	Not Detected	Not Detected	Not Detected	Not Detected	4
422	ERCC-00079	DQ883652	3	ERCC-00079	DQ883652	3	Not Detected	Not Detected	Not Detected	3		422	SIRV12002	SIRV12002	132	SIRV12002	SIRV12002	501	SIRV12002	SIRV12002	483	372
423	ERCC-00084	DQ883682	3	Not Detected	Not Detected	Not Detected	Not Detected	Not Detected	Not Detected	3		423	SIRV12002	SIRV12002	2	Not Detected	Not Detected	Not Detected	Not Detected	Not Detected	Not Detected	2
424	ERCC-00092	DQ459425	16	ERCC-00092	DQ459425	19	ERCC-00092	DQ459425	9	14.6667		424	SIRV12002	SIRV12002	2	Not Detected	Not Detected	Not Detected	Not Detected	Not Detected	Not Detected	2
425	ERCC-00095	DQ516759	2	Not Detected	Not Detected	Not Detected	Not Detected	Not Detected	Not Detected	2		425	SIRV12002	SIRV12002	24	Not Detected	Not Detected	Not Detected	Not Detected	Not Detected	Not Detected	24
426	ERCC-00096	DQ459429	1238	ERCC-00096	DQ459429	756	ERCC-00096	DQ459429	376	790		426	SIRV12002	SIRV12002	3	Not Detected	Not Detected	Not Detected	Not Detected	Not Detected	Not Detected	3
427	ERCC-00096	DQ459429	2	Not Detected	Not Detected	Not Detected	Not Detected	Not Detected	Not Detected	2		427	SIRV12002	SIRV12002	4	Not Detected	Not Detected	Not Detected	Not Detected	Not Detected	Not Detected	4
428	ERCC-00099	DQ875387	2	ERCC-00099	DQ875387	2	Not Detected	Not Detected	Not Detected	2		428	SIRV12002	SIRV12002	2	Not Detected	Not Detected	Not Detected	Not Detected	Not Detected	Not Detected	2
429	ERCC-00108	DQ668365	52	ERCC-00108	DQ668365	38	ERCC-00108	DQ668365	14	34.6667		429	SIRV12002	SIRV12002	11	Not Detected	Not Detected	Not Detected	Not Detected	Not Detected	Not Detected	11
430	ERCC-00111	DQ883685	19	ERCC-00111	DQ883685	8	ERCC-00111	DQ883685	3	10		430	SIRV12002	SIRV12002	428	SIRV12002	SIRV12002	6	Not Detected	Not Detected	Not Detected	217
431	ERCC-00112	DQ459422	6	ERCC-00112	DQ459422	6	Not Detected	Not Detected	Not Detected	6		431	SIRV12002	SIRV12002	2	Not Detected	Not Detected	Not Detected	Not Detected	Not Detected	Not Detected	2
432	ERCC-00113	DQ883663	109	ERCC-00113	DQ883663	58	ERCC-00113	DQ883663	14	60.3333		432	SIRV12002	SIRV12002	3	Not Detected	Not Detected	Not Detected	Not Detected	Not Detected	Not Detected	3
433	ERCC-00116	DQ668367	61	ERCC-00116	DQ668367	21	ERCC-00116	DQ668367	23	35		433	SIRV12002	SIRV12002	818	Not Detected	Not Detected	Not Detected	Not Detected	Not Detected	Not Detected	818
434	ERCC-00130	EF011072	9	ERCC-00130	EF011072	8	ERCC-00130	EF011072	4	7		434	SIRV12002	SIRV12002	460	Not Detected	Not Detected	Not Detected	Not Detected	Not Detected	Not Detected	460
435	ERCC-00130	EF011072	925	ERCC-00130	EF011072	612	ERCC-00130	EF011072	330	622.333		435	SIRV12003	SIRV12003	4	Not Detected	Not Detected	Not Detected	Not Detected	Not Detected	Not Detected	4
436	ERCC-00131	DQ855003	2	Not Detected	Not Detected	Not Detected	ERCC-00131	DQ855003	2	2		436	SIRV12003	SIRV12003	11	SIRV12003	SIRV12003	11	SIRV12003	SIRV12003	5	9
437	ERCC-00136	EF011063	86	ERCC-00136	EF011063	40	ERCC-00136	EF011063	22	49.3333		437	SIRV12003	SIRV12003	2	SIRV12003	SIRV12003	7	SIRV12003	SIRV12003	7	5.33333
438	ERCC-00145	DQ875386	28	ERCC-00145	DQ875386	10	ERCC-00145	DQ875386	11	16.3333		438	SIRV12003	SIRV12003	4	Not Detected	Not Detected	Not Detected	SIRV12003	SIRV12003	26	15
439	ERCC-00160	DQ883658	2	ERCC-00160	DQ883658	2	Not Detected	Not Detected	Not Detected	2		439	SIRV12003	SIRV12003	2	Not Detected	Not Detected	Not Detected	Not Detected	Not Detected	Not Detected	2
440	ERCC-00162	DQ516750	3	Not Detected	Not Detected	Not Detected	Not Detected	Not Detected	Not Detected	3		440	SIRV12003	SIRV12003	3	Not Detected	Not Detected	Not Detected	Not Detected	Not Detected	Not Detected	3
441	ERCC-00171	DQ854994	36	ERCC-00171	DQ854994	18	ERCC-00171	DQ854994	6	20		441	SIRV12003	SIRV12003	2	Not Detected	Not Detected	Not Detected	Not Detected	Not Detected	Not Detected	2
442	SIRV1	SIRV106	61	SIRV1	SIRV106	54	SIRV1	SIRV106	28	47.6667		442	SIRV12003	SIRV12003	2	Not Detected	Not Detected	Not Detected	Not Detected	Not Detected	Not Detected	2
443	SIRV1	SIRV101	196	SIRV1	SIRV101	161	SIRV1	SIRV101	124	160.333		443	SIRV12003	SIRV12003	4	SIRV12003	SIRV12003	89	Not Detected	Not Detected	Not Detected	46.5
444	SIRV1	SIRV103	145	SIRV1	SIRV103	128	SIRV1	SIRV103	62	111.667		444	SIRV12003	SIRV12003	3	Not Detected	Not Detected	Not Detected	Not Detected	Not Detected	Not Detected	3
445	SIRV1	SIRV102	106	SIRV1	SIRV102	121	SIRV1	SIRV102	70	99		445	SIRV12003	SIRV12003	2	Not Detected	Not Detected	Not Detected	Not Detected	Not Detected	Not Detected	2
446	SIRV1	SIRV105	8	SIRV1	SIRV105	3	Not Detected	Not Detected	Not Detected	5.5		446	SIRV12003	SIRV12003	2	Not Detected	Not Detected	Not Detected	Not Detected	Not Detected	Not Detected	2
447	SIRV1	SIRV107	23	SIRV1	SIRV107	13	SIRV1	SIRV107	5	13.6667		447	SIRV12003	SIRV12003	2	Not Detected	Not Detected	Not Detected	Not Detected	Not Detected	Not Detected	2
448	SIRV2	SIRV201	370	SIRV2	SIRV201	238	SIRV2	SIRV201	176	261.333		448	SIRV12003	SIRV12003	527	SIRV12003	SIRV12003	20	SIRV12003	SIRV12003	24	190.333
449	SIRV2	SIRV202	211	SIRV2	SIRV202	58	SIRV2	SIRV202	60	109.667		449	SIRV12003	SIRV12003	2	SIRV12003	SIRV12003	13	Not Detected	Not Detected	Not Detected	7.5
450	SIRV2	SIRV201	6	SIRV2	SIRV201	2	SIRV2	SIRV201	2	3.33333		450	SIRV12003	SIRV12003	2	Not Detected	Not Detected	Not Detected	Not Detected	Not Detected	Not Detected	2
451	SIRV2	SIRV202	2	SIRV2	SIRV202	2	Not Detected	Not Detected	Not Detected	2		451	SIRV12003	SIRV12003	10	Not Detected	Not Detected	Not Detected	Not Detected	Not Detected	Not Detected	10
452	SIRV2	SIRV204	5	SIRV2	SIRV204	3	SIRV2	SIRV204	2	3.33333		452	SIRV12003	SIRV12003	2	Not Detected	Not Detected	Not Detected	Not Detected	Not Detected	Not Detected	2
453	SIRV2	SIRV203	23	SIRV2	SIRV203	14	SIRV2	SIRV203	8	15		453	SIRV12003	SIRV12003	68	Not Detected	Not Detected	Not Detected	Not Detected	Not Detected	Not Detected	68
454	SIRV3	SIRV308	9	Not Detected	Not Detected	Not Detected	Not Detected	Not Detected	Not Detected	9		454	SIRV12003	SIRV12003	2	Not Detected	Not Detected	Not Detected	Not Detected	Not Detected	Not Detected	2
455	SIRV3	SIRV310	10	SIRV3	SIRV310	2	Not Detected	Not Detected	Not Detected	6		455	SIRV12003	SIRV12003	153	Not Detected	Not Detected	Not Detected	Not Detected	Not Detected	Not Detected	153
456	SIRV3	SIRV309	19	SIRV3	SIRV309	25	SIRV3	SIRV309	7	17		456	SIRV12003	SIRV12003	58	SIRV12003	SIRV12003	4	SIRV12003	SIRV12003	9	23.6667
457	SIRV4	SIRV406	15	SIRV4	SIRV406	14	SIRV4	SIRV406	6	11.6667		457	SIRV12003	SIRV12003	11	Not Detected	Not Detected	Not Detected	Not Detected	Not Detected	Not Detected	11
458	SIRV4	SIRV404	25	SIRV4	SIRV404	19	SIRV4	SIRV404	7	17		458	SIRV12003	SIRV12003	71	Not Detected	Not Detected	Not Detected	Not Detected	Not Detected	Not Detected	71
459	SIRV4	SIRV403	34	SIRV4	SIRV403	25	SIRV4	SIRV403	10	23		459	SIRV12003	SIRV12003	194	Not Detected	Not Detected	Not Detected	Not Detected	Not Detected	Not Detected	194
460	SIRV4	SIRV408	22	SIRV4	SIRV408	8	SIRV4	SIRV408	11	13.6667		460	SIRV12003	SIRV12003	6	Not Detected	Not Detected	Not Detected	Not Detected	Not Detected	Not Detected	6
461	SIRV4	SIRV405	7	Not Detected	Not Detected	Not Detected	Not Detected	Not Detected	Not Detected	7		461	SIRV12003	SIRV12003	8	Not Detected	Not Detected	Not Detected	Not Detected	Not Detected	Not Detected	8
462	SIRV6	SIRV617	2	Not Detected	Not Detected	Not Detected	Not Detected	Not Detected	Not Detected	2		462	ERCC-00002	DQ459430	7	Not Detected	Not Detected	Not Detected	ERCC-00002	DQ459430	2	4.5
463	SIRV7	SIRV702	1096	SIRV7	SIRV702	753	SIRV7	SIRV702	611	820		463	ERCC-00002	DQ459430	493	ERCC-00002	DQ459430	86	ERCC-00002	DQ459430	122	233.667
464	SIRV7	SIRV703	1368	SIRV7	SIRV703	95	SIRV7	SIRV703	991	818		464	ERCC-00002	DQ459430	18	Not Detected	Not Detected	Not Detected	ERCC-00002	DQ459430	8	13
465	SIRV7	SIRV701	4002	SIRV7	SIRV701	5207	SIRV7	SIRV701	3408	4205.67		465	ERCC-00002	DQ459430	33	ERCC-00002	DQ459430	11	ERCC-00002	DQ459430	7	17
466	SIRV7	SIRV705	2	Not Detected	Not Detected	Not Detected	Not Detected	Not Detected	Not Detected	2		466	ERCC-00002	DQ459430	113625	ERCC-00002	DQ459430	34123	ERCC-00002	DQ459430	50432	66060
467	SIRV7	SIRV704	11	Not Detected	Not Detected	Not Detected	Not Detected	Not Detected	Not Detected	11		467	ERCC-00002	DQ459430	3	Not Detected	Not Detected	Not Detected	ERCC-00002	DQ459430	3	3
468	SIRV7	SIRV706	42	SIRV7	SIRV706	87	SIRV7	SIRV706	30	53		468	ERCC-00002	DQ459430	2	Not Detected	Not Detected	Not Detected	ERCC-00002	DQ459430	2	2
469	SIRV7	SIRV708	23	SIRV7	SIRV708	43	SIRV7	SIRV708	26	30.6667		469	ERCC-00002	DQ459430	2	ERCC-00002	DQ459430	2	Not Detected	Not Detected	Not Detected	2
470	SIRV7	SIRV708	4	SIRV7	SIRV708	7	Not Detected	Not Detected	Not Detected	5.5		470	ERCC-00002	DQ459430	2	Not Detected	Not Detected	Not Detected	Not Detected	Not Detected	Not Detected	2
471	SIRV10001	SIRV10001	3	Not Detected	Not Detected	Not Detected	Not Detected	Not Detected	Not Detected	3		471	ERCC-00002	DQ459430	5	Not Detected	Not Detected	Not Detected	Not Detected	Not Detected	Not Detected	5
472	Not Detected	Not Detected	Not Detected	Not Detected	Not Detected	Not Detected	SIRV3	SIRV304	3	3		472	ERCC-00003	DQ516784	12	ERCC-00003	DQ516784	7	ERCC-00003	DQ516784	14	11
473	Not Detected	Not Detected	Not Detected	SIRV5	SIRV505	3	SIRV5	SIRV505	4	3.5		473	ERCC-00003	DQ516784	2	Not Detected	Not Detected	Not Detected	Not Detected	Not Detected	Not Detected	2
474	Not Detected	Not Detected	Not Detected	SIRV5	SIRV510	10	SIRV5	SIRV510	9	9.5		474	ERCC-00003	DQ516784	3717	ERCC-00003	DQ516784	1606	ERCC-00003	DQ516784	2407	2576.67
475	Not Detected	Not Detected	Not Detected	SIRV6	SIRV614	2	SIRV6	SIRV614	5	3.5		475	ERCC-00004	DQ516752	22639	ERCC-00004	DQ516752	8231	ERCC-00004	DQ516752	9584	13484.7
476	Not Detected	Not Detected	Not Detected	Not Detected	Not Detected	Not Detected	SIRV4002	SIRV4002	2	2		476	ERCC-00009	DQ668364	6	Not Detected	Not Detected	Not Detected	ERCC-00009	DQ668364	3	4.5
477	Not Detected	Not Detected	Not Detected	Not Detected	Not Detected	Not Detected	SIRV4002	SIRV4002	2	2		477	ERCC-00009	DQ668364	2373	ERCC-00009	DQ668364	1188	ERCC-00009	DQ668364	1844	1801.67
478	Not Detected	Not Detected	Not Detected	Not Detected	Not Detected	Not Detected	SIRV4002	SIRV4002	3	3		478	ERCC-00013	EF011062	4	Not Detected	Not Detected	Not Detected	ERCC-00013	EF011062	3	3.5
479	Not Detected	Not Detected	Not Detected	Not Detected	Not Detected	Not Detected	SIRV4002	SIRV4002	2	2		479	ERCC-00014	DQ875385	3	Not Detected	Not Detected	Not Detected	Not Detected	Not Detected	Not Detected	3
480	Not Detected	Not Detected	Not Detected	Not Detected	Not Detected	Not Detected	SIRV4002	SIRV4002	2	2		480	ERCC-00014	DQ875385	2	ERCC-00014	DQ875385	2	Not Detected	Not Detected	Not Detected	2
481	Not Detected	Not Detected	Not Detected	Not Detected	Not Detected	Not Detected	SIRV4003	SIRV4003	5	5		481	ERCC-00019	DQ883651	40	ERCC-00019	DQ883651	24	ERCC-00019	DQ883651	27	30.3333
482	Not Detected	Not Detected	Not Detected	Not Detected	Not Detected	Not Detected	SIRV6001	SIRV6001	2	2		482	ERCC-00022	DQ855004	1753	ERCC-00022	DQ855004	296	ERCC-00022	DQ855004	483	844
483	Not Detected	Not Detected	Not Detected	Not Detected	Not Detected	Not Detected	SIRV6001	SIRV6001	2	2		483	ERCC-00025	DQ883689	238	ERCC-00025	DQ883689	107	ERCC-00025	DQ883689	103	149.333
484	Not Detected	Not Detected	Not Detected	SIRV6001	SIRV6001	3	SIRV6001	SIRV6001	2	2.5		484	ERCC-00025	DQ883689	30	Not Detected	Not Detected	Not Detected	Not Detected	Not Detected	Not Detected	30
485	Not Detected	Not Detected	Not Detected	Not Detected	Not Detected	Not Detected	SIRV6001	SIRV6001	3	3		485	ERCC-00028	DQ459419	12	ERCC-00028	DQ459419	4	ERCC-00028	DQ459419	4	6.66667
486	Not Detected	Not Detected	Not Detected	Not Detected	Not Detected	Not Detected	SIRV6001	SIRV6001	2	2		486	ERCC-00031	DQ459431	2	ERCC-00031	DQ459431	2	ERCC-00031	DQ459431	3	2.33333
487	Not Detected	Not Detected	Not Detected	Not Detected	Not Detected	Not Detected	SIRV6001	SIRV6001	3	3		487	ERCC-00033	DQ516796	3	ERCC-00033	DQ516796	3	Not Detected	Not Detected	Not Detected	3
488	Not Detected	Not Detected	Not Detected	SIRV6001	SIRV6001	4	SIRV6001	SIRV6001	3	3.5		488	ERCC-00033	DQ516796	2	Not Detected	Not Detected	Not Detected	Not Detected	Not Detected	Not Detected	2
489	Not Detected	Not Detected	Not Detected	Not Detected	Not Detected	Not Detected	SIRV6001	SIRV6001	6	6		489	ERCC-00034	DQ855001	2	Not Detected	Not Detected	Not Detected	Not Detected	Not Detected	Not Detected	2
490	Not Detected	Not Detected	Not Detected	Not Detected	Not Detected	Not Detected	SIRV6001	SIRV6001	2	2		490	ERCC-00034	DQ855001	23	ERCC-00034	DQ855001	13	ERCC-00034	DQ855001	15	17
491	Not Detected	Not Detected	Not Detected	Not Detected	Not Detected	Not Detected	SIRV6001	SIRV6001	6	6		491	ERCC-00035	DQ459413	2	ERCC-00035	DQ459413	2	Not Detected	Not Detected	Not Detected	2
492	Not Detected	Not Detected	Not Detected	Not Detected	Not Detected	Not Detected	SIRV6001	SIRV6001	3	3		492	ERCC-00035	DQ459413	574	ERCC-00035	DQ459413	121	ERCC-00035	DQ459413	184	293
493	Not Detected	Not Detected	Not Detected	SIRV6001	SIRV6001	2	SIRV6001	SIRV6001	2	2		493	ERCC-00039	DQ883656	5	ERCC-00039	DQ883656	7	ERCC-00039	DQ883656	9	7
494	Not Detected	Not Detected	Not Detected	Not Detected	Not Detected	Not Detected	SIRV6001	SIRV6001	4	4		494	ERCC-00041	EF011069	2	ERCC-00041	EF011069	2	ERCC-00041	EF011069	3	2.33333
495	Not Detected	Not Detected	Not Detected	Not Detected	Not Detected	Not Detected	SIRV6001	SIRV6001	2	2		495	ERCC-00042	DQ516783	545	ERCC-00042	DQ516783	467	ERCC-00042	DQ516783	682	564.667
496	Not Detected	Not Detected	Not Detected	Not Detected	Not Detected	Not Detected	SIRV6001	SIRV6001	5	5		496	ERCC-00043	DQ516787	5	Not Detected	Not Detected	Not Detected	Not Detected	Not Detected	Not Detected	5
497	Not Detected	Not Detected	Not Detected	Not Detected	Not Detected	Not Detected	SIRV6001	SIRV6001	2	2		497	ERCC-00043	DQ516787	4	Not Detected	Not Detected	Not Detected	Not Detected	Not Detected	Not Detected	4
498	Not Detected	Not Detected	Not Detected	SIRV6002	SIRV6002	5	SIRV6002	SIRV6002	2	3.5		498	ERCC-00043	DQ516787	1885	ERCC-00043	DQ516787	654	ERCC-00043	DQ516787	1001	1180
499	Not Detected	Not Detected	Not Detected	SIRV6002	SIRV6002	2	SIRV6002	SIRV6002	3	2.5		499	ERCC-00044	DQ459424	211	ERCC-00044	DQ459424	85	ERCC-00044	DQ459424	144	146.667
500	Not Detected	Not Detected	Not Detected	SIRV6002	SIRV6002	2	SIRV6002	SIRV6002	2	2		500	ERCC-00046	DQ516748	16	ERCC-00046	DQ516748	4	ERCC-00046	DQ516748	5	8.33333
501	Not Detected	Not Detected	Not Detected	Not Detected	Not Detected	Not Detected	SIRV6002	SIRV6002	2	2		501	ERCC-00046	DQ516748	9095	ERCC-00046	DQ516748	4750	ERCC-00046	DQ516748	5430	6425
502	Not Detected	Not Detected	Not Detected	SIRV6002	SIRV6002	5	SIRV6002	SIRV6002	5	5		502	ERCC-00053	DQ516785	162	ERCC-00053	DQ516785	69	ERCC-00053	DQ516785	99	110
503	Not Detected	Not Detected	Not Detected	Not Detected	Not Detected	Not Detected	SIRV6002	SIRV6002	2	2		503	ERCC-00058	DQ459418	2	Not Detected	Not Detected	Not Detected	Not Detected	Not Detected	Not Detected	2
504	Not Detected	Not Detected	Not Detected	SIRV6002	SIRV6002	2	SIRV6002	SIRV6002	2	2		504	ERCC-00058	DQ459418	13	ERCC-00058	DQ459418	3	ERCC-00058	DQ459418	7	7.66667
505	Not Detected	Not Detected	Not Detected	SIRV6002	SIRV6002	2	SIRV6002	SIRV6002	3	2.5		505	ERCC-00059	DQ668356	85	ERCC-00059	DQ668356	17	ERCC-00059	DQ668356	17	39.6667
506	Not Detected	Not Detected	Not Detected	Not Detected	Not Detected	Not Detected	SIRV6002	SIRV6002	2	2		506	ERCC-00060	DQ516763	3244	ERCC-00060	DQ516763	851	ERCC-00060	DQ516763	1022	1705.67
507	Not Detected	Not Detected	Not Detected	Not Detected	Not Detected	Not Detected	SIRV6002	SIRV6002	474	474		507	ERCC-00062	DQ516786	121	ERCC-00062	DQ516786	70	ERCC-00062	DQ516786	102	97.6667
508	Not Detected	Not Detected	Not Detected	SIRV6002	SIRV6002	24	SIRV6002	SIRV6002	17	20.5		508	ERCC-00067	DQ883653	31	ERCC-00067	DQ883653	14	ERCC-00067	DQ883653	14	19.6667
509	Not Detected	Not Detected	Not Detected	Not Detected	Not Detected	Not Detected	SIRV6002	SIRV6002	3	3		509	ERCC-00069	DQ459421	23	ERCC-00069	DQ459421	5	ERCC-00069	DQ459421	2	10
510	Not Detected	Not Detected	Not Detected	SIRV6002	SIRV6002	5	SIRV6002	SIRV6002	3	4		510	ERCC-00071	DQ883654	108	ERCC-00071	DQ883654	60	ERCC-00071	DQ883654	82	83.3333
511	Not Detected	Not Detected	Not Detected	SIRV6002	SIRV6002	4	SIRV6002	SIRV6002	3	3.5		511	ERCC-00073	DQ668358	5	ERCC-00073	DQ668358	2	ERCC-00073	DQ668358	5	4
512	Not Detected	Not Detected	Not Detected	Not Detected	Not Detected	Not Detected	SIRV6002	SIRV6002	2	2		512	ERCC-00074	DQ516754	388	ERCC-00074	DQ516754	46	ERCC-00074	DQ516754	46	160
513	Not Detected	Not Detected	Not Detected	Not Detected	Not Detected	Not Detected	SIRV6002	SIRV6002	2	2		513	ERCC-00074	DQ516754	2	Not Detected	Not Detected	Not Detected	Not Detected	Not Detected	Not Detected	2
514	Not Detected	Not Detected	Not Detected	Not Detected	Not Detected	Not Detected	SIRV6002	SIRV6002	2	2		514	ERCC-00074	DQ516754	120737	ERCC-00074	DQ516754	33495	ERCC-00074	DQ516754	38589	64273.7
515	Not Detected	Not Detected	Not Detected	Not Detected	Not Detected	Not Detected	SIRV6002	SIRV6002	68	68		515	ERCC-00076	DQ883650	297	ERCC-00076	DQ883650	240	ERCC-00076	DQ883650	331	289.333
516	Not Detected	Not Detected	Not Detected	Not Detected	Not Detected	Not Detected	SIRV6002	SIRV6002	2	2		516	ERCC-00078	DQ883673	200	ERCC-00078	DQ883673	67	ERCC-00078	DQ883673	94	120.333
517	Not Detected	Not Detected	Not Detected	Not Detected	Not Detected	Not Detected	SIRV6003	SIRV6003	733	733		517	ERCC-00079	DQ883652	301	ERCC-00079	DQ883652	105	ERCC-00079	DQ883652	145	183.667
518	Not Detected	Not Detected	Not Detected	Not Detected	Not Detected	Not Detected	SIRV8001	SIRV8001	2	2		518	ERCC-00084	DQ883682	82	ERCC-00084	DQ883682	44	ERCC-00084	DQ883682	61	62.3333
519	Not Detected	Not Detected	Not Detected	Not Detected	Not Detected	Not Detected	SIRV8001	SIRV8001	5	5		519	ERCC-00084	DQ883682	2	Not Detected	Not Detected	Not Detected	Not Detected	Not Detected	Not Detected	2
520	Not Detected	Not Detected	Not Detected	SIRV8001	SIRV8001	8	SIRV8001	SIRV8001	410	209		520	ERCC-00085	DQ883669	14	ERCC-00085	DQ883669	9	ERCC-00085	DQ883669	16	13
521	Not Detected	Not Detected	Not Detected	SIRV8001	SIRV8001	4	SIRV8001	SIRV8001	2	3		521	ERCC-00092	DQ459425	2	Not Detected	Not Detected	Not Detected	Not Detected	Not Detected	Not Detected	2
522	Not Detected	Not Detected	Not Detected	Not Detected	Not Detected	Not Detected	SIRV8001	SIRV8001	2	2		522	ERCC-00092	DQ459425	2734	ERCC-00092	DQ459425	529	ERCC-00092	DQ459425	740	1334.33
523	Not Detected	Not Detected	Not Detected	Not Detected	Not Detected	Not Detected	SIRV8001	SIRV8001	136	136		523	ERCC-00095	DQ516759	319	ERCC-00095	DQ516759	119	ERCC-00095	DQ516759	121	186.333
524	Not Detected	Not Detected	Not Detected	SIRV8001	SIRV8001	2	SIRV8001	SIRV8001	7	4.5		524	ERCC-00096	DQ459429	9	ERCC-00096	DQ459429	12	ERCC-00096	DQ459429	8	9.66667
525	Not Detected	Not Detected	Not Detected	Not Detected	Not Detected	Not Detected	SIRV8001	SIRV8001	3	3		525	ERCC-00096	DQ459429	12	Not Detected	Not Detected	Not Detected	ERCC-00096	DQ459429	9	10.5
526	Not Detected	Not Detected	Not Detected	Not Detected	Not Detected	Not Detected	SIRV8001	SIRV8001	2	2		526	ERCC-00096	DQ459429	5	ERCC-00096	DQ459429	13	ERCC-00096	DQ459429	6	8
527	Not Detected	Not Detected	Not Detected	SIRV8001	SIRV8001	7	SIRV8001	SIRV8001	3	5		527	ERCC-00096	DQ459429	68385	ERCC-00096	DQ459429	32323	ERCC-00096	DQ459429	47564	49424
528	Not Detected	Not Detected	Not Detected	Not Detected	Not Detected	Not Detected	SIRV8001	SIRV8001	3	3		528	ERCC-00096	DQ459429	3	Not Detected	Not Detected	Not Detected	Not Detected	Not Detected	Not Detected	3
529	Not Detected	Not Detected	Not Detected	Not Detected	Not Detected	Not Detected	SIRV8001	SIRV8001	3	3		529	ERCC-00096	DQ459429	2	Not Detected	Not Detected	Not Detected	Not Detected	Not Detected	Not Detected	2
530	Not Detected	Not Detected	Not Detected	SIRV8001	SIRV8001	8	SIRV8001	SIRV8001	7	7.5		530	ERCC-00096	DQ459429	3	Not Detected	Not Detected	Not Detected	Not Detected	Not Detected	Not Detected	3
531	Not Detected	Not Detected	Not Detected	Not Detected	Not Detected	Not Detected	SIRV8001	SIRV8001	2	2		531	ERCC-00096	DQ459429	10	ERCC-00096	DQ459429	2	ERCC-00096	DQ459429	7	6.33333
532	Not Detected	Not Detected	Not Detected	Not Detected	Not Detected	Not Detected	SIRV8001	SIRV8001	4	4		532	ERCC-00098	DQ459415	2	Not Detected	Not Detected	Not Detected	Not Detected	Not Detected	Not Detected	2
533	Not Detected	Not Detected	Not Detected	Not Detected	Not Detected	Not Detected	SIRV8001	SIRV8001	2	2		533	ERCC-00099	DQ875387	30	ERCC-00099	DQ875387	14	ERCC-00099	DQ875387	17	20.3333
534	Not Detected	Not Detected	Not Detected	Not Detected	Not Detected	Not Detected	SIRV8001	SIRV8001	2	2		534	ERCC-00108	DQ668365	2499	ERCC-00108	DQ668365	1424	ERCC-00108	DQ668365	2152	2025
535	Not Detected	Not Detected	Not Detected	Not Detected	Not Detected	Not Detected	SIRV8001	SIRV8001	3	3		535	ERCC-00109	DQ854998	4	Not Detected	Not Detected	Not Detected	Not Detected	Not Detected	Not Detected	4
536	Not Detected	Not Detected	Not Detected	Not Detected	Not Detected	Not Detected	SIRV8001	SIRV8001	2	2		536	ERCC-00111	DQ883685	488	ERCC-00111	DQ883685	521	ERCC-00111	DQ883685	767	592
537	Not Detected	Not Detected	Not Detected	Not Detected	Not Detected	Not Detected	SIRV8001	SIRV8001	2	2		537	ERCC-00112	DQ459422	403	ERCC-00112	DQ459422	159	ERCC-00112	DQ459422	251	271
538	Not Detected	Not Detected	Not Detected	SIRV8001	SIRV8001	4	SIRV8001	SIRV8001	3	3.5		538	ERCC-00113	DQ883663	3	ERCC-00113	DQ883663	2	Not Detected	Not Detected	Not Detected	2.5
539	Not Detected	Not Detected	Not Detected	Not Detected	Not Detected	Not Detected	SIRV8001	SIRV8001	2	2		539	ERCC-00113	DQ883663	5204	ERCC-00113	DQ883663	4652	ERCC-00113	DQ883663	7007	5621
540	Not Detected	Not Detected	Not Detected	Not Detected	Not Detected	Not Detected	SIRV8001	SIRV8001	2	2		540	ERCC-00116	DQ668367	703	ERCC-00116	DQ668367	242	ERCC-00116	DQ668367	262	402.333
541	Not Detected	Not Detected	Not Detected	SIRV8001	SIRV8001	2	SIRV8001	SIRV8001	1703	852.5		541	ERCC-00116	DQ668367	66	Not Detected	Not Detected	Not Detected	Not Detected	Not Detected	Not Detected	66
542	Not Detected	Not Detected	Not Detected	Not Detected	Not Detected	Not Detected	SIRV8001	SIRV8001	2	2		542	ERCC-00120	DQ854992	2	ERCC-00120	DQ854992	4	Not Detected	Not Detected	Not Detected	3
543	Not Detected	Not Detected	Not Detected	Not Detected	Not Detected	Not Detected	SIRV8001	SIRV8001	2	2		543	ERCC-00123	DQ516782	2	Not Detected	Not Detected	Not Detected	Not Detected	Not Detected	Not Detected	2
544	Not Detected	Not Detected	Not Detected	Not Detected	Not Detected	Not Detected	SIRV8001	SIRV8001	2	2		544	ERCC-00126	DQ459427	17	ERCC-00126	DQ459427	12	ERCC-00126	DQ459427	13	14
545	Not Detected	Not Detected	Not Detected	Not Detected	Not Detected	Not Detected	SIRV8001	SIRV8001	1666	1666		545	ERCC-00130	EF011072	182	ERCC-00130	EF011072	112	ERCC-00130	EF011072	121	138.333
546	Not Detected	Not Detected	Not Detected	Not Detected	Not Detected	Not Detected	SIRV8001	SIRV8001	2	2		546	ERCC-00130	EF011072	60	ERCC-00130	EF011072	12	ERCC-00130	EF011072	96	56
547	Not Detected	Not Detected	Not Detected	SIRV8002	SIRV8002	21	SIRV8002	SIRV8002	2	11.5		547	ERCC-00130	EF011072	2	Not Detected	Not Detected	Not Detected	Not Detected	Not Detected	Not Detected	2
548	Not Detected	Not Detected	Not Detected	Not Detected	Not Detected	Not Detected	SIRV8002	SIRV8002	2	2		548	ERCC-00130	EF011072	3	Not Detected	Not Detected	Not Detected	Not Detected	Not Detected	Not Detected	3
549	Not Detected	Not Detected	Not Detected	Not Detected	Not Detected	Not Detected	SIRV8002	SIRV8002	2	2		549	ERCC-00130	EF011072	64798	ERCC-00130	EF011072	26881	ERCC-00130	EF011072	39107	43595.3
550	Not Detected	Not Detected	Not Detected	Not Detected	Not Detected	Not Detected	SIRV8002	SIRV8002	4	4		550	ERCC-00130	EF011072	2	Not Detected	Not Detected	Not Detected	Not Detected	Not Detected	Not Detected	2
551	Not Detected	Not Detected	Not Detected	Not Detected	Not Detected	Not Detected	SIRV8002	SIRV8002	5	5		551	ERCC-00130	EF011072	3	Not Detected	Not Detected	Not Detected	Not Detected	Not Detected	Not Detected	3
552	Not Detected	Not Detected	Not Detected	Not Detected	Not Detected	Not Detected	SIRV8002	SIRV8002	2	2		552	ERCC-00130	EF011072	2	Not Detected	Not Detected	Not Detected	ERCC-00130	EF011072	5	3.5
553	Not Detected	Not Detected	Not Detected	Not Detected	Not Detected	Not Detected	SIRV8002	SIRV8002	457	457		553	ERCC-00131	DQ855003	834	ERCC-00131	DQ855003	165	ERCC-00131	DQ855003	245	414.667
554	Not Detected	Not Detected	Not Detected	Not Detected	Not Detected	Not Detected	SIRV8002	SIRV8002	2	2		554	ERCC-00136	EF011063	37	ERCC-00136	EF011063	15	ERCC-00136	EF011063	23	25
555	Not Detected	Not Detected	Not Detected	SIRV8002	SIRV8002	5	SIRV8002	SIRV8002	2	3.5		555	ERCC-00136	EF011063	4580	ERCC-00136	EF011063	2438	ERCC-00136	EF011063	3575	3531
556	Not Detected	Not Detected	Not Detected	Not Detected	Not Detected	Not Detected	SIRV8002	SIRV8002	3	3		556	ERCC-00136	EF011063	3	ERCC-00136	EF011063	3	ERCC-00136	EF011063	3	3
557	Not Detected	Not Detected	Not Detected	Not Detected	Not Detected	Not Detected	SIRV8002	SIRV8002	2	2		557	ERCC-00137	DQ855000	3	ERCC-00137	DQ855000	2	Not Detected	Not Detected	Not Detected	2.5
558	Not Detected	Not Detected	Not Detected	Not Detected	Not Detected	Not Detected	SIRV8002	SIRV8002	7	7		558	ERCC-00143	DQ668362	14	ERCC-00143	DQ668362	3	ERCC-00143	DQ668362	6	7.66667
559	Not Detected	Not Detected	Not Detected	SIRV8002	SIRV8002	3	SIRV8002	SIRV8002	3	3		559	ERCC-00144	DQ854995	167	ERCC-00144	DQ854995	32	ERCC-00144	DQ854995	46	81.6667
560	Not Detected	Not Detected	Not Detected	Not Detected	Not Detected	Not Detected	SIRV8002	SIRV8002	3	3		560	ERCC-00145	DQ875386	26	ERCC-00145	DQ875386	4	ERCC-00145	DQ875386	6	12
561	Not Detected	Not Detected	Not Detected	SIRV8002	SIRV8002	4	SIRV8002	SIRV8002	6	5		561	ERCC-00150	DQ883659	24	ERCC-00150	DQ883659	8	ERCC-00150	DQ883659	18	16.6667
562	Not Detected	Not Detected	Not Detected	Not Detected	Not Detected	Not Detected	SIRV8002	SIRV8002	2	2		562	ERCC-00154	DQ854997	8	ERCC-00154	DQ854997	5	ERCC-00154	DQ854997	5	6
563	Not Detected	Not Detected	Not Detected	Not Detected	Not Detected	Not Detected	SIRV8002	SIRV8002	3	3		563	ERCC-00157	DQ839618	32	ERCC-00157	DQ839618	20	ERCC-00157	DQ839618	21	24.3333
564	Not Detected	Not Detected	Not Detected	Not Detected	Not Detected	Not Detected	SIRV8002	SIRV8002	2	2		564	ERCC-00160	DQ883658	205	ERCC-00160	DQ883658	148	ERCC-00160	DQ883658	210	187.667
565	Not Detected	Not Detected	Not Detected	Not Detected	Not Detected	Not Detected	SIRV8002	SIRV8002	2	2		565	ERCC-00162	DQ516750	41	ERCC-00162	DQ516750	20	ERCC-00162	DQ516750	26	29
566	Not Detected	Not Detected	Not Detected	Not Detected	Not Detected	Not Detected	SIRV8002	SIRV8002	2203	2203		566	ERCC-00163	DQ668359	28	ERCC-00163	DQ668359	12	ERCC-00163	DQ668359	13	17.6667
567	Not Detected	Not Detected	Not Detected	Not Detected	Not Detected	Not Detected	SIRV8002	SIRV8002	2	2		567	ERCC-00164	DQ516779	2	Not Detected	Not Detected	Not Detected	ERCC-00164	DQ516779	2	2
568	Not Detected	Not Detected	Not Detected	Not Detected	Not Detected	Not Detected	SIRV8002	SIRV8002	2	2		568	ERCC-00165	DQ668363	183	ERCC-00165	DQ668363	102	ERCC-00165	DQ668363	172	152.333
569	Not Detected	Not Detected	Not Detected	Not Detected	Not Detected	Not Detected	SIRV8002	SIRV8002	3	3		569	ERCC-00168	DQ516776	3	ERCC-00168	DQ516776	3	Not Detected	Not Detected	Not Detected	3
570	Not Detected	Not Detected	Not Detected	Not Detected	Not Detected	Not Detected	SIRV8002	SIRV8002	2	2		570	ERCC-00170	DQ516773	55	ERCC-00170	DQ516773	25	ERCC-00170	DQ516773	39	39.6667
571	Not Detected	Not Detected	Not Detected	Not Detected	Not Detected	Not Detected	SIRV8002	SIRV8002	2	2		571	ERCC-00171	DQ854994	5926	ERCC-00171	DQ854994	2373	ERCC-00171	DQ854994	2802	3700.33
572	Not Detected	Not Detected	Not Detected	Not Detected	Not Detected	Not Detected	SIRV8002	SIRV8002	5	5		572	SIRV1	SIRV101	4914	SIRV1	SIRV101	1709	SIRV1	SIRV101	2020	2881
573	Not Detected	Not Detected	Not Detected	Not Detected	Not Detected	Not Detected	SIRV8002	SIRV8002	2	2		573	SIRV1	SIRV106	6650	SIRV1	SIRV106	1707	SIRV1	SIRV106	2680	3679
574	Not Detected	Not Detected	Not Detected	Not Detected	Not Detected	Not Detected	SIRV8002	SIRV8002	2	2		574	SIRV1	SIRV106	6	Not Detected	Not Detected	Not Detected	Not Detected	Not Detected	Not Detected	6
575	Not Detected	Not Detected	Not Detected	Not Detected	Not Detected	Not Detected	SIRV8002	SIRV8002	2	2		575	SIRV1	SIRV103	3603	SIRV1	SIRV103	1677	SIRV1	SIRV103	2282	2520.67
576	Not Detected	Not Detected	Not Detected	Not Detected	Not Detected	Not Detected	SIRV8002	SIRV8002	2	2		576	SIRV1	SIRV102	13229	SIRV1	SIRV102	2079	SIRV1	SIRV102	3085	6131
577	Not Detected	Not Detected	Not Detected	Not Detected	Not Detected	Not Detected	SIRV8002	SIRV8002	2	2		577	SIRV1	SIRV102	2	Not Detected	Not Detected	Not Detected	SIRV1	SIRV102	2	2
578	Not Detected	Not Detected	Not Detected	SIRV8003	SIRV8003	3	SIRV8003	SIRV8003	2	2.5		578	SIRV1	SIRV102	8	Not Detected	Not Detected	Not Detected	SIRV1	SIRV102	3	5.5
579	Not Detected	Not Detected	Not Detected	Not Detected	Not Detected	Not Detected	SIRV8003	SIRV8003	2	2		579	SIRV1	SIRV105	671	SIRV1	SIRV105	413	SIRV1	SIRV105	567	550.333
580	Not Detected	Not Detected	Not Detected	Not Detected	Not Detected	Not Detected	SIRV8003	SIRV8003	2	2		580	SIRV1	SIRV101	2	Not Detected	Not Detected	Not Detected	Not Detected	Not Detected	Not Detected	2
581	Not Detected	Not Detected	Not Detected	Not Detected	Not Detected	Not Detected	SIRV8003	SIRV8003	2	2		581	SIRV1	SIRV101	5	Not Detected	Not Detected	Not Detected	Not Detected	Not Detected	Not Detected	5
582	Not Detected	Not Detected	Not Detected	Not Detected	Not Detected	Not Detected	SIRV8003	SIRV8003	1072	1072		582	SIRV1	SIRV106	3	Not Detected	Not Detected	Not Detected	Not Detected	Not Detected	Not Detected	3
583	Not Detected	Not Detected	Not Detected	Not Detected	Not Detected	Not Detected	SIRV8003	SIRV8003	2	2		583	SIRV1	SIRV107	568	SIRV1	SIRV107	553	SIRV1	SIRV107	793	638
584	Not Detected	Not Detected	Not Detected	Not Detected	Not Detected	Not Detected	SIRV8003	SIRV8003	2	2		584	SIRV2	SIRV201	790	SIRV2	SIRV201	1130	SIRV2	SIRV201	996	972
585	Not Detected	Not Detected	Not Detected	Not Detected	Not Detected	Not Detected	SIRV10001	SIRV10001	2	2		585	SIRV2	SIRV202	230	SIRV2	SIRV202	455	SIRV2	SIRV202	424	369.667
586	Not Detected	Not Detected	Not Detected	Not Detected	Not Detected	Not Detected	SIRV10001	SIRV10001	2	2		586	SIRV2	SIRV201	8	SIRV2	SIRV201	5	SIRV2	SIRV201	13	8.66667
587	Not Detected	Not Detected	Not Detected	Not Detected	Not Detected	Not Detected	SIRV10001	SIRV10001	3	3		587	SIRV2	SIRV202	4	SIRV2	SIRV202	4	SIRV2	SIRV202	10	6
588	Not Detected	Not Detected	Not Detected	Not Detected	Not Detected	Not Detected	SIRV10001	SIRV10001	25	25		588	SIRV2	SIRV201	2	SIRV2	SIRV201	5	SIRV2	SIRV201	9	5.33333
589	Not Detected	Not Detected	Not Detected	SIRV10001	SIRV10001	2	SIRV10001	SIRV10001	2	2		589	SIRV2	SIRV202	2	SIRV2	SIRV202	7	SIRV2	SIRV202	8	5.66667
590	Not Detected	Not Detected	Not Detected	Not Detected	Not Detected	Not Detected	SIRV10001	SIRV10001	2	2		590	SIRV2	SIRV204	225	SIRV2	SIRV204	138	SIRV2	SIRV204	164	175.667
591	Not Detected	Not Detected	Not Detected	Not Detected	Not Detected	Not Detected	SIRV10001	SIRV10001	2	2		591	SIRV2	SIRV203	2339	SIRV2	SIRV203	837	SIRV2	SIRV203	1235	1470.33
592	Not Detected	Not Detected	Not Detected	Not Detected	Not Detected	Not Detected	SIRV10001	SIRV10001	360	360		592	SIRV3	SIRV308	6109	SIRV3	SIRV308	1199	SIRV3	SIRV308	1379	2895.67
593	Not Detected	Not Detected	Not Detected	Not Detected	Not Detected	Not Detected	SIRV10001	SIRV10001	2	2		593	SIRV3	SIRV310	518	SIRV3	SIRV310	468	SIRV3	SIRV310	593	526.333
594	Not Detected	Not Detected	Not Detected	Not Detected	Not Detected	Not Detected	SIRV10001	SIRV10001	2	2		594	SIRV3	SIRV309	1511	SIRV3	SIRV309	696	SIRV3	SIRV309	1074	1093.67
595	Not Detected	Not Detected	Not Detected	Not Detected	Not Detected	Not Detected	SIRV10002	SIRV10002	2	2		595	SIRV4	SIRV406	10392	SIRV4	SIRV406	1251	SIRV4	SIRV406	1785	4476
596	Not Detected	Not Detected	Not Detected	Not Detected	Not Detected	Not Detected	SIRV10002	SIRV10002	2	2		596	SIRV4	SIRV404	3090	SIRV4	SIRV404	2157	SIRV4	SIRV404	2908	2718.33
597	Not Detected	Not Detected	Not Detected	Not Detected	Not Detected	Not Detected	SIRV10002	SIRV10002	2	2		597	SIRV4	SIRV403	9178	SIRV4	SIRV403	2344	SIRV4	SIRV403	3570	5030.67
598	Not Detected	Not Detected	Not Detected	Not Detected	Not Detected	Not Detected	SIRV10002	SIRV10002	2	2		598	SIRV4	SIRV408	6169	SIRV4	SIRV408	1883	SIRV4	SIRV408	2365	3472.33
599	Not Detected	Not Detected	Not Detected	SIRV10002	SIRV10002	2	SIRV10002	SIRV10002	2	2		599	SIRV4	SIRV403	12	Not Detected	Not Detected	Not Detected	SIRV4	SIRV403	4	8
600	Not Detected	Not Detected	Not Detected	Not Detected	Not Detected	Not Detected	SIRV10002	SIRV10002	2	2		600	SIRV4	SIRV408	5	Not Detected	Not Detected	Not Detected	Not Detected	Not Detected	Not Detected	5
601	Not Detected	Not Detected	Not Detected	SIRV10002	SIRV10002	28	SIRV10002	SIRV10002	606	317		601	SIRV5	SIRV512	18	Not Detected	Not Detected	Not Detected	SIRV5	SIRV512	2	10
602	Not Detected	Not Detected	Not Detected	Not Detected	Not Detected	Not Detected	SIRV10002	SIRV10002	2	2		602	SIRV6	SIRV617	36	SIRV6	SIRV617	7	SIRV6	SIRV617	14	19
603	Not Detected	Not Detected	Not Detected	Not Detected	Not Detected	Not Detected	SIRV10003	SIRV10003	2	2		603	SIRV7	SIRV702	4224	SIRV7	SIRV702	2425	SIRV7	SIRV702	2452	3033.67
604	Not Detected	Not Detected	Not Detected	SIRV10003	SIRV10003	2	SIRV10003	SIRV10003	2	2		604	SIRV7	SIRV703	35626	SIRV7	SIRV703	2938	SIRV7	SIRV703	1840	13468
605	Not Detected	Not Detected	Not Detected	Not Detected	Not Detected	Not Detected	SIRV10003	SIRV10003	32	32		605	SIRV7	SIRV701	2	Not Detected	Not Detected	Not Detected	Not Detected	Not Detected	Not Detected	2
606	Not Detected	Not Detected	Not Detected	SIRV10003	SIRV10003	3	SIRV10003	SIRV10003	67	35		606	SIRV7	SIRV701	2	Not Detected	Not Detected	Not Detected	Not Detected	Not Detected	Not Detected	2
607	Not Detected	Not Detected	Not Detected	Not Detected	Not Detected	Not Detected	SIRV10003	SIRV10003	2	2		607	SIRV7	SIRV701	4	Not Detected	Not Detected	Not Detected	Not Detected	Not Detected	Not Detected	4
608	Not Detected	Not Detected	Not Detected	Not Detected	Not Detected	Not Detected	SIRV12001	SIRV12001	2	2		608	SIRV7	SIRV701	2	Not Detected	Not Detected	Not Detected	Not Detected	Not Detected	Not Detected	2
609	Not Detected	Not Detected	Not Detected	SIRV12001	SIRV12001	2	SIRV12001	SIRV12001	2	2		609	SIRV7	SIRV701	3	Not Detected	Not Detected	Not Detected	Not Detected	Not Detected	Not Detected	3
610	Not Detected	Not Detected	Not Detected	SIRV12002	SIRV12002	3	SIRV12002	SIRV12002	5	4		610	SIRV7	SIRV705	1729	SIRV7	SIRV705	11125	SIRV7	SIRV705	6972	6608.67
611	Not Detected	Not Detected	Not Detected	Not Detected	Not Detected	Not Detected	SIRV12002	SIRV12002	2	2		611	SIRV7	SIRV705	2	Not Detected	Not Detected	Not Detected	Not Detected	Not Detected	Not Detected	2
612	Not Detected	Not Detected	Not Detected	Not Detected	Not Detected	Not Detected	SIRV12002	SIRV12002	2	2		612	SIRV7	SIRV705	2	Not Detected	Not Detected	Not Detected	Not Detected	Not Detected	Not Detected	2
613	Not Detected	Not Detected	Not Detected	Not Detected	Not Detected	Not Detected	SIRV12002	SIRV12002	2	2		613	SIRV7	SIRV703	2	SIRV7	SIRV703	3	SIRV7	SIRV703	3	2.66667
614	Not Detected	Not Detected	Not Detected	Not Detected	Not Detected	Not Detected	SIRV12002	SIRV12002	2	2		614	SIRV7	SIRV704	3093	SIRV7	SIRV704	532	SIRV7	SIRV704	590	1405
615	Not Detected	Not Detected	Not Detected	Not Detected	Not Detected	Not Detected	SIRV12002	SIRV12002	2	2		615	SIRV7	SIRV706	12957	SIRV7	SIRV706	1567	SIRV7	SIRV706	2373	5632.33
616	Not Detected	Not Detected	Not Detected	Not Detected	Not Detected	Not Detected	SIRV12002	SIRV12002	559	559		616	SIRV7	SIRV708	11348	SIRV7	SIRV708	1413	SIRV7	SIRV708	2170	4977
617	Not Detected	Not Detected	Not Detected	Not Detected	Not Detected	Not Detected	SIRV12002	SIRV12002	35	35		617	SIRV7	SIRV706	14	Not Detected	Not Detected	Not Detected	Not Detected	Not Detected	Not Detected	14
618	Not Detected	Not Detected	Not Detected	SIRV12002	SIRV12002	11	SIRV12002	SIRV12002	3	7		618	SIRV7	SIRV708	7	SIRV7	SIRV708	2	SIRV7	SIRV708	3	4
619	Not Detected	Not Detected	Not Detected	Not Detected	Not Detected	Not Detected	SIRV12002	SIRV12002	2	2		619	SIRV7	SIRV706	30	SIRV7	SIRV706	8	SIRV7	SIRV706	6	14.6667
620	Not Detected	Not Detected	Not Detected	Not Detected	Not Detected	Not Detected	SIRV12002	SIRV12002	2	2		620	SIRV7	SIRV708	569	SIRV7	SIRV708	72	SIRV7	SIRV708	91	244
621	Not Detected	Not Detected	Not Detected	Not Detected	Not Detected	Not Detected	SIRV12002	SIRV12002	2	2		621	Not Detected	Not Detected	Not Detected	SIRV3	SIRV307	5	Not Detected	Not Detected	Not Detected	5
622	Not Detected	Not Detected	Not Detected	Not Detected	Not Detected	Not Detected	SIRV12002	SIRV12002	2	2		622	Not Detected	Not Detected	Not Detected	SIRV5	SIRV505	4	Not Detected	Not Detected	Not Detected	4
623	Not Detected	Not Detected	Not Detected	Not Detected	Not Detected	Not Detected	SIRV12002	SIRV12002	2	2		623	Not Detected	Not Detected	Not Detected	SIRV5	SIRV505	2	Not Detected	Not Detected	Not Detected	2
624	Not Detected	Not Detected	Not Detected	Not Detected	Not Detected	Not Detected	SIRV12003	SIRV12003	7	7		624	Not Detected	Not Detected	Not Detected	SIRV5	SIRV505	4	Not Detected	Not Detected	Not Detected	4
625	Not Detected	Not Detected	Not Detected	SIRV12003	SIRV12003	3	SIRV12003	SIRV12003	4	3.5		625	Not Detected	Not Detected	Not Detected	SIRV5	SIRV508	2	Not Detected	Not Detected	Not Detected	2
626	Not Detected	Not Detected	Not Detected	Not Detected	Not Detected	Not Detected	SIRV12003	SIRV12003	8	8		626	Not Detected	Not Detected	Not Detected	SIRV5	SIRV508	2	Not Detected	Not Detected	Not Detected	2
627	Not Detected	Not Detected	Not Detected	Not Detected	Not Detected	Not Detected	SIRV7	SIRV705	4	4		627	Not Detected	Not Detected	Not Detected	SIRV5	SIRV501	3	SIRV5	SIRV501	3	3
628	Not Detected	Not Detected	Not Detected	SIRV5	SIRV511	16	Not Detected	Not Detected	Not Detected	16		628	Not Detected	Not Detected	Not Detected	SIRV5	SIRV505	17	SIRV5	SIRV505	9	13
629	Not Detected	Not Detected	Not Detected	SIRV5	SIRV510	2	Not Detected	Not Detected	Not Detected	2		629	Not Detected	Not Detected	Not Detected	SIRV5	SIRV510	41	SIRV5	SIRV510	21	31
630	Not Detected	Not Detected	Not Detected	SIRV5	SIRV510	9	Not Detected	Not Detected	Not Detected	9		630	Not Detected	Not Detected	Not Detected	SIRV5	SIRV508	8	Not Detected	Not Detected	Not Detected	8
631	Not Detected	Not Detected	Not Detected	SIRV5	SIRV501	2	Not Detected	Not Detected	Not Detected	2		631	Not Detected	Not Detected	Not Detected	SIRV5	SIRV510	49	Not Detected	Not Detected	Not Detected	49
632	Not Detected	Not Detected	Not Detected	SIRV6	SIRV612	62	Not Detected	Not Detected	Not Detected	62		632	Not Detected	Not Detected	Not Detected	SIRV5	SIRV505	47	Not Detected	Not Detected	Not Detected	47
633	Not Detected	Not Detected	Not Detected	SIRV6	SIRV613	2	Not Detected	Not Detected	Not Detected	2		633	Not Detected	Not Detected	Not Detected	SIRV6	SIRV601	2	SIRV6	SIRV601	3	2.5
634	Not Detected	Not Detected	Not Detected	SIRV4001	SIRV4001	7	Not Detected	Not Detected	Not Detected	7		634	Not Detected	Not Detected	Not Detected	SIRV6	SIRV613	2	SIRV6	SIRV613	2	2
635	Not Detected	Not Detected	Not Detected	SIRV4001	SIRV4001	2	Not Detected	Not Detected	Not Detected	2		635	Not Detected	Not Detected	Not Detected	SIRV6	SIRV615	2	Not Detected	Not Detected	Not Detected	2
636	Not Detected	Not Detected	Not Detected	SIRV4002	SIRV4002	2	Not Detected	Not Detected	Not Detected	2		636	Not Detected	Not Detected	Not Detected	SIRV6	SIRV615	2	SIRV6	SIRV615	3	2.5
637	Not Detected	Not Detected	Not Detected	SIRV4002	SIRV4002	2	Not Detected	Not Detected	Not Detected	2		637	Not Detected	Not Detected	Not Detected	SIRV4001	SIRV4001	2	Not Detected	Not Detected	Not Detected	2
638	Not Detected	Not Detected	Not Detected	SIRV4002	SIRV4002	2	Not Detected	Not Detected	Not Detected	2		638	Not Detected	Not Detected	Not Detected	SIRV4001	SIRV4001	2	Not Detected	Not Detected	Not Detected	2
639	Not Detected	Not Detected	Not Detected	SIRV4002	SIRV4002	2	Not Detected	Not Detected	Not Detected	2		639	Not Detected	Not Detected	Not Detected	SIRV4002	SIRV4002	2	Not Detected	Not Detected	Not Detected	2
640	Not Detected	Not Detected	Not Detected	SIRV4003	SIRV4003	3	Not Detected	Not Detected	Not Detected	3		640	Not Detected	Not Detected	Not Detected	SIRV4002	SIRV4002	2	SIRV4002	SIRV4002	2	2
641	Not Detected	Not Detected	Not Detected	SIRV4003	SIRV4003	2	Not Detected	Not Detected	Not Detected	2		641	Not Detected	Not Detected	Not Detected	SIRV4002	SIRV4002	2	SIRV4002	SIRV4002	3	2.5
642	Not Detected	Not Detected	Not Detected	SIRV6001	SIRV6001	2	Not Detected	Not Detected	Not Detected	2		642	Not Detected	Not Detected	Not Detected	SIRV4002	SIRV4002	2	Not Detected	Not Detected	Not Detected	2
643	Not Detected	Not Detected	Not Detected	SIRV6001	SIRV6001	2	Not Detected	Not Detected	Not Detected	2		643	Not Detected	Not Detected	Not Detected	SIRV4002	SIRV4002	196	Not Detected	Not Detected	Not Detected	196
644	Not Detected	Not Detected	Not Detected	SIRV6001	SIRV6001	2	Not Detected	Not Detected	Not Detected	2		644	Not Detected	Not Detected	Not Detected	SIRV4002	SIRV4002	3	Not Detected	Not Detected	Not Detected	3
645	Not Detected	Not Detected	Not Detected	SIRV6001	SIRV6001	2	Not Detected	Not Detected	Not Detected	2		645	Not Detected	Not Detected	Not Detected	SIRV4003	SIRV4003	2	SIRV4003	SIRV4003	2	2
646	Not Detected	Not Detected	Not Detected	SIRV6001	SIRV6001	5	Not Detected	Not Detected	Not Detected	5		646	Not Detected	Not Detected	Not Detected	SIRV4003	SIRV4003	6	SIRV4003	SIRV4003	2	4
647	Not Detected	Not Detected	Not Detected	SIRV6001	SIRV6001	3	Not Detected	Not Detected	Not Detected	3		647	Not Detected	Not Detected	Not Detected	SIRV4003	SIRV4003	10	Not Detected	Not Detected	Not Detected	10
648	Not Detected	Not Detected	Not Detected	SIRV6001	SIRV6001	2	Not Detected	Not Detected	Not Detected	2		648	Not Detected	Not Detected	Not Detected	SIRV6001	SIRV6001	14	Not Detected	Not Detected	Not Detected	14
649	Not Detected	Not Detected	Not Detected	SIRV6001	SIRV6001	2	Not Detected	Not Detected	Not Detected	2		649	Not Detected	Not Detected	Not Detected	SIRV6001	SIRV6001	2	Not Detected	Not Detected	Not Detected	2
650	Not Detected	Not Detected	Not Detected	SIRV6001	SIRV6001	2	Not Detected	Not Detected	Not Detected	2		650	Not Detected	Not Detected	Not Detected	SIRV6001	SIRV6001	2	Not Detected	Not Detected	Not Detected	2
651	Not Detected	Not Detected	Not Detected	SIRV6001	SIRV6001	4	Not Detected	Not Detected	Not Detected	4		651	Not Detected	Not Detected	Not Detected	SIRV6001	SIRV6001	2	Not Detected	Not Detected	Not Detected	2
652	Not Detected	Not Detected	Not Detected	SIRV6001	SIRV6001	2	Not Detected	Not Detected	Not Detected	2		652	Not Detected	Not Detected	Not Detected	SIRV6001	SIRV6001	6	SIRV6001	SIRV6001	3	4.5
653	Not Detected	Not Detected	Not Detected	SIRV6001	SIRV6001	2	Not Detected	Not Detected	Not Detected	2		653	Not Detected	Not Detected	Not Detected	SIRV6001	SIRV6001	2	Not Detected	Not Detected	Not Detected	2
654	Not Detected	Not Detected	Not Detected	SIRV6001	SIRV6001	5	Not Detected	Not Detected	Not Detected	5		654	Not Detected	Not Detected	Not Detected	SIRV6001	SIRV6001	2	Not Detected	Not Detected	Not Detected	2
655	Not Detected	Not Detected	Not Detected	SIRV6001	SIRV6001	2	Not Detected	Not Detected	Not Detected	2		655	Not Detected	Not Detected	Not Detected	SIRV6002	SIRV6002	2	Not Detected	Not Detected	Not Detected	2
656	Not Detected	Not Detected	Not Detected	SIRV6001	SIRV6001	3	Not Detected	Not Detected	Not Detected	3		656	Not Detected	Not Detected	Not Detected	SIRV6002	SIRV6002	2	Not Detected	Not Detected	Not Detected	2
657	Not Detected	Not Detected	Not Detected	SIRV6001	SIRV6001	4	Not Detected	Not Detected	Not Detected	4		657	Not Detected	Not Detected	Not Detected	SIRV6002	SIRV6002	2	Not Detected	Not Detected	Not Detected	2
658	Not Detected	Not Detected	Not Detected	SIRV6001	SIRV6001	7	Not Detected	Not Detected	Not Detected	7		658	Not Detected	Not Detected	Not Detected	SIRV6002	SIRV6002	388	Not Detected	Not Detected	Not Detected	388
659	Not Detected	Not Detected	Not Detected	SIRV6001	SIRV6001	3	Not Detected	Not Detected	Not Detected	3		659	Not Detected	Not Detected	Not Detected	SIRV6003	SIRV6003	9	SIRV6003	SIRV6003	5	7
660	Not Detected	Not Detected	Not Detected	SIRV6001	SIRV6001	854	Not Detected	Not Detected	Not Detected	854		660	Not Detected	Not Detected	Not Detected	SIRV8001	SIRV8001	63	Not Detected	Not Detected	Not Detected	63
661	Not Detected	Not Detected	Not Detected	SIRV6001	SIRV6001	2	Not Detected	Not Detected	Not Detected	2		661	Not Detected	Not Detected	Not Detected	SIRV8001	SIRV8001	2	Not Detected	Not Detected	Not Detected	2
662	Not Detected	Not Detected	Not Detected	SIRV6001	SIRV6001	7	Not Detected	Not Detected	Not Detected	7		662	Not Detected	Not Detected	Not Detected	SIRV8002	SIRV8002	3	SIRV8002	SIRV8002	3	3
663	Not Detected	Not Detected	Not Detected	SIRV6001	SIRV6001	3	Not Detected	Not Detected	Not Detected	3		663	Not Detected	Not Detected	Not Detected	SIRV8002	SIRV8002	3	SIRV8002	SIRV8002	3	3
664	Not Detected	Not Detected	Not Detected	SIRV6001	SIRV6001	6	Not Detected	Not Detected	Not Detected	6		664	Not Detected	Not Detected	Not Detected	SIRV8002	SIRV8002	2	Not Detected	Not Detected	Not Detected	2
665	Not Detected	Not Detected	Not Detected	SIRV6001	SIRV6001	2	Not Detected	Not Detected	Not Detected	2		665	Not Detected	Not Detected	Not Detected	SIRV8002	SIRV8002	2	Not Detected	Not Detected	Not Detected	2
666	Not Detected	Not Detected	Not Detected	SIRV6001	SIRV6001	3	Not Detected	Not Detected	Not Detected	3		666	Not Detected	Not Detected	Not Detected	SIRV8002	SIRV8002	4	SIRV8002	SIRV8002	2	3
667	Not Detected	Not Detected	Not Detected	SIRV6001	SIRV6001	2	Not Detected	Not Detected	Not Detected	2		667	Not Detected	Not Detected	Not Detected	SIRV8002	SIRV8002	2	Not Detected	Not Detected	Not Detected	2
668	Not Detected	Not Detected	Not Detected	SIRV6001	SIRV6001	6	Not Detected	Not Detected	Not Detected	6		668	Not Detected	Not Detected	Not Detected	SIRV8002	SIRV8002	10	Not Detected	Not Detected	Not Detected	10
669	Not Detected	Not Detected	Not Detected	SIRV6001	SIRV6001	2	Not Detected	Not Detected	Not Detected	2		669	Not Detected	Not Detected	Not Detected	SIRV8002	SIRV8002	2	Not Detected	Not Detected	Not Detected	2
670	Not Detected	Not Detected	Not Detected	SIRV6001	SIRV6001	2	Not Detected	Not Detected	Not Detected	2		670	Not Detected	Not Detected	Not Detected	SIRV8002	SIRV8002	2	Not Detected	Not Detected	Not Detected	2
671	Not Detected	Not Detected	Not Detected	SIRV6002	SIRV6002	9	Not Detected	Not Detected	Not Detected	9		671	Not Detected	Not Detected	Not Detected	SIRV8003	SIRV8003	4	SIRV8003	SIRV8003	8	6
672	Not Detected	Not Detected	Not Detected	SIRV6002	SIRV6002	2	Not Detected	Not Detected	Not Detected	2		672	Not Detected	Not Detected	Not Detected	SIRV8003	SIRV8003	2	Not Detected	Not Detected	Not Detected	2
673	Not Detected	Not Detected	Not Detected	SIRV6002	SIRV6002	2	Not Detected	Not Detected	Not Detected	2		673	Not Detected	Not Detected	Not Detected	SIRV8003	SIRV8003	2	Not Detected	Not Detected	Not Detected	2
674	Not Detected	Not Detected	Not Detected	SIRV6002	SIRV6002	2	Not Detected	Not Detected	Not Detected	2		674	Not Detected	Not Detected	Not Detected	SIRV8003	SIRV8003	2	Not Detected	Not Detected	Not Detected	2
675	Not Detected	Not Detected	Not Detected	SIRV6002	SIRV6002	3	Not Detected	Not Detected	Not Detected	3		675	Not Detected	Not Detected	Not Detected	SIRV10001	SIRV10001	2	SIRV10001	SIRV10001	2	2
676	Not Detected	Not Detected	Not Detected	SIRV6002	SIRV6002	3	Not Detected	Not Detected	Not Detected	3		676	Not Detected	Not Detected	Not Detected	SIRV10001	SIRV10001	2	Not Detected	Not Detected	Not Detected	2
677	Not Detected	Not Detected	Not Detected	SIRV6002	SIRV6002	2	Not Detected	Not Detected	Not Detected	2		677	Not Detected	Not Detected	Not Detected	SIRV10001	SIRV10001	3	Not Detected	Not Detected	Not Detected	3
678	Not Detected	Not Detected	Not Detected	SIRV6002	SIRV6002	3	Not Detected	Not Detected	Not Detected	3		678	Not Detected	Not Detected	Not Detected	SIRV10001	SIRV10001	2	Not Detected	Not Detected	Not Detected	2
679	Not Detected	Not Detected	Not Detected	SIRV6002	SIRV6002	3	Not Detected	Not Detected	Not Detected	3		679	Not Detected	Not Detected	Not Detected	SIRV10001	SIRV10001	2	SIRV10001	SIRV10001	2	2
680	Not Detected	Not Detected	Not Detected	SIRV6002	SIRV6002	3	Not Detected	Not Detected	Not Detected	3		680	Not Detected	Not Detected	Not Detected	SIRV10001	SIRV10001	3	Not Detected	Not Detected	Not Detected	3
681	Not Detected	Not Detected	Not Detected	SIRV6002	SIRV6002	2	Not Detected	Not Detected	Not Detected	2		681	Not Detected	Not Detected	Not Detected	SIRV10001	SIRV10001	2	Not Detected	Not Detected	Not Detected	2
682	Not Detected	Not Detected	Not Detected	SIRV6002	SIRV6002	2	Not Detected	Not Detected	Not Detected	2		682	Not Detected	Not Detected	Not Detected	SIRV10001	SIRV10001	2	Not Detected	Not Detected	Not Detected	2
683	Not Detected	Not Detected	Not Detected	SIRV6002	SIRV6002	4	Not Detected	Not Detected	Not Detected	4		683	Not Detected	Not Detected	Not Detected	SIRV10001	SIRV10001	2	Not Detected	Not Detected	Not Detected	2
684	Not Detected	Not Detected	Not Detected	SIRV6002	SIRV6002	2	Not Detected	Not Detected	Not Detected	2		684	Not Detected	Not Detected	Not Detected	SIRV10001	SIRV10001	3	Not Detected	Not Detected	Not Detected	3
685	Not Detected	Not Detected	Not Detected	SIRV6002	SIRV6002	4	Not Detected	Not Detected	Not Detected	4		685	Not Detected	Not Detected	Not Detected	SIRV10001	SIRV10001	2	Not Detected	Not Detected	Not Detected	2
686	Not Detected	Not Detected	Not Detected	SIRV6002	SIRV6002	2	Not Detected	Not Detected	Not Detected	2		686	Not Detected	Not Detected	Not Detected	SIRV10002	SIRV10002	12	SIRV10002	SIRV10002	8	10
687	Not Detected	Not Detected	Not Detected	SIRV6002	SIRV6002	3	Not Detected	Not Detected	Not Detected	3		687	Not Detected	Not Detected	Not Detected	SIRV10002	SIRV10002	2	Not Detected	Not Detected	Not Detected	2
688	Not Detected	Not Detected	Not Detected	SIRV6002	SIRV6002	2	Not Detected	Not Detected	Not Detected	2		688	Not Detected	Not Detected	Not Detected	SIRV10002	SIRV10002	2	Not Detected	Not Detected	Not Detected	2
689	Not Detected	Not Detected	Not Detected	SIRV6002	SIRV6002	861	Not Detected	Not Detected	Not Detected	861		689	Not Detected	Not Detected	Not Detected	SIRV10002	SIRV10002	2	SIRV10002	SIRV10002	2	2
690	Not Detected	Not Detected	Not Detected	SIRV6002	SIRV6002	3	Not Detected	Not Detected	Not Detected	3		690	Not Detected	Not Detected	Not Detected	SIRV10002	SIRV10002	2	Not Detected	Not Detected	Not Detected	2
691	Not Detected	Not Detected	Not Detected	SIRV6002	SIRV6002	2	Not Detected	Not Detected	Not Detected	2		691	Not Detected	Not Detected	Not Detected	SIRV10002	SIRV10002	2	Not Detected	Not Detected	Not Detected	2
692	Not Detected	Not Detected	Not Detected	SIRV6002	SIRV6002	3	Not Detected	Not Detected	Not Detected	3		692	Not Detected	Not Detected	Not Detected	SIRV10002	SIRV10002	2	Not Detected	Not Detected	Not Detected	2
693	Not Detected	Not Detected	Not Detected	SIRV6002	SIRV6002	2	Not Detected	Not Detected	Not Detected	2		693	Not Detected	Not Detected	Not Detected	SIRV10002	SIRV10002	2	Not Detected	Not Detected	Not Detected	2
694	Not Detected	Not Detected	Not Detected	SIRV6002	SIRV6002	2	Not Detected	Not Detected	Not Detected	2		694	Not Detected	Not Detected	Not Detected	SIRV10002	SIRV10002	4	Not Detected	Not Detected	Not Detected	4
695	Not Detected	Not Detected	Not Detected	SIRV6002	SIRV6002	2	Not Detected	Not Detected	Not Detected	2		695	Not Detected	Not Detected	Not Detected	SIRV10002	SIRV10002	2	Not Detected	Not Detected	Not Detected	2
696	Not Detected	Not Detected	Not Detected	SIRV6002	SIRV6002	4	Not Detected	Not Detected	Not Detected	4		696	Not Detected	Not Detected	Not Detected	SIRV10002	SIRV10002	3	Not Detected	Not Detected	Not Detected	3
697	Not Detected	Not Detected	Not Detected	SIRV6002	SIRV6002	4	Not Detected	Not Detected	Not Detected	4		697	Not Detected	Not Detected	Not Detected	SIRV10002	SIRV10002	322	SIRV10002	SIRV10002	423	372.5
698	Not Detected	Not Detected	Not Detected	SIRV6002	SIRV6002	3	Not Detected	Not Detected	Not Detected	3		698	Not Detected	Not Detected	Not Detected	SIRV10002	SIRV10002	2	Not Detected	Not Detected	Not Detected	2
699	Not Detected	Not Detected	Not Detected	SIRV6002	SIRV6002	2	Not Detected	Not Detected	Not Detected	2		699	Not Detected	Not Detected	Not Detected	SIRV10002	SIRV10002	3	Not Detected	Not Detected	Not Detected	3
700	Not Detected	Not Detected	Not Detected	SIRV6002	SIRV6002	2	Not Detected	Not Detected	Not Detected	2		700	Not Detected	Not Detected	Not Detected	SIRV10002	SIRV10002	2	Not Detected	Not Detected	Not Detected	2
701	Not Detected	Not Detected	Not Detected	SIRV6002	SIRV6002	2	Not Detected	Not Detected	Not Detected	2		701	Not Detected	Not Detected	Not Detected	SIRV10002	SIRV10002	3	Not Detected	Not Detected	Not Detected	3
702	Not Detected	Not Detected	Not Detected	SIRV6002	SIRV6002	2	Not Detected	Not Detected	Not Detected	2		702	Not Detected	Not Detected	Not Detected	SIRV10002	SIRV10002	5	Not Detected	Not Detected	Not Detected	5
703	Not Detected	Not Detected	Not Detected	SIRV6003	SIRV6003	2	Not Detected	Not Detected	Not Detected	2		703	Not Detected	Not Detected	Not Detected	SIRV10002	SIRV10002	2	Not Detected	Not Detected	Not Detected	2
704	Not Detected	Not Detected	Not Detected	SIRV6003	SIRV6003	2	Not Detected	Not Detected	Not Detected	2		704	Not Detected	Not Detected	Not Detected	SIRV10002	SIRV10002	2	Not Detected	Not Detected	Not Detected	2
705	Not Detected	Not Detected	Not Detected	SIRV6003	SIRV6003	3	Not Detected	Not Detected	Not Detected	3		705	Not Detected	Not Detected	Not Detected	SIRV10002	SIRV10002	3	Not Detected	Not Detected	Not Detected	3
706	Not Detected	Not Detected	Not Detected	SIRV6003	SIRV6003	1348	Not Detected	Not Detected	Not Detected	1348		706	Not Detected	Not Detected	Not Detected	SIRV10002	SIRV10002	5	Not Detected	Not Detected	Not Detected	5
707	Not Detected	Not Detected	Not Detected	SIRV6003	SIRV6003	2	Not Detected	Not Detected	Not Detected	2		707	Not Detected	Not Detected	Not Detected	SIRV10002	SIRV10002	2	Not Detected	Not Detected	Not Detected	2
708	Not Detected	Not Detected	Not Detected	SIRV8001	SIRV8001	3	Not Detected	Not Detected	Not Detected	3		708	Not Detected	Not Detected	Not Detected	SIRV10002	SIRV10002	2	Not Detected	Not Detected	Not Detected	2
709	Not Detected	Not Detected	Not Detected	SIRV8001	SIRV8001	2	Not Detected	Not Detected	Not Detected	2		709	Not Detected	Not Detected	Not Detected	SIRV10002	SIRV10002	2	Not Detected	Not Detected	Not Detected	2
710	Not Detected	Not Detected	Not Detected	SIRV8001	SIRV8001	2	Not Detected	Not Detected	Not Detected	2		710	Not Detected	Not Detected	Not Detected	SIRV10002	SIRV10002	2	Not Detected	Not Detected	Not Detected	2
711	Not Detected	Not Detected	Not Detected	SIRV8001	SIRV8001	3	Not Detected	Not Detected	Not Detected	3		711	Not Detected	Not Detected	Not Detected	SIRV10002	SIRV10002	2	Not Detected	Not Detected	Not Detected	2
712	Not Detected	Not Detected	Not Detected	SIRV8001	SIRV8001	2	Not Detected	Not Detected	Not Detected	2		712	Not Detected	Not Detected	Not Detected	SIRV10002	SIRV10002	2	Not Detected	Not Detected	Not Detected	2
713	Not Detected	Not Detected	Not Detected	SIRV8001	SIRV8001	5	Not Detected	Not Detected	Not Detected	5		713	Not Detected	Not Detected	Not Detected	SIRV10003	SIRV10003	2	Not Detected	Not Detected	Not Detected	2
714	Not Detected	Not Detected	Not Detected	SIRV8001	SIRV8001	2	Not Detected	Not Detected	Not Detected	2		714	Not Detected	Not Detected	Not Detected	SIRV10003	SIRV10003	10	Not Detected	Not Detected	Not Detected	10
715	Not Detected	Not Detected	Not Detected	SIRV8001	SIRV8001	2	Not Detected	Not Detected	Not Detected	2		715	Not Detected	Not Detected	Not Detected	SIRV10003	SIRV10003	2	Not Detected	Not Detected	Not Detected	2
716	Not Detected	Not Detected	Not Detected	SIRV8001	SIRV8001	2	Not Detected	Not Detected	Not Detected	2		716	Not Detected	Not Detected	Not Detected	SIRV12001	SIRV12001	2	Not Detected	Not Detected	Not Detected	2
717	Not Detected	Not Detected	Not Detected	SIRV8001	SIRV8001	3	Not Detected	Not Detected	Not Detected	3		717	Not Detected	Not Detected	Not Detected	SIRV12001	SIRV12001	2	Not Detected	Not Detected	Not Detected	2
718	Not Detected	Not Detected	Not Detected	SIRV8001	SIRV8001	4	Not Detected	Not Detected	Not Detected	4		718	Not Detected	Not Detected	Not Detected	SIRV12001	SIRV12001	2	Not Detected	Not Detected	Not Detected	2
719	Not Detected	Not Detected	Not Detected	SIRV8001	SIRV8001	1473	Not Detected	Not Detected	Not Detected	1473		719	Not Detected	Not Detected	Not Detected	SIRV12002	SIRV12002	3	SIRV12002	SIRV12002	2	2.5
720	Not Detected	Not Detected	Not Detected	SIRV8001	SIRV8001	2	Not Detected	Not Detected	Not Detected	2		720	Not Detected	Not Detected	Not Detected	SIRV12002	SIRV12002	2	Not Detected	Not Detected	Not Detected	2
721	Not Detected	Not Detected	Not Detected	SIRV8001	SIRV8001	2	Not Detected	Not Detected	Not Detected	2		721	Not Detected	Not Detected	Not Detected	SIRV12002	SIRV12002	2	Not Detected	Not Detected	Not Detected	2
722	Not Detected	Not Detected	Not Detected	SIRV8001	SIRV8001	2	Not Detected	Not Detected	Not Detected	2		722	Not Detected	Not Detected	Not Detected	SIRV12002	SIRV12002	170	Not Detected	Not Detected	Not Detected	170
723	Not Detected	Not Detected	Not Detected	SIRV8001	SIRV8001	5	Not Detected	Not Detected	Not Detected	5		723	Not Detected	Not Detected	Not Detected	SIRV12002	SIRV12002	2	Not Detected	Not Detected	Not Detected	2
724	Not Detected	Not Detected	Not Detected	SIRV8001	SIRV8001	5	Not Detected	Not Detected	Not Detected	5		724	Not Detected	Not Detected	Not Detected	SIRV12002	SIRV12002	2	Not Detected	Not Detected	Not Detected	2
725	Not Detected	Not Detected	Not Detected	SIRV8001	SIRV8001	3	Not Detected	Not Detected	Not Detected	3		725	Not Detected	Not Detected	Not Detected	SIRV12002	SIRV12002	5	Not Detected	Not Detected	Not Detected	5
726	Not Detected	Not Detected	Not Detected	SIRV8001	SIRV8001	3	Not Detected	Not Detected	Not Detected	3		726	Not Detected	Not Detected	Not Detected	SIRV12002	SIRV12002	2	Not Detected	Not Detected	Not Detected	2
727	Not Detected	Not Detected	Not Detected	SIRV8001	SIRV8001	2	Not Detected	Not Detected	Not Detected	2		727	Not Detected	Not Detected	Not Detected	SIRV12002	SIRV12002	2	Not Detected	Not Detected	Not Detected	2
728	Not Detected	Not Detected	Not Detected	SIRV8001	SIRV8001	3	Not Detected	Not Detected	Not Detected	3		728	Not Detected	Not Detected	Not Detected	SIRV12003	SIRV12003	11	SIRV12003	SIRV12003	12	11.5
729	Not Detected	Not Detected	Not Detected	SIRV8001	SIRV8001	3	Not Detected	Not Detected	Not Detected	3		729	Not Detected	Not Detected	Not Detected	ERCC-00002	DQ459430	4	Not Detected	Not Detected	Not Detected	4
730	Not Detected	Not Detected	Not Detected	SIRV8001	SIRV8001	7	Not Detected	Not Detected	Not Detected	7		730	Not Detected	Not Detected	Not Detected	ERCC-00002	DQ459430	4	ERCC-00002	DQ459430	6	5
731	Not Detected	Not Detected	Not Detected	SIRV8001	SIRV8001	3	Not Detected	Not Detected	Not Detected	3		731	Not Detected	Not Detected	Not Detected	ERCC-00002	DQ459430	2	Not Detected	Not Detected	Not Detected	2
732	Not Detected	Not Detected	Not Detected	SIRV8001	SIRV8001	4	Not Detected	Not Detected	Not Detected	4		732	Not Detected	Not Detected	Not Detected	ERCC-00084	DQ883682	2	Not Detected	Not Detected	Not Detected	2
733	Not Detected	Not Detected	Not Detected	SIRV8001	SIRV8001	12	Not Detected	Not Detected	Not Detected	12		733	Not Detected	Not Detected	Not Detected	ERCC-00096	DQ459429	2	Not Detected	Not Detected	Not Detected	2
734	Not Detected	Not Detected	Not Detected	SIRV8001	SIRV8001	3	Not Detected	Not Detected	Not Detected	3		734	Not Detected	Not Detected	Not Detected	ERCC-00096	DQ459429	12	Not Detected	Not Detected	Not Detected	12
735	Not Detected	Not Detected	Not Detected	SIRV8001	SIRV8001	3	Not Detected	Not Detected	Not Detected	3		735	Not Detected	Not Detected	Not Detected	ERCC-00096	DQ459429	2	Not Detected	Not Detected	Not Detected	2
736	Not Detected	Not Detected	Not Detected	SIRV8001	SIRV8001	3	Not Detected	Not Detected	Not Detected	3		736	Not Detected	Not Detected	Not Detected	ERCC-00096	DQ459429	2	ERCC-00096	DQ459429	2	2
737	Not Detected	Not Detected	Not Detected	SIRV8001	SIRV8001	2	Not Detected	Not Detected	Not Detected	2		737	Not Detected	Not Detected	Not Detected	ERCC-00113	DQ883663	4	ERCC-00113	DQ883663	6	5
738	Not Detected	Not Detected	Not Detected	SIRV8001	SIRV8001	2	Not Detected	Not Detected	Not Detected	2		738	Not Detected	Not Detected	Not Detected	ERCC-00113	DQ883663	3	Not Detected	Not Detected	Not Detected	3
739	Not Detected	Not Detected	Not Detected	SIRV8001	SIRV8001	3	Not Detected	Not Detected	Not Detected	3		739	Not Detected	Not Detected	Not Detected	ERCC-00130	EF011072	2	Not Detected	Not Detected	Not Detected	2
740	Not Detected	Not Detected	Not Detected	SIRV8001	SIRV8001	2	Not Detected	Not Detected	Not Detected	2		740	Not Detected	Not Detected	Not Detected	ERCC-00130	EF011072	3	Not Detected	Not Detected	Not Detected	3
741	Not Detected	Not Detected	Not Detected	SIRV8001	SIRV8001	5	Not Detected	Not Detected	Not Detected	5		741	Not Detected	Not Detected	Not Detected	ERCC-00130	EF011072	8	ERCC-00130	EF011072	7	7.5
742	Not Detected	Not Detected	Not Detected	SIRV8001	SIRV8001	2	Not Detected	Not Detected	Not Detected	2		742	Not Detected	Not Detected	Not Detected	ERCC-00130	EF011072	2	Not Detected	Not Detected	Not Detected	2
743	Not Detected	Not Detected	Not Detected	SIRV8001	SIRV8001	2	Not Detected	Not Detected	Not Detected	2		743	Not Detected	Not Detected	Not Detected	ERCC-00130	EF011072	2	Not Detected	Not Detected	Not Detected	2
744	Not Detected	Not Detected	Not Detected	SIRV8001	SIRV8001	5	Not Detected	Not Detected	Not Detected	5		744	Not Detected	Not Detected	Not Detected	ERCC-00148	DQ883642	8	ERCC-00148	DQ883642	4	6
745	Not Detected	Not Detected	Not Detected	SIRV8001	SIRV8001	2	Not Detected	Not Detected	Not Detected	2		745	Not Detected	Not Detected	Not Detected	ERCC-00158	DQ516795	2	Not Detected	Not Detected	Not Detected	2
746	Not Detected	Not Detected	Not Detected	SIRV8001	SIRV8001	3	Not Detected	Not Detected	Not Detected	3		746	Not Detected	Not Detected	Not Detected	ERCC-00160	DQ883658	2	Not Detected	Not Detected	Not Detected	2
747	Not Detected	Not Detected	Not Detected	SIRV8001	SIRV8001	3	Not Detected	Not Detected	Not Detected	3		747	Not Detected	Not Detected	Not Detected	ERCC-00170	DQ516773	3	ERCC-00170	DQ516773	2	2.5
748	Not Detected	Not Detected	Not Detected	SIRV8001	SIRV8001	12	Not Detected	Not Detected	Not Detected	12		748	Not Detected	Not Detected	Not Detected	SIRV1	SIRV101	2	Not Detected	Not Detected	Not Detected	2
749	Not Detected	Not Detected	Not Detected	SIRV8001	SIRV8001	2	Not Detected	Not Detected	Not Detected	2		749	Not Detected	Not Detected	Not Detected	SIRV1	SIRV102	7	SIRV1	SIRV102	6	6.5
750	Not Detected	Not Detected	Not Detected	SIRV8001	SIRV8001	2	Not Detected	Not Detected	Not Detected	2		750	Not Detected	Not Detected	Not Detected	SIRV4	SIRV408	3	Not Detected	Not Detected	Not Detected	3
751	Not Detected	Not Detected	Not Detected	SIRV8001	SIRV8001	2	Not Detected	Not Detected	Not Detected	2		751	Not Detected	Not Detected	Not Detected	SIRV4	SIRV405	314	Not Detected	Not Detected	Not Detected	314
752	Not Detected	Not Detected	Not Detected	SIRV8001	SIRV8001	2	Not Detected	Not Detected	Not Detected	2		752	Not Detected	Not Detected	Not Detected	SIRV7	SIRV703	589	Not Detected	Not Detected	Not Detected	589
753	Not Detected	Not Detected	Not Detected	SIRV8001	SIRV8001	2	Not Detected	Not Detected	Not Detected	2		753	Not Detected	Not Detected	Not Detected	SIRV7	SIRV705	2	Not Detected	Not Detected	Not Detected	2
754	Not Detected	Not Detected	Not Detected	SIRV8001	SIRV8001	2	Not Detected	Not Detected	Not Detected	2		754	Not Detected	Not Detected	Not Detected	SIRV7	SIRV705	4	Not Detected	Not Detected	Not Detected	4
755	Not Detected	Not Detected	Not Detected	SIRV8002	SIRV8002	2	Not Detected	Not Detected	Not Detected	2		755	Not Detected	Not Detected	Not Detected	Not Detected	Not Detected	Not Detected	SIRV3	SIRV301	172	172
756	Not Detected	Not Detected	Not Detected	SIRV8002	SIRV8002	2	Not Detected	Not Detected	Not Detected	2		756	Not Detected	Not Detected	Not Detected	Not Detected	Not Detected	Not Detected	SIRV3	SIRV301	15	15
757	Not Detected	Not Detected	Not Detected	SIRV8002	SIRV8002	2	Not Detected	Not Detected	Not Detected	2		757	Not Detected	Not Detected	Not Detected	Not Detected	Not Detected	Not Detected	SIRV5	SIRV505	2	2
758	Not Detected	Not Detected	Not Detected	SIRV8002	SIRV8002	2	Not Detected	Not Detected	Not Detected	2		758	Not Detected	Not Detected	Not Detected	Not Detected	Not Detected	Not Detected	SIRV5	SIRV508	3	3
759	Not Detected	Not Detected	Not Detected	SIRV8002	SIRV8002	3	Not Detected	Not Detected	Not Detected	3		759	Not Detected	Not Detected	Not Detected	Not Detected	Not Detected	Not Detected	SIRV5	SIRV502	2	2
760	Not Detected	Not Detected	Not Detected	SIRV8002	SIRV8002	2	Not Detected	Not Detected	Not Detected	2		760	Not Detected	Not Detected	Not Detected	Not Detected	Not Detected	Not Detected	SIRV5	SIRV501	2	2
761	Not Detected	Not Detected	Not Detected	SIRV8002	SIRV8002	2	Not Detected	Not Detected	Not Detected	2		761	Not Detected	Not Detected	Not Detected	Not Detected	Not Detected	Not Detected	SIRV5	SIRV502	3	3
762	Not Detected	Not Detected	Not Detected	SIRV8002	SIRV8002	4	Not Detected	Not Detected	Not Detected	4		762	Not Detected	Not Detected	Not Detected	Not Detected	Not Detected	Not Detected	SIRV5	SIRV505	45	45
763	Not Detected	Not Detected	Not Detected	SIRV8002	SIRV8002	4	Not Detected	Not Detected	Not Detected	4		763	Not Detected	Not Detected	Not Detected	Not Detected	Not Detected	Not Detected	SIRV5	SIRV501	28	28
764	Not Detected	Not Detected	Not Detected	SIRV8002	SIRV8002	4	Not Detected	Not Detected	Not Detected	4		764	Not Detected	Not Detected	Not Detected	Not Detected	Not Detected	Not Detected	SIRV5	SIRV510	14	14
765	Not Detected	Not Detected	Not Detected	SIRV8002	SIRV8002	2	Not Detected	Not Detected	Not Detected	2		765	Not Detected	Not Detected	Not Detected	Not Detected	Not Detected	Not Detected	SIRV5	SIRV510	15	15
766	Not Detected	Not Detected	Not Detected	SIRV8002	SIRV8002	2	Not Detected	Not Detected	Not Detected	2		766	Not Detected	Not Detected	Not Detected	Not Detected	Not Detected	Not Detected	SIRV6	SIRV602	2	2
767	Not Detected	Not Detected	Not Detected	SIRV8002	SIRV8002	2	Not Detected	Not Detected	Not Detected	2		767	Not Detected	Not Detected	Not Detected	Not Detected	Not Detected	Not Detected	SIRV4001	SIRV4001	4	4
768	Not Detected	Not Detected	Not Detected	SIRV8002	SIRV8002	2	Not Detected	Not Detected	Not Detected	2		768	Not Detected	Not Detected	Not Detected	Not Detected	Not Detected	Not Detected	SIRV4001	SIRV4001	2	2
769	Not Detected	Not Detected	Not Detected	SIRV8002	SIRV8002	2	Not Detected	Not Detected	Not Detected	2		769	Not Detected	Not Detected	Not Detected	Not Detected	Not Detected	Not Detected	SIRV4001	SIRV4001	3	3
770	Not Detected	Not Detected	Not Detected	SIRV8002	SIRV8002	3	Not Detected	Not Detected	Not Detected	3		770	Not Detected	Not Detected	Not Detected	Not Detected	Not Detected	Not Detected	SIRV4001	SIRV4001	2	2
771	Not Detected	Not Detected	Not Detected	SIRV8002	SIRV8002	2	Not Detected	Not Detected	Not Detected	2		771	Not Detected	Not Detected	Not Detected	Not Detected	Not Detected	Not Detected	SIRV4002	SIRV4002	2	2
772	Not Detected	Not Detected	Not Detected	SIRV8002	SIRV8002	2	Not Detected	Not Detected	Not Detected	2		772	Not Detected	Not Detected	Not Detected	Not Detected	Not Detected	Not Detected	SIRV4002	SIRV4002	2	2
773	Not Detected	Not Detected	Not Detected	SIRV8002	SIRV8002	10	Not Detected	Not Detected	Not Detected	10		773	Not Detected	Not Detected	Not Detected	Not Detected	Not Detected	Not Detected	SIRV4002	SIRV4002	2	2
774	Not Detected	Not Detected	Not Detected	SIRV8002	SIRV8002	13	Not Detected	Not Detected	Not Detected	13		774	Not Detected	Not Detected	Not Detected	Not Detected	Not Detected	Not Detected	SIRV4002	SIRV4002	2	2
775	Not Detected	Not Detected	Not Detected	SIRV8002	SIRV8002	9	Not Detected	Not Detected	Not Detected	9		775	Not Detected	Not Detected	Not Detected	Not Detected	Not Detected	Not Detected	SIRV4003	SIRV4003	2	2
776	Not Detected	Not Detected	Not Detected	SIRV8002	SIRV8002	2	Not Detected	Not Detected	Not Detected	2		776	Not Detected	Not Detected	Not Detected	Not Detected	Not Detected	Not Detected	SIRV4003	SIRV4003	6	6
777	Not Detected	Not Detected	Not Detected	SIRV8002	SIRV8002	2	Not Detected	Not Detected	Not Detected	2		777	Not Detected	Not Detected	Not Detected	Not Detected	Not Detected	Not Detected	SIRV4003	SIRV4003	2	2
778	Not Detected	Not Detected	Not Detected	SIRV8002	SIRV8002	3	Not Detected	Not Detected	Not Detected	3		778	Not Detected	Not Detected	Not Detected	Not Detected	Not Detected	Not Detected	SIRV6001	SIRV6001	16	16
779	Not Detected	Not Detected	Not Detected	SIRV8002	SIRV8002	3	Not Detected	Not Detected	Not Detected	3		779	Not Detected	Not Detected	Not Detected	Not Detected	Not Detected	Not Detected	SIRV6001	SIRV6001	3	3
780	Not Detected	Not Detected	Not Detected	SIRV8002	SIRV8002	2	Not Detected	Not Detected	Not Detected	2		780	Not Detected	Not Detected	Not Detected	Not Detected	Not Detected	Not Detected	SIRV6001	SIRV6001	3	3
781	Not Detected	Not Detected	Not Detected	SIRV8002	SIRV8002	2	Not Detected	Not Detected	Not Detected	2		781	Not Detected	Not Detected	Not Detected	Not Detected	Not Detected	Not Detected	SIRV6001	SIRV6001	2	2
782	Not Detected	Not Detected	Not Detected	SIRV8002	SIRV8002	2	Not Detected	Not Detected	Not Detected	2		782	Not Detected	Not Detected	Not Detected	Not Detected	Not Detected	Not Detected	SIRV6001	SIRV6001	3	3
783	Not Detected	Not Detected	Not Detected	SIRV8002	SIRV8002	4	Not Detected	Not Detected	Not Detected	4		783	Not Detected	Not Detected	Not Detected	Not Detected	Not Detected	Not Detected	SIRV6001	SIRV6001	2	2
784	Not Detected	Not Detected	Not Detected	SIRV8002	SIRV8002	2	Not Detected	Not Detected	Not Detected	2		784	Not Detected	Not Detected	Not Detected	Not Detected	Not Detected	Not Detected	SIRV6001	SIRV6001	3	3
785	Not Detected	Not Detected	Not Detected	SIRV8002	SIRV8002	2	Not Detected	Not Detected	Not Detected	2		785	Not Detected	Not Detected	Not Detected	Not Detected	Not Detected	Not Detected	SIRV6001	SIRV6001	3	3
786	Not Detected	Not Detected	Not Detected	SIRV8002	SIRV8002	3	Not Detected	Not Detected	Not Detected	3		786	Not Detected	Not Detected	Not Detected	Not Detected	Not Detected	Not Detected	SIRV6002	SIRV6002	2	2
787	Not Detected	Not Detected	Not Detected	SIRV8002	SIRV8002	5	Not Detected	Not Detected	Not Detected	5		787	Not Detected	Not Detected	Not Detected	Not Detected	Not Detected	Not Detected	SIRV6002	SIRV6002	2	2
788	Not Detected	Not Detected	Not Detected	SIRV8002	SIRV8002	3	Not Detected	Not Detected	Not Detected	3		788	Not Detected	Not Detected	Not Detected	Not Detected	Not Detected	Not Detected	SIRV8001	SIRV8001	2	2
789	Not Detected	Not Detected	Not Detected	SIRV8002	SIRV8002	3	Not Detected	Not Detected	Not Detected	3		789	Not Detected	Not Detected	Not Detected	Not Detected	Not Detected	Not Detected	SIRV8001	SIRV8001	2	2
790	Not Detected	Not Detected	Not Detected	SIRV8002	SIRV8002	6	Not Detected	Not Detected	Not Detected	6		790	Not Detected	Not Detected	Not Detected	Not Detected	Not Detected	Not Detected	SIRV8001	SIRV8001	2	2
791	Not Detected	Not Detected	Not Detected	SIRV8002	SIRV8002	3	Not Detected	Not Detected	Not Detected	3		791	Not Detected	Not Detected	Not Detected	Not Detected	Not Detected	Not Detected	SIRV8002	SIRV8002	6	6
792	Not Detected	Not Detected	Not Detected	SIRV8002	SIRV8002	5	Not Detected	Not Detected	Not Detected	5		792	Not Detected	Not Detected	Not Detected	Not Detected	Not Detected	Not Detected	SIRV8002	SIRV8002	4	4
793	Not Detected	Not Detected	Not Detected	SIRV8002	SIRV8002	2	Not Detected	Not Detected	Not Detected	2		793	Not Detected	Not Detected	Not Detected	Not Detected	Not Detected	Not Detected	SIRV8002	SIRV8002	2	2
794	Not Detected	Not Detected	Not Detected	SIRV8002	SIRV8002	2	Not Detected	Not Detected	Not Detected	2		794	Not Detected	Not Detected	Not Detected	Not Detected	Not Detected	Not Detected	SIRV8002	SIRV8002	2	2
795	Not Detected	Not Detected	Not Detected	SIRV8002	SIRV8002	5	Not Detected	Not Detected	Not Detected	5		795	Not Detected	Not Detected	Not Detected	Not Detected	Not Detected	Not Detected	SIRV8003	SIRV8003	2	2
796	Not Detected	Not Detected	Not Detected	SIRV8002	SIRV8002	6	Not Detected	Not Detected	Not Detected	6		796	Not Detected	Not Detected	Not Detected	Not Detected	Not Detected	Not Detected	SIRV10001	SIRV10001	2	2
797	Not Detected	Not Detected	Not Detected	SIRV8002	SIRV8002	4	Not Detected	Not Detected	Not Detected	4		797	Not Detected	Not Detected	Not Detected	Not Detected	Not Detected	Not Detected	SIRV10001	SIRV10001	2	2
798	Not Detected	Not Detected	Not Detected	SIRV8002	SIRV8002	2	Not Detected	Not Detected	Not Detected	2		798	Not Detected	Not Detected	Not Detected	Not Detected	Not Detected	Not Detected	SIRV10001	SIRV10001	3	3
799	Not Detected	Not Detected	Not Detected	SIRV8002	SIRV8002	4	Not Detected	Not Detected	Not Detected	4		799	Not Detected	Not Detected	Not Detected	Not Detected	Not Detected	Not Detected	SIRV10001	SIRV10001	67	67
800	Not Detected	Not Detected	Not Detected	SIRV8002	SIRV8002	3	Not Detected	Not Detected	Not Detected	3		800	Not Detected	Not Detected	Not Detected	Not Detected	Not Detected	Not Detected	SIRV10001	SIRV10001	2	2
801	Not Detected	Not Detected	Not Detected	SIRV8002	SIRV8002	2	Not Detected	Not Detected	Not Detected	2		801	Not Detected	Not Detected	Not Detected	Not Detected	Not Detected	Not Detected	SIRV10001	SIRV10001	2	2
802	Not Detected	Not Detected	Not Detected	SIRV8002	SIRV8002	2	Not Detected	Not Detected	Not Detected	2		802	Not Detected	Not Detected	Not Detected	Not Detected	Not Detected	Not Detected	SIRV10002	SIRV10002	5	5
803	Not Detected	Not Detected	Not Detected	SIRV8002	SIRV8002	2	Not Detected	Not Detected	Not Detected	2		803	Not Detected	Not Detected	Not Detected	Not Detected	Not Detected	Not Detected	SIRV10002	SIRV10002	2	2
804	Not Detected	Not Detected	Not Detected	SIRV8002	SIRV8002	2	Not Detected	Not Detected	Not Detected	2		804	Not Detected	Not Detected	Not Detected	Not Detected	Not Detected	Not Detected	SIRV10002	SIRV10002	3	3
805	Not Detected	Not Detected	Not Detected	SIRV8002	SIRV8002	3	Not Detected	Not Detected	Not Detected	3		805	Not Detected	Not Detected	Not Detected	Not Detected	Not Detected	Not Detected	SIRV10002	SIRV10002	3	3
806	Not Detected	Not Detected	Not Detected	SIRV8002	SIRV8002	2	Not Detected	Not Detected	Not Detected	2		806	Not Detected	Not Detected	Not Detected	Not Detected	Not Detected	Not Detected	SIRV10002	SIRV10002	4	4
807	Not Detected	Not Detected	Not Detected	SIRV8002	SIRV8002	2	Not Detected	Not Detected	Not Detected	2		807	Not Detected	Not Detected	Not Detected	Not Detected	Not Detected	Not Detected	SIRV10002	SIRV10002	4	4
808	Not Detected	Not Detected	Not Detected	SIRV8002	SIRV8002	2	Not Detected	Not Detected	Not Detected	2		808	Not Detected	Not Detected	Not Detected	Not Detected	Not Detected	Not Detected	SIRV10002	SIRV10002	2	2
809	Not Detected	Not Detected	Not Detected	SIRV8003	SIRV8003	2	Not Detected	Not Detected	Not Detected	2		809	Not Detected	Not Detected	Not Detected	Not Detected	Not Detected	Not Detected	SIRV10002	SIRV10002	2	2
810	Not Detected	Not Detected	Not Detected	SIRV8003	SIRV8003	2	Not Detected	Not Detected	Not Detected	2		810	Not Detected	Not Detected	Not Detected	Not Detected	Not Detected	Not Detected	SIRV10002	SIRV10002	6	6
811	Not Detected	Not Detected	Not Detected	SIRV8003	SIRV8003	2	Not Detected	Not Detected	Not Detected	2		811	Not Detected	Not Detected	Not Detected	Not Detected	Not Detected	Not Detected	SIRV10002	SIRV10002	2	2
812	Not Detected	Not Detected	Not Detected	SIRV8003	SIRV8003	2	Not Detected	Not Detected	Not Detected	2		812	Not Detected	Not Detected	Not Detected	Not Detected	Not Detected	Not Detected	SIRV10002	SIRV10002	2	2
813	Not Detected	Not Detected	Not Detected	SIRV8003	SIRV8003	2	Not Detected	Not Detected	Not Detected	2		813	Not Detected	Not Detected	Not Detected	Not Detected	Not Detected	Not Detected	SIRV10002	SIRV10002	2	2
814	Not Detected	Not Detected	Not Detected	SIRV8003	SIRV8003	2	Not Detected	Not Detected	Not Detected	2		814	Not Detected	Not Detected	Not Detected	Not Detected	Not Detected	Not Detected	SIRV10002	SIRV10002	5	5
815	Not Detected	Not Detected	Not Detected	SIRV8003	SIRV8003	3	Not Detected	Not Detected	Not Detected	3		815	Not Detected	Not Detected	Not Detected	Not Detected	Not Detected	Not Detected	SIRV10002	SIRV10002	2	2
816	Not Detected	Not Detected	Not Detected	SIRV8003	SIRV8003	5	Not Detected	Not Detected	Not Detected	5		816	Not Detected	Not Detected	Not Detected	Not Detected	Not Detected	Not Detected	SIRV10002	SIRV10002	3	3
817	Not Detected	Not Detected	Not Detected	SIRV8003	SIRV8003	2	Not Detected	Not Detected	Not Detected	2		817	Not Detected	Not Detected	Not Detected	Not Detected	Not Detected	Not Detected	SIRV10002	SIRV10002	2	2
818	Not Detected	Not Detected	Not Detected	SIRV8003	SIRV8003	4	Not Detected	Not Detected	Not Detected	4		818	Not Detected	Not Detected	Not Detected	Not Detected	Not Detected	Not Detected	SIRV10002	SIRV10002	2	2
819	Not Detected	Not Detected	Not Detected	SIRV8003	SIRV8003	2	Not Detected	Not Detected	Not Detected	2		819	Not Detected	Not Detected	Not Detected	Not Detected	Not Detected	Not Detected	SIRV10002	SIRV10002	3	3
820	Not Detected	Not Detected	Not Detected	SIRV8003	SIRV8003	3	Not Detected	Not Detected	Not Detected	3		820	Not Detected	Not Detected	Not Detected	Not Detected	Not Detected	Not Detected	SIRV10002	SIRV10002	2	2
821	Not Detected	Not Detected	Not Detected	SIRV8003	SIRV8003	2	Not Detected	Not Detected	Not Detected	2		821	Not Detected	Not Detected	Not Detected	Not Detected	Not Detected	Not Detected	SIRV10002	SIRV10002	2	2
822	Not Detected	Not Detected	Not Detected	SIRV8003	SIRV8003	2	Not Detected	Not Detected	Not Detected	2		822	Not Detected	Not Detected	Not Detected	Not Detected	Not Detected	Not Detected	SIRV10002	SIRV10002	4	4
823	Not Detected	Not Detected	Not Detected	SIRV10001	SIRV10001	2	Not Detected	Not Detected	Not Detected	2		823	Not Detected	Not Detected	Not Detected	Not Detected	Not Detected	Not Detected	SIRV10002	SIRV10002	3	3
824	Not Detected	Not Detected	Not Detected	SIRV10001	SIRV10001	2	Not Detected	Not Detected	Not Detected	2		824	Not Detected	Not Detected	Not Detected	Not Detected	Not Detected	Not Detected	SIRV10002	SIRV10002	3	3
825	Not Detected	Not Detected	Not Detected	SIRV10001	SIRV10001	2	Not Detected	Not Detected	Not Detected	2		825	Not Detected	Not Detected	Not Detected	Not Detected	Not Detected	Not Detected	SIRV10002	SIRV10002	2	2
826	Not Detected	Not Detected	Not Detected	SIRV10001	SIRV10001	3	Not Detected	Not Detected	Not Detected	3		826	Not Detected	Not Detected	Not Detected	Not Detected	Not Detected	Not Detected	SIRV10002	SIRV10002	2	2
827	Not Detected	Not Detected	Not Detected	SIRV10001	SIRV10001	2	Not Detected	Not Detected	Not Detected	2		827	Not Detected	Not Detected	Not Detected	Not Detected	Not Detected	Not Detected	SIRV12001	SIRV12001	2	2
828	Not Detected	Not Detected	Not Detected	SIRV10001	SIRV10001	3	Not Detected	Not Detected	Not Detected	3		828	Not Detected	Not Detected	Not Detected	Not Detected	Not Detected	Not Detected	SIRV12001	SIRV12001	2	2
829	Not Detected	Not Detected	Not Detected	SIRV10001	SIRV10001	3	Not Detected	Not Detected	Not Detected	3		829	Not Detected	Not Detected	Not Detected	Not Detected	Not Detected	Not Detected	SIRV12001	SIRV12001	3	3
830	Not Detected	Not Detected	Not Detected	SIRV10001	SIRV10001	2	Not Detected	Not Detected	Not Detected	2		830	Not Detected	Not Detected	Not Detected	Not Detected	Not Detected	Not Detected	SIRV12002	SIRV12002	2	2
831	Not Detected	Not Detected	Not Detected	SIRV10001	SIRV10001	4	Not Detected	Not Detected	Not Detected	4		831	Not Detected	Not Detected	Not Detected	Not Detected	Not Detected	Not Detected	SIRV12002	SIRV12002	8	8
832	Not Detected	Not Detected	Not Detected	SIRV10001	SIRV10001	3	Not Detected	Not Detected	Not Detected	3		832	Not Detected	Not Detected	Not Detected	Not Detected	Not Detected	Not Detected	SIRV12002	SIRV12002	2	2
833	Not Detected	Not Detected	Not Detected	SIRV10001	SIRV10001	3	Not Detected	Not Detected	Not Detected	3		833	Not Detected	Not Detected	Not Detected	Not Detected	Not Detected	Not Detected	SIRV12002	SIRV12002	2	2
834	Not Detected	Not Detected	Not Detected	SIRV10001	SIRV10001	3	Not Detected	Not Detected	Not Detected	3		834	Not Detected	Not Detected	Not Detected	Not Detected	Not Detected	Not Detected	SIRV12002	SIRV12002	2	2
835	Not Detected	Not Detected	Not Detected	SIRV10001	SIRV10001	3	Not Detected	Not Detected	Not Detected	3		835	Not Detected	Not Detected	Not Detected	Not Detected	Not Detected	Not Detected	SIRV12002	SIRV12002	11	11
836	Not Detected	Not Detected	Not Detected	SIRV10001	SIRV10001	2	Not Detected	Not Detected	Not Detected	2		836	Not Detected	Not Detected	Not Detected	Not Detected	Not Detected	Not Detected	SIRV12002	SIRV12002	2	2
837	Not Detected	Not Detected	Not Detected	SIRV10001	SIRV10001	3	Not Detected	Not Detected	Not Detected	3		837	Not Detected	Not Detected	Not Detected	Not Detected	Not Detected	Not Detected	SIRV12002	SIRV12002	40	40
838	Not Detected	Not Detected	Not Detected	SIRV10001	SIRV10001	3	Not Detected	Not Detected	Not Detected	3		838	Not Detected	Not Detected	Not Detected	Not Detected	Not Detected	Not Detected	SIRV12002	SIRV12002	364	364
839	Not Detected	Not Detected	Not Detected	SIRV10001	SIRV10001	2	Not Detected	Not Detected	Not Detected	2		839	Not Detected	Not Detected	Not Detected	Not Detected	Not Detected	Not Detected	SIRV12002	SIRV12002	15	15
840	Not Detected	Not Detected	Not Detected	SIRV10001	SIRV10001	2	Not Detected	Not Detected	Not Detected	2		840	Not Detected	Not Detected	Not Detected	Not Detected	Not Detected	Not Detected	SIRV12003	SIRV12003	2	2
841	Not Detected	Not Detected	Not Detected	SIRV10001	SIRV10001	2	Not Detected	Not Detected	Not Detected	2		841	Not Detected	Not Detected	Not Detected	Not Detected	Not Detected	Not Detected	ERCC-00002	DQ459430	2	2
842	Not Detected	Not Detected	Not Detected	SIRV10001	SIRV10001	3	Not Detected	Not Detected	Not Detected	3		842	Not Detected	Not Detected	Not Detected	Not Detected	Not Detected	Not Detected	ERCC-00017	DQ459420	2	2
843	Not Detected	Not Detected	Not Detected	SIRV10001	SIRV10001	2	Not Detected	Not Detected	Not Detected	2		843	Not Detected	Not Detected	Not Detected	Not Detected	Not Detected	Not Detected	ERCC-00040	DQ883661	2	2
844	Not Detected	Not Detected	Not Detected	SIRV10001	SIRV10001	2	Not Detected	Not Detected	Not Detected	2		844	Not Detected	Not Detected	Not Detected	Not Detected	Not Detected	Not Detected	ERCC-00042	DQ516783	2	2
845	Not Detected	Not Detected	Not Detected	SIRV10001	SIRV10001	2	Not Detected	Not Detected	Not Detected	2		845	Not Detected	Not Detected	Not Detected	Not Detected	Not Detected	Not Detected	ERCC-00074	DQ516754	2	2
846	Not Detected	Not Detected	Not Detected	SIRV10001	SIRV10001	2	Not Detected	Not Detected	Not Detected	2		846	Not Detected	Not Detected	Not Detected	Not Detected	Not Detected	Not Detected	ERCC-00078	DQ883673	2	2
847	Not Detected	Not Detected	Not Detected	SIRV10001	SIRV10001	2	Not Detected	Not Detected	Not Detected	2		847	Not Detected	Not Detected	Not Detected	Not Detected	Not Detected	Not Detected	ERCC-00096	DQ459429	2	2
848	Not Detected	Not Detected	Not Detected	SIRV10001	SIRV10001	2	Not Detected	Not Detected	Not Detected	2		848	Not Detected	Not Detected	Not Detected	Not Detected	Not Detected	Not Detected	ERCC-00096	DQ459429	2	2
849	Not Detected	Not Detected	Not Detected	SIRV10001	SIRV10001	3	Not Detected	Not Detected	Not Detected	3		849	Not Detected	Not Detected	Not Detected	Not Detected	Not Detected	Not Detected	ERCC-00096	DQ459429	4	4
850	Not Detected	Not Detected	Not Detected	SIRV10001	SIRV10001	2	Not Detected	Not Detected	Not Detected	2		850	Not Detected	Not Detected	Not Detected	Not Detected	Not Detected	Not Detected	ERCC-00096	DQ459429	3	3
851	Not Detected	Not Detected	Not Detected	SIRV10002	SIRV10002	2	Not Detected	Not Detected	Not Detected	2		851	Not Detected	Not Detected	Not Detected	Not Detected	Not Detected	Not Detected	ERCC-00096	DQ459429	3	3
852	Not Detected	Not Detected	Not Detected	SIRV10002	SIRV10002	2	Not Detected	Not Detected	Not Detected	2		852	Not Detected	Not Detected	Not Detected	Not Detected	Not Detected	Not Detected	ERCC-00096	DQ459429	2	2
853	Not Detected	Not Detected	Not Detected	SIRV10002	SIRV10002	7	Not Detected	Not Detected	Not Detected	7		853	Not Detected	Not Detected	Not Detected	Not Detected	Not Detected	Not Detected	ERCC-00096	DQ459429	3	3
854	Not Detected	Not Detected	Not Detected	SIRV10002	SIRV10002	3	Not Detected	Not Detected	Not Detected	3		854	Not Detected	Not Detected	Not Detected	Not Detected	Not Detected	Not Detected	ERCC-00096	DQ459429	3	3
855	Not Detected	Not Detected	Not Detected	SIRV10002	SIRV10002	2	Not Detected	Not Detected	Not Detected	2		855	Not Detected	Not Detected	Not Detected	Not Detected	Not Detected	Not Detected	ERCC-00096	DQ459429	2	2
856	Not Detected	Not Detected	Not Detected	SIRV10002	SIRV10002	103	Not Detected	Not Detected	Not Detected	103		856	Not Detected	Not Detected	Not Detected	Not Detected	Not Detected	Not Detected	ERCC-00130	EF011072	3	3
857	Not Detected	Not Detected	Not Detected	SIRV10002	SIRV10002	2	Not Detected	Not Detected	Not Detected	2		857	Not Detected	Not Detected	Not Detected	Not Detected	Not Detected	Not Detected	ERCC-00130	EF011072	3	3
858	Not Detected	Not Detected	Not Detected	SIRV10002	SIRV10002	2	Not Detected	Not Detected	Not Detected	2		858	Not Detected	Not Detected	Not Detected	Not Detected	Not Detected	Not Detected	ERCC-00130	EF011072	2	2
859	Not Detected	Not Detected	Not Detected	SIRV10002	SIRV10002	2	Not Detected	Not Detected	Not Detected	2		859	Not Detected	Not Detected	Not Detected	Not Detected	Not Detected	Not Detected	ERCC-00130	EF011072	2	2
860	Not Detected	Not Detected	Not Detected	SIRV10002	SIRV10002	89	Not Detected	Not Detected	Not Detected	89		860	Not Detected	Not Detected	Not Detected	Not Detected	Not Detected	Not Detected	ERCC-00130	EF011072	4	4
861	Not Detected	Not Detected	Not Detected	SIRV10002	SIRV10002	2	Not Detected	Not Detected	Not Detected	2		861	Not Detected	Not Detected	Not Detected	Not Detected	Not Detected	Not Detected	ERCC-00130	EF011072	2	2
862	Not Detected	Not Detected	Not Detected	SIRV10002	SIRV10002	2	Not Detected	Not Detected	Not Detected	2		862	Not Detected	Not Detected	Not Detected	Not Detected	Not Detected	Not Detected	ERCC-00130	EF011072	4	4
863	Not Detected	Not Detected	Not Detected	SIRV10002	SIRV10002	4	Not Detected	Not Detected	Not Detected	4		863	Not Detected	Not Detected	Not Detected	Not Detected	Not Detected	Not Detected	SIRV1	SIRV103	234	234
864	Not Detected	Not Detected	Not Detected	SIRV10002	SIRV10002	2	Not Detected	Not Detected	Not Detected	2		864	Not Detected	Not Detected	Not Detected	Not Detected	Not Detected	Not Detected	SIRV1	SIRV106	2	2
865	Not Detected	Not Detected	Not Detected	SIRV10002	SIRV10002	750	Not Detected	Not Detected	Not Detected	750		865	Not Detected	Not Detected	Not Detected	Not Detected	Not Detected	Not Detected	SIRV1	SIRV101	2	2
866	Not Detected	Not Detected	Not Detected	SIRV10002	SIRV10002	5	Not Detected	Not Detected	Not Detected	5		866	Not Detected	Not Detected	Not Detected	Not Detected	Not Detected	Not Detected	SIRV7	SIRV701	2	2
867	Not Detected	Not Detected	Not Detected	SIRV10002	SIRV10002	2	Not Detected	Not Detected	Not Detected	2		867	Not Detected	Not Detected	Not Detected	Not Detected	Not Detected	Not Detected	SIRV7	SIRV703	2	2
868	Not Detected	Not Detected	Not Detected	SIRV10002	SIRV10002	2	Not Detected	Not Detected	Not Detected	2		868	Not Detected	Not Detected	Not Detected	Not Detected	Not Detected	Not Detected	SIRV7	SIRV705	5	5
869	Not Detected	Not Detected	Not Detected	SIRV10003	SIRV10003	2	Not Detected	Not Detected	Not Detected	2		869	Not Detected	Not Detected	Not Detected	Not Detected	Not Detected	Not Detected	SIRV7	SIRV705	3	3
870	Not Detected	Not Detected	Not Detected	SIRV10003	SIRV10003	2	Not Detected	Not Detected	Not Detected	2		870	DDX11L1	ENST00000456328.2	2	Not Detected	Not Detected	Not Detected	Not Detected	Not Detected	Not Detected	2
871	Not Detected	Not Detected	Not Detected	SIRV10003	SIRV10003	2	Not Detected	Not Detected	Not Detected	2		871	MTND2P28	ENST00000457540.1	4	Not Detected	Not Detected	Not Detected	MTND2P28	ENST00000457540.1	8	6
872	Not Detected	Not Detected	Not Detected	SIRV12001	SIRV12001	4	Not Detected	Not Detected	Not Detected	4		872	LINC01409	ENST00000591702.1	2	Not Detected	Not Detected	Not Detected	Not Detected	Not Detected	Not Detected	2
873	Not Detected	Not Detected	Not Detected	SIRV12001	SIRV12001	2	Not Detected	Not Detected	Not Detected	2		873	LINC01128	ENST00000445118.7	8	LINC01128	ENST00000445118.7	6	LINC01128	ENST00000445118.7	10	8
874	Not Detected	Not Detected	Not Detected	SIRV12001	SIRV12001	124	Not Detected	Not Detected	Not Detected	124		874	LINC01128	ENST00000669922.1	2	Not Detected	Not Detected	Not Detected	Not Detected	Not Detected	Not Detected	2
875	Not Detected	Not Detected	Not Detected	SIRV12001	SIRV12001	37	Not Detected	Not Detected	Not Detected	37		875	LINC01128	ENST00000416570.5	7	LINC01128	ENST00000416570.5	7	LINC01128	ENST00000416570.5	7	7
876	Not Detected	Not Detected	Not Detected	SIRV12001	SIRV12001	2	Not Detected	Not Detected	Not Detected	2		876	LINC01128	ENST00000445118.7	3	Not Detected	Not Detected	Not Detected	Not Detected	Not Detected	Not Detected	3
877	Not Detected	Not Detected	Not Detected	SIRV12001	SIRV12001	2	Not Detected	Not Detected	Not Detected	2		877	LINC01128	ENST00000445118.7	2	LINC01128	ENST00000445118.7	2	Not Detected	Not Detected	Not Detected	2
878	Not Detected	Not Detected	Not Detected	SIRV12002	SIRV12002	14	Not Detected	Not Detected	Not Detected	14		878	LINC01128	ENST00000666741.1	2	LINC01128	ENST00000666741.1	3	Not Detected	Not Detected	Not Detected	2.5
879	Not Detected	Not Detected	Not Detected	SIRV12002	SIRV12002	3	Not Detected	Not Detected	Not Detected	3		879	LINC01128	ENST00000416570.5	2	Not Detected	Not Detected	Not Detected	Not Detected	Not Detected	Not Detected	2
880	Not Detected	Not Detected	Not Detected	SIRV12002	SIRV12002	2	Not Detected	Not Detected	Not Detected	2		880	LINC01128	ENST00000669922.1	2	LINC01128	ENST00000669922.1	2	LINC01128	ENST00000669922.1	4	2.66667
881	Not Detected	Not Detected	Not Detected	SIRV12002	SIRV12002	2	Not Detected	Not Detected	Not Detected	2		881	LINC01128	ENST00000608189.5	3	Not Detected	Not Detected	Not Detected	Not Detected	Not Detected	Not Detected	3
882	Not Detected	Not Detected	Not Detected	SIRV12002	SIRV12002	2	Not Detected	Not Detected	Not Detected	2		882	LINC01128	ENST00000660797.1	3	Not Detected	Not Detected	Not Detected	LINC01128	ENST00000660797.1	2	2.5
883	Not Detected	Not Detected	Not Detected	SIRV12002	SIRV12002	2	Not Detected	Not Detected	Not Detected	2		883	LINC01128	ENST00000445118.7	2	Not Detected	Not Detected	Not Detected	LINC01128	ENST00000445118.7	2	2
884	Not Detected	Not Detected	Not Detected	SIRV12002	SIRV12002	3	Not Detected	Not Detected	Not Detected	3		884	LINC01128	ENST00000445118.7	4	Not Detected	Not Detected	Not Detected	Not Detected	Not Detected	Not Detected	4
885	Not Detected	Not Detected	Not Detected	SIRV12002	SIRV12002	2929	Not Detected	Not Detected	Not Detected	2929		885	LINC01128	ENST00000445118.7	5	Not Detected	Not Detected	Not Detected	LINC01128	ENST00000445118.7	9	7
886	Not Detected	Not Detected	Not Detected	SIRV12002	SIRV12002	4	Not Detected	Not Detected	Not Detected	4		886	LINC01128	ENST00000445118.7	3	Not Detected	Not Detected	Not Detected	LINC01128	ENST00000445118.7	2	2.5
887	Not Detected	Not Detected	Not Detected	SIRV12002	SIRV12002	2	Not Detected	Not Detected	Not Detected	2		887	LINC01128	ENST00000445118.7	9	Not Detected	Not Detected	Not Detected	Not Detected	Not Detected	Not Detected	9
888	Not Detected	Not Detected	Not Detected	SIRV12002	SIRV12002	2	Not Detected	Not Detected	Not Detected	2		888	LINC02593	ENST00000609207.1	2	Not Detected	Not Detected	Not Detected	Not Detected	Not Detected	Not Detected	2
889	Not Detected	Not Detected	Not Detected	SIRV12002	SIRV12002	2	Not Detected	Not Detected	Not Detected	2		889	KLHL17	ENST00000338591.8	2	Not Detected	Not Detected	Not Detected	Not Detected	Not Detected	Not Detected	2
890	Not Detected	Not Detected	Not Detected	SIRV12002	SIRV12002	2	Not Detected	Not Detected	Not Detected	2		890	KLHL17	ENST00000338591.8	2	Not Detected	Not Detected	Not Detected	Not Detected	Not Detected	Not Detected	2
891	Not Detected	Not Detected	Not Detected	SIRV12002	SIRV12002	2	Not Detected	Not Detected	Not Detected	2		891	KLHL17	ENST00000338591.8	4	Not Detected	Not Detected	Not Detected	Not Detected	Not Detected	Not Detected	4
892	Not Detected	Not Detected	Not Detected	SIRV12002	SIRV12002	2	Not Detected	Not Detected	Not Detected	2		892	ISG15	ENST00000624652.1	5	ISG15	ENST00000624652.1	12	ISG15	ENST00000624652.1	2	6.33333
893	Not Detected	Not Detected	Not Detected	SIRV12002	SIRV12002	2	Not Detected	Not Detected	Not Detected	2		893	ISG15	ENST00000624697.4	2	Not Detected	Not Detected	Not Detected	ISG15	ENST00000624697.4	6	4
894	Not Detected	Not Detected	Not Detected	SIRV12002	SIRV12002	2	Not Detected	Not Detected	Not Detected	2		894	ISG15	ENST00000649529.1	909	ISG15	ENST00000649529.1	387	ISG15	ENST00000649529.1	603	633
895	Not Detected	Not Detected	Not Detected	SIRV12002	SIRV12002	2	Not Detected	Not Detected	Not Detected	2		895	AGRN	ENST00000651234.1	2	Not Detected	Not Detected	Not Detected	Not Detected	Not Detected	Not Detected	2
896	Not Detected	Not Detected	Not Detected	SIRV12002	SIRV12002	3	Not Detected	Not Detected	Not Detected	3		896	AGRN	ENST00000651234.1	2	Not Detected	Not Detected	Not Detected	Not Detected	Not Detected	Not Detected	2
897	Not Detected	Not Detected	Not Detected	SIRV12002	SIRV12002	2	Not Detected	Not Detected	Not Detected	2		897	AGRN	ENST00000651234.1	2	Not Detected	Not Detected	Not Detected	Not Detected	Not Detected	Not Detected	2
898	Not Detected	Not Detected	Not Detected	SIRV12002	SIRV12002	3	Not Detected	Not Detected	Not Detected	3		898	AGRN	ENST00000651234.1	2	Not Detected	Not Detected	Not Detected	Not Detected	Not Detected	Not Detected	2
899	Not Detected	Not Detected	Not Detected	SIRV12002	SIRV12002	2	Not Detected	Not Detected	Not Detected	2		899	AGRN	ENST00000461111.1	16	Not Detected	Not Detected	Not Detected	AGRN	ENST00000461111.1	2	9
900	Not Detected	Not Detected	Not Detected	SIRV12002	SIRV12002	5	Not Detected	Not Detected	Not Detected	5		900	AGRN	ENST00000461111.1	4	Not Detected	Not Detected	Not Detected	Not Detected	Not Detected	Not Detected	4
901	Not Detected	Not Detected	Not Detected	SIRV12002	SIRV12002	5	Not Detected	Not Detected	Not Detected	5		901	AGRN	ENST00000461111.1	21	Not Detected	Not Detected	Not Detected	AGRN	ENST00000461111.1	20	20.5
902	Not Detected	Not Detected	Not Detected	SIRV12002	SIRV12002	2	Not Detected	Not Detected	Not Detected	2		902	AL390719.1	ENST00000456409.5	3	Not Detected	Not Detected	Not Detected	AL390719.1	ENST00000456409.5	5	4
903	Not Detected	Not Detected	Not Detected	SIRV12002	SIRV12002	2	Not Detected	Not Detected	Not Detected	2		903	AL390719.1	ENST00000394517.7	12	AL390719.1	ENST00000394517.7	6	AL390719.1	ENST00000394517.7	11	9.66667
904	Not Detected	Not Detected	Not Detected	SIRV12003	SIRV12003	3	Not Detected	Not Detected	Not Detected	3		904	AL390719.1	ENST00000456409.5	15	AL390719.1	ENST00000456409.5	13	AL390719.1	ENST00000456409.5	18	15.3333
905	Not Detected	Not Detected	Not Detected	SIRV12003	SIRV12003	2	Not Detected	Not Detected	Not Detected	2		905	AL390719.1	ENST00000456409.5	4	AL390719.1	ENST00000456409.5	2	AL390719.1	ENST00000456409.5	3	3
906	Not Detected	Not Detected	Not Detected	SIRV12003	SIRV12003	6	Not Detected	Not Detected	Not Detected	6		906	B3GALT6	ENST00000379198.5	19	B3GALT6	ENST00000379198.5	10	B3GALT6	ENST00000379198.5	19	16
907	Not Detected	Not Detected	Not Detected	SIRV12003	SIRV12003	2	Not Detected	Not Detected	Not Detected	2		907	B3GALT6	ENST00000379198.5	43	B3GALT6	ENST00000379198.5	28	B3GALT6	ENST00000379198.5	32	34.3333
908	Not Detected	Not Detected	Not Detected	SIRV12003	SIRV12003	4	Not Detected	Not Detected	Not Detected	4		908	B3GALT6	ENST00000379198.5	22	B3GALT6	ENST00000379198.5	75	B3GALT6	ENST00000379198.5	79	58.6667
909	Not Detected	Not Detected	Not Detected	ERCC-00002	DQ459430	3	Not Detected	Not Detected	Not Detected	3		909	B3GALT6	ENST00000379198.5	58	Not Detected	Not Detected	Not Detected	Not Detected	Not Detected	Not Detected	58
910	Not Detected	Not Detected	Not Detected	ERCC-00130	EF011072	5	Not Detected	Not Detected	Not Detected	5		910	B3GALT6	ENST00000379198.5	3	Not Detected	Not Detected	Not Detected	Not Detected	Not Detected	Not Detected	3
911	Not Detected	Not Detected	Not Detected	ERCC-00170	DQ516773	2	Not Detected	Not Detected	Not Detected	2		911	SCNN1D	ENST00000338555.6	2	Not Detected	Not Detected	Not Detected	Not Detected	Not Detected	Not Detected	2
912	Not Detected	Not Detected	Not Detected	SIRV7	SIRV705	2	Not Detected	Not Detected	Not Detected	2		912	SCNN1D	ENST00000338555.6	2	Not Detected	Not Detected	Not Detected	Not Detected	Not Detected	Not Detected	2
913	Not Detected	Not Detected	Not Detected	SIRV7	SIRV706	3	Not Detected	Not Detected	Not Detected	3		913	PUSL1	ENST00000379031.10	2	Not Detected	Not Detected	Not Detected	PUSL1	ENST00000379031.10	18	10
914	MTND1P23	ENST00000416931.1	2	Not Detected	Not Detected	Not Detected	Not Detected	Not Detected	Not Detected	2		914	PUSL1	ENST00000379031.10	2	Not Detected	Not Detected	Not Detected	Not Detected	Not Detected	Not Detected	2
915	LINC01128	ENST00000670780.1	3	Not Detected	Not Detected	Not Detected	Not Detected	Not Detected	Not Detected	3		915	PUSL1	ENST00000379031.10	2	Not Detected	Not Detected	Not Detected	Not Detected	Not Detected	Not Detected	2
916	LINC01128	ENST00000416570.5	2	LINC01128	ENST00000416570.5	8	LINC01128	ENST00000416570.5	4	4.66667		916	PUSL1	ENST00000379031.10	3	PUSL1	ENST00000379031.10	10	PUSL1	ENST00000379031.10	8	7
917	LINC01128	ENST00000666741.1	2	Not Detected	Not Detected	Not Detected	Not Detected	Not Detected	Not Detected	2		917	PUSL1	ENST00000379031.10	3	PUSL1	ENST00000379031.10	10	PUSL1	ENST00000379031.10	9	7.33333
918	LINC01128	ENST00000666741.1	4	Not Detected	Not Detected	Not Detected	Not Detected	Not Detected	Not Detected	4		918	PUSL1	ENST00000379031.10	38	PUSL1	ENST00000379031.10	48	PUSL1	ENST00000379031.10	54	46.6667
919	AL645608.6	ENST00000607769.1	2	Not Detected	Not Detected	Not Detected	Not Detected	Not Detected	Not Detected	2		919	PUSL1	ENST00000467712.1	17	PUSL1	ENST00000467712.1	5	PUSL1	ENST00000467712.1	7	9.66667
920	ISG15	ENST00000649529.1	8	ISG15	ENST00000649529.1	17	ISG15	ENST00000649529.1	9	11.3333		920	PUSL1	ENST00000379031.10	2	Not Detected	Not Detected	Not Detected	Not Detected	Not Detected	Not Detected	2
921	AGRN	ENST00000466223.1	2	Not Detected	Not Detected	Not Detected	Not Detected	Not Detected	Not Detected	2		921	PUSL1	ENST00000379031.10	3	PUSL1	ENST00000379031.10	2	PUSL1	ENST00000379031.10	6	3.66667
922	AGRN	ENST00000651234.1	2	Not Detected	Not Detected	Not Detected	Not Detected	Not Detected	Not Detected	2		922	PUSL1	ENST00000379031.10	11	Not Detected	Not Detected	Not Detected	Not Detected	Not Detected	Not Detected	11
923	AGRN	ENST00000652369.1	2	Not Detected	Not Detected	Not Detected	Not Detected	Not Detected	Not Detected	2		923	CPTP	ENST00000464957.1	13	CPTP	ENST00000464957.1	35	CPTP	ENST00000464957.1	131	59.6667
924	AGRN	ENST00000651234.1	8	Not Detected	Not Detected	Not Detected	Not Detected	Not Detected	Not Detected	8		924	CPTP	ENST00000343938.9	36	CPTP	ENST00000343938.9	217	CPTP	ENST00000343938.9	150	134.333
925	AGRN	ENST00000651234.1	3	Not Detected	Not Detected	Not Detected	Not Detected	Not Detected	Not Detected	3		925	MXRA8	ENST00000309212.10	2	Not Detected	Not Detected	Not Detected	MXRA8	ENST00000309212.10	2	2
926	AGRN	ENST00000652369.1	3	Not Detected	Not Detected	Not Detected	Not Detected	Not Detected	Not Detected	3		926	MXRA8	ENST00000477278.3	7	Not Detected	Not Detected	Not Detected	MXRA8	ENST00000477278.3	2	4.5
927	AGRN	ENST00000652369.1	2	Not Detected	Not Detected	Not Detected	Not Detected	Not Detected	Not Detected	2		927	MRPL20-AS1	ENST00000444362.2	7	MRPL20-AS1	ENST00000444362.2	6	MRPL20-AS1	ENST00000444362.2	3	5.33333
928	AGRN	ENST00000651234.1	5	Not Detected	Not Detected	Not Detected	Not Detected	Not Detected	Not Detected	5		928	MRPL20-AS1	ENST00000572242.1	6	MRPL20-AS1	ENST00000572242.1	32	MRPL20-AS1	ENST00000572242.1	11	16.3333
929	AGRN	ENST00000651234.1	2	Not Detected	Not Detected	Not Detected	Not Detected	Not Detected	Not Detected	2		929	MRPL20-AS1	ENST00000448629.6	2	Not Detected	Not Detected	Not Detected	Not Detected	Not Detected	Not Detected	2
930	AGRN	ENST00000652369.1	3	Not Detected	Not Detected	Not Detected	Not Detected	Not Detected	Not Detected	3		930	MRPL20-AS1	ENST00000659048.1	7	MRPL20-AS1	ENST00000659048.1	10	MRPL20-AS1	ENST00000659048.1	34	17
931	AGRN	ENST00000492947.1	2	Not Detected	Not Detected	Not Detected	Not Detected	Not Detected	Not Detected	2		931	MRPL20-AS1	ENST00000659048.1	34	MRPL20-AS1	ENST00000659048.1	65	MRPL20-AS1	ENST00000659048.1	51	50
932	AGRN	ENST00000651234.1	2	Not Detected	Not Detected	Not Detected	Not Detected	Not Detected	Not Detected	2		932	MRPL20-AS1	ENST00000444362.2	129	MRPL20-AS1	ENST00000444362.2	116	MRPL20-AS1	ENST00000444362.2	130	125
933	AGRN	ENST00000461111.1	2	Not Detected	Not Detected	Not Detected	Not Detected	Not Detected	Not Detected	2		933	AL391244.1	ENST00000428932.1	6	AL391244.1	ENST00000428932.1	6	AL391244.1	ENST00000428932.1	5	5.66667
934	SCNN1D	ENST00000379099.3	2	Not Detected	Not Detected	Not Detected	Not Detected	Not Detected	Not Detected	2		934	AL391244.1	ENST00000428932.1	2	Not Detected	Not Detected	Not Detected	Not Detected	Not Detected	Not Detected	2
935	SCNN1D	ENST00000379116.10	2	Not Detected	Not Detected	Not Detected	Not Detected	Not Detected	Not Detected	2		935	TMEM88B	ENST00000378821.3	18	TMEM88B	ENST00000378821.3	27	TMEM88B	ENST00000378821.3	26	23.6667
936	SCNN1D	ENST00000379116.10	3	Not Detected	Not Detected	Not Detected	Not Detected	Not Detected	Not Detected	3		936	TMEM88B	ENST00000378821.3	2	Not Detected	Not Detected	Not Detected	Not Detected	Not Detected	Not Detected	2
937	SCNN1D	ENST00000379099.3	2	Not Detected	Not Detected	Not Detected	Not Detected	Not Detected	Not Detected	2		937	TMEM88B	ENST00000378821.3	47	Not Detected	Not Detected	Not Detected	Not Detected	Not Detected	Not Detected	47
938	SCNN1D	ENST00000400928.7	2	Not Detected	Not Detected	Not Detected	Not Detected	Not Detected	Not Detected	2		938	VWA1	ENST00000476993.2	5	VWA1	ENST00000476993.2	184	VWA1	ENST00000476993.2	4	64.3333
939	SCNN1D	ENST00000379116.10	2	SCNN1D	ENST00000379116.10	6	SCNN1D	ENST00000379116.10	8	5.33333		939	VWA1	ENST00000476993.2	527	VWA1	ENST00000476993.2	16	VWA1	ENST00000476993.2	63	202
940	PUSL1	ENST00000379031.10	4	PUSL1	ENST00000379031.10	15	PUSL1	ENST00000379031.10	3	7.33333		940	VWA1	ENST00000476993.2	6	Not Detected	Not Detected	Not Detected	Not Detected	Not Detected	Not Detected	6
941	CPTP	ENST00000343938.9	2	Not Detected	Not Detected	Not Detected	Not Detected	Not Detected	Not Detected	2		941	VWA1	ENST00000476993.2	2	Not Detected	Not Detected	Not Detected	Not Detected	Not Detected	Not Detected	2
942	CPTP	ENST00000343938.9	22	CPTP	ENST00000343938.9	18	CPTP	ENST00000343938.9	16	18.6667		942	ATAD3C	ENST00000378785.7	2	Not Detected	Not Detected	Not Detected	Not Detected	Not Detected	Not Detected	2
943	CPTP	ENST00000464957.1	3	CPTP	ENST00000464957.1	20	Not Detected	Not Detected	Not Detected	11.5		943	ATAD3C	ENST00000378785.7	2	Not Detected	Not Detected	Not Detected	ATAD3C	ENST00000378785.7	6	4
944	MRPL20-AS1	ENST00000572242.1	6	MRPL20-AS1	ENST00000572242.1	9	MRPL20-AS1	ENST00000572242.1	4	6.33333		944	ATAD3C	ENST00000378785.7	2	ATAD3C	ENST00000378785.7	6	ATAD3C	ENST00000378785.7	5	4.33333
945	MRPL20-AS1	ENST00000659048.1	7	MRPL20-AS1	ENST00000659048.1	7	MRPL20-AS1	ENST00000659048.1	2	5.33333		945	ATAD3C	ENST00000484537.2	2	ATAD3C	ENST00000484537.2	3	ATAD3C	ENST00000484537.2	3	2.66667
946	MRPL20-AS1	ENST00000659048.1	20	MRPL20-AS1	ENST00000659048.1	38	MRPL20-AS1	ENST00000659048.1	24	27.3333		946	ATAD3B	ENST00000673477.1	2	ATAD3B	ENST00000673477.1	2	Not Detected	Not Detected	Not Detected	2
947	MRPL20-AS1	ENST00000444362.2	21	MRPL20-AS1	ENST00000444362.2	51	MRPL20-AS1	ENST00000444362.2	26	32.6667		947	ATAD3B	ENST00000378736.3	2	Not Detected	Not Detected	Not Detected	Not Detected	Not Detected	Not Detected	2
948	TMEM88B	ENST00000378821.3	2	Not Detected	Not Detected	Not Detected	Not Detected	Not Detected	Not Detected	2		948	ATAD3B	ENST00000485748.5	2	Not Detected	Not Detected	Not Detected	ATAD3B	ENST00000485748.5	3	2.5
949	VWA1	ENST00000476993.2	6	VWA1	ENST00000476993.2	7	VWA1	ENST00000476993.2	2	5		949	AL645728.2	ENST00000641974.1	3	Not Detected	Not Detected	Not Detected	AL645728.2	ENST00000641974.1	5	4
950	ATAD3A	ENST00000378756.8	2	Not Detected	Not Detected	Not Detected	Not Detected	Not Detected	Not Detected	2		950	ATAD3A	ENST00000378756.8	12	ATAD3A	ENST00000378756.8	72	ATAD3A	ENST00000378756.8	187	90.3333
951	ATAD3A	ENST00000378756.8	3	ATAD3A	ENST00000378756.8	16	Not Detected	Not Detected	Not Detected	9.5		951	ATAD3A	ENST00000378756.8	5	Not Detected	Not Detected	Not Detected	Not Detected	Not Detected	Not Detected	5
952	ATAD3A	ENST00000378755.9	2	Not Detected	Not Detected	Not Detected	Not Detected	Not Detected	Not Detected	2		952	ATAD3A	ENST00000400830.4	2	Not Detected	Not Detected	Not Detected	Not Detected	Not Detected	Not Detected	2
953	GABRD	ENST00000378585.7	224	GABRD	ENST00000378585.7	540	GABRD	ENST00000378585.7	308	357.333		953	ATAD3A	ENST00000378755.9	3	ATAD3A	ENST00000378755.9	6	Not Detected	Not Detected	Not Detected	4.5
954	GABRD	ENST00000638604.1	2	GABRD	ENST00000638604.1	5	Not Detected	Not Detected	Not Detected	3.5		954	ATAD3A	ENST00000378755.9	16	Not Detected	Not Detected	Not Detected	ATAD3A	ENST00000378755.9	3	9.5
955	GABRD	ENST00000638771.1	18	GABRD	ENST00000638771.1	32	GABRD	ENST00000638771.1	12	20.6667		955	ATAD3A	ENST00000339113.9	2	Not Detected	Not Detected	Not Detected	Not Detected	Not Detected	Not Detected	2
956	GABRD	ENST00000640030.1	2	GABRD	ENST00000640030.1	2	Not Detected	Not Detected	Not Detected	2		956	AL645728.1	ENST00000366221.3	5	AL645728.1	ENST00000366221.3	2	Not Detected	Not Detected	Not Detected	3.5
957	GABRD	ENST00000378585.7	2	Not Detected	Not Detected	Not Detected	Not Detected	Not Detected	Not Detected	2		957	AL691432.4	ENST00000658591.1	4	Not Detected	Not Detected	Not Detected	AL691432.4	ENST00000658591.1	2	3
958	GABRD	ENST00000639625.1	2	Not Detected	Not Detected	Not Detected	Not Detected	Not Detected	Not Detected	2		958	MIB2	ENST00000505820.6	2	Not Detected	Not Detected	Not Detected	Not Detected	Not Detected	Not Detected	2
959	GABRD	ENST00000639777.1	2	Not Detected	Not Detected	Not Detected	Not Detected	Not Detected	Not Detected	2		959	MIB2	ENST00000487053.5	2	MIB2	ENST00000487053.5	6	MIB2	ENST00000487053.5	2	3.33333
960	GABRD	ENST00000378585.7	2	Not Detected	Not Detected	Not Detected	Not Detected	Not Detected	Not Detected	2		960	MIB2	ENST00000463492.1	14	MIB2	ENST00000463492.1	8	Not Detected	Not Detected	Not Detected	11
961	GABRD	ENST00000639070.1	5	Not Detected	Not Detected	Not Detected	Not Detected	Not Detected	Not Detected	5		961	MIB2	ENST00000487053.5	3	MIB2	ENST00000487053.5	30	MIB2	ENST00000487053.5	22	18.3333
962	PRKCZ	ENST00000400921.6	2	Not Detected	Not Detected	Not Detected	Not Detected	Not Detected	Not Detected	2		962	MIB2	ENST00000487053.5	2	MIB2	ENST00000487053.5	81	MIB2	ENST00000487053.5	71	51.3333
963	PRKCZ	ENST00000461106.6	2	Not Detected	Not Detected	Not Detected	Not Detected	Not Detected	Not Detected	2		963	MIB2	ENST00000514234.5	11	Not Detected	Not Detected	Not Detected	MIB2	ENST00000514234.5	10	10.5
964	PRKCZ	ENST00000400921.6	2	Not Detected	Not Detected	Not Detected	Not Detected	Not Detected	Not Detected	2		964	MIB2	ENST00000483015.1	31	MIB2	ENST00000483015.1	2	MIB2	ENST00000483015.1	6	13
965	PRKCZ	ENST00000400921.6	3	Not Detected	Not Detected	Not Detected	Not Detected	Not Detected	Not Detected	3		965	SLC35E2B	ENST00000611123.1	3	Not Detected	Not Detected	Not Detected	Not Detected	Not Detected	Not Detected	3
966	PRKCZ	ENST00000419838.6	9	PRKCZ	ENST00000419838.6	2	PRKCZ	ENST00000419838.6	16	9		966	AL109917.1	ENST00000412228.1	2	Not Detected	Not Detected	Not Detected	AL109917.1	ENST00000412228.1	2	2
967	PRKCZ	ENST00000495347.5	2	PRKCZ	ENST00000495347.5	3	Not Detected	Not Detected	Not Detected	2.5		967	GABRD	ENST00000639935.1	3	GABRD	ENST00000639935.1	2	GABRD	ENST00000639935.1	6	3.66667
968	PRKCZ	ENST00000400921.6	2	Not Detected	Not Detected	Not Detected	Not Detected	Not Detected	Not Detected	2		968	GABRD	ENST00000638604.1	2	GABRD	ENST00000638604.1	8	GABRD	ENST00000638604.1	6	5.33333
969	PRKCZ	ENST00000400921.6	2	PRKCZ	ENST00000400921.6	8	PRKCZ	ENST00000400921.6	3	4.33333		969	GABRD	ENST00000378585.7	6	GABRD	ENST00000378585.7	16	GABRD	ENST00000378585.7	25	15.6667
970	PRKCZ	ENST00000400921.6	3	Not Detected	Not Detected	Not Detected	Not Detected	Not Detected	Not Detected	3		970	GABRD	ENST00000638771.1	11	GABRD	ENST00000638771.1	79	GABRD	ENST00000638771.1	142	77.3333
971	PRKCZ	ENST00000400921.6	7	PRKCZ	ENST00000400921.6	7	PRKCZ	ENST00000400921.6	3	5.66667		971	GABRD	ENST00000378585.7	493	GABRD	ENST00000378585.7	1358	GABRD	ENST00000378585.7	1341	1064
972	PRKCZ	ENST00000400921.6	2	PRKCZ	ENST00000400921.6	3	PRKCZ	ENST00000400921.6	2	2.33333		972	GABRD	ENST00000378585.7	2	Not Detected	Not Detected	Not Detected	Not Detected	Not Detected	Not Detected	2
973	PRKCZ	ENST00000400921.6	3	Not Detected	Not Detected	Not Detected	Not Detected	Not Detected	Not Detected	3		973	GABRD	ENST00000378585.7	2	GABRD	ENST00000378585.7	2	GABRD	ENST00000378585.7	3	2.33333
974	PRKCZ	ENST00000461106.6	4	PRKCZ	ENST00000461106.6	2	PRKCZ	ENST00000461106.6	4	3.33333		974	GABRD	ENST00000639777.1	24	GABRD	ENST00000639777.1	11	GABRD	ENST00000639777.1	18	17.6667
975	PRKCZ	ENST00000461465.5	5	PRKCZ	ENST00000461465.5	11	PRKCZ	ENST00000461465.5	7	7.66667		975	GABRD	ENST00000639070.1	94	Not Detected	Not Detected	Not Detected	Not Detected	Not Detected	Not Detected	94
976	PRKCZ	ENST00000466352.5	2	Not Detected	Not Detected	Not Detected	Not Detected	Not Detected	Not Detected	2		976	GABRD	ENST00000378585.7	167	Not Detected	Not Detected	Not Detected	Not Detected	Not Detected	Not Detected	167
977	PRKCZ	ENST00000378567.8	7	Not Detected	Not Detected	Not Detected	PRKCZ	ENST00000378567.8	6	6.5		977	PRKCZ	ENST00000378567.8	4	PRKCZ	ENST00000378567.8	347	Not Detected	Not Detected	Not Detected	175.5
978	SKI	ENST00000378536.5	2	SKI	ENST00000378536.5	2	Not Detected	Not Detected	Not Detected	2		978	PRKCZ	ENST00000400921.6	2	PRKCZ	ENST00000400921.6	5	PRKCZ	ENST00000400921.6	2	3
979	RER1	ENST00000378512.5	12	RER1	ENST00000378512.5	18	RER1	ENST00000378512.5	7	12.3333		979	PRKCZ	ENST00000400921.6	8	PRKCZ	ENST00000400921.6	10	Not Detected	Not Detected	Not Detected	9
980	RER1	ENST00000605895.6	10	Not Detected	Not Detected	Not Detected	RER1	ENST00000605895.6	60	35		980	PRKCZ	ENST00000400921.6	3	PRKCZ	ENST00000400921.6	2	Not Detected	Not Detected	Not Detected	2.5
981	RER1	ENST00000605895.6	170	RER1	ENST00000605895.6	376	RER1	ENST00000605895.6	280	275.333		981	PRKCZ	ENST00000400921.6	7	PRKCZ	ENST00000400921.6	2	PRKCZ	ENST00000400921.6	5	4.66667
982	RER1	ENST00000605895.6	7	RER1	ENST00000605895.6	17	RER1	ENST00000605895.6	17	13.6667		982	PRKCZ	ENST00000400921.6	2	Not Detected	Not Detected	Not Detected	Not Detected	Not Detected	Not Detected	2
983	PLCH2	ENST00000378486.8	4	PLCH2	ENST00000378486.8	2	PLCH2	ENST00000378486.8	9	5		983	PRKCZ	ENST00000400921.6	14	PRKCZ	ENST00000400921.6	5	PRKCZ	ENST00000400921.6	3	7.33333
984	PLCH2	ENST00000378486.8	2	Not Detected	Not Detected	Not Detected	Not Detected	Not Detected	Not Detected	2		984	PRKCZ	ENST00000400921.6	6	Not Detected	Not Detected	Not Detected	Not Detected	Not Detected	Not Detected	6
985	PLCH2	ENST00000449969.5	4	Not Detected	Not Detected	Not Detected	Not Detected	Not Detected	Not Detected	4		985	PRKCZ	ENST00000400921.6	8	PRKCZ	ENST00000400921.6	5	PRKCZ	ENST00000400921.6	5	6
986	PLCH2	ENST00000378486.8	2	Not Detected	Not Detected	Not Detected	Not Detected	Not Detected	Not Detected	2		986	PRKCZ	ENST00000400921.6	3	Not Detected	Not Detected	Not Detected	PRKCZ	ENST00000400921.6	4	3.5
987	PLCH2	ENST00000449969.5	3	Not Detected	Not Detected	Not Detected	Not Detected	Not Detected	Not Detected	3		987	PRKCZ	ENST00000419838.6	2	PRKCZ	ENST00000419838.6	13	PRKCZ	ENST00000419838.6	52	22.3333
988	TNFRSF14	ENST00000442392.6	5	Not Detected	Not Detected	Not Detected	Not Detected	Not Detected	Not Detected	5		988	PRKCZ	ENST00000400921.6	2	PRKCZ	ENST00000400921.6	5	PRKCZ	ENST00000400921.6	39	15.3333
989	TNFRSF14	ENST00000442392.6	2	Not Detected	Not Detected	Not Detected	Not Detected	Not Detected	Not Detected	2		989	PRKCZ	ENST00000378567.8	3	PRKCZ	ENST00000378567.8	5	PRKCZ	ENST00000378567.8	4	4
990	TNFRSF14	ENST00000442392.6	2	Not Detected	Not Detected	Not Detected	Not Detected	Not Detected	Not Detected	2		990	PRKCZ	ENST00000461106.6	3	PRKCZ	ENST00000461106.6	5	PRKCZ	ENST00000461106.6	2	3.33333
991	TNFRSF14	ENST00000409119.5	3	Not Detected	Not Detected	Not Detected	Not Detected	Not Detected	Not Detected	3		991	PRKCZ	ENST00000461465.5	14	PRKCZ	ENST00000461465.5	6	PRKCZ	ENST00000461465.5	15	11.6667
992	PRXL2B	ENST00000474659.5	12	PRXL2B	ENST00000474659.5	28	Not Detected	Not Detected	Not Detected	20		992	PRKCZ	ENST00000496325.5	5	PRKCZ	ENST00000496325.5	3	PRKCZ	ENST00000496325.5	4	4
993	PRXL2B	ENST00000465233.6	13	Not Detected	Not Detected	Not Detected	Not Detected	Not Detected	Not Detected	13		993	PRKCZ	ENST00000378567.8	2	Not Detected	Not Detected	Not Detected	Not Detected	Not Detected	Not Detected	2
994	PRXL2B	ENST00000378427.6	5	Not Detected	Not Detected	Not Detected	Not Detected	Not Detected	Not Detected	5		994	PRKCZ	ENST00000495347.5	2	Not Detected	Not Detected	Not Detected	Not Detected	Not Detected	Not Detected	2
995	PRXL2B	ENST00000378427.6	201	PRXL2B	ENST00000378427.6	284	PRXL2B	ENST00000378427.6	235	240		995	PRKCZ	ENST00000378567.8	6	PRKCZ	ENST00000378567.8	2	Not Detected	Not Detected	Not Detected	4
996	PRXL2B	ENST00000419916.7	56	PRXL2B	ENST00000419916.7	478	Not Detected	Not Detected	Not Detected	267		996	PRKCZ	ENST00000378567.8	56	Not Detected	Not Detected	Not Detected	PRKCZ	ENST00000378567.8	20	38
997	PRXL2B	ENST00000378424.9	8	Not Detected	Not Detected	Not Detected	Not Detected	Not Detected	Not Detected	8		997	PRKCZ	ENST00000419838.6	3	Not Detected	Not Detected	Not Detected	Not Detected	Not Detected	Not Detected	3
998	PRXL2B	ENST00000419916.7	2	Not Detected	Not Detected	Not Detected	Not Detected	Not Detected	Not Detected	2		998	PRKCZ	ENST00000479263.5	2	Not Detected	Not Detected	Not Detected	Not Detected	Not Detected	Not Detected	2
999	PRXL2B	ENST00000481683.5	6	Not Detected	Not Detected	Not Detected	PRXL2B	ENST00000481683.5	3	4.5		999	PRKCZ	ENST00000479263.5	60	Not Detected	Not Detected	Not Detected	Not Detected	Not Detected	Not Detected	60
1000	PRXL2B	ENST00000476686.1	5	Not Detected	Not Detected	Not Detected	Not Detected	Not Detected	Not Detected	5		1000	PRKCZ	ENST00000505322.5	2	Not Detected	Not Detected	Not Detected	Not Detected	Not Detected	Not Detected	2
1001	PRDM16	ENST00000270722.10	5	Not Detected	Not Detected	Not Detected	Not Detected	Not Detected	Not Detected	5		1001	PRKCZ	ENST00000505322.5	4	Not Detected	Not Detected	Not Detected	PRKCZ	ENST00000505322.5	2	3
1002	PRDM16	ENST00000270722.10	2	Not Detected	Not Detected	Not Detected	Not Detected	Not Detected	Not Detected	2		1002	PRKCZ	ENST00000505322.5	2	PRKCZ	ENST00000505322.5	2	PRKCZ	ENST00000505322.5	5	3
1003	PRDM16	ENST00000270722.10	2	Not Detected	Not Detected	Not Detected	Not Detected	Not Detected	Not Detected	2		1003	FAAP20	ENST00000400919.7	5	Not Detected	Not Detected	Not Detected	Not Detected	Not Detected	Not Detected	5
1004	PRDM16	ENST00000509860.1	2	Not Detected	Not Detected	Not Detected	Not Detected	Not Detected	Not Detected	2		1004	FAAP20	ENST00000400919.7	2	Not Detected	Not Detected	Not Detected	Not Detected	Not Detected	Not Detected	2
1005	PRDM16	ENST00000606170.1	2	Not Detected	Not Detected	Not Detected	Not Detected	Not Detected	Not Detected	2		1005	FAAP20	ENST00000487186.5	2	Not Detected	Not Detected	Not Detected	Not Detected	Not Detected	Not Detected	2
1006	ARHGEF16	ENST00000378378.9	2	ARHGEF16	ENST00000378378.9	4	ARHGEF16	ENST00000378378.9	8	4.66667		1006	SKI	ENST00000378536.5	3	Not Detected	Not Detected	Not Detected	SKI	ENST00000378536.5	2	2.5
1007	ARHGEF16	ENST00000378378.9	2	Not Detected	Not Detected	Not Detected	Not Detected	Not Detected	Not Detected	2		1007	SKI	ENST00000378536.5	2	SKI	ENST00000378536.5	4	SKI	ENST00000378536.5	7	4.33333
1008	ARHGEF16	ENST00000378378.9	2	Not Detected	Not Detected	Not Detected	Not Detected	Not Detected	Not Detected	2		1008	SKI	ENST00000378536.5	2	Not Detected	Not Detected	Not Detected	Not Detected	Not Detected	Not Detected	2
1009	TPRG1L	ENST00000378344.7	2	TPRG1L	ENST00000378344.7	89	TPRG1L	ENST00000378344.7	4	31.6667		1009	SKI	ENST00000507179.1	2	Not Detected	Not Detected	Not Detected	Not Detected	Not Detected	Not Detected	2
1010	TPRG1L	ENST00000378344.7	17	TPRG1L	ENST00000378344.7	20	TPRG1L	ENST00000378344.7	11	16		1010	SKI	ENST00000378536.5	10	Not Detected	Not Detected	Not Detected	Not Detected	Not Detected	Not Detected	10
1011	TPRG1L	ENST00000378344.7	20	TPRG1L	ENST00000378344.7	12	TPRG1L	ENST00000378344.7	6	12.6667		1011	SKI	ENST00000378536.5	10	Not Detected	Not Detected	Not Detected	Not Detected	Not Detected	Not Detected	10
1012	TPRG1L	ENST00000344579.5	8	TPRG1L	ENST00000344579.5	14	TPRG1L	ENST00000344579.5	20	14		1012	SKI	ENST00000378536.5	2	Not Detected	Not Detected	Not Detected	Not Detected	Not Detected	Not Detected	2
1013	TP73	ENST00000378288.8	2	Not Detected	Not Detected	Not Detected	Not Detected	Not Detected	Not Detected	2		1013	RER1	ENST00000605895.6	2	Not Detected	Not Detected	Not Detected	Not Detected	Not Detected	Not Detected	2
1014	TP73	ENST00000378288.8	2	Not Detected	Not Detected	Not Detected	Not Detected	Not Detected	Not Detected	2		1014	RER1	ENST00000605895.6	2	RER1	ENST00000605895.6	160	Not Detected	Not Detected	Not Detected	81
1015	DFFB	ENST00000378209.7	2	DFFB	ENST00000378209.7	13	DFFB	ENST00000378209.7	9	8		1015	RER1	ENST00000378512.5	2	Not Detected	Not Detected	Not Detected	Not Detected	Not Detected	Not Detected	2
1016	DFFB	ENST00000468793.5	3	Not Detected	Not Detected	Not Detected	Not Detected	Not Detected	Not Detected	3		1016	RER1	ENST00000378512.5	9	RER1	ENST00000378512.5	20	RER1	ENST00000378512.5	8	12.3333
1017	DFFB	ENST00000475969.5	2	Not Detected	Not Detected	Not Detected	Not Detected	Not Detected	Not Detected	2		1017	RER1	ENST00000605895.6	11	RER1	ENST00000605895.6	3	RER1	ENST00000605895.6	15	9.66667
1018	LINC01134	ENST00000439488.1	2	Not Detected	Not Detected	Not Detected	Not Detected	Not Detected	Not Detected	2		1018	RER1	ENST00000378513.7	2	Not Detected	Not Detected	Not Detected	Not Detected	Not Detected	Not Detected	2
1019	AJAP1	ENST00000378191.5	2	Not Detected	Not Detected	Not Detected	AJAP1	ENST00000378191.5	2	2		1019	RER1	ENST00000605895.6	4	RER1	ENST00000605895.6	10	RER1	ENST00000605895.6	171	61.6667
1020	KCNAB2	ENST00000378111.6	4	KCNAB2	ENST00000378111.6	1105	KCNAB2	ENST00000378111.6	734	614.333		1020	RER1	ENST00000605895.6	232	RER1	ENST00000605895.6	468	RER1	ENST00000605895.6	346	348.667
1021	KCNAB2	ENST00000378111.6	3	Not Detected	Not Detected	Not Detected	Not Detected	Not Detected	Not Detected	3		1021	RER1	ENST00000605895.6	10	RER1	ENST00000605895.6	10	RER1	ENST00000605895.6	10	10
1022	KCNAB2	ENST00000378097.6	4268	KCNAB2	ENST00000378097.6	4420	KCNAB2	ENST00000378097.6	3458	4048.67		1022	RER1	ENST00000605895.6	4	Not Detected	Not Detected	Not Detected	Not Detected	Not Detected	Not Detected	4
1023	KCNAB2	ENST00000341524.6	294	KCNAB2	ENST00000341524.6	398	KCNAB2	ENST00000341524.6	256	316		1023	RER1	ENST00000443438.5	2	Not Detected	Not Detected	Not Detected	Not Detected	Not Detected	Not Detected	2
1024	KCNAB2	ENST00000666163.1	55	KCNAB2	ENST00000666163.1	60	KCNAB2	ENST00000666163.1	39	51.3333		1024	RER1	ENST00000488353.2	7	Not Detected	Not Detected	Not Detected	Not Detected	Not Detected	Not Detected	7
1025	KCNAB2	ENST00000658691.1	5	KCNAB2	ENST00000658691.1	5	Not Detected	Not Detected	Not Detected	5		1025	RER1	ENST00000378513.7	2	Not Detected	Not Detected	Not Detected	Not Detected	Not Detected	Not Detected	2
1026	KCNAB2	ENST00000378097.6	9	KCNAB2	ENST00000378097.6	5	KCNAB2	ENST00000378097.6	3	5.66667		1026	PLCH2	ENST00000609981.5	4	Not Detected	Not Detected	Not Detected	Not Detected	Not Detected	Not Detected	4
1027	KCNAB2	ENST00000341524.6	2	Not Detected	Not Detected	Not Detected	Not Detected	Not Detected	Not Detected	2		1027	PLCH2	ENST00000378486.8	17	Not Detected	Not Detected	Not Detected	Not Detected	Not Detected	Not Detected	17
1028	KCNAB2	ENST00000671676.1	5	KCNAB2	ENST00000671676.1	8	KCNAB2	ENST00000671676.1	21	11.3333		1028	TNFRSF14	ENST00000355716.4	5	TNFRSF14	ENST00000355716.4	11	TNFRSF14	ENST00000355716.4	8	8
1029	KCNAB2	ENST00000378097.6	2	Not Detected	Not Detected	Not Detected	Not Detected	Not Detected	Not Detected	2		1029	TNFRSF14	ENST00000355716.4	2	Not Detected	Not Detected	Not Detected	Not Detected	Not Detected	Not Detected	2
1030	KCNAB2	ENST00000671676.1	2	Not Detected	Not Detected	Not Detected	Not Detected	Not Detected	Not Detected	2		1030	PRXL2B	ENST00000493183.5	12	PRXL2B	ENST00000493183.5	323	PRXL2B	ENST00000493183.5	260	198.333
1031	KCNAB2	ENST00000378097.6	4	Not Detected	Not Detected	Not Detected	KCNAB2	ENST00000378097.6	2	3		1031	PRXL2B	ENST00000474659.5	9	PRXL2B	ENST00000474659.5	43	Not Detected	Not Detected	Not Detected	26
1032	KCNAB2	ENST00000378097.6	6	KCNAB2	ENST00000378097.6	7	KCNAB2	ENST00000378097.6	4	5.66667		1032	PRXL2B	ENST00000378427.6	126	PRXL2B	ENST00000378427.6	469	PRXL2B	ENST00000378427.6	315	303.333
1033	KCNAB2	ENST00000378097.6	3	Not Detected	Not Detected	Not Detected	Not Detected	Not Detected	Not Detected	3		1033	PRXL2B	ENST00000465233.6	10	PRXL2B	ENST00000465233.6	37	Not Detected	Not Detected	Not Detected	23.5
1034	KCNAB2	ENST00000378097.6	2	Not Detected	Not Detected	Not Detected	Not Detected	Not Detected	Not Detected	2		1034	PRXL2B	ENST00000419916.7	2	Not Detected	Not Detected	Not Detected	PRXL2B	ENST00000419916.7	2	2
1035	KCNAB2	ENST00000378097.6	2	Not Detected	Not Detected	Not Detected	Not Detected	Not Detected	Not Detected	2		1035	PRXL2B	ENST00000444521.6	7	Not Detected	Not Detected	Not Detected	Not Detected	Not Detected	Not Detected	7
1036	KCNAB2	ENST00000341524.6	2	Not Detected	Not Detected	Not Detected	Not Detected	Not Detected	Not Detected	2		1036	PRDM16	ENST00000378391.6	4	PRDM16	ENST00000378391.6	6	PRDM16	ENST00000378391.6	8	6
1037	KCNAB2	ENST00000493807.2	2	Not Detected	Not Detected	Not Detected	Not Detected	Not Detected	Not Detected	2		1037	PRDM16	ENST00000270722.10	2	Not Detected	Not Detected	Not Detected	Not Detected	Not Detected	Not Detected	2
1038	KCNAB2	ENST00000671676.1	2	Not Detected	Not Detected	Not Detected	Not Detected	Not Detected	Not Detected	2		1038	PRDM16	ENST00000270722.10	2	Not Detected	Not Detected	Not Detected	Not Detected	Not Detected	Not Detected	2
1039	KCNAB2	ENST00000378097.6	4	Not Detected	Not Detected	Not Detected	Not Detected	Not Detected	Not Detected	4		1039	PRDM16	ENST00000606170.1	2	Not Detected	Not Detected	Not Detected	Not Detected	Not Detected	Not Detected	2
1040	KCNAB2	ENST00000378097.6	2	Not Detected	Not Detected	Not Detected	Not Detected	Not Detected	Not Detected	2		1040	PRDM16	ENST00000270722.10	2	Not Detected	Not Detected	Not Detected	PRDM16	ENST00000270722.10	8	5
1041	KCNAB2	ENST00000378097.6	2	Not Detected	Not Detected	Not Detected	Not Detected	Not Detected	Not Detected	2		1041	PRDM16	ENST00000270722.10	2	Not Detected	Not Detected	Not Detected	Not Detected	Not Detected	Not Detected	2
1042	KCNAB2	ENST00000666163.1	2	Not Detected	Not Detected	Not Detected	Not Detected	Not Detected	Not Detected	2		1042	PRDM16	ENST00000270722.10	2	Not Detected	Not Detected	Not Detected	Not Detected	Not Detected	Not Detected	2
1043	KCNAB2	ENST00000378097.6	2	Not Detected	Not Detected	Not Detected	Not Detected	Not Detected	Not Detected	2		1043	ARHGEF16	ENST00000378378.9	3	ARHGEF16	ENST00000378378.9	2	ARHGEF16	ENST00000378378.9	5	3.33333
1044	KCNAB2	ENST00000658883.1	10	KCNAB2	ENST00000658883.1	7	KCNAB2	ENST00000658883.1	6	7.66667		1044	TPRG1L	ENST00000378344.7	4	TPRG1L	ENST00000378344.7	12	Not Detected	Not Detected	Not Detected	8
1045	KCNAB2	ENST00000389632.9	6	KCNAB2	ENST00000389632.9	3	KCNAB2	ENST00000389632.9	4	4.33333		1045	TPRG1L	ENST00000378344.7	6	TPRG1L	ENST00000378344.7	396	TPRG1L	ENST00000378344.7	8	136.667
1046	KCNAB2	ENST00000378097.6	2	Not Detected	Not Detected	Not Detected	Not Detected	Not Detected	Not Detected	2		1046	TPRG1L	ENST00000378344.7	3	TPRG1L	ENST00000378344.7	3	TPRG1L	ENST00000378344.7	5	3.66667
1047	KCNAB2	ENST00000671676.1	50	KCNAB2	ENST00000671676.1	93	KCNAB2	ENST00000671676.1	65	69.3333		1047	TPRG1L	ENST00000378344.7	31	TPRG1L	ENST00000378344.7	8	TPRG1L	ENST00000378344.7	471	170
1048	KCNAB2	ENST00000378097.6	4	Not Detected	Not Detected	Not Detected	Not Detected	Not Detected	Not Detected	4		1048	TPRG1L	ENST00000378344.7	52	TPRG1L	ENST00000378344.7	32	TPRG1L	ENST00000378344.7	25	36.3333
1049	KCNAB2	ENST00000378097.6	2	KCNAB2	ENST00000378097.6	3	Not Detected	Not Detected	Not Detected	2.5		1049	TPRG1L	ENST00000378344.7	50	TPRG1L	ENST00000378344.7	2	TPRG1L	ENST00000378344.7	4	18.6667
1050	KCNAB2	ENST00000378097.6	2	KCNAB2	ENST00000378097.6	3	Not Detected	Not Detected	Not Detected	2.5		1050	TPRG1L	ENST00000344579.5	52	TPRG1L	ENST00000344579.5	64	TPRG1L	ENST00000344579.5	71	62.3333
1051	KCNAB2	ENST00000378097.6	6	Not Detected	Not Detected	Not Detected	KCNAB2	ENST00000378097.6	4	5		1051	SMIM1	ENST00000642557.1	35	SMIM1	ENST00000642557.1	47	SMIM1	ENST00000642557.1	58	46.6667
1052	KCNAB2	ENST00000378097.6	2	KCNAB2	ENST00000378097.6	3	Not Detected	Not Detected	Not Detected	2.5		1052	SMIM1	ENST00000452264.1	2	SMIM1	ENST00000452264.1	2	Not Detected	Not Detected	Not Detected	2
1053	KCNAB2	ENST00000378097.6	2	Not Detected	Not Detected	Not Detected	Not Detected	Not Detected	Not Detected	2		1053	DFFB	ENST00000378209.7	7	DFFB	ENST00000378209.7	3	DFFB	ENST00000378209.7	6	5.33333
1054	KCNAB2	ENST00000428161.6	53	KCNAB2	ENST00000428161.6	106	KCNAB2	ENST00000428161.6	63	74		1054	AJAP1	ENST00000378191.5	12	AJAP1	ENST00000378191.5	7	AJAP1	ENST00000378191.5	12	10.3333
1055	KCNAB2	ENST00000341524.6	5	KCNAB2	ENST00000341524.6	2	Not Detected	Not Detected	Not Detected	3.5		1055	AJAP1	ENST00000378191.5	2	Not Detected	Not Detected	Not Detected	Not Detected	Not Detected	Not Detected	2
1056	KCNAB2	ENST00000352527.6	3	Not Detected	Not Detected	Not Detected	Not Detected	Not Detected	Not Detected	3		1056	AJAP1	ENST00000378191.5	8	Not Detected	Not Detected	Not Detected	Not Detected	Not Detected	Not Detected	8
1057	KCNAB2	ENST00000164247.5	55	KCNAB2	ENST00000164247.5	92	KCNAB2	ENST00000164247.5	57	68		1057	AJAP1	ENST00000378191.5	29	AJAP1	ENST00000378191.5	5	AJAP1	ENST00000378191.5	17	17
1058	KCNAB2	ENST00000341524.6	3	KCNAB2	ENST00000341524.6	7	KCNAB2	ENST00000341524.6	2	4		1058	AJAP1	ENST00000378191.5	8	AJAP1	ENST00000378191.5	4	AJAP1	ENST00000378191.5	2	4.66667
1059	KCNAB2	ENST00000164247.5	9	KCNAB2	ENST00000164247.5	5	KCNAB2	ENST00000164247.5	6	6.66667		1059	AJAP1	ENST00000378191.5	5	AJAP1	ENST00000378191.5	6	AJAP1	ENST00000378191.5	4	5
1060	KCNAB2	ENST00000341524.6	5	KCNAB2	ENST00000341524.6	7	KCNAB2	ENST00000341524.6	7	6.33333		1060	AJAP1	ENST00000378191.5	6	Not Detected	Not Detected	Not Detected	Not Detected	Not Detected	Not Detected	6
1061	KCNAB2	ENST00000378092.6	84	KCNAB2	ENST00000378092.6	159	KCNAB2	ENST00000378092.6	108	117		1061	NPHP4	ENST00000478423.6	2	Not Detected	Not Detected	Not Detected	Not Detected	Not Detected	Not Detected	2
1062	KCNAB2	ENST00000378097.6	4	KCNAB2	ENST00000378097.6	8	KCNAB2	ENST00000378097.6	4	5.33333		1062	KCNAB2	ENST00000666163.1	2	KCNAB2	ENST00000666163.1	38	KCNAB2	ENST00000666163.1	43	27.6667
1063	KCNAB2	ENST00000458166.6	2	Not Detected	Not Detected	Not Detected	Not Detected	Not Detected	Not Detected	2		1063	KCNAB2	ENST00000655748.1	3	Not Detected	Not Detected	Not Detected	Not Detected	Not Detected	Not Detected	3
1064	KCNAB2	ENST00000666163.1	5	KCNAB2	ENST00000666163.1	2	KCNAB2	ENST00000666163.1	3	3.33333		1064	KCNAB2	ENST00000656198.1	2	Not Detected	Not Detected	Not Detected	Not Detected	Not Detected	Not Detected	2
1065	KCNAB2	ENST00000669250.1	65	Not Detected	Not Detected	Not Detected	KCNAB2	ENST00000669250.1	59	62		1065	KCNAB2	ENST00000668706.1	2	Not Detected	Not Detected	Not Detected	KCNAB2	ENST00000668706.1	2	2
1066	KCNAB2	ENST00000663671.1	12	KCNAB2	ENST00000663671.1	7	KCNAB2	ENST00000663671.1	10	9.66667		1066	KCNAB2	ENST00000378097.6	45	KCNAB2	ENST00000378097.6	3342	KCNAB2	ENST00000378097.6	4078	2488.33
1067	KCNAB2	ENST00000669250.1	89	KCNAB2	ENST00000669250.1	117	KCNAB2	ENST00000669250.1	5	70.3333		1067	KCNAB2	ENST00000671676.1	2	Not Detected	Not Detected	Not Detected	Not Detected	Not Detected	Not Detected	2
1068	KCNAB2	ENST00000378083.7	5	Not Detected	Not Detected	Not Detected	KCNAB2	ENST00000378083.7	5	5		1068	KCNAB2	ENST00000671676.1	4	Not Detected	Not Detected	Not Detected	Not Detected	Not Detected	Not Detected	4
1069	KCNAB2	ENST00000669250.1	44	KCNAB2	ENST00000669250.1	69	Not Detected	Not Detected	Not Detected	56.5		1069	KCNAB2	ENST00000472700.7	2	Not Detected	Not Detected	Not Detected	KCNAB2	ENST00000472700.7	2	2
1070	KCNAB2	ENST00000669250.1	117	Not Detected	Not Detected	Not Detected	Not Detected	Not Detected	Not Detected	117		1070	KCNAB2	ENST00000378092.6	4	KCNAB2	ENST00000378092.6	108	KCNAB2	ENST00000378092.6	164	92
1071	RNF207	ENST00000377939.5	2	Not Detected	Not Detected	Not Detected	Not Detected	Not Detected	Not Detected	2		1071	KCNAB2	ENST00000378097.6	3	Not Detected	Not Detected	Not Detected	KCNAB2	ENST00000378097.6	3	3
1072	RNF207	ENST00000377939.5	2	Not Detected	Not Detected	Not Detected	Not Detected	Not Detected	Not Detected	2		1072	KCNAB2	ENST00000671676.1	3	Not Detected	Not Detected	Not Detected	Not Detected	Not Detected	Not Detected	3
1073	TAS1R1	ENST00000351136.7	2	Not Detected	Not Detected	Not Detected	Not Detected	Not Detected	Not Detected	2		1073	KCNAB2	ENST00000435937.6	2	Not Detected	Not Detected	Not Detected	Not Detected	Not Detected	Not Detected	2
1074	ZBTB48	ENST00000435905.5	2	Not Detected	Not Detected	Not Detected	Not Detected	Not Detected	Not Detected	2		1074	KCNAB2	ENST00000666163.1	4	Not Detected	Not Detected	Not Detected	Not Detected	Not Detected	Not Detected	4
1075	ZBTB48	ENST00000319084.9	17	ZBTB48	ENST00000319084.9	19	Not Detected	Not Detected	Not Detected	18		1075	CHD5	ENST00000262450.8	2	Not Detected	Not Detected	Not Detected	Not Detected	Not Detected	Not Detected	2
1076	ZBTB48	ENST00000435905.5	2	ZBTB48	ENST00000435905.5	3	Not Detected	Not Detected	Not Detected	2.5		1076	RNF207	ENST00000496676.5	2	Not Detected	Not Detected	Not Detected	Not Detected	Not Detected	Not Detected	2
1077	ZBTB48	ENST00000435905.5	9	ZBTB48	ENST00000435905.5	24	ZBTB48	ENST00000435905.5	33	22		1077	ZBTB48	ENST00000319084.9	4	Not Detected	Not Detected	Not Detected	Not Detected	Not Detected	Not Detected	4
1078	ZBTB48	ENST00000435905.5	3	Not Detected	Not Detected	Not Detected	Not Detected	Not Detected	Not Detected	3		1078	ZBTB48	ENST00000435905.5	56	ZBTB48	ENST00000435905.5	40	ZBTB48	ENST00000435905.5	71	55.6667
1079	ZBTB48	ENST00000377674.9	3	ZBTB48	ENST00000377674.9	2	Not Detected	Not Detected	Not Detected	2.5		1079	ZBTB48	ENST00000377674.9	16	ZBTB48	ENST00000377674.9	44	ZBTB48	ENST00000377674.9	50	36.6667
1080	ZBTB48	ENST00000377674.9	26	ZBTB48	ENST00000377674.9	29	ZBTB48	ENST00000377674.9	17	24		1080	ZBTB48	ENST00000377674.9	2	Not Detected	Not Detected	Not Detected	Not Detected	Not Detected	Not Detected	2
1081	ZBTB48	ENST00000435905.5	6	ZBTB48	ENST00000435905.5	4	ZBTB48	ENST00000435905.5	9	6.33333		1081	ZBTB48	ENST00000377674.9	2	Not Detected	Not Detected	Not Detected	ZBTB48	ENST00000377674.9	4	3
1082	ZBTB48	ENST00000377674.9	2	Not Detected	Not Detected	Not Detected	Not Detected	Not Detected	Not Detected	2		1082	ZBTB48	ENST00000482360.5	7	Not Detected	Not Detected	Not Detected	Not Detected	Not Detected	Not Detected	7
1083	PHF13	ENST00000377648.5	29	PHF13	ENST00000377648.5	113	PHF13	ENST00000377648.5	55	65.6667		1083	PHF13	ENST00000377648.5	6	PHF13	ENST00000377648.5	127	PHF13	ENST00000377648.5	122	85
1084	THAP3	ENST00000054650.8	2	THAP3	ENST00000054650.8	8	THAP3	ENST00000054650.8	2	4		1084	PHF13	ENST00000377648.5	2	PHF13	ENST00000377648.5	3	PHF13	ENST00000377648.5	2	2.33333
1085	THAP3	ENST00000472925.1	2	Not Detected	Not Detected	Not Detected	THAP3	ENST00000472925.1	6	4		1085	PHF13	ENST00000377648.5	8	Not Detected	Not Detected	Not Detected	Not Detected	Not Detected	Not Detected	8
1086	THAP3	ENST00000054650.8	10	THAP3	ENST00000054650.8	24	THAP3	ENST00000054650.8	22	18.6667		1086	THAP3	ENST00000054650.8	3	THAP3	ENST00000054650.8	163	THAP3	ENST00000054650.8	211	125.667
1087	CAMTA1	ENST00000473578.5	3	CAMTA1	ENST00000473578.5	6	CAMTA1	ENST00000473578.5	5	4.66667		1087	THAP3	ENST00000054650.8	237	THAP3	ENST00000054650.8	2	THAP3	ENST00000054650.8	6	81.6667
1088	CAMTA1	ENST00000303635.12	2	Not Detected	Not Detected	Not Detected	Not Detected	Not Detected	Not Detected	2		1088	THAP3	ENST00000487819.5	15	THAP3	ENST00000487819.5	4	THAP3	ENST00000487819.5	2	7
1089	CAMTA1	ENST00000303635.12	2	Not Detected	Not Detected	Not Detected	Not Detected	Not Detected	Not Detected	2		1089	THAP3	ENST00000054650.8	5	THAP3	ENST00000054650.8	2	THAP3	ENST00000054650.8	11	6
1090	CAMTA1	ENST00000476864.1	2	Not Detected	Not Detected	Not Detected	Not Detected	Not Detected	Not Detected	2		1090	THAP3	ENST00000054650.8	3	THAP3	ENST00000054650.8	2	Not Detected	Not Detected	Not Detected	2.5
1091	CAMTA1	ENST00000303635.12	3	Not Detected	Not Detected	Not Detected	Not Detected	Not Detected	Not Detected	3		1091	THAP3	ENST00000472925.1	2	Not Detected	Not Detected	Not Detected	Not Detected	Not Detected	Not Detected	2
1092	CAMTA1	ENST00000303635.12	2	Not Detected	Not Detected	Not Detected	Not Detected	Not Detected	Not Detected	2		1092	CAMTA1	ENST00000490738.5	90	CAMTA1	ENST00000490738.5	22	CAMTA1	ENST00000490738.5	20	44
1093	VAMP3	ENST00000054666.11	65	VAMP3	ENST00000054666.11	80	VAMP3	ENST00000054666.11	55	66.6667		1093	CAMTA1	ENST00000472283.1	2	Not Detected	Not Detected	Not Detected	Not Detected	Not Detected	Not Detected	2
1094	PER3	ENST00000613533.4	4	PER3	ENST00000613533.4	14	Not Detected	Not Detected	Not Detected	9		1094	CAMTA1	ENST00000473578.5	507	CAMTA1	ENST00000473578.5	200	CAMTA1	ENST00000473578.5	231	312.667
1095	PER3	ENST00000613533.4	2	Not Detected	Not Detected	Not Detected	Not Detected	Not Detected	Not Detected	2		1095	CAMTA1	ENST00000461311.1	2	Not Detected	Not Detected	Not Detected	Not Detected	Not Detected	Not Detected	2
1096	PER3	ENST00000613533.4	3	Not Detected	Not Detected	Not Detected	Not Detected	Not Detected	Not Detected	3		1096	CAMTA1	ENST00000476163.5	25	CAMTA1	ENST00000476163.5	15	CAMTA1	ENST00000476163.5	9	16.3333
1097	PER3	ENST00000377532.7	2	Not Detected	Not Detected	Not Detected	Not Detected	Not Detected	Not Detected	2		1097	CAMTA1	ENST00000557126.5	22	CAMTA1	ENST00000557126.5	6	CAMTA1	ENST00000557126.5	12	13.3333
1098	PARK7	ENST00000493678.5	18	PARK7	ENST00000493678.5	73	PARK7	ENST00000493678.5	29	40		1098	CAMTA1	ENST00000461311.1	22	CAMTA1	ENST00000461311.1	9	CAMTA1	ENST00000461311.1	16	15.6667
1099	PARK7	ENST00000338639.10	46	PARK7	ENST00000338639.10	100	PARK7	ENST00000338639.10	50	65.3333		1099	CAMTA1	ENST00000476163.5	9	Not Detected	Not Detected	Not Detected	CAMTA1	ENST00000476163.5	7	8
1100	SLC45A1	ENST00000471889.5	13	SLC45A1	ENST00000471889.5	17	Not Detected	Not Detected	Not Detected	15		1100	CAMTA1	ENST00000486138.1	8	Not Detected	Not Detected	Not Detected	CAMTA1	ENST00000486138.1	3	5.5
1101	SLC45A1	ENST00000471889.5	159	SLC45A1	ENST00000471889.5	262	SLC45A1	ENST00000471889.5	180	200.333		1101	CAMTA1	ENST00000303635.12	3	CAMTA1	ENST00000303635.12	2	Not Detected	Not Detected	Not Detected	2.5
1102	SLC45A1	ENST00000471889.5	13	SLC45A1	ENST00000471889.5	30	SLC45A1	ENST00000471889.5	27	23.3333		1102	CAMTA1	ENST00000303635.12	2	Not Detected	Not Detected	Not Detected	Not Detected	Not Detected	Not Detected	2
1103	SLC45A1	ENST00000471889.5	14	SLC45A1	ENST00000471889.5	21	SLC45A1	ENST00000471889.5	12	15.6667		1103	CAMTA1	ENST00000303635.12	2	Not Detected	Not Detected	Not Detected	Not Detected	Not Detected	Not Detected	2
1104	SLC45A1	ENST00000471889.5	2	Not Detected	Not Detected	Not Detected	Not Detected	Not Detected	Not Detected	2		1104	CAMTA1	ENST00000303635.12	2	Not Detected	Not Detected	Not Detected	Not Detected	Not Detected	Not Detected	2
1105	H6PD	ENST00000377403.6	2	Not Detected	Not Detected	Not Detected	Not Detected	Not Detected	Not Detected	2		1105	CAMTA1	ENST00000303635.12	2	Not Detected	Not Detected	Not Detected	Not Detected	Not Detected	Not Detected	2
1106	H6PD	ENST00000377403.6	2	Not Detected	Not Detected	Not Detected	Not Detected	Not Detected	Not Detected	2		1106	CAMTA1	ENST00000303635.12	2	Not Detected	Not Detected	Not Detected	Not Detected	Not Detected	Not Detected	2
1107	H6PD	ENST00000377403.6	2	Not Detected	Not Detected	Not Detected	Not Detected	Not Detected	Not Detected	2		1107	CAMTA1	ENST00000303635.12	3	Not Detected	Not Detected	Not Detected	Not Detected	Not Detected	Not Detected	3
1108	H6PD	ENST00000377403.6	2	Not Detected	Not Detected	Not Detected	Not Detected	Not Detected	Not Detected	2		1108	CAMTA1	ENST00000303635.12	2	Not Detected	Not Detected	Not Detected	Not Detected	Not Detected	Not Detected	2
1109	H6PD	ENST00000377403.6	2	Not Detected	Not Detected	Not Detected	Not Detected	Not Detected	Not Detected	2		1109	CAMTA1	ENST00000303635.12	2	Not Detected	Not Detected	Not Detected	Not Detected	Not Detected	Not Detected	2
1110	SPSB1	ENST00000328089.11	2	SPSB1	ENST00000328089.11	14	SPSB1	ENST00000328089.11	4	6.66667		1110	CAMTA1	ENST00000303635.12	2	CAMTA1	ENST00000303635.12	2	Not Detected	Not Detected	Not Detected	2
1111	TMEM201	ENST00000340305.9	2	TMEM201	ENST00000340305.9	8	TMEM201	ENST00000340305.9	2	4		1111	CAMTA1	ENST00000303635.12	2	Not Detected	Not Detected	Not Detected	Not Detected	Not Detected	Not Detected	2
1112	TMEM201	ENST00000340305.9	2	Not Detected	Not Detected	Not Detected	Not Detected	Not Detected	Not Detected	2		1112	CAMTA1	ENST00000303635.12	2	Not Detected	Not Detected	Not Detected	Not Detected	Not Detected	Not Detected	2
1113	TMEM201	ENST00000340381.11	3	TMEM201	ENST00000340381.11	9	TMEM201	ENST00000340381.11	7	6.33333		1113	CAMTA1	ENST00000476864.1	2	Not Detected	Not Detected	Not Detected	Not Detected	Not Detected	Not Detected	2
1114	TMEM201	ENST00000340305.9	2	TMEM201	ENST00000340305.9	2	TMEM201	ENST00000340305.9	2	2		1114	CAMTA1	ENST00000303635.12	3	Not Detected	Not Detected	Not Detected	Not Detected	Not Detected	Not Detected	3
1115	TMEM201	ENST00000416541.5	2	Not Detected	Not Detected	Not Detected	Not Detected	Not Detected	Not Detected	2		1115	CAMTA1	ENST00000303635.12	2	Not Detected	Not Detected	Not Detected	Not Detected	Not Detected	Not Detected	2
1116	TMEM201	ENST00000340381.11	2	Not Detected	Not Detected	Not Detected	Not Detected	Not Detected	Not Detected	2		1116	CAMTA1	ENST00000303635.12	2	Not Detected	Not Detected	Not Detected	Not Detected	Not Detected	Not Detected	2
1117	PIK3CD	ENST00000377346.9	5	PIK3CD	ENST00000377346.9	94	PIK3CD	ENST00000377346.9	26	41.6667		1117	CAMTA1	ENST00000495233.5	2	Not Detected	Not Detected	Not Detected	Not Detected	Not Detected	Not Detected	2
1118	PIK3CD	ENST00000377346.9	2	Not Detected	Not Detected	Not Detected	Not Detected	Not Detected	Not Detected	2		1118	CAMTA1	ENST00000303635.12	2	Not Detected	Not Detected	Not Detected	Not Detected	Not Detected	Not Detected	2
1119	PIK3CD	ENST00000377346.9	2	PIK3CD	ENST00000377346.9	6	PIK3CD	ENST00000377346.9	6	4.66667		1119	CAMTA1	ENST00000303635.12	40	Not Detected	Not Detected	Not Detected	Not Detected	Not Detected	Not Detected	40
1120	PIK3CD	ENST00000377346.9	16	PIK3CD	ENST00000377346.9	35	PIK3CD	ENST00000377346.9	15	22		1120	VAMP3	ENST00000054666.11	54	VAMP3	ENST00000054666.11	185	VAMP3	ENST00000054666.11	164	134.333
1121	PIK3CD	ENST00000377346.9	2	Not Detected	Not Detected	Not Detected	Not Detected	Not Detected	Not Detected	2		1121	VAMP3	ENST00000054666.11	12	VAMP3	ENST00000054666.11	5	Not Detected	Not Detected	Not Detected	8.5
1122	PIK3CD	ENST00000377346.9	3	Not Detected	Not Detected	Not Detected	Not Detected	Not Detected	Not Detected	3		1122	PER3	ENST00000473653.1	2	Not Detected	Not Detected	Not Detected	Not Detected	Not Detected	Not Detected	2
1123	PIK3CD	ENST00000536656.5	2	Not Detected	Not Detected	Not Detected	Not Detected	Not Detected	Not Detected	2		1123	PER3	ENST00000377541.5	6	PER3	ENST00000377541.5	6	PER3	ENST00000377541.5	9	7
1124	PIK3CD	ENST00000536656.5	2	Not Detected	Not Detected	Not Detected	Not Detected	Not Detected	Not Detected	2		1124	PER3	ENST00000613533.4	2	Not Detected	Not Detected	Not Detected	Not Detected	Not Detected	Not Detected	2
1125	UBE4B	ENST00000343090.11	7	UBE4B	ENST00000343090.11	11	UBE4B	ENST00000343090.11	10	9.33333		1125	PER3	ENST00000613533.4	7	PER3	ENST00000613533.4	8	PER3	ENST00000613533.4	8	7.66667
1126	UBE4B	ENST00000253251.12	28	UBE4B	ENST00000253251.12	66	UBE4B	ENST00000253251.12	53	49		1126	PER3	ENST00000377532.7	2	PER3	ENST00000377532.7	2	PER3	ENST00000377532.7	6	3.33333
1127	UBE4B	ENST00000253251.12	2	Not Detected	Not Detected	Not Detected	Not Detected	Not Detected	Not Detected	2		1127	PER3	ENST00000614998.4	3	Not Detected	Not Detected	Not Detected	Not Detected	Not Detected	Not Detected	3
1128	UBE4B	ENST00000343090.11	3	Not Detected	Not Detected	Not Detected	Not Detected	Not Detected	Not Detected	3		1128	Z98884.1	ENST00000451646.1	2	Not Detected	Not Detected	Not Detected	Not Detected	Not Detected	Not Detected	2
1129	KIF1B	ENST00000377086.5	2	Not Detected	Not Detected	Not Detected	Not Detected	Not Detected	Not Detected	2		1129	PER3	ENST00000377532.7	2	Not Detected	Not Detected	Not Detected	Not Detected	Not Detected	Not Detected	2
1130	KIF1B	ENST00000377081.5	2	Not Detected	Not Detected	Not Detected	Not Detected	Not Detected	Not Detected	2		1130	Z98884.1	ENST00000451646.1	2	Not Detected	Not Detected	Not Detected	Not Detected	Not Detected	Not Detected	2
1131	KIF1B	ENST00000377086.5	19	Not Detected	Not Detected	Not Detected	Not Detected	Not Detected	Not Detected	19		1131	PER3	ENST00000377532.7	2	Not Detected	Not Detected	Not Detected	Not Detected	Not Detected	Not Detected	2
1132	KIF1B	ENST00000377086.5	20	Not Detected	Not Detected	Not Detected	Not Detected	Not Detected	Not Detected	20		1132	PARK7	ENST00000493678.5	2	Not Detected	Not Detected	Not Detected	PARK7	ENST00000493678.5	9	5.5
1133	PGD	ENST00000270776.13	50	PGD	ENST00000270776.13	46	PGD	ENST00000270776.13	25	40.3333		1133	PARK7	ENST00000493678.5	3	PARK7	ENST00000493678.5	54	PARK7	ENST00000493678.5	7	21.3333
1134	CORT	ENST00000377049.3	5	CORT	ENST00000377049.3	12	CORT	ENST00000377049.3	2	6.33333		1134	PARK7	ENST00000493678.5	794	PARK7	ENST00000493678.5	486	PARK7	ENST00000493678.5	3	427.667
1135	PEX14	ENST00000356607.9	130	PEX14	ENST00000356607.9	169	PEX14	ENST00000356607.9	4	101		1135	PARK7	ENST00000338639.10	1703	PARK7	ENST00000338639.10	885	PARK7	ENST00000338639.10	2	863.333
1136	PEX14	ENST00000356607.9	5	PEX14	ENST00000356607.9	9	PEX14	ENST00000356607.9	7	7		1136	PARK7	ENST00000465354.5	3	Not Detected	Not Detected	Not Detected	Not Detected	Not Detected	Not Detected	3
1137	PEX14	ENST00000356607.9	2	Not Detected	Not Detected	Not Detected	Not Detected	Not Detected	Not Detected	2		1137	PARK7	ENST00000338639.10	22	PARK7	ENST00000338639.10	10	PARK7	ENST00000338639.10	14	15.3333
1138	PEX14	ENST00000356607.9	2	PEX14	ENST00000356607.9	5	Not Detected	Not Detected	Not Detected	3.5		1138	PARK7	ENST00000338639.10	2	Not Detected	Not Detected	Not Detected	Not Detected	Not Detected	Not Detected	2
1139	PEX14	ENST00000356607.9	2	Not Detected	Not Detected	Not Detected	Not Detected	Not Detected	Not Detected	2		1139	PARK7	ENST00000338639.10	6	Not Detected	Not Detected	Not Detected	Not Detected	Not Detected	Not Detected	6
1140	TARDBP	ENST00000240185.7	18	TARDBP	ENST00000240185.7	60	TARDBP	ENST00000240185.7	28	35.3333		1140	PARK7	ENST00000338639.10	2	Not Detected	Not Detected	Not Detected	Not Detected	Not Detected	Not Detected	2
1141	TARDBP	ENST00000240185.7	2	Not Detected	Not Detected	Not Detected	Not Detected	Not Detected	Not Detected	2		1141	PARK7	ENST00000377491.5	7	PARK7	ENST00000377491.5	6	PARK7	ENST00000377491.5	8	7
1142	UBIAD1	ENST00000376810.5	2	UBIAD1	ENST00000376810.5	7	UBIAD1	ENST00000376810.5	9	6		1142	PARK7	ENST00000338639.10	191	Not Detected	Not Detected	Not Detected	Not Detected	Not Detected	Not Detected	191
1143	DISP3	ENST00000294484.7	28	DISP3	ENST00000294484.7	11	DISP3	ENST00000294484.7	16	18.3333		1143	SLC45A1	ENST00000471889.5	3	Not Detected	Not Detected	Not Detected	SLC45A1	ENST00000471889.5	14	8.5
1144	FBXO44	ENST00000251547.10	8	FBXO44	ENST00000251547.10	13	FBXO44	ENST00000251547.10	26	15.6667		1144	SLC45A1	ENST00000471889.5	118	SLC45A1	ENST00000471889.5	7	SLC45A1	ENST00000471889.5	398	174.333
1145	FBXO44	ENST00000475435.5	2	Not Detected	Not Detected	Not Detected	Not Detected	Not Detected	Not Detected	2		1145	SLC45A1	ENST00000471889.5	13	SLC45A1	ENST00000471889.5	30	SLC45A1	ENST00000471889.5	12	18.3333
1146	FBXO44	ENST00000251546.8	17	FBXO44	ENST00000251546.8	37	FBXO44	ENST00000251546.8	22	25.3333		1146	SLC45A1	ENST00000471889.5	6	SLC45A1	ENST00000471889.5	26	SLC45A1	ENST00000471889.5	15	15.6667
1147	FBXO44	ENST00000376770.5	2	FBXO44	ENST00000376770.5	2	Not Detected	Not Detected	Not Detected	2		1147	SLC45A1	ENST00000471889.5	4	Not Detected	Not Detected	Not Detected	SLC45A1	ENST00000471889.5	4	4
1148	FBXO44	ENST00000376768.5	3	FBXO44	ENST00000376768.5	8	FBXO44	ENST00000376768.5	3	4.66667		1148	SLC45A1	ENST00000289877.8	2	Not Detected	Not Detected	Not Detected	Not Detected	Not Detected	Not Detected	2
1149	FBXO44	ENST00000376762.8	3	FBXO44	ENST00000376762.8	2	FBXO44	ENST00000376762.8	4	3		1149	RERE	ENST00000337907.7	2	Not Detected	Not Detected	Not Detected	Not Detected	Not Detected	Not Detected	2
1150	FBXO44	ENST00000251547.10	6	FBXO44	ENST00000251547.10	174	FBXO44	ENST00000251547.10	87	89		1150	ENO1-AS1	ENST00000442636.1	2	Not Detected	Not Detected	Not Detected	Not Detected	Not Detected	Not Detected	2
1151	FBXO44	ENST00000251547.10	5	FBXO44	ENST00000251547.10	7	FBXO44	ENST00000251547.10	2	4.66667		1151	ENO1-AS1	ENST00000442636.1	4	ENO1-AS1	ENST00000442636.1	3	ENO1-AS1	ENST00000442636.1	5	4
1152	FBXO44	ENST00000475435.5	2	FBXO44	ENST00000475435.5	3	Not Detected	Not Detected	Not Detected	2.5		1152	LNCTAM34A	ENST00000412639.3	5	LNCTAM34A	ENST00000412639.3	3	Not Detected	Not Detected	Not Detected	4
1153	FBXO44	ENST00000376770.5	8	FBXO44	ENST00000376770.5	10	Not Detected	Not Detected	Not Detected	9		1153	H6PD	ENST00000377403.6	4	Not Detected	Not Detected	Not Detected	Not Detected	Not Detected	Not Detected	4
1154	FBXO44	ENST00000376770.5	19	FBXO44	ENST00000376770.5	36	FBXO44	ENST00000376770.5	20	25		1154	H6PD	ENST00000377403.6	2	Not Detected	Not Detected	Not Detected	Not Detected	Not Detected	Not Detected	2
1155	FBXO44	ENST00000425796.5	24	FBXO44	ENST00000425796.5	32	FBXO44	ENST00000425796.5	16	24		1155	H6PD	ENST00000377403.6	2	H6PD	ENST00000377403.6	2	Not Detected	Not Detected	Not Detected	2
1156	FBXO44	ENST00000376762.8	20	FBXO44	ENST00000376762.8	17	FBXO44	ENST00000376762.8	20	19		1156	H6PD	ENST00000495451.1	2	Not Detected	Not Detected	Not Detected	Not Detected	Not Detected	Not Detected	2
1157	FBXO44	ENST00000251547.10	6	Not Detected	Not Detected	Not Detected	Not Detected	Not Detected	Not Detected	6		1157	H6PD	ENST00000377403.6	11	Not Detected	Not Detected	Not Detected	Not Detected	Not Detected	Not Detected	11
1158	FBXO6	ENST00000376753.9	8	FBXO6	ENST00000376753.9	29	FBXO6	ENST00000376753.9	10	15.6667		1158	H6PD	ENST00000377403.6	16	H6PD	ENST00000377403.6	24	H6PD	ENST00000377403.6	41	27
1159	DRAXIN	ENST00000294485.6	2	Not Detected	Not Detected	Not Detected	DRAXIN	ENST00000294485.6	2	2		1159	H6PD	ENST00000377403.6	23	Not Detected	Not Detected	Not Detected	Not Detected	Not Detected	Not Detected	23
1160	AGTRAP	ENST00000376629.8	2	AGTRAP	ENST00000376629.8	3	AGTRAP	ENST00000376629.8	2	2.33333		1160	SPSB1	ENST00000328089.11	6	SPSB1	ENST00000328089.11	54	SPSB1	ENST00000328089.11	27	29
1161	AGTRAP	ENST00000400895.6	3	AGTRAP	ENST00000400895.6	2	Not Detected	Not Detected	Not Detected	2.5		1161	SPSB1	ENST00000377399.2	13	Not Detected	Not Detected	Not Detected	Not Detected	Not Detected	Not Detected	13
1162	AGTRAP	ENST00000494437.1	6	AGTRAP	ENST00000494437.1	7	AGTRAP	ENST00000494437.1	2	5		1162	SPSB1	ENST00000377399.2	2	Not Detected	Not Detected	Not Detected	Not Detected	Not Detected	Not Detected	2
1163	AGTRAP	ENST00000314340.10	7	AGTRAP	ENST00000314340.10	12	AGTRAP	ENST00000314340.10	8	9		1163	SLC25A33	ENST00000302692.7	12	SLC25A33	ENST00000302692.7	13	SLC25A33	ENST00000302692.7	26	17
1164	CLCN6	ENST00000346436.11	327	CLCN6	ENST00000346436.11	1083	CLCN6	ENST00000346436.11	814	741.333		1164	SLC25A33	ENST00000302692.7	3	Not Detected	Not Detected	Not Detected	Not Detected	Not Detected	Not Detected	3
1165	CLCN6	ENST00000346436.11	2	Not Detected	Not Detected	Not Detected	Not Detected	Not Detected	Not Detected	2		1165	SLC25A33	ENST00000302692.7	3	Not Detected	Not Detected	Not Detected	Not Detected	Not Detected	Not Detected	3
1166	CLCN6	ENST00000376491.7	2	Not Detected	Not Detected	Not Detected	Not Detected	Not Detected	Not Detected	2		1166	SLC25A33	ENST00000302692.7	2	Not Detected	Not Detected	Not Detected	Not Detected	Not Detected	Not Detected	2
1167	CLCN6	ENST00000346436.11	5	CLCN6	ENST00000346436.11	5	Not Detected	Not Detected	Not Detected	5		1167	SLC25A33	ENST00000302692.7	2	Not Detected	Not Detected	Not Detected	Not Detected	Not Detected	Not Detected	2
1168	CLCN6	ENST00000346436.11	5	CLCN6	ENST00000346436.11	10	CLCN6	ENST00000346436.11	5	6.66667		1168	SLC25A33	ENST00000302692.7	2	Not Detected	Not Detected	Not Detected	Not Detected	Not Detected	Not Detected	2
1169	CLCN6	ENST00000346436.11	5	CLCN6	ENST00000346436.11	7	CLCN6	ENST00000346436.11	10	7.33333		1169	TMEM201	ENST00000340305.9	2	TMEM201	ENST00000340305.9	12	TMEM201	ENST00000340305.9	24	12.6667
1170	CLCN6	ENST00000346436.11	2	Not Detected	Not Detected	Not Detected	CLCN6	ENST00000346436.11	5	3.5		1170	TMEM201	ENST00000340381.11	12	Not Detected	Not Detected	Not Detected	Not Detected	Not Detected	Not Detected	12
1171	CLCN6	ENST00000346436.11	3	Not Detected	Not Detected	Not Detected	Not Detected	Not Detected	Not Detected	3		1171	PIK3CD	ENST00000377346.9	2	Not Detected	Not Detected	Not Detected	Not Detected	Not Detected	Not Detected	2
1172	CLCN6	ENST00000346436.11	11	CLCN6	ENST00000346436.11	5	CLCN6	ENST00000346436.11	3	6.33333		1172	PIK3CD	ENST00000543390.2	2	Not Detected	Not Detected	Not Detected	Not Detected	Not Detected	Not Detected	2
1173	CLCN6	ENST00000312413.10	4	Not Detected	Not Detected	Not Detected	Not Detected	Not Detected	Not Detected	4		1173	NMNAT1	ENST00000377205.6	3	NMNAT1	ENST00000377205.6	2	NMNAT1	ENST00000377205.6	3	2.66667
1174	CLCN6	ENST00000312413.10	14	Not Detected	Not Detected	Not Detected	Not Detected	Not Detected	Not Detected	14		1174	NMNAT1	ENST00000377205.6	2	Not Detected	Not Detected	Not Detected	Not Detected	Not Detected	Not Detected	2
1175	CLCN6	ENST00000312413.10	3	Not Detected	Not Detected	Not Detected	Not Detected	Not Detected	Not Detected	3		1175	NMNAT1	ENST00000403197.5	6	NMNAT1	ENST00000403197.5	7	NMNAT1	ENST00000403197.5	5	6
1176	PLOD1	ENST00000196061.5	2	Not Detected	Not Detected	Not Detected	Not Detected	Not Detected	Not Detected	2		1176	NMNAT1	ENST00000492735.1	2	Not Detected	Not Detected	Not Detected	Not Detected	Not Detected	Not Detected	2
1177	PLOD1	ENST00000196061.5	2	Not Detected	Not Detected	Not Detected	Not Detected	Not Detected	Not Detected	2		1177	NMNAT1	ENST00000377205.6	2	Not Detected	Not Detected	Not Detected	NMNAT1	ENST00000377205.6	3	2.5
1178	PLOD1	ENST00000196061.5	5	PLOD1	ENST00000196061.5	3	PLOD1	ENST00000196061.5	2	3.33333		1178	RBP7	ENST00000294435.8	56	RBP7	ENST00000294435.8	59	RBP7	ENST00000294435.8	80	65
1179	PLOD1	ENST00000196061.5	5	PLOD1	ENST00000196061.5	4	PLOD1	ENST00000196061.5	3	4		1179	RBP7	ENST00000315901.4	2	Not Detected	Not Detected	Not Detected	RBP7	ENST00000315901.4	4	3
1180	PLOD1	ENST00000196061.5	2	PLOD1	ENST00000196061.5	4	Not Detected	Not Detected	Not Detected	3		1180	RBP7	ENST00000315901.4	2	RBP7	ENST00000315901.4	9	RBP7	ENST00000315901.4	10	7
1181	PLOD1	ENST00000196061.5	2	PLOD1	ENST00000196061.5	7	PLOD1	ENST00000196061.5	4	4.33333		1181	RBP7	ENST00000294435.8	2	Not Detected	Not Detected	Not Detected	Not Detected	Not Detected	Not Detected	2
1182	PLOD1	ENST00000196061.5	13	PLOD1	ENST00000196061.5	16	PLOD1	ENST00000196061.5	22	17		1182	UBE4B	ENST00000253251.12	4	UBE4B	ENST00000253251.12	9	UBE4B	ENST00000253251.12	53	22
1183	PLOD1	ENST00000196061.5	2	PLOD1	ENST00000196061.5	3	PLOD1	ENST00000196061.5	452	152.333		1183	UBE4B	ENST00000343090.11	2	Not Detected	Not Detected	Not Detected	Not Detected	Not Detected	Not Detected	2
1184	PLOD1	ENST00000196061.5	3	PLOD1	ENST00000196061.5	4	PLOD1	ENST00000196061.5	4	3.66667		1184	UBE4B	ENST00000672724.1	2	UBE4B	ENST00000672724.1	2	UBE4B	ENST00000672724.1	3	2.33333
1185	PLOD1	ENST00000449038.5	4	PLOD1	ENST00000449038.5	8	Not Detected	Not Detected	Not Detected	6		1185	UBE4B	ENST00000343090.11	4	Not Detected	Not Detected	Not Detected	Not Detected	Not Detected	Not Detected	4
1186	PLOD1	ENST00000196061.5	2	Not Detected	Not Detected	Not Detected	Not Detected	Not Detected	Not Detected	2		1186	UBE4B	ENST00000343090.11	2	Not Detected	Not Detected	Not Detected	Not Detected	Not Detected	Not Detected	2
1187	PLOD1	ENST00000196061.5	2	Not Detected	Not Detected	Not Detected	Not Detected	Not Detected	Not Detected	2		1187	UBE4B	ENST00000672724.1	4	Not Detected	Not Detected	Not Detected	UBE4B	ENST00000672724.1	6	5
1188	PLOD1	ENST00000196061.5	2	Not Detected	Not Detected	Not Detected	Not Detected	Not Detected	Not Detected	2		1188	UBE4B	ENST00000488228.1	2	Not Detected	Not Detected	Not Detected	Not Detected	Not Detected	Not Detected	2
1189	PLOD1	ENST00000196061.5	2	Not Detected	Not Detected	Not Detected	Not Detected	Not Detected	Not Detected	2		1189	UBE4B	ENST00000343090.11	6	Not Detected	Not Detected	Not Detected	Not Detected	Not Detected	Not Detected	6
1190	MFN2	ENST00000412236.1	2	Not Detected	Not Detected	Not Detected	Not Detected	Not Detected	Not Detected	2		1190	UBE4B	ENST00000343090.11	10	Not Detected	Not Detected	Not Detected	Not Detected	Not Detected	Not Detected	10
1191	MFN2	ENST00000490079.5	3	Not Detected	Not Detected	Not Detected	MFN2	ENST00000490079.5	2	2.5		1191	KIF1B	ENST00000377086.5	2	KIF1B	ENST00000377086.5	12	Not Detected	Not Detected	Not Detected	7
1192	MFN2	ENST00000412236.1	69	MFN2	ENST00000412236.1	173	MFN2	ENST00000412236.1	372	204.667		1192	KIF1B	ENST00000377093.8	2	Not Detected	Not Detected	Not Detected	KIF1B	ENST00000377093.8	3	2.5
1193	MFN2	ENST00000235329.9	604	MFN2	ENST00000235329.9	1418	MFN2	ENST00000235329.9	1168	1063.33		1193	KIF1B	ENST00000377086.5	52	KIF1B	ENST00000377086.5	138	KIF1B	ENST00000377086.5	156	115.333
1194	MFN2	ENST00000235329.9	2	Not Detected	Not Detected	Not Detected	Not Detected	Not Detected	Not Detected	2		1194	KIF1B	ENST00000377093.8	12	KIF1B	ENST00000377093.8	19	KIF1B	ENST00000377093.8	25	18.6667
1195	MFN2	ENST00000444836.5	178	MFN2	ENST00000444836.5	467	MFN2	ENST00000444836.5	380	341.667		1195	KIF1B	ENST00000377086.5	3	Not Detected	Not Detected	Not Detected	Not Detected	Not Detected	Not Detected	3
1196	MFN2	ENST00000444836.5	2	Not Detected	Not Detected	Not Detected	Not Detected	Not Detected	Not Detected	2		1196	KIF1B	ENST00000377093.8	20	KIF1B	ENST00000377093.8	9	KIF1B	ENST00000377093.8	33	20.6667
1197	MFN2	ENST00000412236.1	2	Not Detected	Not Detected	Not Detected	MFN2	ENST00000412236.1	2	2		1197	KIF1B	ENST00000377086.5	30	KIF1B	ENST00000377086.5	38	KIF1B	ENST00000377086.5	25	31
1198	MFN2	ENST00000235329.9	2	Not Detected	Not Detected	Not Detected	Not Detected	Not Detected	Not Detected	2		1198	KIF1B	ENST00000377093.8	4	KIF1B	ENST00000377093.8	3	Not Detected	Not Detected	Not Detected	3.5
1199	MFN2	ENST00000235329.9	2	MFN2	ENST00000235329.9	3	Not Detected	Not Detected	Not Detected	2.5		1199	KIF1B	ENST00000377086.5	2	KIF1B	ENST00000377086.5	4	KIF1B	ENST00000377086.5	7	4.33333
1200	MFN2	ENST00000235329.9	6	MFN2	ENST00000235329.9	18	MFN2	ENST00000235329.9	14	12.6667		1200	KIF1B	ENST00000377083.5	2	Not Detected	Not Detected	Not Detected	Not Detected	Not Detected	Not Detected	2
1201	MFN2	ENST00000497302.1	4	MFN2	ENST00000497302.1	8	MFN2	ENST00000497302.1	2	4.66667		1201	KIF1B	ENST00000377086.5	3	Not Detected	Not Detected	Not Detected	Not Detected	Not Detected	Not Detected	3
1202	MFN2	ENST00000235329.9	4	Not Detected	Not Detected	Not Detected	MFN2	ENST00000235329.9	13	8.5		1202	KIF1B	ENST00000377081.5	6	Not Detected	Not Detected	Not Detected	Not Detected	Not Detected	Not Detected	6
1203	MFN2	ENST00000235329.9	3	Not Detected	Not Detected	Not Detected	Not Detected	Not Detected	Not Detected	3		1203	KIF1B	ENST00000377086.5	2	Not Detected	Not Detected	Not Detected	Not Detected	Not Detected	Not Detected	2
1204	MFN2	ENST00000235329.9	4	Not Detected	Not Detected	Not Detected	Not Detected	Not Detected	Not Detected	4		1204	KIF1B	ENST00000620295.2	4	KIF1B	ENST00000620295.2	2	Not Detected	Not Detected	Not Detected	3
1205	MFN2	ENST00000484391.5	2	Not Detected	Not Detected	Not Detected	Not Detected	Not Detected	Not Detected	2		1205	KIF1B	ENST00000377093.8	2	Not Detected	Not Detected	Not Detected	KIF1B	ENST00000377093.8	15	8.5
1206	MFN2	ENST00000235329.9	7	Not Detected	Not Detected	Not Detected	Not Detected	Not Detected	Not Detected	7		1206	RNU6-37P	ENST00000362692.1	2	Not Detected	Not Detected	Not Detected	Not Detected	Not Detected	Not Detected	2
1207	MFN2	ENST00000444836.5	2	Not Detected	Not Detected	Not Detected	Not Detected	Not Detected	Not Detected	2		1207	KIF1B	ENST00000377093.8	2	Not Detected	Not Detected	Not Detected	Not Detected	Not Detected	Not Detected	2
1208	MFN2	ENST00000444836.5	17	MFN2	ENST00000444836.5	49	MFN2	ENST00000444836.5	2	22.6667		1208	KIF1B	ENST00000377086.5	2	Not Detected	Not Detected	Not Detected	Not Detected	Not Detected	Not Detected	2
1209	MIIP	ENST00000235332.6	2	MIIP	ENST00000235332.6	3	MIIP	ENST00000235332.6	3	2.66667		1209	KIF1B	ENST00000263934.10	2	Not Detected	Not Detected	Not Detected	Not Detected	Not Detected	Not Detected	2
1210	MIIP	ENST00000235332.6	3	MIIP	ENST00000235332.6	100	MIIP	ENST00000235332.6	4	35.6667		1210	KIF1B	ENST00000263934.10	2	Not Detected	Not Detected	Not Detected	Not Detected	Not Detected	Not Detected	2
1211	MIIP	ENST00000498685.5	9	MIIP	ENST00000498685.5	7	MIIP	ENST00000498685.5	7	7.66667		1211	KIF1B	ENST00000377086.5	2	Not Detected	Not Detected	Not Detected	Not Detected	Not Detected	Not Detected	2
1212	MIIP	ENST00000466860.5	13	MIIP	ENST00000466860.5	15	MIIP	ENST00000466860.5	13	13.6667		1212	KIF1B	ENST00000377086.5	2	Not Detected	Not Detected	Not Detected	Not Detected	Not Detected	Not Detected	2
1213	TNFRSF1B	ENST00000376259.7	25	TNFRSF1B	ENST00000376259.7	164	TNFRSF1B	ENST00000376259.7	127	105.333		1213	KIF1B	ENST00000377086.5	3	Not Detected	Not Detected	Not Detected	Not Detected	Not Detected	Not Detected	3
1214	VPS13D	ENST00000613099.4	4	Not Detected	Not Detected	Not Detected	Not Detected	Not Detected	Not Detected	4		1214	KIF1B	ENST00000635499.1	3	KIF1B	ENST00000635499.1	5	Not Detected	Not Detected	Not Detected	4
1215	VPS13D	ENST00000613099.4	2	Not Detected	Not Detected	Not Detected	Not Detected	Not Detected	Not Detected	2		1215	KIF1B	ENST00000377086.5	54	Not Detected	Not Detected	Not Detected	Not Detected	Not Detected	Not Detected	54
1216	DHRS3	ENST00000616661.5	2	Not Detected	Not Detected	Not Detected	Not Detected	Not Detected	Not Detected	2		1216	KIF1B	ENST00000620295.2	2	Not Detected	Not Detected	Not Detected	Not Detected	Not Detected	Not Detected	2
1217	PDPN	ENST00000294489.10	2	PDPN	ENST00000294489.10	24	PDPN	ENST00000294489.10	2	9.33333		1217	KIF1B	ENST00000620295.2	25	KIF1B	ENST00000620295.2	11	Not Detected	Not Detected	Not Detected	18
1218	PDPN	ENST00000376057.8	14	PDPN	ENST00000376057.8	4	PDPN	ENST00000376057.8	10	9.33333		1218	KIF1B	ENST00000377086.5	35	Not Detected	Not Detected	Not Detected	Not Detected	Not Detected	Not Detected	35
1219	PRDM2	ENST00000505823.5	3	PRDM2	ENST00000505823.5	6	Not Detected	Not Detected	Not Detected	4.5		1219	KIF1B	ENST00000377086.5	148	Not Detected	Not Detected	Not Detected	Not Detected	Not Detected	Not Detected	148
1220	PRDM2	ENST00000343137.8	4	Not Detected	Not Detected	Not Detected	Not Detected	Not Detected	Not Detected	4		1220	AL139424.3	ENST00000641117.1	3	AL139424.3	ENST00000641117.1	6	AL139424.3	ENST00000641117.1	2	3.66667
1221	PRDM2	ENST00000235372.11	9	Not Detected	Not Detected	Not Detected	Not Detected	Not Detected	Not Detected	9		1221	AL139424.3	ENST00000641117.1	6	AL139424.3	ENST00000641117.1	4	Not Detected	Not Detected	Not Detected	5
1222	KAZN	ENST00000376030.7	4	Not Detected	Not Detected	Not Detected	Not Detected	Not Detected	Not Detected	4		1222	PGD	ENST00000270776.13	3	Not Detected	Not Detected	Not Detected	Not Detected	Not Detected	Not Detected	3
1223	KAZN	ENST00000376030.7	6	KAZN	ENST00000376030.7	3	Not Detected	Not Detected	Not Detected	4.5		1223	PGD	ENST00000270776.13	19	PGD	ENST00000270776.13	97	PGD	ENST00000270776.13	85	67
1224	KAZN	ENST00000376030.7	2	Not Detected	Not Detected	Not Detected	Not Detected	Not Detected	Not Detected	2		1224	PGD	ENST00000465632.5	2	PGD	ENST00000465632.5	2	Not Detected	Not Detected	Not Detected	2
1225	EFHD2	ENST00000375980.9	17	EFHD2	ENST00000375980.9	73	EFHD2	ENST00000375980.9	35	41.6667		1225	PGD	ENST00000270776.13	29	Not Detected	Not Detected	Not Detected	Not Detected	Not Detected	Not Detected	29
1226	PLEKHM2	ENST00000642363.1	3	PLEKHM2	ENST00000642363.1	6	PLEKHM2	ENST00000642363.1	4	4.33333		1226	CENPS	ENST00000477755.1	3	Not Detected	Not Detected	Not Detected	Not Detected	Not Detected	Not Detected	3
1227	PLEKHM2	ENST00000375799.8	51	PLEKHM2	ENST00000375799.8	343	PLEKHM2	ENST00000375799.8	592	328.667		1227	CORT	ENST00000377049.3	2	Not Detected	Not Detected	Not Detected	Not Detected	Not Detected	Not Detected	2
1228	PLEKHM2	ENST00000375793.2	56	PLEKHM2	ENST00000375793.2	87	PLEKHM2	ENST00000375793.2	94	79		1228	CENPS	ENST00000477755.1	5	CENPS	ENST00000477755.1	5	CENPS	ENST00000477755.1	7	5.66667
1229	PLEKHM2	ENST00000642363.1	2	Not Detected	Not Detected	Not Detected	Not Detected	Not Detected	Not Detected	2		1229	CENPS	ENST00000477755.1	4	CENPS	ENST00000477755.1	2	CENPS	ENST00000477755.1	10	5.33333
1230	PLEKHM2	ENST00000375799.8	2	Not Detected	Not Detected	Not Detected	Not Detected	Not Detected	Not Detected	2		1230	CENPS	ENST00000477755.1	14	CENPS	ENST00000477755.1	4	CENPS	ENST00000477755.1	2	6.66667
1231	PLEKHM2	ENST00000375793.2	2	Not Detected	Not Detected	Not Detected	Not Detected	Not Detected	Not Detected	2		1231	CENPS	ENST00000477755.1	6	CENPS	ENST00000477755.1	4	CENPS	ENST00000477755.1	2	4
1232	PLEKHM2	ENST00000375793.2	4	Not Detected	Not Detected	Not Detected	PLEKHM2	ENST00000375793.2	2	3		1232	PEX14	ENST00000356607.9	196	PEX14	ENST00000356607.9	2	PEX14	ENST00000356607.9	545	247.667
1233	FBLIM1	ENST00000375771.5	3	Not Detected	Not Detected	Not Detected	Not Detected	Not Detected	Not Detected	3		1233	PEX14	ENST00000356607.9	13	PEX14	ENST00000356607.9	28	PEX14	ENST00000356607.9	31	24
1234	FBLIM1	ENST00000502638.5	2	Not Detected	Not Detected	Not Detected	Not Detected	Not Detected	Not Detected	2		1234	PEX14	ENST00000356607.9	6	PEX14	ENST00000356607.9	17	PEX14	ENST00000356607.9	14	12.3333
1235	FBLIM1	ENST00000375766.8	6	Not Detected	Not Detected	Not Detected	FBLIM1	ENST00000375766.8	12	9		1235	PEX14	ENST00000356607.9	13	Not Detected	Not Detected	Not Detected	Not Detected	Not Detected	Not Detected	13
1236	SPEN	ENST00000375759.8	2	Not Detected	Not Detected	Not Detected	Not Detected	Not Detected	Not Detected	2		1236	PEX14	ENST00000356607.9	2	Not Detected	Not Detected	Not Detected	Not Detected	Not Detected	Not Detected	2
1237	SPEN	ENST00000375759.8	13	SPEN	ENST00000375759.8	143	SPEN	ENST00000375759.8	83	79.6667		1237	TARDBP	ENST00000240185.7	3	Not Detected	Not Detected	Not Detected	Not Detected	Not Detected	Not Detected	3
1238	SRARP	ENST00000329454.2	2	SRARP	ENST00000329454.2	14	SRARP	ENST00000329454.2	2	6		1238	TARDBP	ENST00000240185.7	2	Not Detected	Not Detected	Not Detected	Not Detected	Not Detected	Not Detected	2
1239	SZRD1	ENST00000401088.9	239	SZRD1	ENST00000401088.9	590	SZRD1	ENST00000401088.9	413	414		1239	TARDBP	ENST00000240185.7	17	TARDBP	ENST00000240185.7	20	TARDBP	ENST00000240185.7	32	23
1240	SZRD1	ENST00000492354.1	364	SZRD1	ENST00000492354.1	640	Not Detected	Not Detected	Not Detected	502		1240	TARDBP	ENST00000621715.4	2	Not Detected	Not Detected	Not Detected	Not Detected	Not Detected	Not Detected	2
1241	SZRD1	ENST00000401089.3	2	SZRD1	ENST00000401089.3	5	SZRD1	ENST00000401089.3	508	171.667		1241	AL109811.2	ENST00000607145.1	2	Not Detected	Not Detected	Not Detected	AL109811.2	ENST00000607145.1	2	2
1242	SZRD1	ENST00000401089.3	2	Not Detected	Not Detected	Not Detected	Not Detected	Not Detected	Not Detected	2		1242	EXOSC10-AS1	ENST00000435388.1	13	EXOSC10-AS1	ENST00000435388.1	4	EXOSC10-AS1	ENST00000435388.1	9	8.66667
1243	SZRD1	ENST00000401089.3	2	Not Detected	Not Detected	Not Detected	Not Detected	Not Detected	Not Detected	2		1243	EXOSC10-AS1	ENST00000447600.1	16	EXOSC10-AS1	ENST00000447600.1	9	EXOSC10-AS1	ENST00000447600.1	10	11.6667
1244	SZRD1	ENST00000401088.9	2	Not Detected	Not Detected	Not Detected	SZRD1	ENST00000401088.9	2	2		1244	UBIAD1	ENST00000376810.5	13	UBIAD1	ENST00000376810.5	13	UBIAD1	ENST00000376810.5	14	13.3333
1245	SZRD1	ENST00000472461.1	3	Not Detected	Not Detected	Not Detected	Not Detected	Not Detected	Not Detected	3		1245	DISP3	ENST00000294484.7	2	Not Detected	Not Detected	Not Detected	Not Detected	Not Detected	Not Detected	2
1246	NECAP2	ENST00000337132.10	71	NECAP2	ENST00000337132.10	105	NECAP2	ENST00000337132.10	64	80		1246	FBXO44	ENST00000251547.10	2	Not Detected	Not Detected	Not Detected	Not Detected	Not Detected	Not Detected	2
1247	MST1P2	ENST00000457982.3	2	Not Detected	Not Detected	Not Detected	Not Detected	Not Detected	Not Detected	2		1247	FBXO44	ENST00000251546.8	36	FBXO44	ENST00000251546.8	376	FBXO44	ENST00000251546.8	594	335.333
1248	CROCC	ENST00000375541.10	2	Not Detected	Not Detected	Not Detected	Not Detected	Not Detected	Not Detected	2		1248	FBXO44	ENST00000475435.5	2	Not Detected	Not Detected	Not Detected	Not Detected	Not Detected	Not Detected	2
1249	ARHGEF10L	ENST00000361221.8	3	Not Detected	Not Detected	Not Detected	Not Detected	Not Detected	Not Detected	3		1249	FBXO44	ENST00000251547.10	11	FBXO44	ENST00000251547.10	48	FBXO44	ENST00000251547.10	53	37.3333
1250	ARHGEF10L	ENST00000361221.8	2	Not Detected	Not Detected	Not Detected	Not Detected	Not Detected	Not Detected	2		1250	FBXO44	ENST00000251546.8	7	FBXO44	ENST00000251546.8	3	FBXO44	ENST00000251546.8	4	4.66667
1251	ARHGEF10L	ENST00000361221.8	2	ARHGEF10L	ENST00000361221.8	28	Not Detected	Not Detected	Not Detected	15		1251	FBXO44	ENST00000376768.5	4	FBXO44	ENST00000376768.5	3	FBXO44	ENST00000376768.5	6	4.33333
1252	ARHGEF10L	ENST00000361221.8	3	Not Detected	Not Detected	Not Detected	Not Detected	Not Detected	Not Detected	3		1252	FBXO44	ENST00000425796.5	12	FBXO44	ENST00000425796.5	29	FBXO44	ENST00000425796.5	22	21
1253	ARHGEF10L	ENST00000375415.5	14	ARHGEF10L	ENST00000375415.5	32	ARHGEF10L	ENST00000375415.5	20	22		1253	FBXO44	ENST00000376768.5	4	Not Detected	Not Detected	Not Detected	Not Detected	Not Detected	Not Detected	4
1254	ARHGEF10L	ENST00000361221.8	7	ARHGEF10L	ENST00000361221.8	24	ARHGEF10L	ENST00000361221.8	46	25.6667		1254	FBXO44	ENST00000376770.5	6	Not Detected	Not Detected	Not Detected	FBXO44	ENST00000376770.5	4	5
1255	ARHGEF10L	ENST00000466782.1	5	Not Detected	Not Detected	Not Detected	Not Detected	Not Detected	Not Detected	5		1255	FBXO44	ENST00000376770.5	3	Not Detected	Not Detected	Not Detected	Not Detected	Not Detected	Not Detected	3
1256	ARHGEF10L	ENST00000361221.8	3	Not Detected	Not Detected	Not Detected	Not Detected	Not Detected	Not Detected	3		1256	FBXO44	ENST00000376770.5	11	FBXO44	ENST00000376770.5	6	FBXO44	ENST00000376770.5	10	9
1257	ARHGEF10L	ENST00000361221.8	7	Not Detected	Not Detected	Not Detected	Not Detected	Not Detected	Not Detected	7		1257	FBXO44	ENST00000376762.8	8	Not Detected	Not Detected	Not Detected	FBXO44	ENST00000376762.8	7	7.5
1258	ARHGEF10L	ENST00000361221.8	2	Not Detected	Not Detected	Not Detected	Not Detected	Not Detected	Not Detected	2		1258	FBXO44	ENST00000376770.5	4	Not Detected	Not Detected	Not Detected	Not Detected	Not Detected	Not Detected	4
1259	ARHGEF10L	ENST00000469726.5	2	Not Detected	Not Detected	Not Detected	Not Detected	Not Detected	Not Detected	2		1259	FBXO44	ENST00000376770.5	14	FBXO44	ENST00000376770.5	40	FBXO44	ENST00000376770.5	22	25.3333
1260	ARHGEF10L	ENST00000469726.5	2	Not Detected	Not Detected	Not Detected	Not Detected	Not Detected	Not Detected	2		1260	FBXO44	ENST00000251547.10	213	FBXO44	ENST00000251547.10	248	FBXO44	ENST00000251547.10	291	250.667
1261	ARHGEF10L	ENST00000375408.7	12	ARHGEF10L	ENST00000375408.7	14	ARHGEF10L	ENST00000375408.7	10	12		1261	FBXO44	ENST00000251547.10	2	Not Detected	Not Detected	Not Detected	Not Detected	Not Detected	Not Detected	2
1262	ARHGEF10L	ENST00000361221.8	2	Not Detected	Not Detected	Not Detected	Not Detected	Not Detected	Not Detected	2		1262	FBXO44	ENST00000475435.5	10	FBXO44	ENST00000475435.5	5	FBXO44	ENST00000475435.5	6	7
1263	IGSF21	ENST00000251296.4	2	Not Detected	Not Detected	Not Detected	Not Detected	Not Detected	Not Detected	2		1263	FBXO44	ENST00000376768.5	4	Not Detected	Not Detected	Not Detected	Not Detected	Not Detected	Not Detected	4
1264	IGSF21	ENST00000251296.4	5	IGSF21	ENST00000251296.4	38	IGSF21	ENST00000251296.4	11	18		1264	FBXO44	ENST00000376762.8	2	FBXO44	ENST00000376762.8	18	FBXO44	ENST00000376762.8	13	11
1265	PAX7	ENST00000420770.7	2	PAX7	ENST00000420770.7	9	PAX7	ENST00000420770.7	13	8		1265	FBXO44	ENST00000251547.10	2	Not Detected	Not Detected	Not Detected	Not Detected	Not Detected	Not Detected	2
1266	MRTO4	ENST00000330263.5	5	MRTO4	ENST00000330263.5	9	MRTO4	ENST00000330263.5	3	5.66667		1266	FBXO44	ENST00000251547.10	2	Not Detected	Not Detected	Not Detected	Not Detected	Not Detected	Not Detected	2
1267	MRTO4	ENST00000330263.5	5	MRTO4	ENST00000330263.5	5	Not Detected	Not Detected	Not Detected	5		1267	FBXO44	ENST00000376770.5	18	FBXO44	ENST00000376770.5	7	FBXO44	ENST00000376770.5	12	12.3333
1268	SLC66A1	ENST00000375155.7	2	Not Detected	Not Detected	Not Detected	Not Detected	Not Detected	Not Detected	2		1268	FBXO44	ENST00000376768.5	13	FBXO44	ENST00000376768.5	26	FBXO44	ENST00000376768.5	17	18.6667
1269	SLC66A1	ENST00000375153.8	2	SLC66A1	ENST00000375153.8	9	SLC66A1	ENST00000375153.8	2	4.33333		1269	FBXO44	ENST00000376760.5	2	Not Detected	Not Detected	Not Detected	Not Detected	Not Detected	Not Detected	2
1270	SLC66A1	ENST00000375155.7	2	Not Detected	Not Detected	Not Detected	SLC66A1	ENST00000375155.7	2	2		1270	FBXO44	ENST00000251547.10	2	Not Detected	Not Detected	Not Detected	Not Detected	Not Detected	Not Detected	2
1271	SLC66A1	ENST00000432465.1	11	SLC66A1	ENST00000432465.1	12	SLC66A1	ENST00000432465.1	4	9		1271	FBXO44	ENST00000376762.8	7	Not Detected	Not Detected	Not Detected	FBXO44	ENST00000376762.8	6	6.5
1272	SLC66A1	ENST00000375155.7	7	SLC66A1	ENST00000375155.7	11	SLC66A1	ENST00000375155.7	4	7.33333		1272	FBXO44	ENST00000376760.5	7	FBXO44	ENST00000376760.5	7	FBXO44	ENST00000376760.5	7	7
1273	SLC66A1	ENST00000432465.1	2	Not Detected	Not Detected	Not Detected	Not Detected	Not Detected	Not Detected	2		1273	FBXO44	ENST00000376770.5	7	FBXO44	ENST00000376770.5	2	FBXO44	ENST00000376770.5	5	4.66667
1274	MICOS10	ENST00000322753.7	2	Not Detected	Not Detected	Not Detected	Not Detected	Not Detected	Not Detected	2		1274	FBXO44	ENST00000376770.5	4	Not Detected	Not Detected	Not Detected	Not Detected	Not Detected	Not Detected	4
1275	NBL1	ENST00000602662.1	2	NBL1	ENST00000602662.1	51	NBL1	ENST00000602662.1	26	26.3333		1275	FBXO44	ENST00000251546.8	2	Not Detected	Not Detected	Not Detected	Not Detected	Not Detected	Not Detected	2
1276	MICOS10	ENST00000322753.7	4	MICOS10	ENST00000322753.7	2	MICOS10	ENST00000322753.7	2	2.66667		1276	FBXO44	ENST00000251547.10	32	Not Detected	Not Detected	Not Detected	Not Detected	Not Detected	Not Detected	32
1277	NBL1	ENST00000621723.4	2	NBL1	ENST00000621723.4	2	Not Detected	Not Detected	Not Detected	2		1277	FBXO44	ENST00000471895.1	2	Not Detected	Not Detected	Not Detected	Not Detected	Not Detected	Not Detected	2
1278	NBL1	ENST00000375136.7	2	Not Detected	Not Detected	Not Detected	Not Detected	Not Detected	Not Detected	2		1278	FBXO44	ENST00000251546.8	356	Not Detected	Not Detected	Not Detected	Not Detected	Not Detected	Not Detected	356
1279	NBL1	ENST00000375136.7	23	NBL1	ENST00000375136.7	18	Not Detected	Not Detected	Not Detected	20.5		1279	FBXO6	ENST00000376753.9	68	FBXO6	ENST00000376753.9	48	FBXO6	ENST00000376753.9	76	64
1280	UBXN10	ENST00000375099.4	3	UBXN10	ENST00000375099.4	16	UBXN10	ENST00000375099.4	10	9.66667		1280	FBXO6	ENST00000376753.9	3	Not Detected	Not Detected	Not Detected	FBXO6	ENST00000376753.9	4	3.5
1281	PINK1	ENST00000321556.5	16	PINK1	ENST00000321556.5	25	PINK1	ENST00000321556.5	17	19.3333		1281	FBXO6	ENST00000376753.9	15	Not Detected	Not Detected	Not Detected	FBXO6	ENST00000376753.9	9	12
1282	NBPF3	ENST00000486229.5	2	Not Detected	Not Detected	Not Detected	Not Detected	Not Detected	Not Detected	2		1282	FBXO6	ENST00000376753.9	2	Not Detected	Not Detected	Not Detected	Not Detected	Not Detected	Not Detected	2
1283	NBPF3	ENST00000619554.1	6	NBPF3	ENST00000619554.1	10	NBPF3	ENST00000619554.1	12	9.33333		1283	DRAXIN	ENST00000294485.6	2	Not Detected	Not Detected	Not Detected	Not Detected	Not Detected	Not Detected	2
1284	NBPF3	ENST00000619554.1	3	NBPF3	ENST00000619554.1	6	NBPF3	ENST00000619554.1	8	5.66667		1284	AGTRAP	ENST00000376629.8	53	AGTRAP	ENST00000376629.8	34	AGTRAP	ENST00000376629.8	2	29.6667
1285	ALPL	ENST00000374840.8	9	ALPL	ENST00000374840.8	26	ALPL	ENST00000374840.8	16	17		1285	AGTRAP	ENST00000314340.10	291	AGTRAP	ENST00000314340.10	189	AGTRAP	ENST00000314340.10	3	161
1286	ALPL	ENST00000540617.5	2	ALPL	ENST00000540617.5	5	Not Detected	Not Detected	Not Detected	3.5		1286	AGTRAP	ENST00000400895.6	16	AGTRAP	ENST00000400895.6	7	AGTRAP	ENST00000400895.6	12	11.6667
1287	ALPL	ENST00000374840.8	84	ALPL	ENST00000374840.8	53	ALPL	ENST00000374840.8	56	64.3333		1287	AGTRAP	ENST00000452018.6	2	AGTRAP	ENST00000452018.6	4	Not Detected	Not Detected	Not Detected	3
1288	LINC00339	ENST00000416769.2	2	LINC00339	ENST00000416769.2	4	Not Detected	Not Detected	Not Detected	3		1288	AGTRAP	ENST00000314340.10	4	AGTRAP	ENST00000314340.10	36	Not Detected	Not Detected	Not Detected	20
1289	CDC42	ENST00000656825.1	14	CDC42	ENST00000656825.1	16	CDC42	ENST00000656825.1	19	16.3333		1289	AGTRAP	ENST00000314340.10	2	Not Detected	Not Detected	Not Detected	Not Detected	Not Detected	Not Detected	2
1290	CDC42	ENST00000315554.13	3	CDC42	ENST00000315554.13	11	CDC42	ENST00000315554.13	7	7		1290	AGTRAP	ENST00000376629.8	2	Not Detected	Not Detected	Not Detected	Not Detected	Not Detected	Not Detected	2
1291	ZBTB40	ENST00000375647.5	2	ZBTB40	ENST00000375647.5	33	ZBTB40	ENST00000375647.5	3	12.6667		1291	AGTRAP	ENST00000471765.1	2	Not Detected	Not Detected	Not Detected	Not Detected	Not Detected	Not Detected	2
1292	ZBTB40	ENST00000404138.5	3	Not Detected	Not Detected	Not Detected	Not Detected	Not Detected	Not Detected	3		1292	CLCN6	ENST00000376497.7	2	Not Detected	Not Detected	Not Detected	Not Detected	Not Detected	Not Detected	2
1293	C1QA	ENST00000374642.8	12	C1QA	ENST00000374642.8	25	C1QA	ENST00000374642.8	14	17		1293	CLCN6	ENST00000346436.11	12	CLCN6	ENST00000346436.11	6	CLCN6	ENST00000346436.11	6	8
1294	C1QA	ENST00000374642.8	2	C1QA	ENST00000374642.8	2	Not Detected	Not Detected	Not Detected	2		1294	CLCN6	ENST00000346436.11	2	Not Detected	Not Detected	Not Detected	Not Detected	Not Detected	Not Detected	2
1295	C1QC	ENST00000374640.9	27	C1QC	ENST00000374640.9	67	C1QC	ENST00000374640.9	40	44.6667		1295	CLCN6	ENST00000346436.11	11	CLCN6	ENST00000346436.11	480	CLCN6	ENST00000346436.11	621	370.667
1296	C1QB	ENST00000509305.6	2	Not Detected	Not Detected	Not Detected	Not Detected	Not Detected	Not Detected	2		1296	CLCN6	ENST00000312413.10	29	Not Detected	Not Detected	Not Detected	Not Detected	Not Detected	Not Detected	29
1297	C1QB	ENST00000509305.6	3	C1QB	ENST00000509305.6	32	C1QB	ENST00000509305.6	7	14		1297	CLCN6	ENST00000312413.10	3	Not Detected	Not Detected	Not Detected	Not Detected	Not Detected	Not Detected	3
1298	EPHB2	ENST00000374632.7	2	Not Detected	Not Detected	Not Detected	Not Detected	Not Detected	Not Detected	2		1298	PLOD1	ENST00000196061.5	2	PLOD1	ENST00000196061.5	93	Not Detected	Not Detected	Not Detected	47.5
1299	EPHB2	ENST00000465676.1	2	EPHB2	ENST00000465676.1	2	EPHB2	ENST00000465676.1	2	2		1299	PLOD1	ENST00000196061.5	3	Not Detected	Not Detected	Not Detected	Not Detected	Not Detected	Not Detected	3
1300	EPHB2	ENST00000400191.7	2	EPHB2	ENST00000400191.7	2	Not Detected	Not Detected	Not Detected	2		1300	PLOD1	ENST00000196061.5	2	Not Detected	Not Detected	Not Detected	Not Detected	Not Detected	Not Detected	2
1301	KDM1A	ENST00000400181.8	2	Not Detected	Not Detected	Not Detected	Not Detected	Not Detected	Not Detected	2		1301	PLOD1	ENST00000196061.5	2	Not Detected	Not Detected	Not Detected	Not Detected	Not Detected	Not Detected	2
1302	ZNF436-AS1	ENST00000335648.3	9	ZNF436-AS1	ENST00000335648.3	24	ZNF436-AS1	ENST00000335648.3	9	14		1302	PLOD1	ENST00000196061.5	331	PLOD1	ENST00000196061.5	841	PLOD1	ENST00000196061.5	531	567.667
1303	RPL11	ENST00000643754.2	14	RPL11	ENST00000643754.2	19	RPL11	ENST00000643754.2	7	13.3333		1303	PLOD1	ENST00000196061.5	2	Not Detected	Not Detected	Not Detected	Not Detected	Not Detected	Not Detected	2
1304	ELOA	ENST00000418390.6	18	ELOA	ENST00000418390.6	57	ELOA	ENST00000418390.6	47	40.6667		1304	PLOD1	ENST00000196061.5	13	Not Detected	Not Detected	Not Detected	Not Detected	Not Detected	Not Detected	13
1305	PITHD1	ENST00000246151.9	27	PITHD1	ENST00000246151.9	224	PITHD1	ENST00000246151.9	92	114.333		1305	PLOD1	ENST00000196061.5	8	PLOD1	ENST00000196061.5	5	PLOD1	ENST00000196061.5	3	5.33333
1306	LYPLA2	ENST00000374502.7	2	Not Detected	Not Detected	Not Detected	Not Detected	Not Detected	Not Detected	2		1306	PLOD1	ENST00000196061.5	14	Not Detected	Not Detected	Not Detected	Not Detected	Not Detected	Not Detected	14
1307	LYPLA2	ENST00000374514.8	25	LYPLA2	ENST00000374514.8	74	LYPLA2	ENST00000374514.8	40	46.3333		1307	PLOD1	ENST00000481933.1	31	Not Detected	Not Detected	Not Detected	Not Detected	Not Detected	Not Detected	31
1308	LYPLA2	ENST00000472213.1	2	LYPLA2	ENST00000472213.1	5	Not Detected	Not Detected	Not Detected	3.5		1308	MFN2	ENST00000412236.1	13	MFN2	ENST00000412236.1	65	MFN2	ENST00000412236.1	92	56.6667
1309	LYPLA2	ENST00000374501.1	2	LYPLA2	ENST00000374501.1	4	Not Detected	Not Detected	Not Detected	3		1309	MFN2	ENST00000235329.9	187	MFN2	ENST00000235329.9	492	MFN2	ENST00000235329.9	842	507
1310	PNRC2	ENST00000334351.8	22	PNRC2	ENST00000334351.8	64	PNRC2	ENST00000334351.8	33	39.6667		1310	MFN2	ENST00000444836.5	82	MFN2	ENST00000444836.5	152	MFN2	ENST00000444836.5	279	171
1311	NIPAL3	ENST00000374399.9	3	NIPAL3	ENST00000374399.9	37	NIPAL3	ENST00000374399.9	27	22.3333		1311	MFN2	ENST00000235329.9	2	Not Detected	Not Detected	Not Detected	Not Detected	Not Detected	Not Detected	2
1312	NIPAL3	ENST00000374399.9	2	NIPAL3	ENST00000374399.9	9	NIPAL3	ENST00000374399.9	2	4.33333		1312	MFN2	ENST00000235329.9	2	Not Detected	Not Detected	Not Detected	Not Detected	Not Detected	Not Detected	2
1313	NIPAL3	ENST00000374399.9	40	NIPAL3	ENST00000374399.9	4	NIPAL3	ENST00000374399.9	98	47.3333		1313	MFN2	ENST00000235329.9	2	Not Detected	Not Detected	Not Detected	Not Detected	Not Detected	Not Detected	2
1314	NIPAL3	ENST00000374399.9	3	NIPAL3	ENST00000374399.9	39	NIPAL3	ENST00000374399.9	3	15		1314	MFN2	ENST00000444836.5	28	Not Detected	Not Detected	Not Detected	Not Detected	Not Detected	Not Detected	28
1315	NIPAL3	ENST00000374399.9	6	NIPAL3	ENST00000374399.9	5	NIPAL3	ENST00000374399.9	5	5.33333		1315	MFN2	ENST00000444836.5	2	Not Detected	Not Detected	Not Detected	Not Detected	Not Detected	Not Detected	2
1316	NIPAL3	ENST00000374399.9	4	NIPAL3	ENST00000374399.9	5	Not Detected	Not Detected	Not Detected	4.5		1316	MFN2	ENST00000444836.5	21	MFN2	ENST00000444836.5	37	Not Detected	Not Detected	Not Detected	29
1317	SRRM1	ENST00000323848.14	2	Not Detected	Not Detected	Not Detected	Not Detected	Not Detected	Not Detected	2		1317	MFN2	ENST00000235329.9	5	Not Detected	Not Detected	Not Detected	Not Detected	Not Detected	Not Detected	5
1318	SRRM1	ENST00000323848.14	4	SRRM1	ENST00000323848.14	20	SRRM1	ENST00000323848.14	18	14		1318	MIIP	ENST00000466860.5	3	MIIP	ENST00000466860.5	15	MIIP	ENST00000466860.5	26	14.6667
1319	SRRM1	ENST00000479034.5	8	SRRM1	ENST00000479034.5	9	SRRM1	ENST00000479034.5	2	6.33333		1319	MIIP	ENST00000460823.1	9	MIIP	ENST00000460823.1	14	MIIP	ENST00000460823.1	21	14.6667
1320	SRRM1	ENST00000479034.5	13	SRRM1	ENST00000479034.5	54	SRRM1	ENST00000479034.5	53	40		1320	MIIP	ENST00000235332.6	3	Not Detected	Not Detected	Not Detected	Not Detected	Not Detected	Not Detected	3
1321	CLIC4	ENST00000374379.9	143	CLIC4	ENST00000374379.9	627	CLIC4	ENST00000374379.9	2	257.333		1321	MIIP	ENST00000235332.6	2	MIIP	ENST00000235332.6	7	MIIP	ENST00000235332.6	7	5.33333
1322	TMEM50A	ENST00000374358.5	11	TMEM50A	ENST00000374358.5	20	TMEM50A	ENST00000374358.5	15	15.3333		1322	MIIP	ENST00000235332.6	4	MIIP	ENST00000235332.6	9	MIIP	ENST00000235332.6	11	8
1323	LDLRAP1	ENST00000374338.4	3	Not Detected	Not Detected	Not Detected	Not Detected	Not Detected	Not Detected	3		1323	MIIP	ENST00000498685.5	4	MIIP	ENST00000498685.5	12	MIIP	ENST00000498685.5	8	8
1324	LDLRAP1	ENST00000374338.4	3	LDLRAP1	ENST00000374338.4	5	LDLRAP1	ENST00000374338.4	7	5		1324	MIIP	ENST00000235332.6	7	MIIP	ENST00000235332.6	43	MIIP	ENST00000235332.6	7	19
1325	LDLRAP1	ENST00000374338.4	7	Not Detected	Not Detected	Not Detected	Not Detected	Not Detected	Not Detected	7		1325	TNFRSF1B	ENST00000376259.7	2	TNFRSF1B	ENST00000376259.7	3	TNFRSF1B	ENST00000376259.7	4	3
1326	LDLRAP1	ENST00000374338.4	7	Not Detected	Not Detected	Not Detected	Not Detected	Not Detected	Not Detected	7		1326	TNFRSF1B	ENST00000376259.7	10	TNFRSF1B	ENST00000376259.7	151	TNFRSF1B	ENST00000376259.7	137	99.3333
1327	LDLRAP1	ENST00000374338.4	2	Not Detected	Not Detected	Not Detected	Not Detected	Not Detected	Not Detected	2		1327	VPS13D	ENST00000620676.6	2	Not Detected	Not Detected	Not Detected	Not Detected	Not Detected	Not Detected	2
1328	LDLRAP1	ENST00000374338.4	8	LDLRAP1	ENST00000374338.4	13	LDLRAP1	ENST00000374338.4	4	8.33333		1328	VPS13D	ENST00000620676.6	2	Not Detected	Not Detected	Not Detected	Not Detected	Not Detected	Not Detected	2
1329	LDLRAP1	ENST00000374338.4	2	Not Detected	Not Detected	Not Detected	Not Detected	Not Detected	Not Detected	2		1329	VPS13D	ENST00000646917.1	2	Not Detected	Not Detected	Not Detected	Not Detected	Not Detected	Not Detected	2
1330	LDLRAP1	ENST00000374338.4	4	Not Detected	Not Detected	Not Detected	Not Detected	Not Detected	Not Detected	4		1330	VPS13D	ENST00000620676.6	2	Not Detected	Not Detected	Not Detected	Not Detected	Not Detected	Not Detected	2
1331	LDLRAP1	ENST00000374338.4	339	LDLRAP1	ENST00000374338.4	580	LDLRAP1	ENST00000374338.4	2	307		1331	VPS13D	ENST00000643711.1	3	Not Detected	Not Detected	Not Detected	VPS13D	ENST00000643711.1	2	2.5
1332	LDLRAP1	ENST00000374338.4	4	Not Detected	Not Detected	Not Detected	Not Detected	Not Detected	Not Detected	4		1332	VPS13D	ENST00000643711.1	2	Not Detected	Not Detected	Not Detected	Not Detected	Not Detected	Not Detected	2
1333	LDLRAP1	ENST00000374338.4	2	Not Detected	Not Detected	Not Detected	Not Detected	Not Detected	Not Detected	2		1333	VPS13D	ENST00000011700.10	3	Not Detected	Not Detected	Not Detected	Not Detected	Not Detected	Not Detected	3
1334	LDLRAP1	ENST00000374338.4	2	LDLRAP1	ENST00000374338.4	4	LDLRAP1	ENST00000374338.4	4	3.33333		1334	VPS13D	ENST00000620676.6	5	Not Detected	Not Detected	Not Detected	Not Detected	Not Detected	Not Detected	5
1335	LDLRAP1	ENST00000374338.4	2	LDLRAP1	ENST00000374338.4	2	Not Detected	Not Detected	Not Detected	2		1335	SNORA59A	ENST00000459326.1	5	Not Detected	Not Detected	Not Detected	Not Detected	Not Detected	Not Detected	5
1336	LDLRAP1	ENST00000374338.4	63	LDLRAP1	ENST00000374338.4	100	LDLRAP1	ENST00000374338.4	81	81.3333		1336	SNORA59A	ENST00000459326.1	31	SNORA59A	ENST00000459326.1	18	SNORA59A	ENST00000459326.1	22	23.6667
1337	LDLRAP1	ENST00000374338.4	8	LDLRAP1	ENST00000374338.4	17	LDLRAP1	ENST00000374338.4	12	12.3333		1337	VPS13D	ENST00000543766.2	13	Not Detected	Not Detected	Not Detected	Not Detected	Not Detected	Not Detected	13
1338	LDLRAP1	ENST00000374338.4	2	LDLRAP1	ENST00000374338.4	6	LDLRAP1	ENST00000374338.4	7	5		1338	VPS13D	ENST00000543766.2	53	Not Detected	Not Detected	Not Detected	Not Detected	Not Detected	Not Detected	53
1339	LDLRAP1	ENST00000374338.4	8	LDLRAP1	ENST00000374338.4	8	LDLRAP1	ENST00000374338.4	6	7.33333		1339	PDPN	ENST00000294489.10	3	Not Detected	Not Detected	Not Detected	PDPN	ENST00000294489.10	12	7.5
1340	MAN1C1	ENST00000374332.8	4	MAN1C1	ENST00000374332.8	6	MAN1C1	ENST00000374332.8	3	4.33333		1340	PDPN	ENST00000294489.10	7	PDPN	ENST00000294489.10	25	PDPN	ENST00000294489.10	2	11.3333
1341	MAN1C1	ENST00000475314.5	2	Not Detected	Not Detected	Not Detected	Not Detected	Not Detected	Not Detected	2		1341	PDPN	ENST00000376057.8	9	PDPN	ENST00000376057.8	3	PDPN	ENST00000376057.8	11	7.66667
1342	SELENON	ENST00000630065.2	3	Not Detected	Not Detected	Not Detected	SELENON	ENST00000630065.2	10	6.5		1342	PRDM2	ENST00000491815.1	9	PRDM2	ENST00000491815.1	13	PRDM2	ENST00000491815.1	9	10.3333
1343	SELENON	ENST00000630065.2	3	SELENON	ENST00000630065.2	3	SELENON	ENST00000630065.2	98	34.6667		1343	PRDM2	ENST00000376048.9	2	Not Detected	Not Detected	Not Detected	PRDM2	ENST00000376048.9	37	19.5
1344	SELENON	ENST00000630065.2	2	Not Detected	Not Detected	Not Detected	Not Detected	Not Detected	Not Detected	2		1344	PRDM2	ENST00000491815.1	4	PRDM2	ENST00000491815.1	3	PRDM2	ENST00000491815.1	4	3.66667
1345	SELENON	ENST00000374315.1	5	Not Detected	Not Detected	Not Detected	Not Detected	Not Detected	Not Detected	5		1345	PRDM2	ENST00000505823.5	2	Not Detected	Not Detected	Not Detected	Not Detected	Not Detected	Not Detected	2
1346	SELENON	ENST00000374315.1	2	Not Detected	Not Detected	Not Detected	Not Detected	Not Detected	Not Detected	2		1346	PRDM2	ENST00000311066.9	2	Not Detected	Not Detected	Not Detected	Not Detected	Not Detected	Not Detected	2
1347	SELENON	ENST00000630065.2	2	Not Detected	Not Detected	Not Detected	Not Detected	Not Detected	Not Detected	2		1347	PRDM2	ENST00000235372.11	3	Not Detected	Not Detected	Not Detected	PRDM2	ENST00000235372.11	55	29
1348	MTFR1L	ENST00000374303.7	3	MTFR1L	ENST00000374303.7	7	Not Detected	Not Detected	Not Detected	5		1348	PRDM2	ENST00000235372.11	5	PRDM2	ENST00000235372.11	3	PRDM2	ENST00000235372.11	2	3.33333
1349	MTFR1L	ENST00000474295.5	19	MTFR1L	ENST00000474295.5	31	MTFR1L	ENST00000474295.5	14	21.3333		1349	PRDM2	ENST00000413440.5	3	Not Detected	Not Detected	Not Detected	Not Detected	Not Detected	Not Detected	3
1350	MTFR1L	ENST00000494293.1	5	MTFR1L	ENST00000494293.1	6	MTFR1L	ENST00000494293.1	8	6.33333		1350	PRDM2	ENST00000413440.5	4	Not Detected	Not Detected	Not Detected	Not Detected	Not Detected	Not Detected	4
1351	MTFR1L	ENST00000374303.7	71	MTFR1L	ENST00000374303.7	151	MTFR1L	ENST00000374303.7	82	101.333		1351	PRDM2	ENST00000235372.11	7	PRDM2	ENST00000235372.11	19	Not Detected	Not Detected	Not Detected	13
1352	MTFR1L	ENST00000374303.7	2	Not Detected	Not Detected	Not Detected	Not Detected	Not Detected	Not Detected	2		1352	PRDM2	ENST00000413440.5	5	Not Detected	Not Detected	Not Detected	Not Detected	Not Detected	Not Detected	5
1353	MTFR1L	ENST00000374301.7	3	MTFR1L	ENST00000374301.7	46	MTFR1L	ENST00000374301.7	21	23.3333		1353	PRDM2	ENST00000235372.11	17	Not Detected	Not Detected	Not Detected	Not Detected	Not Detected	Not Detected	17
1354	MTFR1L	ENST00000466284.1	5	MTFR1L	ENST00000466284.1	10	MTFR1L	ENST00000466284.1	6	7		1354	KAZN	ENST00000636203.1	2	Not Detected	Not Detected	Not Detected	Not Detected	Not Detected	Not Detected	2
1355	MTFR1L	ENST00000474295.5	5	MTFR1L	ENST00000474295.5	7	MTFR1L	ENST00000474295.5	2	4.66667		1355	KAZN	ENST00000636203.1	2	Not Detected	Not Detected	Not Detected	Not Detected	Not Detected	Not Detected	2
1356	MTFR1L	ENST00000526158.5	5	MTFR1L	ENST00000526158.5	17	MTFR1L	ENST00000526158.5	8	10		1356	KAZN	ENST00000636203.1	4	Not Detected	Not Detected	Not Detected	Not Detected	Not Detected	Not Detected	4
1357	MTFR1L	ENST00000374301.7	4	MTFR1L	ENST00000374301.7	5	MTFR1L	ENST00000374301.7	3	4		1357	AL357873.1	ENST00000449215.2	2	Not Detected	Not Detected	Not Detected	Not Detected	Not Detected	Not Detected	2
1358	MTFR1L	ENST00000374301.7	2	MTFR1L	ENST00000374301.7	2	MTFR1L	ENST00000374301.7	2	2		1358	KAZN-AS1	ENST00000670776.1	2	Not Detected	Not Detected	Not Detected	Not Detected	Not Detected	Not Detected	2
1359	MTFR1L	ENST00000374301.7	8	MTFR1L	ENST00000374301.7	19	MTFR1L	ENST00000374301.7	6	11		1359	KAZN-AS1	ENST00000670776.1	2	Not Detected	Not Detected	Not Detected	Not Detected	Not Detected	Not Detected	2
1360	MTFR1L	ENST00000466284.1	4	Not Detected	Not Detected	Not Detected	MTFR1L	ENST00000466284.1	2	3		1360	KAZN	ENST00000636203.1	2	Not Detected	Not Detected	Not Detected	Not Detected	Not Detected	Not Detected	2
1361	MTFR1L	ENST00000464008.6	2	MTFR1L	ENST00000464008.6	6	Not Detected	Not Detected	Not Detected	4		1361	KAZN	ENST00000636203.1	2	Not Detected	Not Detected	Not Detected	Not Detected	Not Detected	Not Detected	2
1362	MTFR1L	ENST00000374300.7	6	MTFR1L	ENST00000374300.7	15	MTFR1L	ENST00000374300.7	10	10.3333		1362	KAZN	ENST00000636203.1	2	Not Detected	Not Detected	Not Detected	Not Detected	Not Detected	Not Detected	2
1363	MTFR1L	ENST00000374300.7	2	MTFR1L	ENST00000374300.7	3	Not Detected	Not Detected	Not Detected	2.5		1363	KAZN	ENST00000636203.1	2	Not Detected	Not Detected	Not Detected	Not Detected	Not Detected	Not Detected	2
1364	MTFR1L	ENST00000374301.7	2	Not Detected	Not Detected	Not Detected	MTFR1L	ENST00000374301.7	2	2		1364	KAZN	ENST00000636203.1	4	KAZN	ENST00000636203.1	2	Not Detected	Not Detected	Not Detected	3
1365	MTFR1L	ENST00000374301.7	2	MTFR1L	ENST00000374301.7	3	Not Detected	Not Detected	Not Detected	2.5		1365	KAZN	ENST00000636203.1	3	Not Detected	Not Detected	Not Detected	Not Detected	Not Detected	Not Detected	3
1366	EXTL1	ENST00000374280.4	5	EXTL1	ENST00000374280.4	2	Not Detected	Not Detected	Not Detected	3.5		1366	KAZN	ENST00000636203.1	3	Not Detected	Not Detected	Not Detected	Not Detected	Not Detected	Not Detected	3
1367	EXTL1	ENST00000374280.4	2	Not Detected	Not Detected	Not Detected	Not Detected	Not Detected	Not Detected	2		1367	KAZN	ENST00000636203.1	2	Not Detected	Not Detected	Not Detected	Not Detected	Not Detected	Not Detected	2
1368	EXTL1	ENST00000374280.4	2	Not Detected	Not Detected	Not Detected	Not Detected	Not Detected	Not Detected	2		1368	KAZN	ENST00000636203.1	4	Not Detected	Not Detected	Not Detected	Not Detected	Not Detected	Not Detected	4
1369	EXTL1	ENST00000374280.4	2	Not Detected	Not Detected	Not Detected	Not Detected	Not Detected	Not Detected	2		1369	KAZN	ENST00000636203.1	2	Not Detected	Not Detected	Not Detected	Not Detected	Not Detected	Not Detected	2
1370	EXTL1	ENST00000374280.4	2	Not Detected	Not Detected	Not Detected	Not Detected	Not Detected	Not Detected	2		1370	KAZN	ENST00000636203.1	2	Not Detected	Not Detected	Not Detected	Not Detected	Not Detected	Not Detected	2
1371	EXTL1	ENST00000374280.4	3	EXTL1	ENST00000374280.4	2	EXTL1	ENST00000374280.4	13	6		1371	KAZN	ENST00000636203.1	2	Not Detected	Not Detected	Not Detected	Not Detected	Not Detected	Not Detected	2
1372	EXTL1	ENST00000374280.4	2	EXTL1	ENST00000374280.4	5	Not Detected	Not Detected	Not Detected	3.5		1372	KAZN	ENST00000636203.1	2	Not Detected	Not Detected	Not Detected	Not Detected	Not Detected	Not Detected	2
1373	EXTL1	ENST00000374280.4	3	Not Detected	Not Detected	Not Detected	EXTL1	ENST00000374280.4	2	2.5		1373	KAZN	ENST00000636203.1	2	KAZN	ENST00000636203.1	5	Not Detected	Not Detected	Not Detected	3.5
1374	EXTL1	ENST00000374280.4	2	Not Detected	Not Detected	Not Detected	Not Detected	Not Detected	Not Detected	2		1374	KAZN	ENST00000636203.1	5	Not Detected	Not Detected	Not Detected	Not Detected	Not Detected	Not Detected	5
1375	EXTL1	ENST00000374280.4	3	EXTL1	ENST00000374280.4	8	EXTL1	ENST00000374280.4	7	6		1375	KAZN	ENST00000636203.1	3	Not Detected	Not Detected	Not Detected	Not Detected	Not Detected	Not Detected	3
1376	EXTL1	ENST00000374280.4	2	Not Detected	Not Detected	Not Detected	Not Detected	Not Detected	Not Detected	2		1376	KAZN	ENST00000636203.1	2	Not Detected	Not Detected	Not Detected	Not Detected	Not Detected	Not Detected	2
1377	EXTL1	ENST00000374280.4	7	EXTL1	ENST00000374280.4	14	EXTL1	ENST00000374280.4	8	9.66667		1377	KAZN	ENST00000636203.1	2	Not Detected	Not Detected	Not Detected	Not Detected	Not Detected	Not Detected	2
1378	EXTL1	ENST00000374280.4	3	EXTL1	ENST00000374280.4	2	Not Detected	Not Detected	Not Detected	2.5		1378	KAZN	ENST00000636203.1	9	Not Detected	Not Detected	Not Detected	Not Detected	Not Detected	Not Detected	9
1379	EXTL1	ENST00000374280.4	444	EXTL1	ENST00000374280.4	466	EXTL1	ENST00000374280.4	400	436.667		1379	AL031293.1	ENST00000666715.1	4	AL031293.1	ENST00000666715.1	5	AL031293.1	ENST00000666715.1	2	3.66667
1380	EXTL1	ENST00000374280.4	9	EXTL1	ENST00000374280.4	10	EXTL1	ENST00000374280.4	6	8.33333		1380	KAZN	ENST00000636203.1	2	Not Detected	Not Detected	Not Detected	Not Detected	Not Detected	Not Detected	2
1381	EXTL1	ENST00000374280.4	4	EXTL1	ENST00000374280.4	6	EXTL1	ENST00000374280.4	3	4.33333		1381	KAZN	ENST00000636203.1	4	Not Detected	Not Detected	Not Detected	Not Detected	Not Detected	Not Detected	4
1382	EXTL1	ENST00000374280.4	2	Not Detected	Not Detected	Not Detected	Not Detected	Not Detected	Not Detected	2		1382	KAZN	ENST00000636203.1	5	KAZN	ENST00000636203.1	4	Not Detected	Not Detected	Not Detected	4.5
1383	EXTL1	ENST00000374280.4	2	EXTL1	ENST00000374280.4	2	Not Detected	Not Detected	Not Detected	2		1383	KAZN	ENST00000636203.1	4	Not Detected	Not Detected	Not Detected	Not Detected	Not Detected	Not Detected	4
1384	EXTL1	ENST00000374280.4	6	Not Detected	Not Detected	Not Detected	Not Detected	Not Detected	Not Detected	6		1384	KAZN	ENST00000636203.1	3	Not Detected	Not Detected	Not Detected	Not Detected	Not Detected	Not Detected	3
1385	EXTL1	ENST00000374280.4	98	EXTL1	ENST00000374280.4	110	EXTL1	ENST00000374280.4	80	96		1385	KAZN	ENST00000361144.9	4	KAZN	ENST00000361144.9	102	KAZN	ENST00000361144.9	104	70
1386	EXTL1	ENST00000374280.4	2	Not Detected	Not Detected	Not Detected	Not Detected	Not Detected	Not Detected	2		1386	KAZN	ENST00000361144.9	2	KAZN	ENST00000361144.9	5	KAZN	ENST00000361144.9	4	3.66667
1387	EXTL1	ENST00000374280.4	3	Not Detected	Not Detected	Not Detected	Not Detected	Not Detected	Not Detected	3		1387	KAZN	ENST00000636203.1	4	Not Detected	Not Detected	Not Detected	Not Detected	Not Detected	Not Detected	4
1388	PDIK1L	ENST00000374269.2	7	PDIK1L	ENST00000374269.2	18	PDIK1L	ENST00000374269.2	8	11		1388	KAZN	ENST00000361144.9	31	Not Detected	Not Detected	Not Detected	KAZN	ENST00000361144.9	14	22.5
1389	ZNF593	ENST00000374266.7	3	ZNF593	ENST00000374266.7	3	Not Detected	Not Detected	Not Detected	3		1389	KAZN	ENST00000636203.1	2	Not Detected	Not Detected	Not Detected	Not Detected	Not Detected	Not Detected	2
1390	ZNF593	ENST00000374266.7	5	ZNF593	ENST00000374266.7	9	ZNF593	ENST00000374266.7	6	6.66667		1390	KAZN	ENST00000636203.1	2	Not Detected	Not Detected	Not Detected	Not Detected	Not Detected	Not Detected	2
1391	ZNF593	ENST00000374266.7	2	ZNF593	ENST00000374266.7	7	ZNF593	ENST00000374266.7	6	5		1391	KAZN	ENST00000376028.8	3	Not Detected	Not Detected	Not Detected	Not Detected	Not Detected	Not Detected	3
1392	CEP85	ENST00000252992.8	2	Not Detected	Not Detected	Not Detected	Not Detected	Not Detected	Not Detected	2		1392	KAZN	ENST00000361144.9	54	Not Detected	Not Detected	Not Detected	Not Detected	Not Detected	Not Detected	54
1393	CEP85	ENST00000451429.7	2	CEP85	ENST00000451429.7	3	Not Detected	Not Detected	Not Detected	2.5		1393	KAZN	ENST00000636203.1	2	KAZN	ENST00000636203.1	2	Not Detected	Not Detected	Not Detected	2
1394	CEP85	ENST00000451429.7	41	CEP85	ENST00000451429.7	99	CEP85	ENST00000451429.7	95	78.3333		1394	KAZN	ENST00000636203.1	2	KAZN	ENST00000636203.1	2	Not Detected	Not Detected	Not Detected	2
1395	CEP85	ENST00000453146.1	2	CEP85	ENST00000453146.1	3	Not Detected	Not Detected	Not Detected	2.5		1395	KAZN	ENST00000361144.9	8	Not Detected	Not Detected	Not Detected	Not Detected	Not Detected	Not Detected	8
1396	SH3BGRL3	ENST00000319041.6	2	Not Detected	Not Detected	Not Detected	Not Detected	Not Detected	Not Detected	2		1396	KAZN	ENST00000376030.7	3	Not Detected	Not Detected	Not Detected	KAZN	ENST00000376030.7	4	3.5
1397	SH3BGRL3	ENST00000270792.10	49	SH3BGRL3	ENST00000270792.10	157	SH3BGRL3	ENST00000270792.10	51	85.6667		1397	KAZN	ENST00000361144.9	6	Not Detected	Not Detected	Not Detected	Not Detected	Not Detected	Not Detected	6
1398	DHDDS	ENST00000434391.6	6	DHDDS	ENST00000434391.6	14	Not Detected	Not Detected	Not Detected	10		1398	TMEM51	ENST00000376008.3	2	Not Detected	Not Detected	Not Detected	TMEM51	ENST00000376008.3	2	2
1399	DHDDS	ENST00000525682.6	10	DHDDS	ENST00000525682.6	44	Not Detected	Not Detected	Not Detected	27		1399	EFHD2	ENST00000375980.9	2	Not Detected	Not Detected	Not Detected	Not Detected	Not Detected	Not Detected	2
1400	DHDDS	ENST00000236342.12	104	DHDDS	ENST00000236342.12	193	DHDDS	ENST00000236342.12	151	149.333		1400	EFHD2	ENST00000375980.9	2	Not Detected	Not Detected	Not Detected	Not Detected	Not Detected	Not Detected	2
1401	DHDDS	ENST00000360009.6	2	Not Detected	Not Detected	Not Detected	Not Detected	Not Detected	Not Detected	2		1401	EFHD2	ENST00000375980.9	19	EFHD2	ENST00000375980.9	293	EFHD2	ENST00000375980.9	155	155.667
1402	DHDDS	ENST00000236342.12	4	DHDDS	ENST00000236342.12	6	Not Detected	Not Detected	Not Detected	5		1402	DNAJC16	ENST00000375847.8	3	Not Detected	Not Detected	Not Detected	Not Detected	Not Detected	Not Detected	3
1403	DHDDS	ENST00000436153.6	2	Not Detected	Not Detected	Not Detected	Not Detected	Not Detected	Not Detected	2		1403	CHCHD2P6	ENST00000454346.1	2	CHCHD2P6	ENST00000454346.1	2	Not Detected	Not Detected	Not Detected	2
1404	DHDDS	ENST00000436153.6	13	DHDDS	ENST00000436153.6	23	DHDDS	ENST00000436153.6	22	19.3333		1404	DDI2	ENST00000480945.6	3	Not Detected	Not Detected	Not Detected	DDI2	ENST00000480945.6	2	2.5
1405	DHDDS	ENST00000236342.12	3	Not Detected	Not Detected	Not Detected	Not Detected	Not Detected	Not Detected	3		1405	DDI2	ENST00000480945.6	2	Not Detected	Not Detected	Not Detected	Not Detected	Not Detected	Not Detected	2
1406	HMGN2	ENST00000463817.5	4	Not Detected	Not Detected	Not Detected	HMGN2	ENST00000463817.5	3	3.5		1406	DDI2	ENST00000480945.6	2	Not Detected	Not Detected	Not Detected	Not Detected	Not Detected	Not Detected	2
1407	RPS6KA1	ENST00000374168.7	3	RPS6KA1	ENST00000374168.7	14	RPS6KA1	ENST00000374168.7	26	14.3333		1407	DDI2	ENST00000480945.6	5	Not Detected	Not Detected	Not Detected	Not Detected	Not Detected	Not Detected	5
1408	RPS6KA1	ENST00000530003.5	13	RPS6KA1	ENST00000530003.5	37	RPS6KA1	ENST00000530003.5	13	21		1408	PLEKHM2	ENST00000375793.2	3	PLEKHM2	ENST00000375793.2	1260	PLEKHM2	ENST00000375793.2	124	462.333
1409	RPS6KA1	ENST00000525582.1	2	Not Detected	Not Detected	Not Detected	Not Detected	Not Detected	Not Detected	2		1409	PLEKHM2	ENST00000375799.8	25	PLEKHM2	ENST00000375799.8	41	PLEKHM2	ENST00000375799.8	52	39.3333
1410	RPS6KA1	ENST00000531382.5	7	RPS6KA1	ENST00000531382.5	8	RPS6KA1	ENST00000531382.5	9	8		1410	PLEKHM2	ENST00000375793.2	20	PLEKHM2	ENST00000375793.2	20	PLEKHM2	ENST00000375793.2	30	23.3333
1411	RPS6KA1	ENST00000374168.7	5	Not Detected	Not Detected	Not Detected	Not Detected	Not Detected	Not Detected	5		1411	PLEKHM2	ENST00000477849.1	4	Not Detected	Not Detected	Not Detected	Not Detected	Not Detected	Not Detected	4
1412	RPS6KA1	ENST00000374163.5	2	Not Detected	Not Detected	Not Detected	Not Detected	Not Detected	Not Detected	2		1412	PLEKHM2	ENST00000375799.8	8	PLEKHM2	ENST00000375799.8	260	PLEKHM2	ENST00000375799.8	208	158.667
1413	ARID1A	ENST00000324856.13	9	Not Detected	Not Detected	Not Detected	Not Detected	Not Detected	Not Detected	9		1413	AL450998.3	ENST00000453804.1	2	AL450998.3	ENST00000453804.1	2	Not Detected	Not Detected	Not Detected	2
1414	ARID1A	ENST00000636219.1	7	Not Detected	Not Detected	Not Detected	Not Detected	Not Detected	Not Detected	7		1414	AL450998.3	ENST00000615472.1	3	Not Detected	Not Detected	Not Detected	Not Detected	Not Detected	Not Detected	3
1415	PIGV	ENST00000078527.8	8	PIGV	ENST00000078527.8	5	PIGV	ENST00000078527.8	4	5.66667		1415	PLEKHM2	ENST00000375793.2	2	Not Detected	Not Detected	Not Detected	Not Detected	Not Detected	Not Detected	2
1416	PIGV	ENST00000374145.5	2	PIGV	ENST00000374145.5	5	PIGV	ENST00000374145.5	4	3.66667		1416	PLEKHM2	ENST00000477849.1	2	Not Detected	Not Detected	Not Detected	Not Detected	Not Detected	Not Detected	2
1417	PIGV	ENST00000472757.5	2	Not Detected	Not Detected	Not Detected	Not Detected	Not Detected	Not Detected	2		1417	SLC25A34	ENST00000294454.6	2	Not Detected	Not Detected	Not Detected	Not Detected	Not Detected	Not Detected	2
1418	PIGV	ENST00000431541.5	3	Not Detected	Not Detected	Not Detected	Not Detected	Not Detected	Not Detected	3		1418	FBLIM1	ENST00000431771.6	4	FBLIM1	ENST00000431771.6	8	Not Detected	Not Detected	Not Detected	6
1419	ZDHHC18	ENST00000374142.9	3	ZDHHC18	ENST00000374142.9	4	ZDHHC18	ENST00000374142.9	12	6.33333		1419	FBLIM1	ENST00000375766.8	2	Not Detected	Not Detected	Not Detected	FBLIM1	ENST00000375766.8	12	7
1420	ZDHHC18	ENST00000478902.1	2	Not Detected	Not Detected	Not Detected	Not Detected	Not Detected	Not Detected	2		1420	FBLIM1	ENST00000375766.8	2	Not Detected	Not Detected	Not Detected	Not Detected	Not Detected	Not Detected	2
1421	SFN	ENST00000339276.6	8	Not Detected	Not Detected	Not Detected	SFN	ENST00000339276.6	2	5		1421	AL450998.2	ENST00000317122.2	2	AL450998.2	ENST00000317122.2	2	AL450998.2	ENST00000317122.2	8	4
1422	NUDC	ENST00000321265.10	15	NUDC	ENST00000321265.10	30	NUDC	ENST00000321265.10	13	19.3333		1422	SPEN	ENST00000438066.1	3	SPEN	ENST00000438066.1	2	Not Detected	Not Detected	Not Detected	2.5
1423	WDTC1	ENST00000319394.8	2	Not Detected	Not Detected	Not Detected	Not Detected	Not Detected	Not Detected	2		1423	SPEN	ENST00000375759.8	8	SPEN	ENST00000375759.8	16	SPEN	ENST00000375759.8	13	12.3333
1424	WDTC1	ENST00000319394.8	5	WDTC1	ENST00000319394.8	271	WDTC1	ENST00000319394.8	209	161.667		1424	SPEN	ENST00000375759.8	2	Not Detected	Not Detected	Not Detected	SPEN	ENST00000375759.8	3	2.5
1425	WDTC1	ENST00000447062.2	2	Not Detected	Not Detected	Not Detected	Not Detected	Not Detected	Not Detected	2		1425	SPEN	ENST00000375759.8	2	Not Detected	Not Detected	Not Detected	Not Detected	Not Detected	Not Detected	2
1426	WDTC1	ENST00000319394.8	2	WDTC1	ENST00000319394.8	16	Not Detected	Not Detected	Not Detected	9		1426	SPEN	ENST00000375759.8	2	Not Detected	Not Detected	Not Detected	SPEN	ENST00000375759.8	2	2
1427	WDTC1	ENST00000319394.8	22	Not Detected	Not Detected	Not Detected	Not Detected	Not Detected	Not Detected	22		1427	ZBTB17	ENST00000537142.5	2	Not Detected	Not Detected	Not Detected	Not Detected	Not Detected	Not Detected	2
1428	WDTC1	ENST00000319394.8	7	Not Detected	Not Detected	Not Detected	WDTC1	ENST00000319394.8	7	7		1428	AL355994.4	ENST00000416882.2	2	Not Detected	Not Detected	Not Detected	Not Detected	Not Detected	Not Detected	2
1429	WDTC1	ENST00000319394.8	14	Not Detected	Not Detected	Not Detected	WDTC1	ENST00000319394.8	3	8.5		1429	SRARP	ENST00000329454.2	3	SRARP	ENST00000329454.2	2	Not Detected	Not Detected	Not Detected	2.5
1430	WDTC1	ENST00000319394.8	2	Not Detected	Not Detected	Not Detected	Not Detected	Not Detected	Not Detected	2		1430	SRARP	ENST00000329454.2	16	SRARP	ENST00000329454.2	11	SRARP	ENST00000329454.2	15	14
1431	TMEM222	ENST00000464720.5	19	TMEM222	ENST00000464720.5	13	TMEM222	ENST00000464720.5	17	16.3333		1431	SZRD1	ENST00000475078.1	7	SZRD1	ENST00000475078.1	2	SZRD1	ENST00000475078.1	3	4
1432	TMEM222	ENST00000471456.1	2	Not Detected	Not Detected	Not Detected	Not Detected	Not Detected	Not Detected	2		1432	SZRD1	ENST00000401089.3	154	SZRD1	ENST00000401089.3	744	SZRD1	ENST00000401089.3	730	542.667
1433	TMEM222	ENST00000611517.4	54	TMEM222	ENST00000611517.4	157	TMEM222	ENST00000611517.4	56	89		1433	SZRD1	ENST00000401088.9	137	SZRD1	ENST00000401088.9	406	SZRD1	ENST00000401088.9	369	304
1434	GPR3	ENST00000374024.4	5	GPR3	ENST00000374024.4	2	GPR3	ENST00000374024.4	8	5		1434	SZRD1	ENST00000471507.5	126	Not Detected	Not Detected	Not Detected	SZRD1	ENST00000471507.5	6	66
1435	STX12	ENST00000373943.9	14	STX12	ENST00000373943.9	38	STX12	ENST00000373943.9	13	21.6667		1435	SZRD1	ENST00000492354.1	2	Not Detected	Not Detected	Not Detected	Not Detected	Not Detected	Not Detected	2
1436	PPP1R8	ENST00000373931.8	2	Not Detected	Not Detected	Not Detected	Not Detected	Not Detected	Not Detected	2		1436	SZRD1	ENST00000492354.1	171	SZRD1	ENST00000492354.1	11	SZRD1	ENST00000492354.1	9	63.6667
1437	PPP1R8	ENST00000311772.10	9	PPP1R8	ENST00000311772.10	15	PPP1R8	ENST00000311772.10	10	11.3333		1437	SZRD1	ENST00000492354.1	2	Not Detected	Not Detected	Not Detected	Not Detected	Not Detected	Not Detected	2
1438	THEMIS2	ENST00000373927.7	7	THEMIS2	ENST00000373927.7	17	THEMIS2	ENST00000373927.7	10	11.3333		1438	SZRD1	ENST00000401089.3	5	SZRD1	ENST00000401089.3	2	SZRD1	ENST00000401089.3	2	3
1439	THEMIS2	ENST00000373921.8	26	THEMIS2	ENST00000373921.8	51	THEMIS2	ENST00000373921.8	29	35.3333		1439	NECAP2	ENST00000457722.6	5	NECAP2	ENST00000457722.6	2	NECAP2	ENST00000457722.6	13	6.66667
1440	THEMIS2	ENST00000442118.5	6	THEMIS2	ENST00000442118.5	6	Not Detected	Not Detected	Not Detected	6		1440	NECAP2	ENST00000486390.1	12	NECAP2	ENST00000486390.1	9	NECAP2	ENST00000486390.1	13	11.3333
1441	ATP5IF1	ENST00000465645.1	7	ATP5IF1	ENST00000465645.1	64	ATP5IF1	ENST00000465645.1	34	35		1441	NECAP2	ENST00000486390.1	18	NECAP2	ENST00000486390.1	15	NECAP2	ENST00000486390.1	16	16.3333
1442	ATP5IF1	ENST00000335514.10	37	ATP5IF1	ENST00000335514.10	69	ATP5IF1	ENST00000335514.10	23	43		1442	NECAP2	ENST00000337132.10	155	NECAP2	ENST00000337132.10	209	NECAP2	ENST00000337132.10	199	187.667
1443	SESN2	ENST00000253063.4	54	SESN2	ENST00000253063.4	113	SESN2	ENST00000253063.4	91	86		1443	NECAP2	ENST00000459640.5	4	NECAP2	ENST00000459640.5	4	NECAP2	ENST00000459640.5	54	20.6667
1444	PHACTR4	ENST00000632202.1	2	PHACTR4	ENST00000632202.1	3	Not Detected	Not Detected	Not Detected	2.5		1444	NECAP2	ENST00000443980.6	4	NECAP2	ENST00000443980.6	6	NECAP2	ENST00000443980.6	6	5.33333
1445	RCC1	ENST00000649185.1	2	Not Detected	Not Detected	Not Detected	Not Detected	Not Detected	Not Detected	2		1445	CROCCP4	ENST00000633627.1	3	Not Detected	Not Detected	Not Detected	Not Detected	Not Detected	Not Detected	3
1446	RCC1	ENST00000373832.5	7	RCC1	ENST00000373832.5	7	RCC1	ENST00000373832.5	7	7		1446	CROCC	ENST00000497654.2	2	Not Detected	Not Detected	Not Detected	Not Detected	Not Detected	Not Detected	2
1447	TRNAU1AP	ENST00000373830.4	2	TRNAU1AP	ENST00000373830.4	3	Not Detected	Not Detected	Not Detected	2.5		1447	CROCC	ENST00000375541.10	2	CROCC	ENST00000375541.10	29	CROCC	ENST00000375541.10	37	22.6667
1448	GMEB1	ENST00000373816.5	2	Not Detected	Not Detected	Not Detected	Not Detected	Not Detected	Not Detected	2		1448	CROCC	ENST00000375541.10	2	CROCC	ENST00000375541.10	2	Not Detected	Not Detected	Not Detected	2
1449	YTHDF2	ENST00000373812.8	12	YTHDF2	ENST00000373812.8	4	YTHDF2	ENST00000373812.8	2	6		1449	CROCC	ENST00000375541.10	5	Not Detected	Not Detected	Not Detected	Not Detected	Not Detected	Not Detected	5
1450	PTPRU	ENST00000493601.5	7	PTPRU	ENST00000493601.5	204	PTPRU	ENST00000493601.5	131	114		1450	CROCC	ENST00000465021.5	2	Not Detected	Not Detected	Not Detected	Not Detected	Not Detected	Not Detected	2
1451	PTPRU	ENST00000493601.5	2	Not Detected	Not Detected	Not Detected	Not Detected	Not Detected	Not Detected	2		1451	CROCC	ENST00000375541.10	2	CROCC	ENST00000375541.10	2	Not Detected	Not Detected	Not Detected	2
1452	PTPRU	ENST00000493601.5	4	Not Detected	Not Detected	Not Detected	PTPRU	ENST00000493601.5	4	4		1452	PADI4	ENST00000375448.4	2	PADI4	ENST00000375448.4	2	Not Detected	Not Detected	Not Detected	2
1453	PTPRU	ENST00000493601.5	4	Not Detected	Not Detected	Not Detected	Not Detected	Not Detected	Not Detected	4		1453	PADI4	ENST00000375453.5	2	Not Detected	Not Detected	Not Detected	Not Detected	Not Detected	Not Detected	2
1454	PTPRU	ENST00000345512.7	2	Not Detected	Not Detected	Not Detected	Not Detected	Not Detected	Not Detected	2		1454	PADI4	ENST00000487048.5	6	Not Detected	Not Detected	Not Detected	Not Detected	Not Detected	Not Detected	6
1455	PTPRU	ENST00000493601.5	11	PTPRU	ENST00000493601.5	17	PTPRU	ENST00000493601.5	11	13		1455	PADI4	ENST00000375448.4	7	Not Detected	Not Detected	Not Detected	Not Detected	Not Detected	Not Detected	7
1456	PTPRU	ENST00000493601.5	2	Not Detected	Not Detected	Not Detected	Not Detected	Not Detected	Not Detected	2		1456	PADI6	ENST00000619609.1	2	Not Detected	Not Detected	Not Detected	Not Detected	Not Detected	Not Detected	2
1457	PTPRU	ENST00000493601.5	4	Not Detected	Not Detected	Not Detected	Not Detected	Not Detected	Not Detected	4		1457	ARHGEF10L	ENST00000361221.8	2	Not Detected	Not Detected	Not Detected	Not Detected	Not Detected	Not Detected	2
1458	PTPRU	ENST00000493601.5	3	Not Detected	Not Detected	Not Detected	Not Detected	Not Detected	Not Detected	3		1458	ARHGEF10L	ENST00000361221.8	3	Not Detected	Not Detected	Not Detected	Not Detected	Not Detected	Not Detected	3
1459	PTPRU	ENST00000493601.5	5	PTPRU	ENST00000493601.5	2	PTPRU	ENST00000493601.5	3	3.33333		1459	ARHGEF10L	ENST00000375408.7	2	Not Detected	Not Detected	Not Detected	Not Detected	Not Detected	Not Detected	2
1460	PTPRU	ENST00000493601.5	25	PTPRU	ENST00000493601.5	74	PTPRU	ENST00000493601.5	70	56.3333		1460	ARHGEF10L	ENST00000361221.8	2	Not Detected	Not Detected	Not Detected	Not Detected	Not Detected	Not Detected	2
1461	PTPRU	ENST00000493601.5	2	Not Detected	Not Detected	Not Detected	Not Detected	Not Detected	Not Detected	2		1461	ARHGEF10L	ENST00000375408.7	2	ARHGEF10L	ENST00000375408.7	2	Not Detected	Not Detected	Not Detected	2
1462	PTPRU	ENST00000527027.1	2	Not Detected	Not Detected	Not Detected	Not Detected	Not Detected	Not Detected	2		1462	ARHGEF10L	ENST00000375408.7	2	Not Detected	Not Detected	Not Detected	Not Detected	Not Detected	Not Detected	2
1463	PTPRU	ENST00000493601.5	2	Not Detected	Not Detected	Not Detected	Not Detected	Not Detected	Not Detected	2		1463	ARHGEF10L	ENST00000361221.8	3	Not Detected	Not Detected	Not Detected	Not Detected	Not Detected	Not Detected	3
1464	PTPRU	ENST00000428026.6	2	Not Detected	Not Detected	Not Detected	PTPRU	ENST00000428026.6	5	3.5		1464	ARHGEF10L	ENST00000167825.5	2	Not Detected	Not Detected	Not Detected	Not Detected	Not Detected	Not Detected	2
1465	PTPRU	ENST00000493601.5	10	Not Detected	Not Detected	Not Detected	Not Detected	Not Detected	Not Detected	10		1465	ARHGEF10L	ENST00000361221.8	2	Not Detected	Not Detected	Not Detected	Not Detected	Not Detected	Not Detected	2
1466	PTPRU	ENST00000493601.5	4	Not Detected	Not Detected	Not Detected	Not Detected	Not Detected	Not Detected	4		1466	ARHGEF10L	ENST00000375408.7	14	ARHGEF10L	ENST00000375408.7	9	Not Detected	Not Detected	Not Detected	11.5
1467	PTPRU	ENST00000373779.8	2	Not Detected	Not Detected	Not Detected	Not Detected	Not Detected	Not Detected	2		1467	IGSF21	ENST00000412684.3	2	Not Detected	Not Detected	Not Detected	Not Detected	Not Detected	Not Detected	2
1468	ZCCHC17	ENST00000616393.4	2	Not Detected	Not Detected	Not Detected	Not Detected	Not Detected	Not Detected	2		1468	IGSF21	ENST00000251296.4	2	Not Detected	Not Detected	Not Detected	Not Detected	Not Detected	Not Detected	2
1469	ZCCHC17	ENST00000344147.9	11	ZCCHC17	ENST00000344147.9	4	ZCCHC17	ENST00000344147.9	3	6		1469	IGSF21	ENST00000251296.4	52	IGSF21	ENST00000251296.4	178	IGSF21	ENST00000251296.4	261	163.667
1470	ZCCHC17	ENST00000615916.4	2	Not Detected	Not Detected	Not Detected	Not Detected	Not Detected	Not Detected	2		1470	IGSF21	ENST00000251296.4	2	IGSF21	ENST00000251296.4	3	IGSF21	ENST00000251296.4	4	3
1471	AL354919.2	ENST00000527035.1	2	Not Detected	Not Detected	Not Detected	Not Detected	Not Detected	Not Detected	2		1471	IGSF21	ENST00000251296.4	64	Not Detected	Not Detected	Not Detected	IGSF21	ENST00000251296.4	21	42.5
1472	TMEM39B	ENST00000336294.10	8	TMEM39B	ENST00000336294.10	15	TMEM39B	ENST00000336294.10	9	10.6667		1472	IGSF21	ENST00000251296.4	4	Not Detected	Not Detected	Not Detected	Not Detected	Not Detected	Not Detected	4
1473	TMEM39B	ENST00000498613.1	2	Not Detected	Not Detected	Not Detected	Not Detected	Not Detected	Not Detected	2		1473	IGSF21	ENST00000251296.4	2	Not Detected	Not Detected	Not Detected	Not Detected	Not Detected	Not Detected	2
1474	KPNA6	ENST00000373625.8	8	KPNA6	ENST00000373625.8	3	KPNA6	ENST00000373625.8	4	5		1474	IGSF21	ENST00000251296.4	2	Not Detected	Not Detected	Not Detected	Not Detected	Not Detected	Not Detected	2
1475	KPNA6	ENST00000373625.8	3	KPNA6	ENST00000373625.8	13	KPNA6	ENST00000373625.8	146	54		1475	IGSF21	ENST00000251296.4	2	Not Detected	Not Detected	Not Detected	Not Detected	Not Detected	Not Detected	2
1476	KPNA6	ENST00000373625.8	3	Not Detected	Not Detected	Not Detected	KPNA6	ENST00000373625.8	2	2.5		1476	IGSF21	ENST00000497331.2	2	Not Detected	Not Detected	Not Detected	Not Detected	Not Detected	Not Detected	2
1477	TXLNA	ENST00000373610.8	2	TXLNA	ENST00000373610.8	5	Not Detected	Not Detected	Not Detected	3.5		1477	IGSF21	ENST00000473951.1	35	Not Detected	Not Detected	Not Detected	Not Detected	Not Detected	Not Detected	35
1478	TXLNA	ENST00000373610.8	3	TXLNA	ENST00000373610.8	5	TXLNA	ENST00000373610.8	99	35.6667		1478	AL591896.1	ENST00000420211.1	2	Not Detected	Not Detected	Not Detected	Not Detected	Not Detected	Not Detected	2
1479	TXLNA	ENST00000373610.8	103	TXLNA	ENST00000373610.8	210	TXLNA	ENST00000373610.8	118	143.667		1479	PAX7	ENST00000420770.7	2	Not Detected	Not Detected	Not Detected	PAX7	ENST00000420770.7	10	6
1480	TXLNA	ENST00000373610.8	9	TXLNA	ENST00000373610.8	10	TXLNA	ENST00000373610.8	8	9		1480	EMC1-AS1	ENST00000437898.1	2	EMC1-AS1	ENST00000437898.1	31	EMC1-AS1	ENST00000437898.1	54	29
1481	TXLNA	ENST00000373610.8	2	TXLNA	ENST00000373610.8	74	Not Detected	Not Detected	Not Detected	38		1481	EMC1-AS1	ENST00000437898.1	2	Not Detected	Not Detected	Not Detected	Not Detected	Not Detected	Not Detected	2
1482	TXLNA	ENST00000373610.8	12	Not Detected	Not Detected	Not Detected	TXLNA	ENST00000373610.8	17	14.5		1482	MRTO4	ENST00000330263.5	30	MRTO4	ENST00000330263.5	29	MRTO4	ENST00000330263.5	8	22.3333
1483	TXLNA	ENST00000373609.1	46	TXLNA	ENST00000373609.1	109	TXLNA	ENST00000373609.1	67	74		1483	MRTO4	ENST00000330263.5	27	MRTO4	ENST00000330263.5	2	MRTO4	ENST00000330263.5	43	24
1484	TXLNA	ENST00000373609.1	3	TXLNA	ENST00000373609.1	2	TXLNA	ENST00000373609.1	2	2.33333		1484	MRTO4	ENST00000330263.5	3	Not Detected	Not Detected	Not Detected	Not Detected	Not Detected	Not Detected	3
1485	TXLNA	ENST00000373609.1	3	TXLNA	ENST00000373609.1	8	TXLNA	ENST00000373609.1	3	4.66667		1485	MRTO4	ENST00000330263.5	3	MRTO4	ENST00000330263.5	6	MRTO4	ENST00000330263.5	8	5.66667
1486	TXLNA	ENST00000373609.1	2	Not Detected	Not Detected	Not Detected	Not Detected	Not Detected	Not Detected	2		1486	MRTO4	ENST00000330263.5	3	Not Detected	Not Detected	Not Detected	Not Detected	Not Detected	Not Detected	3
1487	TXLNA	ENST00000373609.1	2	TXLNA	ENST00000373609.1	5	Not Detected	Not Detected	Not Detected	3.5		1487	MRTO4	ENST00000330263.5	5	MRTO4	ENST00000330263.5	3	MRTO4	ENST00000330263.5	4	4
1488	CCDC28B	ENST00000373602.9	4	CCDC28B	ENST00000373602.9	10	CCDC28B	ENST00000373602.9	7	7		1488	MRTO4	ENST00000330263.5	2	Not Detected	Not Detected	Not Detected	MRTO4	ENST00000330263.5	4	3
1489	IQCC	ENST00000617816.1	2	Not Detected	Not Detected	Not Detected	IQCC	ENST00000617816.1	4	3		1489	MRTO4	ENST00000493700.1	8	MRTO4	ENST00000493700.1	7	MRTO4	ENST00000493700.1	10	8.33333
1490	IQCC	ENST00000617816.1	2	IQCC	ENST00000617816.1	8	IQCC	ENST00000617816.1	2	4		1490	MRTO4	ENST00000493700.1	2	Not Detected	Not Detected	Not Detected	MRTO4	ENST00000493700.1	2	2
1491	EIF3I	ENST00000373586.1	31	EIF3I	ENST00000373586.1	114	Not Detected	Not Detected	Not Detected	72.5		1491	MRTO4	ENST00000493700.1	4	MRTO4	ENST00000493700.1	4	MRTO4	ENST00000493700.1	5	4.33333
1492	HDAC1	ENST00000373548.8	2	Not Detected	Not Detected	Not Detected	Not Detected	Not Detected	Not Detected	2		1492	MRTO4	ENST00000330263.5	6	Not Detected	Not Detected	Not Detected	Not Detected	Not Detected	Not Detected	6
1493	HDAC1	ENST00000476391.5	3	HDAC1	ENST00000476391.5	5	Not Detected	Not Detected	Not Detected	4		1493	MRTO4	ENST00000330263.5	3	Not Detected	Not Detected	Not Detected	MRTO4	ENST00000330263.5	2	2.5
1494	HDAC1	ENST00000373548.8	13	HDAC1	ENST00000373548.8	24	HDAC1	ENST00000373548.8	17	18		1494	AL035413.2	ENST00000650657.1	4	Not Detected	Not Detected	Not Detected	Not Detected	Not Detected	Not Detected	4
1495	HDAC1	ENST00000476391.5	4	HDAC1	ENST00000476391.5	6	Not Detected	Not Detected	Not Detected	5		1495	SLC66A1	ENST00000497827.1	6	SLC66A1	ENST00000497827.1	2	SLC66A1	ENST00000497827.1	6	4.66667
1496	RBBP4	ENST00000373493.10	9	RBBP4	ENST00000373493.10	16	RBBP4	ENST00000373493.10	3	9.33333		1496	SLC66A1	ENST00000400548.6	5	Not Detected	Not Detected	Not Detected	SLC66A1	ENST00000400548.6	3	4
1497	KIAA1522	ENST00000373481.7	2	KIAA1522	ENST00000373481.7	3	Not Detected	Not Detected	Not Detected	2.5		1497	SLC66A1	ENST00000432465.1	3	Not Detected	Not Detected	Not Detected	Not Detected	Not Detected	Not Detected	3
1498	KIAA1522	ENST00000373481.7	113	KIAA1522	ENST00000373481.7	48	KIAA1522	ENST00000373481.7	119	93.3333		1498	SLC66A1	ENST00000432465.1	5	SLC66A1	ENST00000432465.1	5	SLC66A1	ENST00000432465.1	12	7.33333
1499	KIAA1522	ENST00000373481.7	2	Not Detected	Not Detected	Not Detected	Not Detected	Not Detected	Not Detected	2		1499	SLC66A1	ENST00000375155.7	17	SLC66A1	ENST00000375155.7	36	SLC66A1	ENST00000375155.7	46	33
1500	KIAA1522	ENST00000373481.7	3	Not Detected	Not Detected	Not Detected	Not Detected	Not Detected	Not Detected	3		1500	SLC66A1	ENST00000375155.7	6	SLC66A1	ENST00000375155.7	2	SLC66A1	ENST00000375155.7	24	10.6667
1501	KIAA1522	ENST00000373481.7	3	KIAA1522	ENST00000373481.7	105	Not Detected	Not Detected	Not Detected	54		1501	SLC66A1	ENST00000375153.8	2	SLC66A1	ENST00000375153.8	5	SLC66A1	ENST00000375153.8	4	3.66667
1502	S100PBP	ENST00000373475.10	4	S100PBP	ENST00000373475.10	2	S100PBP	ENST00000373475.10	7	4.33333		1502	CAPZB	ENST00000264202.8	2	CAPZB	ENST00000264202.8	2	Not Detected	Not Detected	Not Detected	2
1503	HPCA	ENST00000480118.5	6	HPCA	ENST00000480118.5	46	HPCA	ENST00000480118.5	17	23		1503	CAPZB	ENST00000264202.8	2	Not Detected	Not Detected	Not Detected	Not Detected	Not Detected	Not Detected	2
1504	HPCA	ENST00000373467.4	3	Not Detected	Not Detected	Not Detected	Not Detected	Not Detected	Not Detected	3		1504	MICOS10	ENST00000322753.7	1188	MICOS10	ENST00000322753.7	10	MICOS10	ENST00000322753.7	25	407.667
1505	HPCA	ENST00000459874.5	5	HPCA	ENST00000459874.5	9	Not Detected	Not Detected	Not Detected	7		1505	MICOS10	ENST00000462646.5	4	Not Detected	Not Detected	Not Detected	Not Detected	Not Detected	Not Detected	4
1506	HPCA	ENST00000373467.4	8	HPCA	ENST00000373467.4	5	HPCA	ENST00000373467.4	4	5.66667		1506	MICOS10	ENST00000617872.4	8	Not Detected	Not Detected	Not Detected	MICOS10	ENST00000617872.4	7	7.5
1507	HPCA	ENST00000373467.4	6	HPCA	ENST00000373467.4	4	Not Detected	Not Detected	Not Detected	5		1507	MICOS10	ENST00000481464.5	12	MICOS10	ENST00000481464.5	12	MICOS10	ENST00000481464.5	16	13.3333
1508	HPCA	ENST00000373467.4	3	HPCA	ENST00000373467.4	4	Not Detected	Not Detected	Not Detected	3.5		1508	MICOS10	ENST00000322753.7	11	MICOS10	ENST00000322753.7	13	MICOS10	ENST00000322753.7	5	9.66667
1509	AZIN2	ENST00000373443.7	3	Not Detected	Not Detected	Not Detected	Not Detected	Not Detected	Not Detected	3		1509	MICOS10	ENST00000467029.5	20	MICOS10	ENST00000467029.5	9	MICOS10	ENST00000467029.5	5	11.3333
1510	AZIN2	ENST00000478635.5	3	Not Detected	Not Detected	Not Detected	Not Detected	Not Detected	Not Detected	3		1510	MICOS10	ENST00000498642.5	4	MICOS10	ENST00000498642.5	5	MICOS10	ENST00000498642.5	2	3.66667
1511	AZIN2	ENST00000294517.11	5	AZIN2	ENST00000294517.11	17	AZIN2	ENST00000294517.11	10	10.6667		1511	MICOS10	ENST00000322753.7	3	MICOS10	ENST00000322753.7	5	Not Detected	Not Detected	Not Detected	4
1512	AZIN2	ENST00000497280.1	3	Not Detected	Not Detected	Not Detected	Not Detected	Not Detected	Not Detected	3		1512	MICOS10	ENST00000617872.4	2	Not Detected	Not Detected	Not Detected	Not Detected	Not Detected	Not Detected	2
1513	AZIN2	ENST00000481886.5	2	AZIN2	ENST00000481886.5	2	AZIN2	ENST00000481886.5	2	2		1513	MICOS10	ENST00000617872.4	2	Not Detected	Not Detected	Not Detected	MICOS10	ENST00000617872.4	2	2
1514	AZIN2	ENST00000294517.11	2	Not Detected	Not Detected	Not Detected	Not Detected	Not Detected	Not Detected	2		1514	MICOS10	ENST00000617872.4	25	Not Detected	Not Detected	Not Detected	Not Detected	Not Detected	Not Detected	25
1515	AZIN2	ENST00000294517.11	2	Not Detected	Not Detected	Not Detected	AZIN2	ENST00000294517.11	2	2		1515	MICOS10	ENST00000617872.4	6	Not Detected	Not Detected	Not Detected	Not Detected	Not Detected	Not Detected	6
1516	AZIN2	ENST00000497280.1	6	Not Detected	Not Detected	Not Detected	AZIN2	ENST00000497280.1	7	6.5		1516	NBL1	ENST00000375136.7	24	NBL1	ENST00000375136.7	109	NBL1	ENST00000375136.7	123	85.3333
1517	AZIN2	ENST00000483027.5	3	AZIN2	ENST00000483027.5	5	AZIN2	ENST00000483027.5	5	4.33333		1517	NBL1	ENST00000375136.7	25	Not Detected	Not Detected	Not Detected	Not Detected	Not Detected	Not Detected	25
1518	AZIN2	ENST00000462920.5	16	AZIN2	ENST00000462920.5	23	AZIN2	ENST00000462920.5	18	19		1518	HTR6	ENST00000289753.2	4	Not Detected	Not Detected	Not Detected	Not Detected	Not Detected	Not Detected	4
1519	AZIN2	ENST00000497280.1	2	Not Detected	Not Detected	Not Detected	Not Detected	Not Detected	Not Detected	2		1519	TMCO4	ENST00000294543.10	3	Not Detected	Not Detected	Not Detected	Not Detected	Not Detected	Not Detected	3
1520	AZIN2	ENST00000294517.11	2	Not Detected	Not Detected	Not Detected	Not Detected	Not Detected	Not Detected	2		1520	OTUD3	ENST00000375120.4	28	OTUD3	ENST00000375120.4	13	Not Detected	Not Detected	Not Detected	20.5
1521	AZIN2	ENST00000294517.11	91	AZIN2	ENST00000294517.11	3	AZIN2	ENST00000294517.11	6	33.3333		1521	PLA2G5	ENST00000478803.1	8	Not Detected	Not Detected	Not Detected	PLA2G5	ENST00000478803.1	10	9
1522	AZIN2	ENST00000471119.5	2	AZIN2	ENST00000471119.5	3	Not Detected	Not Detected	Not Detected	2.5		1522	PLA2G5	ENST00000375108.4	68	PLA2G5	ENST00000375108.4	23	PLA2G5	ENST00000375108.4	38	43
1523	AZIN2	ENST00000294517.11	3	Not Detected	Not Detected	Not Detected	AZIN2	ENST00000294517.11	3	3		1523	PLA2G5	ENST00000375108.4	22	PLA2G5	ENST00000375108.4	4	PLA2G5	ENST00000375108.4	9	11.6667
1524	AZIN2	ENST00000294517.11	4	Not Detected	Not Detected	Not Detected	Not Detected	Not Detected	Not Detected	4		1524	PLA2G5	ENST00000375108.4	3	Not Detected	Not Detected	Not Detected	Not Detected	Not Detected	Not Detected	3
1525	ZNF362	ENST00000483388.5	3	ZNF362	ENST00000483388.5	9	ZNF362	ENST00000483388.5	3	5		1525	UBXN10	ENST00000375099.4	3	UBXN10	ENST00000375099.4	7	UBXN10	ENST00000375099.4	8	6
1526	ZNF362	ENST00000539719.6	5	ZNF362	ENST00000539719.6	2	ZNF362	ENST00000539719.6	6	4.33333		1526	UBXN10	ENST00000375099.4	2	Not Detected	Not Detected	Not Detected	Not Detected	Not Detected	Not Detected	2
1527	ZNF362	ENST00000373428.5	2	Not Detected	Not Detected	Not Detected	Not Detected	Not Detected	Not Detected	2		1527	FAM43B	ENST00000332947.6	42	FAM43B	ENST00000332947.6	19	FAM43B	ENST00000332947.6	28	29.6667
1528	GJA4	ENST00000342280.5	6	GJA4	ENST00000342280.5	3	GJA4	ENST00000342280.5	2	3.66667		1528	CDA	ENST00000375071.4	14	CDA	ENST00000375071.4	16	CDA	ENST00000375071.4	18	16
1529	NCDN	ENST00000356090.8	3	Not Detected	Not Detected	Not Detected	Not Detected	Not Detected	Not Detected	3		1529	PINK1	ENST00000321556.5	232	PINK1	ENST00000321556.5	96	PINK1	ENST00000321556.5	112	146.667
1530	NCDN	ENST00000373253.7	3	Not Detected	Not Detected	Not Detected	Not Detected	Not Detected	Not Detected	3		1530	PINK1	ENST00000321556.5	2	Not Detected	Not Detected	Not Detected	Not Detected	Not Detected	Not Detected	2
1531	NCDN	ENST00000373253.7	4	Not Detected	Not Detected	Not Detected	Not Detected	Not Detected	Not Detected	4		1531	PINK1	ENST00000321556.5	12	PINK1	ENST00000321556.5	38	PINK1	ENST00000321556.5	15	21.6667
1532	NCDN	ENST00000356090.8	3	Not Detected	Not Detected	Not Detected	Not Detected	Not Detected	Not Detected	3		1532	PINK1	ENST00000492302.1	2	Not Detected	Not Detected	Not Detected	Not Detected	Not Detected	Not Detected	2
1533	NCDN	ENST00000373253.7	2	Not Detected	Not Detected	Not Detected	Not Detected	Not Detected	Not Detected	2		1533	PINK1	ENST00000400490.2	2	Not Detected	Not Detected	Not Detected	Not Detected	Not Detected	Not Detected	2
1534	NCDN	ENST00000373253.7	3	Not Detected	Not Detected	Not Detected	Not Detected	Not Detected	Not Detected	3		1534	PINK1	ENST00000492302.1	181	Not Detected	Not Detected	Not Detected	Not Detected	Not Detected	Not Detected	181
1535	NCDN	ENST00000356090.8	2	Not Detected	Not Detected	Not Detected	NCDN	ENST00000356090.8	2	2		1535	NBPF3	ENST00000469876.5	3	Not Detected	Not Detected	Not Detected	Not Detected	Not Detected	Not Detected	3
1536	NCDN	ENST00000356090.8	3	NCDN	ENST00000356090.8	4	Not Detected	Not Detected	Not Detected	3.5		1536	NBPF3	ENST00000619554.1	4	Not Detected	Not Detected	Not Detected	NBPF3	ENST00000619554.1	5	4.5
1537	NCDN	ENST00000373243.7	2	Not Detected	Not Detected	Not Detected	Not Detected	Not Detected	Not Detected	2		1537	NBPF3	ENST00000619554.1	11	NBPF3	ENST00000619554.1	6	NBPF3	ENST00000619554.1	8	8.33333
1538	NCDN	ENST00000356090.8	3	NCDN	ENST00000356090.8	4	Not Detected	Not Detected	Not Detected	3.5		1538	NBPF3	ENST00000318220.10	3	Not Detected	Not Detected	Not Detected	Not Detected	Not Detected	Not Detected	3
1539	NCDN	ENST00000373253.7	2	Not Detected	Not Detected	Not Detected	Not Detected	Not Detected	Not Detected	2		1539	NBPF3	ENST00000318220.10	2	Not Detected	Not Detected	Not Detected	NBPF3	ENST00000318220.10	4	3
1540	NCDN	ENST00000423723.1	2	Not Detected	Not Detected	Not Detected	Not Detected	Not Detected	Not Detected	2		1540	NBPF3	ENST00000486229.5	4	Not Detected	Not Detected	Not Detected	Not Detected	Not Detected	Not Detected	4
1541	NCDN	ENST00000356090.8	5	NCDN	ENST00000356090.8	19	NCDN	ENST00000356090.8	20	14.6667		1541	NBPF3	ENST00000619554.1	7	Not Detected	Not Detected	Not Detected	NBPF3	ENST00000619554.1	2	4.5
1542	NCDN	ENST00000356090.8	5	Not Detected	Not Detected	Not Detected	Not Detected	Not Detected	Not Detected	5		1542	NBPF3	ENST00000619554.1	3	Not Detected	Not Detected	Not Detected	Not Detected	Not Detected	Not Detected	3
1543	NCDN	ENST00000356090.8	2	Not Detected	Not Detected	Not Detected	Not Detected	Not Detected	Not Detected	2		1543	ALPL	ENST00000374840.8	17	ALPL	ENST00000374840.8	65	ALPL	ENST00000374840.8	36	39.3333
1544	NCDN	ENST00000356090.8	2	NCDN	ENST00000356090.8	1189	NCDN	ENST00000356090.8	4	398.333		1544	ALPL	ENST00000374840.8	14	ALPL	ENST00000374840.8	133	ALPL	ENST00000374840.8	93	80
1545	NCDN	ENST00000356090.8	2	Not Detected	Not Detected	Not Detected	Not Detected	Not Detected	Not Detected	2		1545	ALPL	ENST00000374840.8	2	Not Detected	Not Detected	Not Detected	Not Detected	Not Detected	Not Detected	2
1546	NCDN	ENST00000356090.8	3	Not Detected	Not Detected	Not Detected	Not Detected	Not Detected	Not Detected	3		1546	ALPL	ENST00000374840.8	2	Not Detected	Not Detected	Not Detected	Not Detected	Not Detected	Not Detected	2
1547	NCDN	ENST00000356090.8	10	NCDN	ENST00000356090.8	7	NCDN	ENST00000356090.8	2	6.33333		1547	ALPL	ENST00000374840.8	8	Not Detected	Not Detected	Not Detected	Not Detected	Not Detected	Not Detected	8
1548	NCDN	ENST00000356090.8	2	Not Detected	Not Detected	Not Detected	Not Detected	Not Detected	Not Detected	2		1548	LINC00339	ENST00000416769.2	23	LINC00339	ENST00000416769.2	20	LINC00339	ENST00000416769.2	27	23.3333
1549	NCDN	ENST00000373243.7	2	Not Detected	Not Detected	Not Detected	NCDN	ENST00000373243.7	2	2		1549	CDC42	ENST00000652582.1	2	Not Detected	Not Detected	Not Detected	Not Detected	Not Detected	Not Detected	2
1550	NCDN	ENST00000356090.8	11	NCDN	ENST00000356090.8	7	Not Detected	Not Detected	Not Detected	9		1550	CDC42	ENST00000315554.13	46	CDC42	ENST00000315554.13	32	CDC42	ENST00000315554.13	59	45.6667
1551	NCDN	ENST00000356090.8	4	Not Detected	Not Detected	Not Detected	Not Detected	Not Detected	Not Detected	4		1551	CDC42	ENST00000656825.1	30	CDC42	ENST00000656825.1	98	CDC42	ENST00000656825.1	96	74.6667
1552	NCDN	ENST00000356090.8	9	NCDN	ENST00000356090.8	27	Not Detected	Not Detected	Not Detected	18		1552	CDC42	ENST00000344548.7	2	CDC42	ENST00000344548.7	4	CDC42	ENST00000344548.7	39	15
1553	NCDN	ENST00000373243.7	2	NCDN	ENST00000373243.7	7	Not Detected	Not Detected	Not Detected	4.5		1553	CDC42	ENST00000344548.7	2	Not Detected	Not Detected	Not Detected	Not Detected	Not Detected	Not Detected	2
1554	NCDN	ENST00000356090.8	2	Not Detected	Not Detected	Not Detected	Not Detected	Not Detected	Not Detected	2		1554	ZBTB40	ENST00000375647.5	2	Not Detected	Not Detected	Not Detected	Not Detected	Not Detected	Not Detected	2
1555	NCDN	ENST00000356090.8	3	Not Detected	Not Detected	Not Detected	Not Detected	Not Detected	Not Detected	3		1555	ZBTB40	ENST00000374651.8	2	Not Detected	Not Detected	Not Detected	Not Detected	Not Detected	Not Detected	2
1556	NCDN	ENST00000356090.8	2	Not Detected	Not Detected	Not Detected	Not Detected	Not Detected	Not Detected	2		1556	ZBTB40	ENST00000374651.8	2	Not Detected	Not Detected	Not Detected	Not Detected	Not Detected	Not Detected	2
1557	NCDN	ENST00000356090.8	4	Not Detected	Not Detected	Not Detected	NCDN	ENST00000356090.8	4	4		1557	ZBTB40	ENST00000374651.8	5	Not Detected	Not Detected	Not Detected	Not Detected	Not Detected	Not Detected	5
1558	NCDN	ENST00000356090.8	3	Not Detected	Not Detected	Not Detected	Not Detected	Not Detected	Not Detected	3		1558	ZBTB40	ENST00000374651.8	9	Not Detected	Not Detected	Not Detected	Not Detected	Not Detected	Not Detected	9
1559	NCDN	ENST00000356090.8	2	Not Detected	Not Detected	Not Detected	Not Detected	Not Detected	Not Detected	2		1559	ZBTB40	ENST00000374651.8	8	Not Detected	Not Detected	Not Detected	Not Detected	Not Detected	Not Detected	8
1560	NCDN	ENST00000356090.8	3	NCDN	ENST00000356090.8	3	Not Detected	Not Detected	Not Detected	3		1560	EPHA8	ENST00000166244.8	2	Not Detected	Not Detected	Not Detected	Not Detected	Not Detected	Not Detected	2
1561	NCDN	ENST00000356090.8	2	Not Detected	Not Detected	Not Detected	Not Detected	Not Detected	Not Detected	2		1561	C1QA	ENST00000374642.8	383	C1QA	ENST00000374642.8	2	C1QA	ENST00000374642.8	750	378.333
1562	NCDN	ENST00000373253.7	4	Not Detected	Not Detected	Not Detected	NCDN	ENST00000373253.7	2	3		1562	C1QA	ENST00000374642.8	2	Not Detected	Not Detected	Not Detected	Not Detected	Not Detected	Not Detected	2
1563	NCDN	ENST00000437806.1	7	NCDN	ENST00000437806.1	11	NCDN	ENST00000437806.1	9	9		1563	C1QA	ENST00000374642.8	3	Not Detected	Not Detected	Not Detected	C1QA	ENST00000374642.8	3	3
1564	NCDN	ENST00000356090.8	2	Not Detected	Not Detected	Not Detected	Not Detected	Not Detected	Not Detected	2		1564	C1QA	ENST00000374642.8	2	Not Detected	Not Detected	Not Detected	Not Detected	Not Detected	Not Detected	2
1565	NCDN	ENST00000356090.8	40	NCDN	ENST00000356090.8	67	NCDN	ENST00000356090.8	3	36.6667		1565	C1QA	ENST00000374642.8	2	C1QA	ENST00000374642.8	2	C1QA	ENST00000374642.8	126	43.3333
1566	NCDN	ENST00000437806.1	2	Not Detected	Not Detected	Not Detected	Not Detected	Not Detected	Not Detected	2		1566	C1QA	ENST00000374642.8	49	C1QA	ENST00000374642.8	64	C1QA	ENST00000374642.8	46	53
1567	NCDN	ENST00000373253.7	33	NCDN	ENST00000373253.7	7	Not Detected	Not Detected	Not Detected	20		1567	C1QC	ENST00000374640.9	546	C1QC	ENST00000374640.9	519	C1QC	ENST00000374640.9	773	612.667
1568	NCDN	ENST00000356090.8	24	Not Detected	Not Detected	Not Detected	Not Detected	Not Detected	Not Detected	24		1568	C1QC	ENST00000374639.7	45	C1QC	ENST00000374639.7	40	C1QC	ENST00000374639.7	55	46.6667
1569	NCDN	ENST00000373253.7	15	NCDN	ENST00000373253.7	15	NCDN	ENST00000373253.7	6	12		1569	C1QC	ENST00000374637.1	5	C1QC	ENST00000374637.1	15	C1QC	ENST00000374637.1	14	11.3333
1570	NCDN	ENST00000356090.8	2	Not Detected	Not Detected	Not Detected	Not Detected	Not Detected	Not Detected	2		1570	C1QB	ENST00000314933.6	7	C1QB	ENST00000314933.6	31	C1QB	ENST00000314933.6	21	19.6667
1571	NCDN	ENST00000373243.7	2	Not Detected	Not Detected	Not Detected	Not Detected	Not Detected	Not Detected	2		1571	C1QB	ENST00000314933.6	3	Not Detected	Not Detected	Not Detected	C1QB	ENST00000314933.6	2	2.5
1572	NCDN	ENST00000356090.8	19	NCDN	ENST00000356090.8	2	NCDN	ENST00000356090.8	26	15.6667		1572	C1QB	ENST00000509305.6	46	C1QB	ENST00000509305.6	514	C1QB	ENST00000509305.6	131	230.333
1573	NCDN	ENST00000437806.1	105	NCDN	ENST00000437806.1	127	NCDN	ENST00000437806.1	81	104.333		1573	EPHB2	ENST00000544305.5	2	EPHB2	ENST00000544305.5	2	Not Detected	Not Detected	Not Detected	2
1574	NCDN	ENST00000437806.1	8	NCDN	ENST00000437806.1	13	NCDN	ENST00000437806.1	21	14		1574	EPHB2	ENST00000400191.7	2	Not Detected	Not Detected	Not Detected	Not Detected	Not Detected	Not Detected	2
1575	NCDN	ENST00000373253.7	4	NCDN	ENST00000373253.7	3	Not Detected	Not Detected	Not Detected	3.5		1575	EPHB2	ENST00000374630.7	2	Not Detected	Not Detected	Not Detected	Not Detected	Not Detected	Not Detected	2
1576	NCDN	ENST00000373243.7	7	NCDN	ENST00000373243.7	6	Not Detected	Not Detected	Not Detected	6.5		1576	EPHB2	ENST00000374632.7	2	Not Detected	Not Detected	Not Detected	Not Detected	Not Detected	Not Detected	2
1577	NCDN	ENST00000373253.7	2	Not Detected	Not Detected	Not Detected	Not Detected	Not Detected	Not Detected	2		1577	EPHB2	ENST00000465676.1	2	EPHB2	ENST00000465676.1	4	EPHB2	ENST00000465676.1	2	2.66667
1578	NCDN	ENST00000373243.7	9	NCDN	ENST00000373243.7	39	NCDN	ENST00000373243.7	3	17		1578	EPHB2	ENST00000400191.7	2	Not Detected	Not Detected	Not Detected	Not Detected	Not Detected	Not Detected	2
1579	NCDN	ENST00000356090.8	6	NCDN	ENST00000356090.8	9	Not Detected	Not Detected	Not Detected	7.5		1579	EPHB2	ENST00000374630.7	2	Not Detected	Not Detected	Not Detected	Not Detected	Not Detected	Not Detected	2
1580	NCDN	ENST00000373243.7	4	Not Detected	Not Detected	Not Detected	NCDN	ENST00000373243.7	2	3		1580	EPHB2	ENST00000400191.7	2	Not Detected	Not Detected	Not Detected	Not Detected	Not Detected	Not Detected	2
1581	NCDN	ENST00000356090.8	4	Not Detected	Not Detected	Not Detected	Not Detected	Not Detected	Not Detected	4		1581	EPHB2	ENST00000400191.7	2	Not Detected	Not Detected	Not Detected	Not Detected	Not Detected	Not Detected	2
1582	NCDN	ENST00000373243.7	5	NCDN	ENST00000373243.7	18	NCDN	ENST00000373243.7	16	13		1582	KDM1A	ENST00000400181.8	2	Not Detected	Not Detected	Not Detected	Not Detected	Not Detected	Not Detected	2
1583	NCDN	ENST00000356090.8	2	Not Detected	Not Detected	Not Detected	NCDN	ENST00000356090.8	2	2		1583	KDM1A	ENST00000400181.8	3	Not Detected	Not Detected	Not Detected	Not Detected	Not Detected	Not Detected	3
1584	NCDN	ENST00000373243.7	8	NCDN	ENST00000373243.7	21	NCDN	ENST00000373243.7	7	12		1584	AL031428.1	ENST00000427154.1	2	Not Detected	Not Detected	Not Detected	Not Detected	Not Detected	Not Detected	2
1585	NCDN	ENST00000373253.7	26	NCDN	ENST00000373253.7	42	NCDN	ENST00000373253.7	34	34		1585	KDM1A	ENST00000356634.7	21	Not Detected	Not Detected	Not Detected	Not Detected	Not Detected	Not Detected	21
1586	NCDN	ENST00000356090.8	3	Not Detected	Not Detected	Not Detected	Not Detected	Not Detected	Not Detected	3		1586	KDM1A	ENST00000356634.7	8	KDM1A	ENST00000356634.7	9	KDM1A	ENST00000356634.7	8	8.33333
1587	NCDN	ENST00000459931.1	5	NCDN	ENST00000459931.1	14	NCDN	ENST00000459931.1	14	11		1587	KDM1A	ENST00000356634.7	16	Not Detected	Not Detected	Not Detected	Not Detected	Not Detected	Not Detected	16
1588	NCDN	ENST00000356090.8	2	Not Detected	Not Detected	Not Detected	Not Detected	Not Detected	Not Detected	2		1588	KDM1A	ENST00000602503.1	9	Not Detected	Not Detected	Not Detected	Not Detected	Not Detected	Not Detected	9
1589	NCDN	ENST00000373243.7	9	Not Detected	Not Detected	Not Detected	NCDN	ENST00000373243.7	7	8		1589	ZNF436-AS1	ENST00000518600.1	19	ZNF436-AS1	ENST00000518600.1	8	ZNF436-AS1	ENST00000518600.1	16	14.3333
1590	NCDN	ENST00000373253.7	3	NCDN	ENST00000373253.7	2	NCDN	ENST00000373253.7	2	2.33333		1590	ZNF436-AS1	ENST00000454117.1	10	ZNF436-AS1	ENST00000454117.1	11	ZNF436-AS1	ENST00000454117.1	6	9
1591	NCDN	ENST00000356090.8	4	NCDN	ENST00000356090.8	18	NCDN	ENST00000356090.8	14	12		1591	ZNF436-AS1	ENST00000437367.3	3	Not Detected	Not Detected	Not Detected	ZNF436-AS1	ENST00000437367.3	2	2.5
1592	NCDN	ENST00000373243.7	25	NCDN	ENST00000373243.7	16	NCDN	ENST00000373243.7	17	19.3333		1592	ZNF436-AS1	ENST00000335648.3	8	ZNF436-AS1	ENST00000335648.3	27	ZNF436-AS1	ENST00000335648.3	8	14.3333
1593	NCDN	ENST00000356090.8	2	Not Detected	Not Detected	Not Detected	Not Detected	Not Detected	Not Detected	2		1593	ZNF436-AS1	ENST00000518600.1	7	Not Detected	Not Detected	Not Detected	ZNF436-AS1	ENST00000518600.1	5	6
1594	NCDN	ENST00000356090.8	9	NCDN	ENST00000356090.8	13	NCDN	ENST00000356090.8	13	11.6667		1594	ZNF436-AS1	ENST00000454117.1	2	Not Detected	Not Detected	Not Detected	Not Detected	Not Detected	Not Detected	2
1595	NCDN	ENST00000356090.8	2	Not Detected	Not Detected	Not Detected	Not Detected	Not Detected	Not Detected	2		1595	ZNF436-AS1	ENST00000437367.3	4	Not Detected	Not Detected	Not Detected	Not Detected	Not Detected	Not Detected	4
1596	NCDN	ENST00000356090.8	3	Not Detected	Not Detected	Not Detected	Not Detected	Not Detected	Not Detected	3		1596	ZNF436-AS1	ENST00000437367.3	94	ZNF436-AS1	ENST00000437367.3	44	ZNF436-AS1	ENST00000437367.3	46	61.3333
1597	NCDN	ENST00000356090.8	2	Not Detected	Not Detected	Not Detected	Not Detected	Not Detected	Not Detected	2		1597	ZNF436-AS1	ENST00000437367.3	61	ZNF436-AS1	ENST00000437367.3	56	ZNF436-AS1	ENST00000437367.3	64	60.3333
1598	NCDN	ENST00000373243.7	2	Not Detected	Not Detected	Not Detected	Not Detected	Not Detected	Not Detected	2		1598	ZNF436-AS1	ENST00000671509.1	2	ZNF436-AS1	ENST00000671509.1	6	ZNF436-AS1	ENST00000671509.1	7	5
1599	NCDN	ENST00000373243.7	5	Not Detected	Not Detected	Not Detected	Not Detected	Not Detected	Not Detected	5		1599	AL021154.1	ENST00000451217.1	2	Not Detected	Not Detected	Not Detected	Not Detected	Not Detected	Not Detected	2
1600	NCDN	ENST00000356090.8	2	Not Detected	Not Detected	Not Detected	Not Detected	Not Detected	Not Detected	2		1600	RPL11	ENST00000643754.2	3	RPL11	ENST00000643754.2	395	RPL11	ENST00000643754.2	509	302.333
1601	NCDN	ENST00000373243.7	20	NCDN	ENST00000373243.7	8	NCDN	ENST00000373243.7	13	13.6667		1601	RPL11	ENST00000467075.2	15	RPL11	ENST00000467075.2	6	RPL11	ENST00000467075.2	10	10.3333
1602	NCDN	ENST00000373243.7	3	Not Detected	Not Detected	Not Detected	Not Detected	Not Detected	Not Detected	3		1602	ELOA	ENST00000418390.6	36	ELOA	ENST00000418390.6	19	ELOA	ENST00000418390.6	43	32.6667
1603	NCDN	ENST00000373243.7	2	Not Detected	Not Detected	Not Detected	NCDN	ENST00000373243.7	4	3		1603	ELOA	ENST00000418390.6	7	ELOA	ENST00000418390.6	26	ELOA	ENST00000418390.6	44	25.6667
1604	NCDN	ENST00000437806.1	2	NCDN	ENST00000437806.1	2	Not Detected	Not Detected	Not Detected	2		1604	PITHD1	ENST00000246151.9	55	PITHD1	ENST00000246151.9	4	PITHD1	ENST00000246151.9	9	22.6667
1605	NCDN	ENST00000373243.7	31	NCDN	ENST00000373243.7	78	NCDN	ENST00000373243.7	51	53.3333		1605	PITHD1	ENST00000246151.9	1534	PITHD1	ENST00000246151.9	769	PITHD1	ENST00000246151.9	2	768.333
1606	NCDN	ENST00000356090.8	2	Not Detected	Not Detected	Not Detected	Not Detected	Not Detected	Not Detected	2		1606	PITHD1	ENST00000246151.9	2	PITHD1	ENST00000246151.9	255	Not Detected	Not Detected	Not Detected	128.5
1607	NCDN	ENST00000373243.7	549	NCDN	ENST00000373243.7	15	NCDN	ENST00000373243.7	11	191.667		1607	PITHD1	ENST00000246151.9	5	Not Detected	Not Detected	Not Detected	PITHD1	ENST00000246151.9	3	4
1608	NCDN	ENST00000373243.7	2	Not Detected	Not Detected	Not Detected	Not Detected	Not Detected	Not Detected	2		1608	LYPLA2	ENST00000374503.7	3	LYPLA2	ENST00000374503.7	3	Not Detected	Not Detected	Not Detected	3
1609	NCDN	ENST00000373243.7	2	Not Detected	Not Detected	Not Detected	Not Detected	Not Detected	Not Detected	2		1609	LYPLA2	ENST00000374502.7	4	LYPLA2	ENST00000374502.7	8	LYPLA2	ENST00000374502.7	6	6
1610	AGO1	ENST00000373204.6	2	AGO1	ENST00000373204.6	2	AGO1	ENST00000373204.6	20	8		1610	LYPLA2	ENST00000374514.8	353	LYPLA2	ENST00000374514.8	348	LYPLA2	ENST00000374514.8	415	372
1611	AGO3	ENST00000634486.1	2	Not Detected	Not Detected	Not Detected	Not Detected	Not Detected	Not Detected	2		1611	LYPLA2	ENST00000420982.5	17	LYPLA2	ENST00000420982.5	9	LYPLA2	ENST00000420982.5	12	12.6667
1612	AGO3	ENST00000373191.9	2	Not Detected	Not Detected	Not Detected	AGO3	ENST00000373191.9	2	2		1612	LYPLA2	ENST00000472213.1	14	LYPLA2	ENST00000472213.1	17	Not Detected	Not Detected	Not Detected	15.5
1613	ADPRHL2	ENST00000373178.5	65	Not Detected	Not Detected	Not Detected	ADPRHL2	ENST00000373178.5	68	66.5		1613	LYPLA2	ENST00000374514.8	6	LYPLA2	ENST00000374514.8	4	Not Detected	Not Detected	Not Detected	5
1614	ADPRHL2	ENST00000373178.5	4	ADPRHL2	ENST00000373178.5	9	ADPRHL2	ENST00000373178.5	4	5.66667		1614	LYPLA2	ENST00000374501.1	17	LYPLA2	ENST00000374501.1	12	LYPLA2	ENST00000374501.1	18	15.6667
1615	MAP7D1	ENST00000316156.8	5	Not Detected	Not Detected	Not Detected	MAP7D1	ENST00000316156.8	11	8		1615	PNRC2	ENST00000334351.8	95	PNRC2	ENST00000334351.8	107	PNRC2	ENST00000334351.8	84	95.3333
1616	MAP7D1	ENST00000487114.1	4	Not Detected	Not Detected	Not Detected	Not Detected	Not Detected	Not Detected	4		1616	NIPAL3	ENST00000374399.9	2	Not Detected	Not Detected	Not Detected	Not Detected	Not Detected	Not Detected	2
1617	THRAP3	ENST00000354618.10	2	THRAP3	ENST00000354618.10	17	THRAP3	ENST00000354618.10	6	8.33333		1617	NIPAL3	ENST00000374399.9	3	NIPAL3	ENST00000374399.9	2	Not Detected	Not Detected	Not Detected	2.5
1618	ZC3H12A	ENST00000373087.7	3	Not Detected	Not Detected	Not Detected	ZC3H12A	ENST00000373087.7	3	3		1618	NIPAL3	ENST00000374399.9	3	NIPAL3	ENST00000374399.9	3	NIPAL3	ENST00000374399.9	2	2.66667
1619	DNALI1	ENST00000296218.8	14	DNALI1	ENST00000296218.8	20	DNALI1	ENST00000296218.8	15	16.3333		1619	NIPAL3	ENST00000488155.1	6	NIPAL3	ENST00000488155.1	5	NIPAL3	ENST00000488155.1	2	4.33333
1620	CDCA8	ENST00000373055.6	2	Not Detected	Not Detected	Not Detected	CDCA8	ENST00000373055.6	2	2		1620	NIPAL3	ENST00000475663.2	2	Not Detected	Not Detected	Not Detected	Not Detected	Not Detected	Not Detected	2
1621	C1orf122	ENST00000468084.1	3	Not Detected	Not Detected	Not Detected	Not Detected	Not Detected	Not Detected	3		1621	NIPAL3	ENST00000475663.2	2	NIPAL3	ENST00000475663.2	2	Not Detected	Not Detected	Not Detected	2
1622	UTP11	ENST00000373014.5	2	Not Detected	Not Detected	Not Detected	Not Detected	Not Detected	Not Detected	2		1622	NIPAL3	ENST00000374399.9	2	Not Detected	Not Detected	Not Detected	Not Detected	Not Detected	Not Detected	2
1623	NDUFS5	ENST00000372967.3	2	Not Detected	Not Detected	Not Detected	Not Detected	Not Detected	Not Detected	2		1623	NIPAL3	ENST00000374399.9	2	NIPAL3	ENST00000374399.9	2	Not Detected	Not Detected	Not Detected	2
1624	NDUFS5	ENST00000372967.3	45	NDUFS5	ENST00000372967.3	50	Not Detected	Not Detected	Not Detected	47.5		1624	NIPAL3	ENST00000358028.8	2	Not Detected	Not Detected	Not Detected	Not Detected	Not Detected	Not Detected	2
1625	MACF1	ENST00000361689.6	2	Not Detected	Not Detected	Not Detected	Not Detected	Not Detected	Not Detected	2		1625	NIPAL3	ENST00000339255.2	2	Not Detected	Not Detected	Not Detected	NIPAL3	ENST00000339255.2	2	2
1626	MACF1	ENST00000361689.6	3	Not Detected	Not Detected	Not Detected	Not Detected	Not Detected	Not Detected	3		1626	NIPAL3	ENST00000374399.9	2	Not Detected	Not Detected	Not Detected	Not Detected	Not Detected	Not Detected	2
1627	MACF1	ENST00000494012.1	3	Not Detected	Not Detected	Not Detected	Not Detected	Not Detected	Not Detected	3		1627	NIPAL3	ENST00000374399.9	4	Not Detected	Not Detected	Not Detected	NIPAL3	ENST00000374399.9	4	4
1628	MACF1	ENST00000476350.1	2	Not Detected	Not Detected	Not Detected	Not Detected	Not Detected	Not Detected	2		1628	NIPAL3	ENST00000374399.9	4	NIPAL3	ENST00000374399.9	4	NIPAL3	ENST00000374399.9	3	3.66667
1629	MACF1	ENST00000530262.5	2	Not Detected	Not Detected	Not Detected	Not Detected	Not Detected	Not Detected	2		1629	NIPAL3	ENST00000374399.9	3	Not Detected	Not Detected	Not Detected	Not Detected	Not Detected	Not Detected	3
1630	MACF1	ENST00000361689.6	2	Not Detected	Not Detected	Not Detected	Not Detected	Not Detected	Not Detected	2		1630	NIPAL3	ENST00000374399.9	10	NIPAL3	ENST00000374399.9	89	NIPAL3	ENST00000374399.9	139	79.3333
1631	MACF1	ENST00000289893.8	2	Not Detected	Not Detected	Not Detected	Not Detected	Not Detected	Not Detected	2		1631	NIPAL3	ENST00000374399.9	2	Not Detected	Not Detected	Not Detected	Not Detected	Not Detected	Not Detected	2
1632	MACF1	ENST00000564288.5	2	MACF1	ENST00000564288.5	5	Not Detected	Not Detected	Not Detected	3.5		1632	NIPAL3	ENST00000374399.9	2	NIPAL3	ENST00000374399.9	2	NIPAL3	ENST00000374399.9	4	2.66667
1633	MACF1	ENST00000289893.8	2	Not Detected	Not Detected	Not Detected	Not Detected	Not Detected	Not Detected	2		1633	NIPAL3	ENST00000374399.9	2	NIPAL3	ENST00000374399.9	3	NIPAL3	ENST00000374399.9	2	2.33333
1634	MACF1	ENST00000289893.8	2	Not Detected	Not Detected	Not Detected	Not Detected	Not Detected	Not Detected	2		1634	NIPAL3	ENST00000374399.9	5	NIPAL3	ENST00000374399.9	3	NIPAL3	ENST00000374399.9	9	5.66667
1635	MACF1	ENST00000289893.8	2	Not Detected	Not Detected	Not Detected	Not Detected	Not Detected	Not Detected	2		1635	NIPAL3	ENST00000374399.9	2	Not Detected	Not Detected	Not Detected	Not Detected	Not Detected	Not Detected	2
1636	MACF1	ENST00000289893.8	2	Not Detected	Not Detected	Not Detected	Not Detected	Not Detected	Not Detected	2		1636	NIPAL3	ENST00000374399.9	8	Not Detected	Not Detected	Not Detected	Not Detected	Not Detected	Not Detected	8
1637	MACF1	ENST00000442046.5	2	Not Detected	Not Detected	Not Detected	Not Detected	Not Detected	Not Detected	2		1637	NIPAL3	ENST00000003912.7	2	Not Detected	Not Detected	Not Detected	Not Detected	Not Detected	Not Detected	2
1638	MACF1	ENST00000360115.8	2	Not Detected	Not Detected	Not Detected	Not Detected	Not Detected	Not Detected	2		1638	NIPAL3	ENST00000374399.9	2	Not Detected	Not Detected	Not Detected	NIPAL3	ENST00000374399.9	3	2.5
1639	OXCT2P1	ENST00000447263.1	2	OXCT2P1	ENST00000447263.1	12	OXCT2P1	ENST00000447263.1	9	7.66667		1639	NIPAL3	ENST00000374399.9	11	Not Detected	Not Detected	Not Detected	Not Detected	Not Detected	Not Detected	11
1640	BMP8A	ENST00000331593.6	4	Not Detected	Not Detected	Not Detected	Not Detected	Not Detected	Not Detected	4		1640	NIPAL3	ENST00000374399.9	2	Not Detected	Not Detected	Not Detected	Not Detected	Not Detected	Not Detected	2
1641	PPIE	ENST00000356511.6	2	Not Detected	Not Detected	Not Detected	Not Detected	Not Detected	Not Detected	2		1641	NIPAL3	ENST00000003912.7	4	NIPAL3	ENST00000003912.7	2	Not Detected	Not Detected	Not Detected	3
1642	PPIE	ENST00000324379.9	4	PPIE	ENST00000324379.9	42	PPIE	ENST00000324379.9	16	20.6667		1642	RCAN3	ENST00000374395.9	3	Not Detected	Not Detected	Not Detected	Not Detected	Not Detected	Not Detected	3
1643	PPIE	ENST00000485507.5	3	Not Detected	Not Detected	Not Detected	Not Detected	Not Detected	Not Detected	3		1643	RCAN3	ENST00000374395.9	2	Not Detected	Not Detected	Not Detected	Not Detected	Not Detected	Not Detected	2
1644	PPIE	ENST00000356511.6	2	PPIE	ENST00000356511.6	2	PPIE	ENST00000356511.6	7	3.66667		1644	SRRM1	ENST00000479034.5	19	SRRM1	ENST00000479034.5	91	SRRM1	ENST00000479034.5	53	54.3333
1645	MFSD2A	ENST00000372811.9	2	Not Detected	Not Detected	Not Detected	Not Detected	Not Detected	Not Detected	2		1645	SRRM1	ENST00000462710.5	4	Not Detected	Not Detected	Not Detected	SRRM1	ENST00000462710.5	8	6
1646	MFSD2A	ENST00000372811.9	2	MFSD2A	ENST00000372811.9	4	MFSD2A	ENST00000372811.9	31	12.3333		1646	SRRM1	ENST00000468822.5	3	Not Detected	Not Detected	Not Detected	Not Detected	Not Detected	Not Detected	3
1647	CAP1	ENST00000372797.7	17	CAP1	ENST00000372797.7	30	CAP1	ENST00000372797.7	46	31		1647	SRRM1	ENST00000466910.5	7	SRRM1	ENST00000466910.5	7	SRRM1	ENST00000466910.5	12	8.66667
1648	CAP1	ENST00000372805.7	32	CAP1	ENST00000372805.7	116	CAP1	ENST00000372805.7	54	67.3333		1648	SRRM1	ENST00000462710.5	2	Not Detected	Not Detected	Not Detected	Not Detected	Not Detected	Not Detected	2
1649	ZMPSTE24	ENST00000372759.4	10	ZMPSTE24	ENST00000372759.4	36	ZMPSTE24	ENST00000372759.4	26	24		1649	SRRM1	ENST00000466910.5	3	Not Detected	Not Detected	Not Detected	SRRM1	ENST00000466910.5	6	4.5
1650	ZMPSTE24	ENST00000372759.4	2	Not Detected	Not Detected	Not Detected	Not Detected	Not Detected	Not Detected	2		1650	SRRM1	ENST00000468822.5	3	SRRM1	ENST00000468822.5	10	SRRM1	ENST00000468822.5	3	5.33333
1651	SMAP2	ENST00000372718.8	12	SMAP2	ENST00000372718.8	57	SMAP2	ENST00000372718.8	44	37.6667		1651	SRRM1	ENST00000462710.5	3	SRRM1	ENST00000462710.5	2	SRRM1	ENST00000462710.5	2	2.33333
1652	SMAP2	ENST00000372708.5	10	SMAP2	ENST00000372708.5	36	SMAP2	ENST00000372708.5	22	22.6667		1652	SRRM1	ENST00000490543.5	7	Not Detected	Not Detected	Not Detected	Not Detected	Not Detected	Not Detected	7
1653	NFYC	ENST00000372652.5	2	NFYC	ENST00000372652.5	2	NFYC	ENST00000372652.5	2	2		1653	SRRM1	ENST00000468822.5	131	SRRM1	ENST00000468822.5	54	SRRM1	ENST00000468822.5	56	80.3333
1654	NFYC	ENST00000447388.7	33	NFYC	ENST00000447388.7	63	NFYC	ENST00000447388.7	43	46.3333		1654	SRRM1	ENST00000374389.8	19	SRRM1	ENST00000374389.8	14	SRRM1	ENST00000374389.8	17	16.6667
1655	KCNQ4	ENST00000347132.10	2	KCNQ4	ENST00000347132.10	20	KCNQ4	ENST00000347132.10	3	8.33333		1655	SRRM1	ENST00000468822.5	5	Not Detected	Not Detected	Not Detected	SRRM1	ENST00000468822.5	6	5.5
1656	CTPS1	ENST00000650070.2	21	CTPS1	ENST00000650070.2	29	CTPS1	ENST00000650070.2	18	22.6667		1656	SRRM1	ENST00000323848.14	2	Not Detected	Not Detected	Not Detected	Not Detected	Not Detected	Not Detected	2
1657	PPIH	ENST00000304979.8	4	PPIH	ENST00000304979.8	8	PPIH	ENST00000304979.8	3	5		1657	SRRM1	ENST00000323848.14	7	SRRM1	ENST00000323848.14	12	SRRM1	ENST00000323848.14	26	15
1658	C1orf50	ENST00000372525.7	3	Not Detected	Not Detected	Not Detected	C1orf50	ENST00000372525.7	2	2.5		1658	SRRM1	ENST00000323848.14	2	Not Detected	Not Detected	Not Detected	SRRM1	ENST00000323848.14	10	6
1659	ERMAP	ENST00000372517.8	2	ERMAP	ENST00000372517.8	2	ERMAP	ENST00000372517.8	7	3.66667		1659	SRRM1	ENST00000479034.5	11	SRRM1	ENST00000479034.5	21	SRRM1	ENST00000479034.5	61	31
1660	ZNF691	ENST00000372502.5	6	ZNF691	ENST00000372502.5	16	ZNF691	ENST00000372502.5	7	9.66667		1660	SRRM1	ENST00000600523.5	3	Not Detected	Not Detected	Not Detected	Not Detected	Not Detected	Not Detected	3
1661	ZNF691	ENST00000372508.7	9	ZNF691	ENST00000372508.7	15	ZNF691	ENST00000372508.7	8	10.6667		1661	SRRM1	ENST00000479034.5	5	SRRM1	ENST00000479034.5	6	SRRM1	ENST00000479034.5	8	6.33333
1662	TMEM125	ENST00000432792.6	4	TMEM125	ENST00000432792.6	3	Not Detected	Not Detected	Not Detected	3.5		1662	SRRM1	ENST00000496882.5	2	Not Detected	Not Detected	Not Detected	Not Detected	Not Detected	Not Detected	2
1663	TIE1	ENST00000372476.8	3	Not Detected	Not Detected	Not Detected	Not Detected	Not Detected	Not Detected	3		1663	SRRM1	ENST00000596378.1	9	SRRM1	ENST00000596378.1	2	SRRM1	ENST00000596378.1	5	5.33333
1664	TIE1	ENST00000372476.8	2	TIE1	ENST00000372476.8	2	Not Detected	Not Detected	Not Detected	2		1664	SRRM1	ENST00000494934.5	2	Not Detected	Not Detected	Not Detected	Not Detected	Not Detected	Not Detected	2
1665	TIE1	ENST00000461061.1	2	Not Detected	Not Detected	Not Detected	Not Detected	Not Detected	Not Detected	2		1665	SRRM1	ENST00000479034.5	4	Not Detected	Not Detected	Not Detected	Not Detected	Not Detected	Not Detected	4
1666	TIE1	ENST00000372476.8	3	Not Detected	Not Detected	Not Detected	Not Detected	Not Detected	Not Detected	3		1666	SRRM1	ENST00000479034.5	3	Not Detected	Not Detected	Not Detected	Not Detected	Not Detected	Not Detected	3
1667	TIE1	ENST00000372476.8	2	Not Detected	Not Detected	Not Detected	Not Detected	Not Detected	Not Detected	2		1667	CLIC4	ENST00000374379.9	2	CLIC4	ENST00000374379.9	279	CLIC4	ENST00000374379.9	452	244.333
1668	TIE1	ENST00000480269.1	13	TIE1	ENST00000480269.1	20	TIE1	ENST00000480269.1	14	15.6667		1668	AL031432.4	ENST00000641729.1	2	Not Detected	Not Detected	Not Detected	AL031432.4	ENST00000641729.1	2	2
1669	TIE1	ENST00000471187.1	2	Not Detected	Not Detected	Not Detected	Not Detected	Not Detected	Not Detected	2		1669	AL031432.5	ENST00000641059.1	2	Not Detected	Not Detected	Not Detected	AL031432.5	ENST00000641059.1	2	2
1670	TIE1	ENST00000372476.8	6	TIE1	ENST00000372476.8	11	TIE1	ENST00000372476.8	6	7.66667		1670	AL031432.3	ENST00000607698.1	8	Not Detected	Not Detected	Not Detected	AL031432.3	ENST00000607698.1	5	6.5
1671	TIE1	ENST00000488437.1	2	TIE1	ENST00000488437.1	6	Not Detected	Not Detected	Not Detected	4		1671	AL031432.3	ENST00000607698.1	2	Not Detected	Not Detected	Not Detected	AL031432.3	ENST00000607698.1	3	2.5
1672	TIE1	ENST00000372476.8	155	TIE1	ENST00000372476.8	165	TIE1	ENST00000372476.8	134	151.333		1672	TMEM50A	ENST00000498135.5	4	Not Detected	Not Detected	Not Detected	Not Detected	Not Detected	Not Detected	4
1673	TIE1	ENST00000372476.8	2	Not Detected	Not Detected	Not Detected	Not Detected	Not Detected	Not Detected	2		1673	TMEM50A	ENST00000374358.5	41	TMEM50A	ENST00000374358.5	60	TMEM50A	ENST00000374358.5	46	49
1674	TIE1	ENST00000372476.8	2	Not Detected	Not Detected	Not Detected	Not Detected	Not Detected	Not Detected	2		1674	TMEM50A	ENST00000480937.5	5	TMEM50A	ENST00000480937.5	2	TMEM50A	ENST00000480937.5	5	4
1675	TIE1	ENST00000372476.8	2	Not Detected	Not Detected	Not Detected	Not Detected	Not Detected	Not Detected	2		1675	TMEM50A	ENST00000468704.1	7	TMEM50A	ENST00000468704.1	3	TMEM50A	ENST00000468704.1	7	5.66667
1676	TIE1	ENST00000372476.8	3	Not Detected	Not Detected	Not Detected	Not Detected	Not Detected	Not Detected	3		1676	MACO1	ENST00000374343.5	10	MACO1	ENST00000374343.5	2	MACO1	ENST00000374343.5	5	5.66667
1677	SZT2	ENST00000634258.3	2	Not Detected	Not Detected	Not Detected	Not Detected	Not Detected	Not Detected	2		1677	MACO1	ENST00000399766.7	2	Not Detected	Not Detected	Not Detected	Not Detected	Not Detected	Not Detected	2
1678	SZT2	ENST00000562955.2	2	Not Detected	Not Detected	Not Detected	Not Detected	Not Detected	Not Detected	2		1678	MACO1	ENST00000374343.5	2	Not Detected	Not Detected	Not Detected	Not Detected	Not Detected	Not Detected	2
1679	SZT2	ENST00000562955.2	2	Not Detected	Not Detected	Not Detected	Not Detected	Not Detected	Not Detected	2		1679	MACO1	ENST00000374343.5	4	MACO1	ENST00000374343.5	4	MACO1	ENST00000374343.5	2	3.33333
1680	SZT2	ENST00000562955.2	2	Not Detected	Not Detected	Not Detected	Not Detected	Not Detected	Not Detected	2		1680	MACO1	ENST00000399766.7	2	Not Detected	Not Detected	Not Detected	Not Detected	Not Detected	Not Detected	2
1681	SZT2	ENST00000648058.1	2	Not Detected	Not Detected	Not Detected	Not Detected	Not Detected	Not Detected	2		1681	MACO1	ENST00000399766.7	2	Not Detected	Not Detected	Not Detected	Not Detected	Not Detected	Not Detected	2
1682	SZT2	ENST00000562955.2	3	Not Detected	Not Detected	Not Detected	Not Detected	Not Detected	Not Detected	3		1682	LDLRAP1	ENST00000374338.4	3	LDLRAP1	ENST00000374338.4	2	Not Detected	Not Detected	Not Detected	2.5
1683	SZT2	ENST00000562955.2	7	Not Detected	Not Detected	Not Detected	Not Detected	Not Detected	Not Detected	7		1683	LDLRAP1	ENST00000374338.4	2	LDLRAP1	ENST00000374338.4	28	LDLRAP1	ENST00000374338.4	41	23.6667
1684	SZT2	ENST00000638263.1	3	SZT2	ENST00000638263.1	2	Not Detected	Not Detected	Not Detected	2.5		1684	LDLRAP1	ENST00000374338.4	167	LDLRAP1	ENST00000374338.4	734	LDLRAP1	ENST00000374338.4	5	302
1685	PTPRF	ENST00000412568.6	3	PTPRF	ENST00000412568.6	78	PTPRF	ENST00000412568.6	4	28.3333		1685	LDLRAP1	ENST00000374338.4	4	LDLRAP1	ENST00000374338.4	8	LDLRAP1	ENST00000374338.4	3	5
1686	PTPRF	ENST00000412568.6	8	PTPRF	ENST00000412568.6	13	PTPRF	ENST00000412568.6	66	29		1686	LDLRAP1	ENST00000488127.1	2	LDLRAP1	ENST00000488127.1	7	LDLRAP1	ENST00000488127.1	6	5
1687	PTPRF	ENST00000359947.9	4	PTPRF	ENST00000359947.9	17	PTPRF	ENST00000359947.9	34	18.3333		1687	LDLRAP1	ENST00000488127.1	9	Not Detected	Not Detected	Not Detected	Not Detected	Not Detected	Not Detected	9
1688	PTPRF	ENST00000359947.9	2	Not Detected	Not Detected	Not Detected	Not Detected	Not Detected	Not Detected	2		1688	MAN1C1	ENST00000374332.8	3	MAN1C1	ENST00000374332.8	72	MAN1C1	ENST00000374332.8	104	59.6667
1689	PTPRF	ENST00000359947.9	2	PTPRF	ENST00000359947.9	6	Not Detected	Not Detected	Not Detected	4		1689	MAN1C1	ENST00000611903.4	2	Not Detected	Not Detected	Not Detected	Not Detected	Not Detected	Not Detected	2
1690	PTPRF	ENST00000359947.9	2	Not Detected	Not Detected	Not Detected	Not Detected	Not Detected	Not Detected	2		1690	MAN1C1	ENST00000374332.8	61	Not Detected	Not Detected	Not Detected	Not Detected	Not Detected	Not Detected	61
1691	PTPRF	ENST00000359947.9	4	Not Detected	Not Detected	Not Detected	Not Detected	Not Detected	Not Detected	4		1691	MAN1C1	ENST00000611903.4	2	Not Detected	Not Detected	Not Detected	Not Detected	Not Detected	Not Detected	2
1692	PTPRF	ENST00000438120.5	11	PTPRF	ENST00000438120.5	13	PTPRF	ENST00000438120.5	108	44		1692	MAN1C1	ENST00000611903.4	4	Not Detected	Not Detected	Not Detected	Not Detected	Not Detected	Not Detected	4
1693	PTPRF	ENST00000359947.9	2	PTPRF	ENST00000359947.9	5	Not Detected	Not Detected	Not Detected	3.5		1693	MAN1C1	ENST00000611903.4	2	Not Detected	Not Detected	Not Detected	Not Detected	Not Detected	Not Detected	2
1694	PTPRF	ENST00000359947.9	2	Not Detected	Not Detected	Not Detected	Not Detected	Not Detected	Not Detected	2		1694	MAN1C1	ENST00000611903.4	4	Not Detected	Not Detected	Not Detected	Not Detected	Not Detected	Not Detected	4
1695	PTPRF	ENST00000412568.6	2	PTPRF	ENST00000412568.6	6	PTPRF	ENST00000412568.6	8	5.33333		1695	MAN1C1	ENST00000611903.4	2	Not Detected	Not Detected	Not Detected	Not Detected	Not Detected	Not Detected	2
1696	PTPRF	ENST00000412568.6	2	PTPRF	ENST00000412568.6	5	PTPRF	ENST00000412568.6	6	4.33333		1696	MAN1C1	ENST00000611903.4	8	Not Detected	Not Detected	Not Detected	Not Detected	Not Detected	Not Detected	8
1697	PTPRF	ENST00000359947.9	2	Not Detected	Not Detected	Not Detected	Not Detected	Not Detected	Not Detected	2		1697	MAN1C1	ENST00000611903.4	3	MAN1C1	ENST00000611903.4	5	Not Detected	Not Detected	Not Detected	4
1698	PTPRF	ENST00000359947.9	2	Not Detected	Not Detected	Not Detected	Not Detected	Not Detected	Not Detected	2		1698	MAN1C1	ENST00000374329.1	5	MAN1C1	ENST00000374329.1	2	Not Detected	Not Detected	Not Detected	3.5
1699	PTPRF	ENST00000412568.6	2	Not Detected	Not Detected	Not Detected	Not Detected	Not Detected	Not Detected	2		1699	MAN1C1	ENST00000611903.4	5	Not Detected	Not Detected	Not Detected	Not Detected	Not Detected	Not Detected	5
1700	PTPRF	ENST00000359947.9	2	Not Detected	Not Detected	Not Detected	Not Detected	Not Detected	Not Detected	2		1700	MAN1C1	ENST00000374329.1	9	Not Detected	Not Detected	Not Detected	Not Detected	Not Detected	Not Detected	9
1701	PTPRF	ENST00000412568.6	5	PTPRF	ENST00000412568.6	13	PTPRF	ENST00000412568.6	2	6.66667		1701	MAN1C1	ENST00000374329.1	2	Not Detected	Not Detected	Not Detected	Not Detected	Not Detected	Not Detected	2
1702	PTPRF	ENST00000412568.6	4	PTPRF	ENST00000412568.6	6	PTPRF	ENST00000412568.6	3	4.33333		1702	MAN1C1	ENST00000487493.1	27	Not Detected	Not Detected	Not Detected	Not Detected	Not Detected	Not Detected	27
1703	PTPRF	ENST00000438120.5	2	Not Detected	Not Detected	Not Detected	Not Detected	Not Detected	Not Detected	2		1703	SELENON	ENST00000374315.1	2	Not Detected	Not Detected	Not Detected	Not Detected	Not Detected	Not Detected	2
1704	PTPRF	ENST00000372407.4	4	Not Detected	Not Detected	Not Detected	Not Detected	Not Detected	Not Detected	4		1704	SELENON	ENST00000361547.7	2	Not Detected	Not Detected	Not Detected	Not Detected	Not Detected	Not Detected	2
1705	PTPRF	ENST00000438120.5	2	Not Detected	Not Detected	Not Detected	Not Detected	Not Detected	Not Detected	2		1705	SELENON	ENST00000374315.1	5	Not Detected	Not Detected	Not Detected	Not Detected	Not Detected	Not Detected	5
1706	PTPRF	ENST00000496447.5	5	PTPRF	ENST00000496447.5	2	Not Detected	Not Detected	Not Detected	3.5		1706	MTFR1L	ENST00000472643.5	4	Not Detected	Not Detected	Not Detected	Not Detected	Not Detected	Not Detected	4
1707	PTPRF	ENST00000496447.5	18	PTPRF	ENST00000496447.5	6	PTPRF	ENST00000496447.5	16	13.3333		1707	MTFR1L	ENST00000374303.7	2	Not Detected	Not Detected	Not Detected	Not Detected	Not Detected	Not Detected	2
1708	PTPRF	ENST00000414879.5	4	PTPRF	ENST00000414879.5	2	Not Detected	Not Detected	Not Detected	3		1708	MTFR1L	ENST00000526894.5	4	MTFR1L	ENST00000526894.5	3	Not Detected	Not Detected	Not Detected	3.5
1709	PTPRF	ENST00000372407.4	3	Not Detected	Not Detected	Not Detected	PTPRF	ENST00000372407.4	3	3		1709	MTFR1L	ENST00000494293.1	2	MTFR1L	ENST00000494293.1	5	MTFR1L	ENST00000494293.1	4	3.66667
1710	PTPRF	ENST00000372407.4	8	Not Detected	Not Detected	Not Detected	Not Detected	Not Detected	Not Detected	8		1710	MTFR1L	ENST00000474295.5	3	MTFR1L	ENST00000474295.5	2	MTFR1L	ENST00000474295.5	2	2.33333
1711	PTPRF	ENST00000372407.4	5	Not Detected	Not Detected	Not Detected	Not Detected	Not Detected	Not Detected	5		1711	MTFR1L	ENST00000474295.5	183	MTFR1L	ENST00000474295.5	72	MTFR1L	ENST00000474295.5	83	112.667
1712	PTPRF	ENST00000496447.5	2	Not Detected	Not Detected	Not Detected	Not Detected	Not Detected	Not Detected	2		1712	MTFR1L	ENST00000374307.9	10	MTFR1L	ENST00000374307.9	3	MTFR1L	ENST00000374307.9	10	7.66667
1713	PTPRF	ENST00000496447.5	3	Not Detected	Not Detected	Not Detected	Not Detected	Not Detected	Not Detected	3		1713	MTFR1L	ENST00000374303.7	727	MTFR1L	ENST00000374303.7	389	MTFR1L	ENST00000374303.7	417	511
1714	KDM4A	ENST00000372396.4	30	KDM4A	ENST00000372396.4	76	KDM4A	ENST00000372396.4	45	50.3333		1714	MTFR1L	ENST00000374303.7	20	MTFR1L	ENST00000374303.7	6	MTFR1L	ENST00000374303.7	11	12.3333
1715	KDM4A	ENST00000372396.4	5	KDM4A	ENST00000372396.4	3	KDM4A	ENST00000372396.4	5	4.33333		1715	MTFR1L	ENST00000474295.5	3	Not Detected	Not Detected	Not Detected	Not Detected	Not Detected	Not Detected	3
1716	KDM4A	ENST00000463151.5	6	KDM4A	ENST00000463151.5	16	KDM4A	ENST00000463151.5	9	10.3333		1716	MTFR1L	ENST00000494293.1	4	MTFR1L	ENST00000494293.1	2	Not Detected	Not Detected	Not Detected	3
1717	ST3GAL3	ENST00000646686.1	3	ST3GAL3	ENST00000646686.1	4	ST3GAL3	ENST00000646686.1	2	3		1717	MTFR1L	ENST00000374303.7	3	MTFR1L	ENST00000374303.7	8	MTFR1L	ENST00000374303.7	3	4.66667
1718	ST3GAL3	ENST00000351035.8	2	ST3GAL3	ENST00000351035.8	2	ST3GAL3	ENST00000351035.8	4	2.66667		1718	MTFR1L	ENST00000474295.5	3	Not Detected	Not Detected	Not Detected	Not Detected	Not Detected	Not Detected	3
1719	ST3GAL3	ENST00000361392.9	2	Not Detected	Not Detected	Not Detected	Not Detected	Not Detected	Not Detected	2		1719	MTFR1L	ENST00000474295.5	2	Not Detected	Not Detected	Not Detected	Not Detected	Not Detected	Not Detected	2
1720	ST3GAL3	ENST00000490502.1	2	Not Detected	Not Detected	Not Detected	Not Detected	Not Detected	Not Detected	2		1720	MTFR1L	ENST00000524618.5	3	Not Detected	Not Detected	Not Detected	Not Detected	Not Detected	Not Detected	3
1721	ST3GAL3	ENST00000643252.1	6	ST3GAL3	ENST00000643252.1	10	ST3GAL3	ENST00000643252.1	6	7.33333		1721	MTFR1L	ENST00000525713.5	3	MTFR1L	ENST00000525713.5	3	MTFR1L	ENST00000525713.5	5	3.66667
1722	ST3GAL3	ENST00000642949.1	5	ST3GAL3	ENST00000642949.1	6	ST3GAL3	ENST00000642949.1	6	5.66667		1722	MTFR1L	ENST00000374301.7	5	MTFR1L	ENST00000374301.7	5	MTFR1L	ENST00000374301.7	9	6.33333
1723	ST3GAL3	ENST00000642934.1	2	ST3GAL3	ENST00000642934.1	6	Not Detected	Not Detected	Not Detected	4		1723	MTFR1L	ENST00000474295.5	3	Not Detected	Not Detected	Not Detected	Not Detected	Not Detected	Not Detected	3
1724	ST3GAL3	ENST00000642504.1	2	Not Detected	Not Detected	Not Detected	ST3GAL3	ENST00000642504.1	3	2.5		1724	MTFR1L	ENST00000374301.7	2	MTFR1L	ENST00000374301.7	2	Not Detected	Not Detected	Not Detected	2
1725	ST3GAL3	ENST00000347631.7	2	Not Detected	Not Detected	Not Detected	Not Detected	Not Detected	Not Detected	2		1725	MTFR1L	ENST00000374301.7	6	MTFR1L	ENST00000374301.7	3	MTFR1L	ENST00000374301.7	8	5.66667
1726	ST3GAL3	ENST00000347631.7	59	ST3GAL3	ENST00000347631.7	123	ST3GAL3	ENST00000347631.7	91	91		1726	MTFR1L	ENST00000374300.7	20	MTFR1L	ENST00000374300.7	25	MTFR1L	ENST00000374300.7	13	19.3333
1727	ST3GAL3	ENST00000361400.9	14	ST3GAL3	ENST00000361400.9	51	ST3GAL3	ENST00000361400.9	16	27		1727	MTFR1L	ENST00000526158.5	18	MTFR1L	ENST00000526158.5	31	MTFR1L	ENST00000526158.5	15	21.3333
1728	ST3GAL3	ENST00000353126.8	8	ST3GAL3	ENST00000353126.8	6	ST3GAL3	ENST00000353126.8	5	6.33333		1728	MTFR1L	ENST00000374300.7	2	Not Detected	Not Detected	Not Detected	Not Detected	Not Detected	Not Detected	2
1729	ST3GAL3	ENST00000530154.5	2	Not Detected	Not Detected	Not Detected	Not Detected	Not Detected	Not Detected	2		1729	MTFR1L	ENST00000374300.7	9	Not Detected	Not Detected	Not Detected	MTFR1L	ENST00000374300.7	2	5.5
1730	ST3GAL3	ENST00000347631.7	2	Not Detected	Not Detected	Not Detected	Not Detected	Not Detected	Not Detected	2		1730	MTFR1L	ENST00000464008.6	8	MTFR1L	ENST00000464008.6	4	Not Detected	Not Detected	Not Detected	6
1731	ST3GAL3	ENST00000644195.1	2	ST3GAL3	ENST00000644195.1	2	Not Detected	Not Detected	Not Detected	2		1731	MTFR1L	ENST00000374301.7	21	MTFR1L	ENST00000374301.7	21	MTFR1L	ENST00000374301.7	23	21.6667
1732	IPO13	ENST00000372343.8	36	IPO13	ENST00000372343.8	76	IPO13	ENST00000372343.8	38	50		1732	MTFR1L	ENST00000374301.7	2	Not Detected	Not Detected	Not Detected	Not Detected	Not Detected	Not Detected	2
1733	IPO13	ENST00000489061.1	8	IPO13	ENST00000489061.1	27	IPO13	ENST00000489061.1	11	15.3333		1733	MTFR1L	ENST00000474295.5	2	Not Detected	Not Detected	Not Detected	Not Detected	Not Detected	Not Detected	2
1734	IPO13	ENST00000372343.8	103	IPO13	ENST00000372343.8	130	IPO13	ENST00000372343.8	91	108		1734	MTFR1L	ENST00000374300.7	2	Not Detected	Not Detected	Not Detected	Not Detected	Not Detected	Not Detected	2
1735	IPO13	ENST00000372343.8	130	IPO13	ENST00000372343.8	226	IPO13	ENST00000372343.8	178	178		1735	MTFR1L	ENST00000466284.1	17	Not Detected	Not Detected	Not Detected	Not Detected	Not Detected	Not Detected	17
1736	IPO13	ENST00000372343.8	4	IPO13	ENST00000372343.8	4	IPO13	ENST00000372343.8	5	4.33333		1736	MTFR1L	ENST00000374301.7	2	Not Detected	Not Detected	Not Detected	Not Detected	Not Detected	Not Detected	2
1737	IPO13	ENST00000372343.8	8	Not Detected	Not Detected	Not Detected	Not Detected	Not Detected	Not Detected	8		1737	MTFR1L	ENST00000374301.7	47	Not Detected	Not Detected	Not Detected	Not Detected	Not Detected	Not Detected	47
1738	IPO13	ENST00000372343.8	3	IPO13	ENST00000372343.8	2	IPO13	ENST00000372343.8	5	3.33333		1738	EXTL1	ENST00000374280.4	4	EXTL1	ENST00000374280.4	393	EXTL1	ENST00000374280.4	445	280.667
1739	IPO13	ENST00000372343.8	2	Not Detected	Not Detected	Not Detected	Not Detected	Not Detected	Not Detected	2		1739	EXTL1	ENST00000374280.4	2	EXTL1	ENST00000374280.4	86	EXTL1	ENST00000374280.4	108	65.3333
1740	IPO13	ENST00000372343.8	6	IPO13	ENST00000372343.8	13	IPO13	ENST00000372343.8	7	8.66667		1740	EXTL1	ENST00000374280.4	2	Not Detected	Not Detected	Not Detected	Not Detected	Not Detected	Not Detected	2
1741	IPO13	ENST00000372343.8	2	Not Detected	Not Detected	Not Detected	IPO13	ENST00000372343.8	3	2.5		1741	EXTL1	ENST00000374280.4	6	Not Detected	Not Detected	Not Detected	Not Detected	Not Detected	Not Detected	6
1742	IPO13	ENST00000372343.8	13	IPO13	ENST00000372343.8	14	IPO13	ENST00000372343.8	14	13.6667		1742	PDIK1L	ENST00000374269.2	9	PDIK1L	ENST00000374269.2	10	PDIK1L	ENST00000374269.2	11	10
1743	IPO13	ENST00000372343.8	7	IPO13	ENST00000372343.8	6	IPO13	ENST00000372343.8	6	6.33333		1743	FAM110D	ENST00000374268.5	2	Not Detected	Not Detected	Not Detected	Not Detected	Not Detected	Not Detected	2
1744	IPO13	ENST00000372343.8	2	Not Detected	Not Detected	Not Detected	Not Detected	Not Detected	Not Detected	2		1744	ZNF593	ENST00000374266.7	11	ZNF593	ENST00000374266.7	2	ZNF593	ENST00000374266.7	8	7
1745	IPO13	ENST00000372343.8	2	Not Detected	Not Detected	Not Detected	Not Detected	Not Detected	Not Detected	2		1745	ZNF593	ENST00000374266.7	479	ZNF593	ENST00000374266.7	327	ZNF593	ENST00000374266.7	470	425.333
1746	IPO13	ENST00000372343.8	2	Not Detected	Not Detected	Not Detected	IPO13	ENST00000372343.8	2	2		1746	AL355877.1	ENST00000451482.1	3	Not Detected	Not Detected	Not Detected	AL355877.1	ENST00000451482.1	7	5
1747	IPO13	ENST00000372343.8	20	IPO13	ENST00000372343.8	23	IPO13	ENST00000372343.8	18	20.3333		1747	CEP85	ENST00000451429.7	2	CEP85	ENST00000451429.7	2	Not Detected	Not Detected	Not Detected	2
1748	IPO13	ENST00000372343.8	7	IPO13	ENST00000372343.8	12	IPO13	ENST00000372343.8	2	7		1748	CEP85	ENST00000451429.7	2	Not Detected	Not Detected	Not Detected	Not Detected	Not Detected	Not Detected	2
1749	IPO13	ENST00000372343.8	3	Not Detected	Not Detected	Not Detected	Not Detected	Not Detected	Not Detected	3		1749	CEP85	ENST00000451429.7	8	CEP85	ENST00000451429.7	5	CEP85	ENST00000451429.7	7	6.66667
1750	IPO13	ENST00000372343.8	2	IPO13	ENST00000372343.8	10	IPO13	ENST00000372343.8	4	5.33333		1750	CEP85	ENST00000451429.7	35	CEP85	ENST00000451429.7	43	CEP85	ENST00000451429.7	81	53
1751	IPO13	ENST00000372343.8	2	Not Detected	Not Detected	Not Detected	Not Detected	Not Detected	Not Detected	2		1751	CEP85	ENST00000451429.7	2	CEP85	ENST00000451429.7	2	Not Detected	Not Detected	Not Detected	2
1752	IPO13	ENST00000372343.8	2	Not Detected	Not Detected	Not Detected	Not Detected	Not Detected	Not Detected	2		1752	SH3BGRL3	ENST00000270792.10	3622	SH3BGRL3	ENST00000270792.10	2630	SH3BGRL3	ENST00000270792.10	4176	3476
1753	IPO13	ENST00000372343.8	2	Not Detected	Not Detected	Not Detected	Not Detected	Not Detected	Not Detected	2		1753	SH3BGRL3	ENST00000270792.10	2	Not Detected	Not Detected	Not Detected	SH3BGRL3	ENST00000270792.10	8	5
1754	IPO13	ENST00000372343.8	3	Not Detected	Not Detected	Not Detected	Not Detected	Not Detected	Not Detected	3		1754	SH3BGRL3	ENST00000319041.6	43	SH3BGRL3	ENST00000319041.6	57	SH3BGRL3	ENST00000319041.6	61	53.6667
1755	IPO13	ENST00000372343.8	2	Not Detected	Not Detected	Not Detected	Not Detected	Not Detected	Not Detected	2		1755	SH3BGRL3	ENST00000270792.10	17	Not Detected	Not Detected	Not Detected	Not Detected	Not Detected	Not Detected	17
1756	IPO13	ENST00000372343.8	2	IPO13	ENST00000372343.8	10	IPO13	ENST00000372343.8	9	7		1756	SH3BGRL3	ENST00000270792.10	4	SH3BGRL3	ENST00000270792.10	7	SH3BGRL3	ENST00000270792.10	4	5
1757	IPO13	ENST00000372343.8	2	IPO13	ENST00000372343.8	5	IPO13	ENST00000372343.8	4	3.66667		1757	SH3BGRL3	ENST00000270792.10	2	Not Detected	Not Detected	Not Detected	Not Detected	Not Detected	Not Detected	2
1758	IPO13	ENST00000372343.8	2	Not Detected	Not Detected	Not Detected	Not Detected	Not Detected	Not Detected	2		1758	CD52	ENST00000374213.3	41	CD52	ENST00000374213.3	24	CD52	ENST00000374213.3	34	33
1759	IPO13	ENST00000372343.8	2	IPO13	ENST00000372343.8	3	IPO13	ENST00000372343.8	4	3		1759	DHDDS	ENST00000236342.12	3	DHDDS	ENST00000236342.12	133	DHDDS	ENST00000236342.12	145	93.6667
1760	IPO13	ENST00000372343.8	2	Not Detected	Not Detected	Not Detected	Not Detected	Not Detected	Not Detected	2		1760	DHDDS	ENST00000487944.5	2	Not Detected	Not Detected	Not Detected	DHDDS	ENST00000487944.5	3	2.5
1761	IPO13	ENST00000489061.1	4	Not Detected	Not Detected	Not Detected	Not Detected	Not Detected	Not Detected	4		1761	DHDDS	ENST00000427245.6	2	Not Detected	Not Detected	Not Detected	DHDDS	ENST00000427245.6	3	2.5
1762	IPO13	ENST00000372343.8	4	IPO13	ENST00000372343.8	7	IPO13	ENST00000372343.8	5	5.33333		1762	DHDDS	ENST00000427245.6	2	DHDDS	ENST00000427245.6	3	Not Detected	Not Detected	Not Detected	2.5
1763	IPO13	ENST00000372343.8	2	Not Detected	Not Detected	Not Detected	Not Detected	Not Detected	Not Detected	2		1763	DHDDS	ENST00000525682.6	7	DHDDS	ENST00000525682.6	21	DHDDS	ENST00000525682.6	16	14.6667
1764	IPO13	ENST00000372343.8	3	IPO13	ENST00000372343.8	2	IPO13	ENST00000372343.8	2	2.33333		1764	DHDDS	ENST00000434391.6	4	DHDDS	ENST00000434391.6	2	Not Detected	Not Detected	Not Detected	3
1765	IPO13	ENST00000372343.8	8	IPO13	ENST00000372343.8	6	IPO13	ENST00000372343.8	5	6.33333		1765	DHDDS	ENST00000236342.12	5	Not Detected	Not Detected	Not Detected	DHDDS	ENST00000236342.12	3	4
1766	IPO13	ENST00000372343.8	2	Not Detected	Not Detected	Not Detected	Not Detected	Not Detected	Not Detected	2		1766	DHDDS	ENST00000525165.5	7	DHDDS	ENST00000525165.5	2	DHDDS	ENST00000525165.5	2	3.66667
1767	IPO13	ENST00000372343.8	9	IPO13	ENST00000372343.8	10	IPO13	ENST00000372343.8	14	11		1767	DHDDS	ENST00000436153.6	10	DHDDS	ENST00000436153.6	2	Not Detected	Not Detected	Not Detected	6
1768	IPO13	ENST00000372343.8	2	Not Detected	Not Detected	Not Detected	Not Detected	Not Detected	Not Detected	2		1768	DHDDS	ENST00000431933.5	2	Not Detected	Not Detected	Not Detected	Not Detected	Not Detected	Not Detected	2
1769	IPO13	ENST00000372343.8	7	IPO13	ENST00000372343.8	11	IPO13	ENST00000372343.8	6	8		1769	DHDDS	ENST00000436153.6	14	DHDDS	ENST00000436153.6	9	DHDDS	ENST00000436153.6	16	13
1770	IPO13	ENST00000372343.8	2	IPO13	ENST00000372343.8	1725	IPO13	ENST00000372343.8	3	576.667		1770	DHDDS	ENST00000236342.12	3	Not Detected	Not Detected	Not Detected	Not Detected	Not Detected	Not Detected	3
1771	IPO13	ENST00000372343.8	2	Not Detected	Not Detected	Not Detected	Not Detected	Not Detected	Not Detected	2		1771	HMGN2	ENST00000468388.5	3	HMGN2	ENST00000468388.5	4	Not Detected	Not Detected	Not Detected	3.5
1772	IPO13	ENST00000372343.8	2	Not Detected	Not Detected	Not Detected	Not Detected	Not Detected	Not Detected	2		1772	HMGN2	ENST00000361427.6	2	HMGN2	ENST00000361427.6	7	HMGN2	ENST00000361427.6	7	5.33333
1773	IPO13	ENST00000372343.8	2	Not Detected	Not Detected	Not Detected	Not Detected	Not Detected	Not Detected	2		1773	HMGN2	ENST00000460563.5	2	Not Detected	Not Detected	Not Detected	Not Detected	Not Detected	Not Detected	2
1774	IPO13	ENST00000372343.8	3	IPO13	ENST00000372343.8	2	IPO13	ENST00000372343.8	4	3		1774	HMGN2	ENST00000464888.5	21	HMGN2	ENST00000464888.5	9	HMGN2	ENST00000464888.5	165	65
1775	IPO13	ENST00000372343.8	4	Not Detected	Not Detected	Not Detected	Not Detected	Not Detected	Not Detected	4		1775	HMGN2	ENST00000467700.5	15	HMGN2	ENST00000467700.5	9	HMGN2	ENST00000467700.5	4	9.33333
1776	IPO13	ENST00000372343.8	3	Not Detected	Not Detected	Not Detected	Not Detected	Not Detected	Not Detected	3		1776	HMGN2	ENST00000463817.5	95	HMGN2	ENST00000463817.5	38	HMGN2	ENST00000463817.5	42	58.3333
1777	IPO13	ENST00000372343.8	10	IPO13	ENST00000372343.8	18	IPO13	ENST00000372343.8	13	13.6667		1777	HMGN2	ENST00000361427.6	3	Not Detected	Not Detected	Not Detected	Not Detected	Not Detected	Not Detected	3
1778	IPO13	ENST00000372343.8	2	Not Detected	Not Detected	Not Detected	Not Detected	Not Detected	Not Detected	2		1778	HMGN2	ENST00000361427.6	4	Not Detected	Not Detected	Not Detected	HMGN2	ENST00000361427.6	2	3
1779	IPO13	ENST00000372343.8	3	IPO13	ENST00000372343.8	6	IPO13	ENST00000372343.8	2	3.66667		1779	HMGN2	ENST00000361427.6	6	HMGN2	ENST00000361427.6	1593	HMGN2	ENST00000361427.6	5	534.667
1780	IPO13	ENST00000372343.8	2	Not Detected	Not Detected	Not Detected	Not Detected	Not Detected	Not Detected	2		1780	HMGN2	ENST00000466194.1	44	Not Detected	Not Detected	Not Detected	HMGN2	ENST00000466194.1	6	25
1781	IPO13	ENST00000372343.8	2	Not Detected	Not Detected	Not Detected	Not Detected	Not Detected	Not Detected	2		1781	RPS6KA1	ENST00000374168.7	4	RPS6KA1	ENST00000374168.7	80	RPS6KA1	ENST00000374168.7	57	47
1782	IPO13	ENST00000372343.8	3	Not Detected	Not Detected	Not Detected	Not Detected	Not Detected	Not Detected	3		1782	RPS6KA1	ENST00000530003.5	2	Not Detected	Not Detected	Not Detected	Not Detected	Not Detected	Not Detected	2
1783	IPO13	ENST00000372343.8	2	Not Detected	Not Detected	Not Detected	Not Detected	Not Detected	Not Detected	2		1783	RPS6KA1	ENST00000530003.5	42	RPS6KA1	ENST00000530003.5	46	RPS6KA1	ENST00000530003.5	37	41.6667
1784	IPO13	ENST00000372343.8	3	Not Detected	Not Detected	Not Detected	IPO13	ENST00000372343.8	2	2.5		1784	RPS6KA1	ENST00000374168.7	11	Not Detected	Not Detected	Not Detected	Not Detected	Not Detected	Not Detected	11
1785	IPO13	ENST00000372343.8	2	Not Detected	Not Detected	Not Detected	Not Detected	Not Detected	Not Detected	2		1785	ARID1A	ENST00000324856.13	2	Not Detected	Not Detected	Not Detected	Not Detected	Not Detected	Not Detected	2
1786	IPO13	ENST00000372343.8	5	IPO13	ENST00000372343.8	3	IPO13	ENST00000372343.8	7	5		1786	ARID1A	ENST00000324856.13	2	Not Detected	Not Detected	Not Detected	Not Detected	Not Detected	Not Detected	2
1787	IPO13	ENST00000372343.8	2	Not Detected	Not Detected	Not Detected	Not Detected	Not Detected	Not Detected	2		1787	ARID1A	ENST00000324856.13	2	Not Detected	Not Detected	Not Detected	Not Detected	Not Detected	Not Detected	2
1788	IPO13	ENST00000372343.8	2	Not Detected	Not Detected	Not Detected	Not Detected	Not Detected	Not Detected	2		1788	ARID1A	ENST00000324856.13	2	Not Detected	Not Detected	Not Detected	Not Detected	Not Detected	Not Detected	2
1789	IPO13	ENST00000372343.8	4	Not Detected	Not Detected	Not Detected	Not Detected	Not Detected	Not Detected	4		1789	ARID1A	ENST00000636219.1	3	Not Detected	Not Detected	Not Detected	Not Detected	Not Detected	Not Detected	3
1790	IPO13	ENST00000372343.8	2	IPO13	ENST00000372343.8	4	IPO13	ENST00000372343.8	3	3		1790	ARID1A	ENST00000636219.1	6	Not Detected	Not Detected	Not Detected	ARID1A	ENST00000636219.1	2	4
1791	IPO13	ENST00000372343.8	4	IPO13	ENST00000372343.8	2	IPO13	ENST00000372343.8	2	2.66667		1791	ARID1A	ENST00000636219.1	22	Not Detected	Not Detected	Not Detected	Not Detected	Not Detected	Not Detected	22
1792	IPO13	ENST00000372343.8	2	Not Detected	Not Detected	Not Detected	Not Detected	Not Detected	Not Detected	2		1792	ARID1A	ENST00000466382.2	2	Not Detected	Not Detected	Not Detected	Not Detected	Not Detected	Not Detected	2
1793	IPO13	ENST00000372343.8	5	IPO13	ENST00000372343.8	3	Not Detected	Not Detected	Not Detected	4		1793	ARID1A	ENST00000637788.1	2	Not Detected	Not Detected	Not Detected	Not Detected	Not Detected	Not Detected	2
1794	IPO13	ENST00000480902.1	2	Not Detected	Not Detected	Not Detected	Not Detected	Not Detected	Not Detected	2		1794	PIGV	ENST00000472757.5	3	Not Detected	Not Detected	Not Detected	Not Detected	Not Detected	Not Detected	3
1795	IPO13	ENST00000372343.8	2	Not Detected	Not Detected	Not Detected	Not Detected	Not Detected	Not Detected	2		1795	PIGV	ENST00000472757.5	3	Not Detected	Not Detected	Not Detected	PIGV	ENST00000472757.5	9	6
1796	IPO13	ENST00000372343.8	2	IPO13	ENST00000372343.8	2	Not Detected	Not Detected	Not Detected	2		1796	PIGV	ENST00000472757.5	2	Not Detected	Not Detected	Not Detected	Not Detected	Not Detected	Not Detected	2
1797	IPO13	ENST00000372339.3	2	Not Detected	Not Detected	Not Detected	Not Detected	Not Detected	Not Detected	2		1797	PIGV	ENST00000078527.8	3	PIGV	ENST00000078527.8	9	PIGV	ENST00000078527.8	5	5.66667
1798	IPO13	ENST00000372343.8	3	Not Detected	Not Detected	Not Detected	Not Detected	Not Detected	Not Detected	3		1798	PIGV	ENST00000078527.8	2	Not Detected	Not Detected	Not Detected	Not Detected	Not Detected	Not Detected	2
1799	IPO13	ENST00000372339.3	2	Not Detected	Not Detected	Not Detected	Not Detected	Not Detected	Not Detected	2		1799	PIGV	ENST00000374145.5	6	PIGV	ENST00000374145.5	5	PIGV	ENST00000374145.5	5	5.33333
1800	IPO13	ENST00000372343.8	3	Not Detected	Not Detected	Not Detected	Not Detected	Not Detected	Not Detected	3		1800	PIGV	ENST00000431541.5	3	PIGV	ENST00000431541.5	2	PIGV	ENST00000431541.5	2	2.33333
1801	IPO13	ENST00000486876.1	2	Not Detected	Not Detected	Not Detected	Not Detected	Not Detected	Not Detected	2		1801	ZDHHC18	ENST00000488397.3	8	ZDHHC18	ENST00000488397.3	20	ZDHHC18	ENST00000488397.3	33	20.3333
1802	DPH2	ENST00000527567.1	2	Not Detected	Not Detected	Not Detected	Not Detected	Not Detected	Not Detected	2		1802	ZDHHC18	ENST00000374142.9	2	Not Detected	Not Detected	Not Detected	Not Detected	Not Detected	Not Detected	2
1803	DPH2	ENST00000527567.1	3	DPH2	ENST00000527567.1	9	DPH2	ENST00000527567.1	7	6.33333		1803	ZDHHC18	ENST00000374142.9	3	ZDHHC18	ENST00000374142.9	34	ZDHHC18	ENST00000374142.9	27	21.3333
1804	DPH2	ENST00000490861.5	2	DPH2	ENST00000490861.5	2	DPH2	ENST00000490861.5	2	2		1804	ZDHHC18	ENST00000374142.9	2	Not Detected	Not Detected	Not Detected	Not Detected	Not Detected	Not Detected	2
1805	DPH2	ENST00000459879.1	3	DPH2	ENST00000459879.1	2	Not Detected	Not Detected	Not Detected	2.5		1805	ZDHHC18	ENST00000488397.3	5	Not Detected	Not Detected	Not Detected	Not Detected	Not Detected	Not Detected	5
1806	DPH2	ENST00000255108.8	77	DPH2	ENST00000255108.8	129	DPH2	ENST00000255108.8	76	94		1806	ZDHHC18	ENST00000488397.3	4	Not Detected	Not Detected	Not Detected	Not Detected	Not Detected	Not Detected	4
1807	DPH2	ENST00000495421.1	23	DPH2	ENST00000495421.1	32	DPH2	ENST00000495421.1	18	24.3333		1807	ZDHHC18	ENST00000374142.9	4	Not Detected	Not Detected	Not Detected	Not Detected	Not Detected	Not Detected	4
1808	ATP6V0B	ENST00000236067.8	3	ATP6V0B	ENST00000236067.8	11	Not Detected	Not Detected	Not Detected	7		1808	SFN	ENST00000339276.6	49	SFN	ENST00000339276.6	109	SFN	ENST00000339276.6	169	109
1809	ATP6V0B	ENST00000468183.5	4	ATP6V0B	ENST00000468183.5	9	ATP6V0B	ENST00000468183.5	6	6.33333		1809	SFN	ENST00000339276.6	40	Not Detected	Not Detected	Not Detected	Not Detected	Not Detected	Not Detected	40
1810	ATP6V0B	ENST00000498664.1	2	ATP6V0B	ENST00000498664.1	20	ATP6V0B	ENST00000498664.1	6	9.33333		1810	NUDC	ENST00000321265.10	3	Not Detected	Not Detected	Not Detected	Not Detected	Not Detected	Not Detected	3
1811	ATP6V0B	ENST00000532642.5	2	ATP6V0B	ENST00000532642.5	3	ATP6V0B	ENST00000532642.5	5	3.33333		1811	NUDC	ENST00000321265.10	2	Not Detected	Not Detected	Not Detected	Not Detected	Not Detected	Not Detected	2
1812	ATP6V0B	ENST00000473485.5	3	ATP6V0B	ENST00000473485.5	11	ATP6V0B	ENST00000473485.5	2	5.33333		1812	NUDC	ENST00000321265.10	6	NUDC	ENST00000321265.10	3	NUDC	ENST00000321265.10	4	4.33333
1813	ATP6V0B	ENST00000468183.5	2	ATP6V0B	ENST00000468183.5	5	Not Detected	Not Detected	Not Detected	3.5		1813	NUDC	ENST00000321265.10	2	NUDC	ENST00000321265.10	4	NUDC	ENST00000321265.10	2	2.66667
1814	ATP6V0B	ENST00000472174.7	125	ATP6V0B	ENST00000472174.7	435	ATP6V0B	ENST00000472174.7	173	244.333		1814	NUDC	ENST00000321265.10	19	NUDC	ENST00000321265.10	12	NUDC	ENST00000321265.10	15	15.3333
1815	ATP6V0B	ENST00000472505.6	3	Not Detected	Not Detected	Not Detected	ATP6V0B	ENST00000472505.6	2	2.5		1815	NUDC	ENST00000321265.10	2	Not Detected	Not Detected	Not Detected	Not Detected	Not Detected	Not Detected	2
1816	ATP6V0B	ENST00000468183.5	6	ATP6V0B	ENST00000468183.5	11	ATP6V0B	ENST00000468183.5	9	8.66667		1816	NUDC	ENST00000321265.10	13	NUDC	ENST00000321265.10	3	NUDC	ENST00000321265.10	12	9.33333
1817	B4GALT2	ENST00000372324.5	3	Not Detected	Not Detected	Not Detected	B4GALT2	ENST00000372324.5	16	9.5		1817	NUDC	ENST00000321265.10	140	NUDC	ENST00000321265.10	73	NUDC	ENST00000321265.10	97	103.333
1818	CCDC24	ENST00000372318.8	5	CCDC24	ENST00000372318.8	3	Not Detected	Not Detected	Not Detected	4		1818	NUDC	ENST00000321265.10	5	Not Detected	Not Detected	Not Detected	Not Detected	Not Detected	Not Detected	5
1819	DMAP1	ENST00000488433.5	6	DMAP1	ENST00000488433.5	9	DMAP1	ENST00000488433.5	7	7.33333		1819	NUDC	ENST00000321265.10	3	NUDC	ENST00000321265.10	178	NUDC	ENST00000321265.10	2	61
1820	DMAP1	ENST00000446292.5	5	DMAP1	ENST00000446292.5	14	DMAP1	ENST00000446292.5	8	9		1820	NUDC	ENST00000321265.10	2	Not Detected	Not Detected	Not Detected	NUDC	ENST00000321265.10	22	12
1821	DMAP1	ENST00000361745.10	7	Not Detected	Not Detected	Not Detected	Not Detected	Not Detected	Not Detected	7		1821	NUDC	ENST00000321265.10	2	Not Detected	Not Detected	Not Detected	Not Detected	Not Detected	Not Detected	2
1822	DMAP1	ENST00000315913.9	27	DMAP1	ENST00000315913.9	97	DMAP1	ENST00000315913.9	59	61		1822	NUDC	ENST00000321265.10	116	Not Detected	Not Detected	Not Detected	Not Detected	Not Detected	Not Detected	116
1823	DMAP1	ENST00000372289.7	7	DMAP1	ENST00000372289.7	28	DMAP1	ENST00000372289.7	17	17.3333		1823	NUDC	ENST00000321265.10	10	Not Detected	Not Detected	Not Detected	Not Detected	Not Detected	Not Detected	10
1824	DMAP1	ENST00000440641.5	2	DMAP1	ENST00000440641.5	7	Not Detected	Not Detected	Not Detected	4.5		1824	TRNP1	ENST00000531285.1	2	Not Detected	Not Detected	Not Detected	TRNP1	ENST00000531285.1	4	3
1825	RNF220	ENST00000453863.5	2	Not Detected	Not Detected	Not Detected	Not Detected	Not Detected	Not Detected	2		1825	TRNP1	ENST00000522111.3	2	TRNP1	ENST00000522111.3	2	Not Detected	Not Detected	Not Detected	2
1826	RNF220	ENST00000355387.6	8	RNF220	ENST00000355387.6	6	RNF220	ENST00000355387.6	17	10.3333		1826	WDTC1	ENST00000319394.8	2	WDTC1	ENST00000319394.8	405	WDTC1	ENST00000319394.8	33	146.667
1827	RNF220	ENST00000453863.5	2	Not Detected	Not Detected	Not Detected	Not Detected	Not Detected	Not Detected	2		1827	WDTC1	ENST00000319394.8	3	WDTC1	ENST00000319394.8	27	WDTC1	ENST00000319394.8	10	13.3333
1828	RNF220	ENST00000355387.6	2	Not Detected	Not Detected	Not Detected	Not Detected	Not Detected	Not Detected	2		1828	WDTC1	ENST00000319394.8	6	Not Detected	Not Detected	Not Detected	WDTC1	ENST00000319394.8	40	23
1829	RNF220	ENST00000440132.2	4	Not Detected	Not Detected	Not Detected	RNF220	ENST00000440132.2	4	4		1829	WDTC1	ENST00000319394.8	2	Not Detected	Not Detected	Not Detected	Not Detected	Not Detected	Not Detected	2
1830	RNF220	ENST00000497469.5	3	RNF220	ENST00000497469.5	4	Not Detected	Not Detected	Not Detected	3.5		1830	TMEM222	ENST00000478104.5	25	TMEM222	ENST00000478104.5	18	TMEM222	ENST00000478104.5	17	20
1831	RNF220	ENST00000474064.5	4	RNF220	ENST00000474064.5	2	Not Detected	Not Detected	Not Detected	3		1831	TMEM222	ENST00000611517.4	923	TMEM222	ENST00000611517.4	509	TMEM222	ENST00000611517.4	665	699
1832	RNF220	ENST00000480686.5	2	RNF220	ENST00000480686.5	9	RNF220	ENST00000480686.5	3	4.66667		1832	TMEM222	ENST00000464720.5	66	TMEM222	ENST00000464720.5	145	TMEM222	ENST00000464720.5	104	105
1833	RNF220	ENST00000474956.1	2	RNF220	ENST00000474956.1	2	Not Detected	Not Detected	Not Detected	2		1833	GPR3	ENST00000374024.4	7	GPR3	ENST00000374024.4	17	GPR3	ENST00000374024.4	22	15.3333
1834	KIF2C	ENST00000372224.9	6	KIF2C	ENST00000372224.9	3	KIF2C	ENST00000372224.9	3	4		1834	FAM76A	ENST00000373954.10	2	FAM76A	ENST00000373954.10	5	Not Detected	Not Detected	Not Detected	3.5
1835	RPS8	ENST00000396651.8	2	Not Detected	Not Detected	Not Detected	Not Detected	Not Detected	Not Detected	2		1835	STX12	ENST00000373943.9	28	STX12	ENST00000373943.9	56	STX12	ENST00000373943.9	45	43
1836	RPS8	ENST00000396651.8	15	RPS8	ENST00000396651.8	20	RPS8	ENST00000396651.8	18	17.6667		1836	STX12	ENST00000468761.1	2	Not Detected	Not Detected	Not Detected	Not Detected	Not Detected	Not Detected	2
1837	PLK3	ENST00000372201.5	2	Not Detected	Not Detected	Not Detected	Not Detected	Not Detected	Not Detected	2		1837	STX12	ENST00000373943.9	2	Not Detected	Not Detected	Not Detected	Not Detected	Not Detected	Not Detected	2
1838	PLK3	ENST00000372201.5	8	PLK3	ENST00000372201.5	12	Not Detected	Not Detected	Not Detected	10		1838	STX12	ENST00000373943.9	3	Not Detected	Not Detected	Not Detected	Not Detected	Not Detected	Not Detected	3
1839	PLK3	ENST00000372201.5	2	PLK3	ENST00000372201.5	2	Not Detected	Not Detected	Not Detected	2		1839	PPP1R8	ENST00000311772.10	2	PPP1R8	ENST00000311772.10	4	PPP1R8	ENST00000311772.10	6	4
1840	BTBD19	ENST00000450269.5	3	Not Detected	Not Detected	Not Detected	Not Detected	Not Detected	Not Detected	3		1840	PPP1R8	ENST00000373931.8	7	Not Detected	Not Detected	Not Detected	Not Detected	Not Detected	Not Detected	7
1841	UROD	ENST00000651476.1	13	UROD	ENST00000651476.1	8	UROD	ENST00000651476.1	10	10.3333		1841	THEMIS2	ENST00000442118.5	5	THEMIS2	ENST00000442118.5	10	THEMIS2	ENST00000442118.5	6	7
1842	UROD	ENST00000246337.9	32	UROD	ENST00000246337.9	164	UROD	ENST00000246337.9	77	91		1842	THEMIS2	ENST00000373925.5	7	THEMIS2	ENST00000373925.5	4	THEMIS2	ENST00000373925.5	24	11.6667
1843	MMACHC	ENST00000401061.9	3	Not Detected	Not Detected	Not Detected	Not Detected	Not Detected	Not Detected	3		1843	THEMIS2	ENST00000373927.7	143	THEMIS2	ENST00000373927.7	96	THEMIS2	ENST00000373927.7	166	135
1844	AKR1A1	ENST00000434299.5	3	AKR1A1	ENST00000434299.5	14	Not Detected	Not Detected	Not Detected	8.5		1844	THEMIS2	ENST00000373925.5	21	THEMIS2	ENST00000373925.5	18	THEMIS2	ENST00000373925.5	22	20.3333
1845	AKR1A1	ENST00000621846.4	11	AKR1A1	ENST00000621846.4	32	AKR1A1	ENST00000621846.4	22	21.6667		1845	THEMIS2	ENST00000373921.8	20	THEMIS2	ENST00000373921.8	72	THEMIS2	ENST00000373921.8	52	48
1846	AKR1A1	ENST00000351829.8	18	AKR1A1	ENST00000351829.8	23	AKR1A1	ENST00000351829.8	17	19.3333		1846	THEMIS2	ENST00000373925.5	3	Not Detected	Not Detected	Not Detected	Not Detected	Not Detected	Not Detected	3
1847	AKR1A1	ENST00000372070.7	6	AKR1A1	ENST00000372070.7	8	AKR1A1	ENST00000372070.7	10	8		1847	THEMIS2	ENST00000373927.7	3	Not Detected	Not Detected	Not Detected	Not Detected	Not Detected	Not Detected	3
1848	NASP	ENST00000464190.6	2	Not Detected	Not Detected	Not Detected	Not Detected	Not Detected	Not Detected	2		1848	THEMIS2	ENST00000492877.1	14	Not Detected	Not Detected	Not Detected	Not Detected	Not Detected	Not Detected	14
1849	NASP	ENST00000350030.8	4	NASP	ENST00000350030.8	2	NASP	ENST00000350030.8	6	4		1849	XKR8	ENST00000373884.5	29	XKR8	ENST00000373884.5	72	XKR8	ENST00000373884.5	71	57.3333
1850	MAST2	ENST00000361297.7	2	Not Detected	Not Detected	Not Detected	Not Detected	Not Detected	Not Detected	2		1850	XKR8	ENST00000373884.5	2	Not Detected	Not Detected	Not Detected	Not Detected	Not Detected	Not Detected	2
1851	MAST2	ENST00000361297.7	3	Not Detected	Not Detected	Not Detected	Not Detected	Not Detected	Not Detected	3		1851	ATP5IF1	ENST00000497986.5	30	ATP5IF1	ENST00000497986.5	26	ATP5IF1	ENST00000497986.5	29	28.3333
1852	MAST2	ENST00000361297.7	2	Not Detected	Not Detected	Not Detected	MAST2	ENST00000361297.7	12	7		1852	ATP5IF1	ENST00000497986.5	2	Not Detected	Not Detected	Not Detected	Not Detected	Not Detected	Not Detected	2
1853	MAST2	ENST00000361297.7	2	Not Detected	Not Detected	Not Detected	Not Detected	Not Detected	Not Detected	2		1853	ATP5IF1	ENST00000335514.10	1764	ATP5IF1	ENST00000335514.10	1126	ATP5IF1	ENST00000335514.10	1306	1398.67
1854	MAST2	ENST00000361297.7	3	Not Detected	Not Detected	Not Detected	Not Detected	Not Detected	Not Detected	3		1854	ATP5IF1	ENST00000335514.10	6	ATP5IF1	ENST00000335514.10	6	ATP5IF1	ENST00000335514.10	3	5
1855	MAST2	ENST00000361297.7	2	Not Detected	Not Detected	Not Detected	Not Detected	Not Detected	Not Detected	2		1855	ATP5IF1	ENST00000468425.2	2	Not Detected	Not Detected	Not Detected	Not Detected	Not Detected	Not Detected	2
1856	MAST2	ENST00000361297.7	4	MAST2	ENST00000361297.7	11	Not Detected	Not Detected	Not Detected	7.5		1856	ATP5IF1	ENST00000465645.1	4	Not Detected	Not Detected	Not Detected	ATP5IF1	ENST00000465645.1	9	6.5
1857	MAST2	ENST00000361297.7	6	Not Detected	Not Detected	Not Detected	Not Detected	Not Detected	Not Detected	6		1857	ATP5IF1	ENST00000335514.10	3	ATP5IF1	ENST00000335514.10	5	ATP5IF1	ENST00000335514.10	5	4.33333
1858	MAST2	ENST00000361297.7	4	Not Detected	Not Detected	Not Detected	MAST2	ENST00000361297.7	19	11.5		1858	ATP5IF1	ENST00000497986.5	14	ATP5IF1	ENST00000497986.5	6	ATP5IF1	ENST00000497986.5	4	8
1859	MAST2	ENST00000361297.7	7	Not Detected	Not Detected	Not Detected	Not Detected	Not Detected	Not Detected	7		1859	ATP5IF1	ENST00000465645.1	138	ATP5IF1	ENST00000465645.1	121	ATP5IF1	ENST00000465645.1	117	125.333
1860	LURAP1	ENST00000371980.4	4	LURAP1	ENST00000371980.4	2	LURAP1	ENST00000371980.4	6	4		1860	ATP5IF1	ENST00000497986.5	2	Not Detected	Not Detected	Not Detected	Not Detected	Not Detected	Not Detected	2
1861	UQCRH	ENST00000311672.10	40	UQCRH	ENST00000311672.10	57	UQCRH	ENST00000311672.10	25	40.6667		1861	SESN2	ENST00000253063.4	6	SESN2	ENST00000253063.4	71	SESN2	ENST00000253063.4	91	56
1862	UQCRH	ENST00000496387.5	6	UQCRH	ENST00000496387.5	25	UQCRH	ENST00000496387.5	8	13		1862	SESN2	ENST00000253063.4	5	Not Detected	Not Detected	Not Detected	Not Detected	Not Detected	Not Detected	5
1863	UQCRH	ENST00000311672.10	3	Not Detected	Not Detected	Not Detected	Not Detected	Not Detected	Not Detected	3		1863	SESN2	ENST00000253063.4	15	Not Detected	Not Detected	Not Detected	Not Detected	Not Detected	Not Detected	15
1864	FAAH	ENST00000243167.9	3	Not Detected	Not Detected	Not Detected	Not Detected	Not Detected	Not Detected	3		1864	MED18	ENST00000373842.9	2	MED18	ENST00000373842.9	4	MED18	ENST00000373842.9	4	3.33333
1865	NSUN4	ENST00000472157.1	2	Not Detected	Not Detected	Not Detected	Not Detected	Not Detected	Not Detected	2		1865	MED18	ENST00000373842.9	5	MED18	ENST00000373842.9	4	MED18	ENST00000373842.9	15	8
1866	NSUN4	ENST00000474844.5	4	NSUN4	ENST00000474844.5	16	NSUN4	ENST00000474844.5	6	8.66667		1866	MED18	ENST00000373842.9	2	Not Detected	Not Detected	Not Detected	Not Detected	Not Detected	Not Detected	2
1867	FAAH	ENST00000243167.9	7	FAAH	ENST00000243167.9	14	FAAH	ENST00000243167.9	13	11.3333		1867	PHACTR4	ENST00000633371.1	3	PHACTR4	ENST00000633371.1	5	PHACTR4	ENST00000633371.1	7	5
1868	FAAH	ENST00000489366.2	2	Not Detected	Not Detected	Not Detected	Not Detected	Not Detected	Not Detected	2		1868	PHACTR4	ENST00000373839.8	2	PHACTR4	ENST00000373839.8	16	PHACTR4	ENST00000373839.8	15	11
1869	FAAH	ENST00000243167.9	2	Not Detected	Not Detected	Not Detected	Not Detected	Not Detected	Not Detected	2		1869	PHACTR4	ENST00000373836.4	2	Not Detected	Not Detected	Not Detected	Not Detected	Not Detected	Not Detected	2
1870	FAAH	ENST00000243167.9	2	FAAH	ENST00000243167.9	4	FAAH	ENST00000243167.9	13	6.33333		1870	PHACTR4	ENST00000493669.2	2	Not Detected	Not Detected	Not Detected	Not Detected	Not Detected	Not Detected	2
1871	FAAH	ENST00000243167.9	2	Not Detected	Not Detected	Not Detected	Not Detected	Not Detected	Not Detected	2		1871	PHACTR4	ENST00000373836.4	2	Not Detected	Not Detected	Not Detected	Not Detected	Not Detected	Not Detected	2
1872	CYP4X1	ENST00000371901.4	6	Not Detected	Not Detected	Not Detected	CYP4X1	ENST00000371901.4	7	6.5		1872	PHACTR4	ENST00000373836.4	2	Not Detected	Not Detected	Not Detected	Not Detected	Not Detected	Not Detected	2
1873	CMPK1	ENST00000371873.9	14	CMPK1	ENST00000371873.9	37	CMPK1	ENST00000371873.9	25	25.3333		1873	PHACTR4	ENST00000632964.1	2	Not Detected	Not Detected	Not Detected	Not Detected	Not Detected	Not Detected	2
1874	RNF11	ENST00000242719.4	4	RNF11	ENST00000242719.4	3	RNF11	ENST00000242719.4	8	5		1874	SNHG3	ENST00000413987.1	23	SNHG3	ENST00000413987.1	15	SNHG3	ENST00000413987.1	23	20.3333
1875	RNF11	ENST00000486691.1	2	Not Detected	Not Detected	Not Detected	Not Detected	Not Detected	Not Detected	2		1875	RCC1	ENST00000649185.1	4	RCC1	ENST00000649185.1	2	Not Detected	Not Detected	Not Detected	3
1876	OSBPL9	ENST00000371714.5	3	OSBPL9	ENST00000371714.5	9	OSBPL9	ENST00000371714.5	2	4.66667		1876	SNHG3	ENST00000413987.1	2	Not Detected	Not Detected	Not Detected	Not Detected	Not Detected	Not Detected	2
1877	OSBPL9	ENST00000428468.6	2	Not Detected	Not Detected	Not Detected	Not Detected	Not Detected	Not Detected	2		1877	RCC1	ENST00000373832.5	7	RCC1	ENST00000373832.5	9	RCC1	ENST00000373832.5	14	10
1878	OSBPL9	ENST00000495776.5	2	Not Detected	Not Detected	Not Detected	Not Detected	Not Detected	Not Detected	2		1878	TRNAU1AP	ENST00000373830.4	3	Not Detected	Not Detected	Not Detected	Not Detected	Not Detected	Not Detected	3
1879	OSBPL9	ENST00000428468.6	5	OSBPL9	ENST00000428468.6	6	Not Detected	Not Detected	Not Detected	5.5		1879	TRNAU1AP	ENST00000480930.5	3	TRNAU1AP	ENST00000480930.5	5	TRNAU1AP	ENST00000480930.5	2	3.33333
1880	BTF3L4	ENST00000313334.13	2	BTF3L4	ENST00000313334.13	2	BTF3L4	ENST00000313334.13	2	2		1880	TRNAU1AP	ENST00000495995.5	2	Not Detected	Not Detected	Not Detected	Not Detected	Not Detected	Not Detected	2
1881	BTF3L4	ENST00000472944.6	9	BTF3L4	ENST00000472944.6	2	BTF3L4	ENST00000472944.6	6	5.66667		1881	TRNAU1AP	ENST00000373830.4	4	Not Detected	Not Detected	Not Detected	TRNAU1AP	ENST00000373830.4	2	3
1882	ZFYVE9	ENST00000357206.6	2	ZFYVE9	ENST00000357206.6	11	Not Detected	Not Detected	Not Detected	6.5		1882	TRNAU1AP	ENST00000484775.1	7	TRNAU1AP	ENST00000484775.1	9	TRNAU1AP	ENST00000484775.1	13	9.66667
1883	PRPF38A	ENST00000257181.10	3	PRPF38A	ENST00000257181.10	7	PRPF38A	ENST00000257181.10	2	4		1883	TRNAU1AP	ENST00000373830.4	5	TRNAU1AP	ENST00000373830.4	3	TRNAU1AP	ENST00000373830.4	2	3.33333
1884	PRPF38A	ENST00000257181.10	2	Not Detected	Not Detected	Not Detected	Not Detected	Not Detected	Not Detected	2		1884	TRNAU1AP	ENST00000373830.4	2	Not Detected	Not Detected	Not Detected	TRNAU1AP	ENST00000373830.4	3	2.5
1885	ZYG11B	ENST00000294353.7	2	ZYG11B	ENST00000294353.7	11	Not Detected	Not Detected	Not Detected	6.5		1885	TRNAU1AP	ENST00000373830.4	9	Not Detected	Not Detected	Not Detected	Not Detected	Not Detected	Not Detected	9
1886	SCP2	ENST00000371514.8	15	SCP2	ENST00000371514.8	42	SCP2	ENST00000371514.8	24	27		1886	TRNAU1AP	ENST00000373830.4	2	Not Detected	Not Detected	Not Detected	Not Detected	Not Detected	Not Detected	2
1887	SCP2	ENST00000640998.1	7	SCP2	ENST00000640998.1	2	SCP2	ENST00000640998.1	5	4.66667		1887	TRNAU1AP	ENST00000464093.1	2	Not Detected	Not Detected	Not Detected	Not Detected	Not Detected	Not Detected	2
1888	PODN	ENST00000312553.9	51	PODN	ENST00000312553.9	3	PODN	ENST00000312553.9	59	37.6667		1888	TRNAU1AP	ENST00000491577.5	4	Not Detected	Not Detected	Not Detected	Not Detected	Not Detected	Not Detected	4
1889	PODN	ENST00000371500.7	6	PODN	ENST00000371500.7	6	PODN	ENST00000371500.7	7	6.33333		1889	TRNAU1AP	ENST00000484775.1	6	Not Detected	Not Detected	Not Detected	Not Detected	Not Detected	Not Detected	6
1890	PODN	ENST00000312553.9	2	Not Detected	Not Detected	Not Detected	Not Detected	Not Detected	Not Detected	2		1890	RAB42	ENST00000465518.2	7	RAB42	ENST00000465518.2	2	Not Detected	Not Detected	Not Detected	4.5
1891	PODN	ENST00000371500.7	2	Not Detected	Not Detected	Not Detected	Not Detected	Not Detected	Not Detected	2		1891	RNU11	ENST00000387069.1	3	RNU11	ENST00000387069.1	3	RNU11	ENST00000387069.1	3	3
1892	CPT2	ENST00000371486.4	3	CPT2	ENST00000371486.4	34	CPT2	ENST00000371486.4	20	19		1892	LINC01715	ENST00000420776.1	13	LINC01715	ENST00000420776.1	7	LINC01715	ENST00000420776.1	9	9.66667
1893	CPT2	ENST00000636867.1	2	CPT2	ENST00000636867.1	10	CPT2	ENST00000636867.1	3	5		1893	RNU11	ENST00000387069.1	8	RNU11	ENST00000387069.1	3	RNU11	ENST00000387069.1	7	6
1894	LRRC42	ENST00000319223.8	4	LRRC42	ENST00000319223.8	3	LRRC42	ENST00000319223.8	2	3		1894	LINC01715	ENST00000420776.1	2	Not Detected	Not Detected	Not Detected	Not Detected	Not Detected	Not Detected	2
1895	MRPL37	ENST00000360840.9	4	MRPL37	ENST00000360840.9	10	MRPL37	ENST00000360840.9	8	7.33333		1895	GMEB1	ENST00000373816.5	3	GMEB1	ENST00000373816.5	5	GMEB1	ENST00000373816.5	11	6.33333
1896	MRPL37	ENST00000605337.5	3	MRPL37	ENST00000605337.5	11	MRPL37	ENST00000605337.5	4	6		1896	GMEB1	ENST00000294409.2	2	GMEB1	ENST00000294409.2	6	GMEB1	ENST00000294409.2	2	3.33333
1897	MRPL37	ENST00000360840.9	5	MRPL37	ENST00000360840.9	3	MRPL37	ENST00000360840.9	3	3.66667		1897	GMEB1	ENST00000373816.5	2	Not Detected	Not Detected	Not Detected	GMEB1	ENST00000373816.5	2	2
1898	ACOT11	ENST00000371316.3	2	Not Detected	Not Detected	Not Detected	Not Detected	Not Detected	Not Detected	2		1898	GMEB1	ENST00000373816.5	5	Not Detected	Not Detected	Not Detected	Not Detected	Not Detected	Not Detected	5
1899	ACOT11	ENST00000343744.6	2	ACOT11	ENST00000343744.6	6	ACOT11	ENST00000343744.6	2	3.33333		1899	YTHDF2	ENST00000373812.8	2	YTHDF2	ENST00000373812.8	7	YTHDF2	ENST00000373812.8	2	3.66667
1900	ACOT11	ENST00000371316.3	2	Not Detected	Not Detected	Not Detected	Not Detected	Not Detected	Not Detected	2		1900	YTHDF2	ENST00000373812.8	2	YTHDF2	ENST00000373812.8	13	YTHDF2	ENST00000373812.8	21	12
1901	TTC4	ENST00000371281.4	3	TTC4	ENST00000371281.4	5	TTC4	ENST00000371281.4	7	5		1901	OPRD1	ENST00000621425.1	2	Not Detected	Not Detected	Not Detected	Not Detected	Not Detected	Not Detected	2
1902	TMEM61	ENST00000371268.4	2	Not Detected	Not Detected	Not Detected	Not Detected	Not Detected	Not Detected	2		1902	OPRD1	ENST00000621425.1	2	Not Detected	Not Detected	Not Detected	Not Detected	Not Detected	Not Detected	2
1903	PCSK9	ENST00000302118.5	2	PCSK9	ENST00000302118.5	2	Not Detected	Not Detected	Not Detected	2		1903	OPRD1	ENST00000234961.7	3	Not Detected	Not Detected	Not Detected	Not Detected	Not Detected	Not Detected	3
1904	FGGY	ENST00000413489.5	2	Not Detected	Not Detected	Not Detected	Not Detected	Not Detected	Not Detected	2		1904	OPRD1	ENST00000234961.7	6	Not Detected	Not Detected	Not Detected	Not Detected	Not Detected	Not Detected	6
1905	HOOK1	ENST00000371208.4	2	HOOK1	ENST00000371208.4	5	Not Detected	Not Detected	Not Detected	3.5		1905	OPRD1	ENST00000234961.7	10	Not Detected	Not Detected	Not Detected	Not Detected	Not Detected	Not Detected	10
1906	NFIA	ENST00000403491.8	4	NFIA	ENST00000403491.8	5	NFIA	ENST00000403491.8	3	4		1906	OPRD1	ENST00000234961.7	6	Not Detected	Not Detected	Not Detected	Not Detected	Not Detected	Not Detected	6
1907	NFIA	ENST00000403491.8	2	Not Detected	Not Detected	Not Detected	Not Detected	Not Detected	Not Detected	2		1907	OPRD1	ENST00000234961.7	11	Not Detected	Not Detected	Not Detected	OPRD1	ENST00000234961.7	3	7
1908	USP1	ENST00000339950.5	2	USP1	ENST00000339950.5	3	Not Detected	Not Detected	Not Detected	2.5		1908	EPB41	ENST00000647103.1	9	EPB41	ENST00000647103.1	2	EPB41	ENST00000647103.1	11	7.33333
1909	ATG4C	ENST00000371120.7	2	ATG4C	ENST00000371120.7	7	ATG4C	ENST00000371120.7	5	4.66667		1909	EPB41	ENST00000460378.1	2	Not Detected	Not Detected	Not Detected	EPB41	ENST00000460378.1	4	3
1910	ATG4C	ENST00000317868.9	3	ATG4C	ENST00000317868.9	2	ATG4C	ENST00000317868.9	2	2.33333		1910	EPB41	ENST00000460378.1	14	EPB41	ENST00000460378.1	6	Not Detected	Not Detected	Not Detected	10
1911	ALG6	ENST00000263440.6	2	ALG6	ENST00000263440.6	6	Not Detected	Not Detected	Not Detected	4		1911	PTPRU	ENST00000493601.5	2	Not Detected	Not Detected	Not Detected	Not Detected	Not Detected	Not Detected	2
1912	EFCAB7	ENST00000371088.5	3	EFCAB7	ENST00000371088.5	6	EFCAB7	ENST00000371088.5	4	4.33333		1912	PTPRU	ENST00000373779.8	2	Not Detected	Not Detected	Not Detected	Not Detected	Not Detected	Not Detected	2
1913	PGM1	ENST00000371084.8	88	PGM1	ENST00000371084.8	188	PGM1	ENST00000371084.8	104	126.667		1913	PTPRU	ENST00000493601.5	8	Not Detected	Not Detected	Not Detected	Not Detected	Not Detected	Not Detected	8
1914	CACHD1	ENST00000651257.2	2	Not Detected	Not Detected	Not Detected	Not Detected	Not Detected	Not Detected	2		1914	PTPRU	ENST00000373779.8	6	Not Detected	Not Detected	Not Detected	Not Detected	Not Detected	Not Detected	6
1915	AK4	ENST00000327299.8	3	AK4	ENST00000327299.8	22	AK4	ENST00000327299.8	2	9		1915	PTPRU	ENST00000373779.8	3	Not Detected	Not Detected	Not Detected	Not Detected	Not Detected	Not Detected	3
1916	DNAJC6	ENST00000371069.5	2	DNAJC6	ENST00000371069.5	9	DNAJC6	ENST00000371069.5	4	5		1916	PTPRU	ENST00000373779.8	3	Not Detected	Not Detected	Not Detected	PTPRU	ENST00000373779.8	3	3
1917	DNAJC6	ENST00000463018.5	2	DNAJC6	ENST00000463018.5	3	DNAJC6	ENST00000463018.5	131	45.3333		1917	PTPRU	ENST00000373779.8	2	PTPRU	ENST00000373779.8	3	PTPRU	ENST00000373779.8	3	2.66667
1918	DNAJC6	ENST00000263441.11	2	DNAJC6	ENST00000263441.11	8	DNAJC6	ENST00000263441.11	8	6		1918	PTPRU	ENST00000373779.8	17	PTPRU	ENST00000373779.8	5	Not Detected	Not Detected	Not Detected	11
1919	DNAJC6	ENST00000494710.6	8	DNAJC6	ENST00000494710.6	49	DNAJC6	ENST00000494710.6	21	26		1919	MATN1-AS1	ENST00000414763.1	4	MATN1-AS1	ENST00000414763.1	7	MATN1-AS1	ENST00000414763.1	6	5.66667
1920	DNAJC6	ENST00000395325.7	23	DNAJC6	ENST00000395325.7	49	DNAJC6	ENST00000395325.7	27	33		1920	ZCCHC17	ENST00000546109.5	3	ZCCHC17	ENST00000546109.5	2	Not Detected	Not Detected	Not Detected	2.5
1921	DNAJC6	ENST00000263441.11	18	DNAJC6	ENST00000263441.11	34	DNAJC6	ENST00000263441.11	27	26.3333		1921	ZCCHC17	ENST00000618216.4	2	Not Detected	Not Detected	Not Detected	Not Detected	Not Detected	Not Detected	2
1922	DNAJC6	ENST00000371069.5	5	DNAJC6	ENST00000371069.5	21	DNAJC6	ENST00000371069.5	10	12		1922	ZCCHC17	ENST00000616393.4	3	Not Detected	Not Detected	Not Detected	Not Detected	Not Detected	Not Detected	3
1923	DNAJC6	ENST00000263441.11	2	DNAJC6	ENST00000263441.11	3	DNAJC6	ENST00000263441.11	2	2.33333		1923	ZCCHC17	ENST00000618216.4	2	Not Detected	Not Detected	Not Detected	Not Detected	Not Detected	Not Detected	2
1924	DNAJC6	ENST00000371069.5	2	Not Detected	Not Detected	Not Detected	Not Detected	Not Detected	Not Detected	2		1924	ZCCHC17	ENST00000546109.5	2	ZCCHC17	ENST00000546109.5	4	ZCCHC17	ENST00000546109.5	13	6.33333
1925	DNAJC6	ENST00000371069.5	5	Not Detected	Not Detected	Not Detected	Not Detected	Not Detected	Not Detected	5		1925	ZCCHC17	ENST00000479629.5	11	ZCCHC17	ENST00000479629.5	5	ZCCHC17	ENST00000479629.5	2	6
1926	DNAJC6	ENST00000371069.5	7	Not Detected	Not Detected	Not Detected	Not Detected	Not Detected	Not Detected	7		1926	ZCCHC17	ENST00000616393.4	2	Not Detected	Not Detected	Not Detected	Not Detected	Not Detected	Not Detected	2
1927	PDE4B	ENST00000371045.9	9	PDE4B	ENST00000371045.9	60	PDE4B	ENST00000371045.9	51	40		1927	ZCCHC17	ENST00000546109.5	4	Not Detected	Not Detected	Not Detected	ZCCHC17	ENST00000546109.5	95	49.5
1928	PDE4B	ENST00000480109.2	2	PDE4B	ENST00000480109.2	13	PDE4B	ENST00000480109.2	3	6		1928	ZCCHC17	ENST00000344147.9	5	ZCCHC17	ENST00000344147.9	18	ZCCHC17	ENST00000344147.9	11	11.3333
1929	SGIP1	ENST00000468286.5	2	SGIP1	ENST00000468286.5	3	Not Detected	Not Detected	Not Detected	2.5		1929	ZCCHC17	ENST00000344147.9	7	ZCCHC17	ENST00000344147.9	2	ZCCHC17	ENST00000344147.9	4	4.33333
1930	SGIP1	ENST00000371037.9	2	SGIP1	ENST00000371037.9	5	Not Detected	Not Detected	Not Detected	3.5		1930	ZCCHC17	ENST00000546109.5	5	ZCCHC17	ENST00000546109.5	2	ZCCHC17	ENST00000546109.5	6	4.33333
1931	IL12RB2	ENST00000648487.1	2	Not Detected	Not Detected	Not Detected	Not Detected	Not Detected	Not Detected	2		1931	ZCCHC17	ENST00000546109.5	5	ZCCHC17	ENST00000546109.5	7	ZCCHC17	ENST00000546109.5	9	7
1932	LRRC7	ENST00000310961.9	2	Not Detected	Not Detected	Not Detected	Not Detected	Not Detected	Not Detected	2		1932	ZCCHC17	ENST00000546109.5	2	ZCCHC17	ENST00000546109.5	4	ZCCHC17	ENST00000546109.5	22	9.33333
1933	LRRC7	ENST00000565615.1	2	Not Detected	Not Detected	Not Detected	Not Detected	Not Detected	Not Detected	2		1933	ZCCHC17	ENST00000616393.4	4	ZCCHC17	ENST00000616393.4	2	ZCCHC17	ENST00000616393.4	2	2.66667
1934	SRSF11	ENST00000370950.7	2	Not Detected	Not Detected	Not Detected	Not Detected	Not Detected	Not Detected	2		1934	ZCCHC17	ENST00000373714.5	12	ZCCHC17	ENST00000373714.5	6	ZCCHC17	ENST00000373714.5	6	8
1935	SRSF11	ENST00000395136.6	2	SRSF11	ENST00000395136.6	7	Not Detected	Not Detected	Not Detected	4.5		1935	ZCCHC17	ENST00000373714.5	14	ZCCHC17	ENST00000373714.5	4	ZCCHC17	ENST00000373714.5	5	7.66667
1936	HHLA3	ENST00000361764.8	3	HHLA3	ENST00000361764.8	7	Not Detected	Not Detected	Not Detected	5		1936	ZCCHC17	ENST00000546109.5	2	Not Detected	Not Detected	Not Detected	Not Detected	Not Detected	Not Detected	2
1937	FPGT	ENST00000370898.7	3	FPGT	ENST00000370898.7	5	FPGT	ENST00000370898.7	2	3.33333		1937	ZCCHC17	ENST00000615916.4	2	Not Detected	Not Detected	Not Detected	Not Detected	Not Detected	Not Detected	2
1938	FPGT-TNNI3K	ENST00000557284.6	2	FPGT-TNNI3K	ENST00000557284.6	4	Not Detected	Not Detected	Not Detected	3		1938	FABP3	ENST00000498148.5	6	Not Detected	Not Detected	Not Detected	Not Detected	Not Detected	Not Detected	6
1939	FPGT-TNNI3K	ENST00000648585.1	2	Not Detected	Not Detected	Not Detected	Not Detected	Not Detected	Not Detected	2		1939	FABP3	ENST00000373713.7	11	FABP3	ENST00000373713.7	6	FABP3	ENST00000373713.7	11	9.33333
1940	TYW3	ENST00000370867.8	2	TYW3	ENST00000370867.8	6	TYW3	ENST00000370867.8	4	4		1940	SERINC2	ENST00000373709.8	5	SERINC2	ENST00000373709.8	6	SERINC2	ENST00000373709.8	13	8
1941	ACADM	ENST00000370841.8	3	ACADM	ENST00000370841.8	12	ACADM	ENST00000370841.8	5	6.66667		1941	LINC01226	ENST00000638644.1	3	Not Detected	Not Detected	Not Detected	Not Detected	Not Detected	Not Detected	3
1942	ST6GALNAC5	ENST00000477717.6	4	ST6GALNAC5	ENST00000477717.6	3	ST6GALNAC5	ENST00000477717.6	2	3		1942	TINAGL1	ENST00000271064.12	5	TINAGL1	ENST00000271064.12	8	TINAGL1	ENST00000271064.12	20	11
1943	ST6GALNAC5	ENST00000477717.6	2	Not Detected	Not Detected	Not Detected	Not Detected	Not Detected	Not Detected	2		1943	COL16A1	ENST00000468459.5	2	Not Detected	Not Detected	Not Detected	Not Detected	Not Detected	Not Detected	2
1944	AK5	ENST00000354567.7	41	AK5	ENST00000354567.7	99	AK5	ENST00000354567.7	73	71		1944	KHDRBS1	ENST00000327300.12	6	Not Detected	Not Detected	Not Detected	Not Detected	Not Detected	Not Detected	6
1945	AK5	ENST00000354567.7	8	AK5	ENST00000354567.7	30	AK5	ENST00000354567.7	44	27.3333		1945	KHDRBS1	ENST00000484270.2	2	Not Detected	Not Detected	Not Detected	Not Detected	Not Detected	Not Detected	2
1946	AK5	ENST00000344720.9	2	Not Detected	Not Detected	Not Detected	Not Detected	Not Detected	Not Detected	2		1946	KHDRBS1	ENST00000484270.2	5	Not Detected	Not Detected	Not Detected	Not Detected	Not Detected	Not Detected	5
1947	AK5	ENST00000354567.7	3	Not Detected	Not Detected	Not Detected	Not Detected	Not Detected	Not Detected	3		1947	TMEM39B	ENST00000336294.10	45	TMEM39B	ENST00000336294.10	81	TMEM39B	ENST00000336294.10	80	68.6667
1948	MIGA1	ENST00000370791.7	2	Not Detected	Not Detected	Not Detected	Not Detected	Not Detected	Not Detected	2		1948	TMEM39B	ENST00000498613.1	3	TMEM39B	ENST00000498613.1	21	TMEM39B	ENST00000498613.1	22	15.3333
1949	DNAJB4	ENST00000370763.6	4	DNAJB4	ENST00000370763.6	5	DNAJB4	ENST00000370763.6	4	4.33333		1949	TMEM39B	ENST00000336294.10	3	TMEM39B	ENST00000336294.10	7	Not Detected	Not Detected	Not Detected	5
1950	ADGRL2	ENST00000370725.5	2	Not Detected	Not Detected	Not Detected	Not Detected	Not Detected	Not Detected	2		1950	TMEM39B	ENST00000336294.10	2	Not Detected	Not Detected	Not Detected	TMEM39B	ENST00000336294.10	3	2.5
1951	PRKACB	ENST00000370689.6	9	PRKACB	ENST00000370689.6	121	PRKACB	ENST00000370689.6	91	73.6667		1951	TMEM39B	ENST00000476968.5	5	TMEM39B	ENST00000476968.5	7	TMEM39B	ENST00000476968.5	6	6
1952	PRKACB	ENST00000610703.4	2	PRKACB	ENST00000610703.4	18	PRKACB	ENST00000610703.4	19	13		1952	TMEM39B	ENST00000441402.5	11	TMEM39B	ENST00000441402.5	8	TMEM39B	ENST00000441402.5	16	11.6667
1953	PRKACB	ENST00000370682.7	8	PRKACB	ENST00000370682.7	51	PRKACB	ENST00000370682.7	2	20.3333		1953	TMEM39B	ENST00000476968.5	2	Not Detected	Not Detected	Not Detected	Not Detected	Not Detected	Not Detected	2
1954	PRKACB	ENST00000413538.5	5	PRKACB	ENST00000413538.5	9	PRKACB	ENST00000413538.5	8	7.33333		1954	TMEM39B	ENST00000472503.5	2	TMEM39B	ENST00000472503.5	3	TMEM39B	ENST00000472503.5	2	2.33333
1955	PRKACB	ENST00000450730.5	2	PRKACB	ENST00000450730.5	2	Not Detected	Not Detected	Not Detected	2		1955	TMEM39B	ENST00000336294.10	2	Not Detected	Not Detected	Not Detected	Not Detected	Not Detected	Not Detected	2
1956	PRKACB	ENST00000417530.5	2	PRKACB	ENST00000417530.5	12	PRKACB	ENST00000417530.5	4	6		1956	TMEM39B	ENST00000336294.10	2	Not Detected	Not Detected	Not Detected	Not Detected	Not Detected	Not Detected	2
1957	PRKACB	ENST00000450730.5	2	PRKACB	ENST00000450730.5	128	PRKACB	ENST00000450730.5	2	44		1957	TMEM39B	ENST00000468135.5	2	Not Detected	Not Detected	Not Detected	Not Detected	Not Detected	Not Detected	2
1958	PRKACB	ENST00000610457.1	2	PRKACB	ENST00000610457.1	2	PRKACB	ENST00000610457.1	10	4.66667		1958	KPNA6	ENST00000373625.8	2	Not Detected	Not Detected	Not Detected	Not Detected	Not Detected	Not Detected	2
1959	PRKACB	ENST00000610457.1	2	Not Detected	Not Detected	Not Detected	Not Detected	Not Detected	Not Detected	2		1959	KPNA6	ENST00000373625.8	61	KPNA6	ENST00000373625.8	289	KPNA6	ENST00000373625.8	183	177.667
1960	CCN1	ENST00000451137.7	5	CCN1	ENST00000451137.7	29	CCN1	ENST00000451137.7	9	14.3333		1960	KPNA6	ENST00000373625.8	2	Not Detected	Not Detected	Not Detected	Not Detected	Not Detected	Not Detected	2
1961	CLCA4	ENST00000370563.3	2	CLCA4	ENST00000370563.3	2	CLCA4	ENST00000370563.3	3	2.33333		1961	KPNA6	ENST00000373625.8	2	KPNA6	ENST00000373625.8	3	Not Detected	Not Detected	Not Detected	2.5
1962	SH3GLB1	ENST00000370558.8	3	SH3GLB1	ENST00000370558.8	15	SH3GLB1	ENST00000370558.8	14	10.6667		1962	KPNA6	ENST00000373625.8	2	Not Detected	Not Detected	Not Detected	Not Detected	Not Detected	Not Detected	2
1963	SH3GLB1	ENST00000535010.5	2	SH3GLB1	ENST00000535010.5	2	Not Detected	Not Detected	Not Detected	2		1963	KPNA6	ENST00000469790.1	2	Not Detected	Not Detected	Not Detected	KPNA6	ENST00000469790.1	2	2
1964	HS2ST1	ENST00000370550.10	2	HS2ST1	ENST00000370550.10	5	HS2ST1	ENST00000370550.10	2	3		1964	KPNA6	ENST00000373625.8	7	KPNA6	ENST00000373625.8	6	Not Detected	Not Detected	Not Detected	6.5
1965	LMO4	ENST00000370544.10	4	LMO4	ENST00000370544.10	17	LMO4	ENST00000370544.10	2	7.66667		1965	KPNA6	ENST00000373625.8	2	Not Detected	Not Detected	Not Detected	Not Detected	Not Detected	Not Detected	2
1966	LMO4	ENST00000370542.1	2	LMO4	ENST00000370542.1	4	Not Detected	Not Detected	Not Detected	3		1966	KPNA6	ENST00000373625.8	2	Not Detected	Not Detected	Not Detected	Not Detected	Not Detected	Not Detected	2
1967	LRRC8B	ENST00000640258.1	2	Not Detected	Not Detected	Not Detected	Not Detected	Not Detected	Not Detected	2		1967	KPNA6	ENST00000373625.8	14	Not Detected	Not Detected	Not Detected	Not Detected	Not Detected	Not Detected	14
1968	LRRC8B	ENST00000439853.5	2	Not Detected	Not Detected	Not Detected	Not Detected	Not Detected	Not Detected	2		1968	KPNA6	ENST00000373625.8	7	KPNA6	ENST00000373625.8	24	Not Detected	Not Detected	Not Detected	15.5
1969	LRRC8D	ENST00000337338.9	2	LRRC8D	ENST00000337338.9	8	Not Detected	Not Detected	Not Detected	5		1969	KPNA6	ENST00000373625.8	23	Not Detected	Not Detected	Not Detected	Not Detected	Not Detected	Not Detected	23
1970	LRRC8D	ENST00000527156.1	5	LRRC8D	ENST00000527156.1	2	LRRC8D	ENST00000527156.1	16	7.66667		1970	KPNA6	ENST00000373625.8	3	Not Detected	Not Detected	Not Detected	Not Detected	Not Detected	Not Detected	3
[truncated: 190,249 more rows]
