# Supplementary material for: Full-length isoform concatenation sequencing to resolve cancer transcriptome complexity
Source: BMC Genomics. 2024 Jan 29;25:122. doi: 10.1186/s12864-024-10021-x (PMC10823626; doi:10.1186/s12864-024-10021-x)
Supplement: Supplementary file 6 — Additional file 6. Gene fusions called passing filter by PB_FLIP analysis. [file 12864_2024_10021_MOESM6_ESM.xlsx]

## Sheet: Sheet1
Additional file 6. Gene fusions called passing filter by PB_FLIP analysis.
Samples	Fusions Passing Filter	Fusion Event	Left Break Point	Left Gene Exon Count	Right Break Point	Right Gene Exon Count	Supporting Reads
HBR_SIRV_Con-1	4	AC092691.1 -- LSAMP	chr3:117997181:-	1	chr3:116086560:-	6	148
		AC092691.1 -- LSAMP	chr3:117997181:-	1	chr3:116086560:-	8	36
		RN7SK -- MBP	chr6:52995911:+	1	chr18:76979011:-	1	7
		AC092691.1 -- LSAMP	chr3:117997181:-	1	chr3:116086560:-	2	5
HBR_SIRV_Con-2	9	AC092691.1 -- LSAMP	chr3:117997181:-	1	chr3:116086560:-	6	76
		AC092691.1 -- LSAMP	chr3:117997181:-	1	chr3:116086560:-	8	31
		SLC7A14-AS1 -- AC026316.4	chr3:170476874:+	2	chr3:170708041:+	3	8
		RNU6-5P -- NRGN	chr2:174557965:-	1	chr11:124745878:+	2	6
		FTH1 -- PEA15	chr11:61967475:-	1	chr1:160205406:+	4	5
		WAC-AS1 -- AC002310.1	chr10:28522770:-	1	chr16:30536542:+	1	5
		RN7SK -- MBP	chr6:52995911:+	1	chr18:76979011:-	1	5
		BCYRN1 -- TMSB10	chr2:47335508:+	1	chr2:84906572:+	1	5
		AC092691.1 -- LSAMP	chr3:117997181:-	1	chr3:116086560:-	7	5
HBR_SIRV_Con-3	11	AC092691.1 -- LSAMP	chr3:117997181:-	1	chr3:116086560:-	6	141
		AC092691.1 -- LSAMP	chr3:117997181:-	1	chr3:116086560:-	8	40
		AC092691.1 -- LSAMP	chr3:117997181:-	1	chr3:116086560:-	6	13
		BCYRN1 -- TMSB10	chr2:47335508:+	1	chr2:84906572:+	1	10
		AL159163.1 -- RPS6KA2	chr6:166858199:-	2	chr6:166538784:-	20	10
		AL445985.1 -- SPATA13	chr13:24017701:+	3	chr13:24222817:+	4	8
		RN7SK -- MBP	chr6:52995911:+	1	chr18:76979007:-	1	7
		AC092691.1 -- LSAMP	chr3:117997181:-	1	chr3:116086560:-	2	6
		RN7SL1 -- IFI6	chr14:49586817:+	1	chr1:27666254:-	1	5
		RNU6-5P -- NRGN	chr2:174557964:-	1	chr11:124745881:+	2	5
		STX18-AS1 -- AC092437.1	chr4:4544908:+	2	chr4:4820404:+	1	5
HBR_SIRV_Non-1	0	N/A	N/A	N/A	N/A	N/A	N/A
HBR_SIRV_Non-2	6	NDUFB8 -- BCAR3	chr10:100526153:-	4	chr1:93753561:-	1	5
		AL445985.1 -- SPATA13	chr13:23983933:+	2	chr13:24222816:+	12	5
		AC015982.2 -- PTPRN2	chr2:55618384:+	1	chr7:157682938:-	11	26
		LINC00882 -- C22orf39	chr3:106807782:-	1	chr22:19442036:-	1	5
		AC092691.1 -- LSAMP	chr3:117997181:-	1	chr3:116086560:-	8	5
		GNG10 -- UGCG	chr9:111666946:+	2	chr9:111914604:+	8	6
HBR_SRIV_Non-3	1	KCNAB1_VN2R1P -- KCNAB1	chr3:156118340:+	2	chr3:156421613:+	13	7
