# Supplementary material for: Full-length isoform concatenation sequencing to resolve cancer transcriptome complexity
Source: BMC Genomics. 2024 Jan 29;25:122. doi: 10.1186/s12864-024-10021-x (PMC10823626; doi:10.1186/s12864-024-10021-x)
Supplement: Supplementary file 7 — Additional file 7. Tumor SQANTI3 output for isoform characterization. [file 12864_2024_10021_MOESM7_ESM.xlsx]

## Sheet: B01_sqanti3_canonical_results
Additional file 7. Tumor SQANTI3 output for isoform characterization
isoform	chrom	strand	length	exons	structural_category	associated_gene	associated_transcript	ref_length	ref_exons	diff_to_TSS	diff_to_TTS	diff_to_gene_TSS	diff_to_gene_TTS	subcategory	RTS_stage	all_canonical	FL	bite	FSM_class	coding	perc_A_downstream_TTS	seq_A_downstream_TTS	pbid	CCS_Counts	associated_gene_id
PB.1.1	chr1	-	1250	8	novel_not_in_catalog	WASH7P	novel	1351	11			211	-2039	at_least_one_novel_splicesite	FALSE	canonical	4	FALSE	B	non_coding	20	AGAGCTCTGGACTTCTCACT	PB.1.1	4	ENSG00000227232.5
PB.1002.1	chr1	-	3222	31	novel_not_in_catalog	NRDC	novel	3417	33			-5	0	at_least_one_novel_splicesite	FALSE	canonical	89	TRUE	C	non_coding	25	AAAATGTGTTTGTTTGTATT	PB.1002.1	89	ENSG00000078618.21
PB.1002.13	chr1	-	957	2	full-splice_match	NRDC	ENST00000491410.1	1020	2	30	33	-18	-33	reference_match	FALSE	canonical	13	FALSE	C	non_coding	75	AATATAAAGAAAACAAAAAT	PB.1002.13	13	ENSG00000078618.21
PB.1002.15	chr1	-	627	2	full-splice_match	NRDC	ENST00000491410.1	1020	2	16	377	16	-377	alternative_3end	FALSE	canonical	92	FALSE	C	non_coding	55	AAATAGAAGATGACGATGAA	PB.1002.15	92	ENSG00000078618.21
PB.1002.2	chr1	-	3605	31	full-splice_match	NRDC	ENST00000352171.11	3691	31	64	22	-18	-1	alternative_5end	FALSE	canonical	73	FALSE	C	non_coding	40	GAAGCAATGTGTATTTTAAA	PB.1002.2	73	ENSG00000078618.21
PB.1002.3	chr1	-	3808	33	full-splice_match	NRDC	ENST00000354831.11	3895	33	65	22	-17	-1	alternative_5end	FALSE	canonical	8	FALSE	C	non_coding	40	GAAGCAATGTGTATTTTAAA	PB.1002.3	8	ENSG00000078618.21
PB.1002.4	chr1	-	1732	17	novel_not_in_catalog	NRDC	novel	3691	31			2052	-1	at_least_one_novel_splicesite	FALSE	canonical	2	FALSE	C	non_coding	40	GAAGCAATGTGTATTTTAAA	PB.1002.4	2	ENSG00000078618.21
PB.1004.1	chr1	-	2396	7	full-splice_match	TXNDC12	ENST00000371626.8	2396	7	-9	9	-9	-9	reference_match	TRUE	canonical	329	FALSE	C	non_coding	40	AAAAGGAAATGTGCTGTGAT	PB.1004.1	329	ENSG00000117862.12
PB.1004.5	chr1	-	915	7	full-splice_match	TXNDC12	ENST00000371626.8	2396	7	954	527	-26	256	alternative_3end5end	FALSE	canonical	4	FALSE	C	non_coding	35	AAAACTTGAGCCACTTGGAT	PB.1004.5	4	ENSG00000117862.12
PB.1004.6	chr1	-	1688	1	full-splice_match	KTI12	ENST00000371614.2	1708	1	18	2	18	-2	mono-exon	FALSE		53		A	non_coding	20	TACTGGAATCTCTTTCACTT	PB.1004.6	53	ENSG00000198841.4
PB.1005.1	chr1	+	1029	6	full-splice_match	BTF3L4	ENST00000313334.13	4533	6	0	3504	0	57	alternative_3end	FALSE	canonical	103	FALSE	C	non_coding	40	GGATTTCAAATCTGAAGAGA	PB.1005.1	103	ENSG00000134717.18
PB.1005.10	chr1	+	780	6	full-splice_match	BTF3L4	ENST00000313334.13	4533	6	19	3734	0	108	alternative_3end	FALSE	canonical	23	FALSE	C	non_coding	5	TGAGGGTGTTTTGGTTTTTG	PB.1005.10	23	ENSG00000134717.18
PB.1005.11	chr1	+	679	6	full-splice_match	BTF3L4	ENST00000313334.13	4533	6	19	3835	0	7	alternative_3end	FALSE	canonical	9	FALSE	C	non_coding	25	AATAATGCTGTTTGTTCAGC	PB.1005.11	9	ENSG00000134717.18
PB.1005.12	chr1	+	2413	7	full-splice_match	BTF3L4	ENST00000477828.6	892	7	115	-1636	0	-35	alternative_3end5end	FALSE	canonical	2	FALSE	C	non_coding	45	AAAAGAGGAGAATATTTCCT	PB.1005.12	2	ENSG00000134717.18
PB.1005.13	chr1	+	2215	6	full-splice_match	BTF3L4	ENST00000313334.13	4533	6	19	2299	0	-1	alternative_3end	FALSE	canonical	191	FALSE	C	non_coding	25	GATGTTGTGTACAGAATTTC	PB.1005.13	191	ENSG00000134717.18
PB.1005.14	chr1	+	2149	5	full-splice_match	BTF3L4	ENST00000472944.6	2159	5	10	0	0	0	reference_match	FALSE	canonical	53	FALSE	C	non_coding	25	ATGTTGTGTACAGAATTTCC	PB.1005.14	53	ENSG00000134717.18
PB.1005.2	chr1	+	3588	6	full-splice_match	BTF3L4	ENST00000313334.13	4533	6	0	945	0	-945	alternative_3end	FALSE	canonical	3	FALSE	C	non_coding	20	ATATCTGTTTTACCCTTATT	PB.1005.2	3	ENSG00000134717.18
PB.1005.3	chr1	+	728	5	full-splice_match	BTF3L4	ENST00000472944.6	2159	5	-3	1434	-3	110	alternative_3end	FALSE	canonical	2	FALSE	C	non_coding	10	AGGGTGTTTTGGTTTTTGAT	PB.1005.3	2	ENSG00000134717.18
PB.1005.4	chr1	+	1968	4	novel_in_catalog	BTF3L4	novel	2159	5			-3	8	combination_of_known_junctions	FALSE	canonical	48	FALSE	C	non_coding	30	TACAGAATTTCCTTTTATAT	PB.1005.4	48	ENSG00000134717.18
PB.1005.5	chr1	+	760	5	full-splice_match	BTF3L4	ENST00000489308.6	794	5	33	1	0	-1	reference_match	FALSE	canonical	8	FALSE	C	non_coding	10	ATTTGTTACTTTTCTTTTCC	PB.1005.5	8	ENSG00000134717.18
PB.1005.6	chr1	+	588	5	full-splice_match	BTF3L4	ENST00000489308.6	794	5	33	173	0	108	alternative_3end	FALSE	canonical	4	FALSE	C	non_coding	5	TGAGGGTGTTTTGGTTTTTG	PB.1005.6	4	ENSG00000134717.18
PB.1005.8	chr1	+	2023	5	full-splice_match	BTF3L4	ENST00000489308.6	794	5	33	-1262	0	-1	alternative_3end	FALSE	canonical	16	FALSE	C	non_coding	25	GATGTTGTGTACAGAATTTC	PB.1005.8	16	ENSG00000134717.18
PB.1005.9	chr1	+	885	5	full-splice_match	BTF3L4	ENST00000472944.6	2159	5	10	1264	0	-1	alternative_3end	FALSE	canonical	25	FALSE	C	non_coding	10	ATTTGTTACTTTTCTTTTCC	PB.1005.9	25	ENSG00000134717.18
PB.1006.1	chr1	+	5191	19	full-splice_match	ZFYVE9	ENST00000287727.7	5194	19	-40	43	-40	-43	reference_match	FALSE	canonical	20	FALSE	C	non_coding	25	ACTCTTTGTACAGAATTGGT	PB.1006.1	20	ENSG00000157077.14
PB.1006.7	chr1	+	858	3	incomplete-splice_match	ZFYVE9	ENST00000371591.1	4874	18	123745	53	44230	-52	3prime_fragment	FALSE	canonical	2	FALSE	C	non_coding	15	AGTTCTTGCACTCTTTGTAC	PB.1006.7	2	ENSG00000157077.14
PB.1008.1	chr1	-	3350	25	full-splice_match	CC2D1B	ENST00000284376.7	3377	25	26	1	3	-1	reference_match	FALSE	canonical	11	FALSE	A	non_coding	30	AGACACGTTTATTTATCTAG	PB.1008.1	11	ENSG00000154222.14
PB.1009.1	chr1	+	1661	10	full-splice_match	PRPF38A	ENST00000257181.10	5233	10	-4	3576	-4	238	alternative_3end	TRUE	canonical	7	FALSE	C	non_coding	45	CAACAGAGAGCAGCACTTAA	PB.1009.1	7	ENSG00000134748.13
PB.1009.2	chr1	+	1438	10	novel_not_in_catalog	PRPF38A	novel	5233	10			0	-2	at_least_one_novel_splicesite	FALSE	canonical	4	FALSE	C	non_coding	15	ATTTCGCTGTAGTTTAGTTT	PB.1009.2	4	ENSG00000134748.13
PB.1009.3	chr1	+	1418	10	full-splice_match	PRPF38A	ENST00000257181.10	5233	10	0	3815	0	-1	alternative_3end	FALSE	canonical	122	FALSE	C	non_coding	10	TTTCGCTGTAGTTTAGTTTT	PB.1009.3	122	ENSG00000134748.13
PB.1009.4	chr1	+	2716	10	full-splice_match	PRPF38A	ENST00000257181.10	5233	10	0	2517	0	1297	alternative_3end	FALSE	canonical	32	FALSE	C	non_coding	30	ATTACAGTGTCATAGCAGTT	PB.1009.4	32	ENSG00000134748.13
PB.1009.5	chr1	+	2586	10	full-splice_match	PRPF38A	ENST00000257181.10	5233	10	0	2647	0	1167	alternative_3end	FALSE	canonical	58	FALSE	C	non_coding	20	CATATTCTTCAATGGTTCCT	PB.1009.5	58	ENSG00000134748.13
PB.1009.6	chr1	+	2233	10	full-splice_match	PRPF38A	ENST00000257181.10	5233	10	0	3000	0	814	alternative_3end	FALSE	canonical	6	FALSE	C	non_coding	50	AAAGACAGGAGAATTAGGAG	PB.1009.6	6	ENSG00000134748.13
PB.101.1	chr1	-	1219	7	incomplete-splice_match	CEP104	ENST00000378230.8	6431	22	30481	2710	2576	443	3prime_fragment	FALSE	canonical	4	FALSE	B	non_coding	40	AAAAGAGAACATCTTTTTTT	PB.101.1	4	ENSG00000116198.13
PB.1011.2	chr1	-	1636	6	novel_in_catalog	TUT4	novel	5858	30			-1054	-10	intron_retention	FALSE	canonical	2	FALSE	B	non_coding	40	AAGAGTTAAATTTGGTTAAT	PB.1011.2	2	ENSG00000134744.14
PB.1011.3	chr1	-	2096	5	incomplete-splice_match	TUT4	ENST00000257177.9	5853	30	115558	120	-279	8	3prime_fragment	FALSE	canonical	8	FALSE	B	non_coding	15	AGATTTTTTTTCTTTTCCAT	PB.1011.3	8	ENSG00000134744.14
PB.1011.4	chr1	-	624	7	incomplete-splice_match	TUT4	ENST00000257177.9	5853	30	91941	14956	565	-5142	internal_fragment	FALSE	canonical	2	FALSE	B	non_coding	55	AAAAGGAAAAGGTTGGCAAA	PB.1011.4	2	ENSG00000134744.14
PB.1013.3	chr1	-	2239	12	incomplete-splice_match	TUT4	ENST00000257177.9	5853	30	0	54472	0	-9	5prime_fragment	FALSE	canonical	10	FALSE	B	non_coding	60	AAAATAAAAACTGGCCTAAA	PB.1013.3	10	ENSG00000134744.14
PB.1013.6	chr1	-	1239	4	incomplete-splice_match	TUT4	ENST00000473856.5	2047	11	-23	31873	0	5167	5prime_fragment	FALSE	canonical	51	FALSE	B	non_coding	50	AAGAAAAATATTTTGGTAAG	PB.1013.6	51	ENSG00000134744.14
PB.1013.7	chr1	-	660	2	incomplete-splice_match	TUT4	ENST00000524582.1	539	3	395	-174	0	144	3prime_fragment	FALSE	canonical	23	FALSE	B	non_coding	55	AATTCAGTGAAAGCAGAAAA	PB.1013.7	23	ENSG00000134744.14
PB.1013.8	chr1	-	548	2	incomplete-splice_match	TUT4	ENST00000524582.1	539	3	395	-62	0	32	3prime_fragment	FALSE	canonical	15	FALSE	B	non_coding	50	AAAAAAATTTCCTAATTCAC	PB.1013.8	15	ENSG00000134744.14
PB.1014.1	chr1	+	1403	3	full-splice_match	GPX7	ENST00000361314.5	1229	3	-307	133	-307	-133	alternative_3end5end	FALSE	canonical	64	FALSE	C	non_coding	35	TAATCCAGGCCAAAGGTTTA	PB.1014.1	64	ENSG00000116157.6
PB.1014.2	chr1	+	1337	3	full-splice_match	GPX7	ENST00000361314.5	1229	3	-109	1	-109	-1	alternative_5end	FALSE	canonical	40	FALSE	C	non_coding	15	ATTTTCCATAGTCTCCCTCC	PB.1014.2	40	ENSG00000116157.6
PB.1015.1	chr1	-	3986	3	full-splice_match	COA7	ENST00000371538.5	3988	3	0	2	0	-2	reference_match	FALSE	canonical	12	FALSE	C	non_coding	30	AATGATATTGCCTCATATCC	PB.1015.1	12	ENSG00000162377.6
PB.1015.5	chr1	-	1673	3	full-splice_match	COA7	ENST00000486918.1	908	3	-38	-727	-38	727	alternative_3end	FALSE	canonical	2	FALSE	C	non_coding	15	GTTTGTGTTAATTAGTGTTC	PB.1015.5	2	ENSG00000162377.6
PB.1015.6	chr1	-	1601	3	full-splice_match	COA7	ENST00000371538.5	3988	3	-4	2391	-4	722	alternative_3end	FALSE	canonical	9	FALSE	C	non_coding	20	CTACGGTTTGTGTTAATTAG	PB.1015.6	9	ENSG00000162377.6
PB.1019.1	chr1	-	1452	9	full-splice_match	ECHDC2	ENST00000358358.9	1126	9	-6	-320	-6	-3	alternative_3end	TRUE	canonical	7	FALSE	C	non_coding	20	TAACTTACAGTGTTTTCGTG	PB.1019.1	7	ENSG00000121310.17
PB.1019.10	chr1	-	1225	10	full-splice_match	ECHDC2	ENST00000371522.9	1556	10	8	323	-6	0	alternative_3end	FALSE	canonical	19	FALSE	C	non_coding	15	ATCTCTCTGAGTCTTGGTAT	PB.1019.10	19	ENSG00000121310.17
PB.1019.11	chr1	-	1177	9	novel_in_catalog	ECHDC2	novel	1556	10			-6	0	combination_of_known_junctions	FALSE	canonical	5	FALSE	C	non_coding	15	ATCTCTCTGAGTCTTGGTAT	PB.1019.11	5	ENSG00000121310.17
PB.1019.12	chr1	-	1132	9	full-splice_match	ECHDC2	ENST00000358358.9	1126	9	-6	0	-6	0	reference_match	FALSE	canonical	33	FALSE	C	non_coding	15	ATCTCTCTGAGTCTTGGTAT	PB.1019.12	33	ENSG00000121310.17
PB.1019.13	chr1	-	1084	8	novel_in_catalog	ECHDC2	novel	1126	9			-6	0	combination_of_known_junctions	FALSE	canonical	11	FALSE	C	non_coding	15	ATCTCTCTGAGTCTTGGTAT	PB.1019.13	11	ENSG00000121310.17
PB.1019.15	chr1	-	1069	8	novel_in_catalog	ECHDC2	novel	1126	9			-3	-3	combination_of_known_junctions	FALSE	canonical	6	FALSE	C	non_coding	15	TAGATCTCTCTGAGTCTTGG	PB.1019.15	6	ENSG00000121310.17
PB.1019.16	chr1	-	1019	7	novel_in_catalog	ECHDC2	novel	2645	8			-1	-3	combination_of_known_junctions	FALSE	canonical	4	FALSE	C	non_coding	15	TAGATCTCTCTGAGTCTTGG	PB.1019.16	4	ENSG00000121310.17
PB.1019.2	chr1	-	1525	10	full-splice_match	ECHDC2	ENST00000371522.9	1556	10	8	23	-6	-23	reference_match	FALSE	canonical	5	FALSE	C	non_coding	40	AATAAATATGTTTTAATTGT	PB.1019.2	5	ENSG00000121310.17
PB.1019.3	chr1	-	1116	10	novel_in_catalog	ECHDC2	novel	1556	10			-12	-1	combination_of_known_junctions	FALSE	canonical	10	FALSE	C	non_coding	15	AGTCTTGGTATCATTGGCTC	PB.1019.3	10	ENSG00000121310.17
PB.1019.4	chr1	-	1120	7	novel_in_catalog	ECHDC2	novel	1126	9			-1	-1	combination_of_known_splicesites	FALSE	canonical	2	FALSE	C	non_coding	15	TGAGTCTTGGTATCATTGGC	PB.1019.4	2	ENSG00000121310.17
PB.1019.5	chr1	-	617	1	full-splice_match	ECHDC2	ENST00000539680.1	5817	1	5197	3	5197	-3	mono-exon	FALSE		3		C	non_coding	15	TCTGAGTCTTGGTATCATTG	PB.1019.5	3	ENSG00000121310.17
PB.1019.6	chr1	-	547	2	novel_in_catalog	ECHDC2	novel	1446	8			-3	-3	combination_of_known_splicesites	FALSE	canonical	2	FALSE	C	non_coding	15	TCTGAGTCTTGGTATCATTG	PB.1019.6	2	ENSG00000121310.17
PB.1019.7	chr1	-	1569	10	novel_in_catalog	ECHDC2	novel	1606	10			-6	-3	combination_of_known_junctions	FALSE	canonical	5	FALSE	C	non_coding	15	TCTGAGTCTTGGTATCATTG	PB.1019.7	5	ENSG00000121310.17
PB.1019.8	chr1	-	1478	8	novel_in_catalog	ECHDC2	novel	1606	10			-11	0	combination_of_known_junctions	FALSE	canonical	2	FALSE	C	non_coding	15	ATCTCTCTGAGTCTTGGTAT	PB.1019.8	2	ENSG00000121310.17
PB.1020.1	chr1	+	2196	15	novel_in_catalog	SCP2	novel	2759	16			-16	-11	combination_of_known_junctions	FALSE	canonical	12	FALSE	C	non_coding	65	AAAATAAAAGAAATATGATC	PB.1020.1	12	ENSG00000116171.18
PB.1020.10	chr1	+	2659	16	full-splice_match	SCP2	ENST00000371514.8	2759	16	13	87	3	1	alternative_3end	FALSE	canonical	104	FALSE	C	non_coding	10	TCTCTTGTTTTTACTGTGTA	PB.1020.10	104	ENSG00000116171.18
PB.1020.11	chr1	+	653	7	incomplete-splice_match	SCP2	ENST00000640998.1	1101	12	-108	18487	3	-1922	5prime_fragment	FALSE	canonical	8	FALSE	C	non_coding	55	AAAAATTGGATGGAAAAATC	PB.1020.11	8	ENSG00000116171.18
PB.1020.15	chr1	+	1084	2	incomplete-splice_match	SCP2	ENST00000408941.7	1298	4	32918	7	32882	0	3prime_fragment	FALSE	canonical	13	FALSE	C	non_coding	5	CTCTCTTGTTTTTACTGTGT	PB.1020.15	13	ENSG00000116171.18
PB.1020.16	chr1	+	723	2	incomplete-splice_match	SCP2	ENST00000435345.6	894	5	32888	-136	32882	-11	3prime_fragment	FALSE	canonical	6	FALSE	C	non_coding	65	AAAATAAAAGAAATATGATC	PB.1020.16	6	ENSG00000116171.18
PB.1020.2	chr1	+	2189	12	full-splice_match	SCP2	ENST00000640998.1	1101	12	-137	-951	-16	-4	alternative_3end5end	FALSE	canonical	5	FALSE	C	non_coding	30	TGAAGCCTTTAAGAGTTATG	PB.1020.2	5	ENSG00000116171.18
PB.1020.4	chr1	+	2551	15	novel_in_catalog	SCP2	novel	2759	16			-8	2	combination_of_known_junctions	FALSE	canonical	115	FALSE	C	non_coding	10	CTCTTGTTTTTACTGTGTAT	PB.1020.4	115	ENSG00000116171.18
PB.1020.5	chr1	+	2506	12	full-splice_match	SCP2	ENST00000640998.1	1101	12	-113	-1292	-2	337	alternative_3end5end	FALSE	canonical	2	FALSE	C	non_coding	20	CAGAACCTTCCTGCTGCCAC	PB.1020.5	2	ENSG00000116171.18
PB.1020.6	chr1	+	625	6	incomplete-splice_match	SCP2	ENST00000528809.1	570	7	-94	15092	0	-15092	5prime_fragment	FALSE	canonical	33	FALSE	C	non_coding	45	AAAAATATGGTATGTTACAG	PB.1020.6	33	ENSG00000116171.18
PB.1020.7	chr1	+	2529	15	full-splice_match	SCP2	ENST00000371509.8	1889	15	0	-640	0	0	alternative_3end	FALSE	canonical	513	FALSE	C	non_coding	5	CTCTCTTGTTTTTACTGTGT	PB.1020.7	513	ENSG00000116171.18
PB.1020.8	chr1	+	2455	16	full-splice_match	SCP2	ENST00000371514.8	2759	16	10	294	0	3	alternative_3end	FALSE	canonical	49	FALSE	C	non_coding	35	TTTCAAATTATAATCTCATT	PB.1020.8	49	ENSG00000116171.18
PB.1020.9	chr1	+	2320	16	full-splice_match	SCP2	ENST00000371514.8	2759	16	10	429	0	9	alternative_3end	FALSE	canonical	125	FALSE	C	non_coding	35	AGAGCTTGAACACAGGCTTA	PB.1020.9	125	ENSG00000116171.18
PB.1021.1	chr1	+	3134	11	full-splice_match	PODN	ENST00000312553.9	3010	11	-125	1	36	0	alternative_5end	FALSE	canonical	60	FALSE	C	non_coding	10	AGCCTGTGGCTATGTCTGTG	PB.1021.1	60	ENSG00000174348.13
PB.1021.2	chr1	+	2983	11	novel_not_in_catalog	PODN	novel	3010	11			-2	-8	at_least_one_novel_splicesite	FALSE	canonical	2	TRUE	C	non_coding	15	ATCCCTGCAGCCTGTGGCTA	PB.1021.2	2	ENSG00000174348.13
PB.1021.3	chr1	+	1373	4	novel_in_catalog	PODN	novel	3010	11			0	-6	combination_of_known_junctions	FALSE	canonical	2	FALSE	C	non_coding	45	AAAAAAGCAGCTTTCTTGAA	PB.1021.3	2	ENSG00000174348.13
PB.1021.4	chr1	+	2380	7	incomplete-splice_match	PODN	ENST00000618387.1	3065	12	13647	9	-2751	-9	3prime_fragment	FALSE	canonical	3	FALSE	C	non_coding	10	TATCCCTGCAGCCTGTGGCT	PB.1021.4	3	ENSG00000174348.13
PB.1022.1	chr1	+	2652	5	full-splice_match	CPT2	ENST00000636867.1	2643	5	8	-17	0	-2	reference_match	FALSE	canonical	5	FALSE	C	non_coding	25	AAGATGGTTCTTAATTTCTT	PB.1022.1	5	ENSG00000157184.7
PB.1022.3	chr1	+	2526	3	full-splice_match	CPT2	ENST00000638135.1	2405	3	-96	-25	-6	-2	alternative_5end	FALSE	canonical	7	FALSE	C	non_coding	25	AAGATGGTTCTTAATTTCTT	PB.1022.3	7	ENSG00000157184.7
PB.1022.4	chr1	+	2711	5	full-splice_match	CPT2	ENST00000371486.4	2699	5	-14	2	-3	-2	reference_match	FALSE	canonical	14	FALSE	C	non_coding	25	AAGATGGTTCTTAATTTCTT	PB.1022.4	14	ENSG00000157184.7
PB.1023.1	chr1	-	2299	8	full-splice_match	CZIB_AL606760.2	ENST00000294360.5	1102	8	7	-1204	7	1204	alternative_3end	FALSE	canonical	2	FALSE	A	non_coding	50	TAAAAGAGAAGATTGAGTCA	PB.1023.1	2	ENSG00000162384.14_ENSG00000236723.2
PB.1023.10	chr1	-	710	8	full-splice_match	CZIB	ENST00000294360.5	1102	8	17	375	-17	0	alternative_3end	FALSE	canonical	61	FALSE	C	non_coding	30	ACTGGTGCATGAAGGTGAAG	PB.1023.10	61	ENSG00000162384.14
PB.1023.11	chr1	-	546	4	fusion	MAGOH_CZIB	novel	1908	3			0	0	multi-exon	FALSE	canonical	2	FALSE	A	non_coding	30	ACTGGTGCATGAAGGTGAAG	PB.1023.11	2	ENSG00000162385.11_ENSG00000162384.14
PB.1023.12	chr1	-	465	4	novel_in_catalog	CZIB	novel	1102	8			7	0	combination_of_known_splicesites	FALSE	canonical	2	FALSE	C	non_coding	30	ACTGGTGCATGAAGGTGAAG	PB.1023.12	2	ENSG00000162384.14
PB.1023.13	chr1	-	669	7	novel_in_catalog	CZIB	novel	1102	8			0	-1	combination_of_known_splicesites	FALSE	canonical	2	FALSE	C	non_coding	30	CACTGGTGCATGAAGGTGAA	PB.1023.13	2	ENSG00000162384.14
PB.1023.14	chr1	-	528	1	full-splice_match	CZIB	ENST00000602807.1	490	1	-41	3	-17	-3	mono-exon	FALSE		5		C	non_coding	30	TAATTGGCAGTCTTGGAAAG	PB.1023.14	5	ENSG00000162384.14
PB.1023.15	chr1	-	663	5	full-splice_match	MAGOH	ENST00000371470.8	656	5	-9	2	-9	-2	reference_match	FALSE	canonical	147	FALSE	C	non_coding	35	AACATGTGAACTCTTCTCAA	PB.1023.15	147	ENSG00000162385.11
PB.1023.16	chr1	-	524	4	full-splice_match	MAGOH	ENST00000371466.4	500	4	-26	2	-7	-2	reference_match	FALSE	canonical	20	FALSE	C	non_coding	40	AATTTTTATTATTTTATAAA	PB.1023.16	20	ENSG00000162385.11
PB.1023.3	chr1	-	1142	8	novel_not_in_catalog	CZIB	novel	1102	8			4	-3	at_least_one_novel_splicesite	FALSE	canonical	2	FALSE	C	non_coding	25	AAATCTCTTGTTATCTTCAG	PB.1023.3	2	ENSG00000162384.14
PB.1023.4	chr1	-	1082	8	full-splice_match	CZIB	ENST00000294360.5	1102	8	17	3	-17	-3	reference_match	FALSE	canonical	161	FALSE	C	non_coding	25	AAATCTCTTGTTATCTTCAG	PB.1023.4	161	ENSG00000162384.14
PB.1023.5	chr1	-	1031	7	novel_in_catalog	CZIB	novel	1102	8			11	-3	combination_of_known_splicesites	FALSE	canonical	11	FALSE	C	non_coding	25	AAATCTCTTGTTATCTTCAG	PB.1023.5	11	ENSG00000162384.14
PB.1023.6	chr1	-	2794	6	novel_in_catalog	CZIB	novel	1102	8			12	-4	intron_retention	FALSE	canonical	5	FALSE	C	non_coding	25	TAAATCTCTTGTTATCTTCA	PB.1023.6	5	ENSG00000162384.14
PB.1023.8	chr1	-	932	7	novel_in_catalog	CZIB	novel	1102	8			-17	-31	combination_of_known_splicesites	FALSE	canonical	2	FALSE	C	non_coding	55	TAAACAATAAATACACCTGA	PB.1023.8	2	ENSG00000162384.14
PB.1024.1	chr1	+	1197	3	full-splice_match	AL606760.1	ENST00000458151.2	1295	3	42	56	12	-56	alternative_3end	TRUE	canonical	6	FALSE	A	non_coding	15	TATATTTGTTTTCTCTTGTA	PB.1024.1	6	ENSG00000226754.2
PB.1026.1	chr1	-	1842	4	incomplete-splice_match	LRP8	ENST00000661457.1	3910	17	69567	4	-1019	0	3prime_fragment	FALSE	canonical	12	FALSE	B	non_coding	30	ATATGTATAGATGTTCTTCA	PB.1026.1	12	ENSG00000157193.18
PB.1029.1	chr1	-	2868	11	novel_not_in_catalog	GLIS1	novel	2807	10			-1050	4	at_least_one_novel_splicesite	FALSE	canonical	12	TRUE	B	non_coding	15	AAGTCCTCGTTCTGCTTTAT	PB.1029.1	12	ENSG00000174332.5
PB.1029.2	chr1	-	2626	10	novel_not_in_catalog	GLIS1	novel	2812	10			-1109	4	at_least_one_novel_splicesite	FALSE	canonical	2	TRUE	B	non_coding	15	AAGTCCTCGTTCTGCTTTAT	PB.1029.2	2	ENSG00000174332.5
PB.1030.1	chr1	-	4553	18	full-splice_match	NDC1	ENST00000371429.4	4552	18	14	-15	14	15	reference_match	TRUE	canonical	12	FALSE	A	non_coding	35	AAATATGTGTGTTTATAAGG	PB.1030.1	12	ENSG00000058804.12
PB.1031.1	chr1	-	1515	10	novel_in_catalog	YIPF1	novel	1602	11			-1	11	combination_of_known_junctions	FALSE	canonical	16	FALSE	C	non_coding	15	TGACCTCAAGTTTTTCCTTG	PB.1031.1	16	ENSG00000058799.15
PB.1031.2	chr1	-	1616	10	novel_in_catalog	YIPF1	novel	1821	11			-1	-1	combination_of_known_junctions	FALSE	canonical	12	FALSE	C	non_coding	20	ATTTTGTGACTTTGACCTCA	PB.1031.2	12	ENSG00000058799.15
PB.1031.3	chr1	-	1506	9	full-splice_match	YIPF1	ENST00000371399.5	1503	9	-4	1	-3	-1	reference_match	FALSE	canonical	2	FALSE	C	non_coding	10	ATGTCTGTGTCTGCATTTTG	PB.1031.3	2	ENSG00000058799.15
PB.1031.4	chr1	-	1873	12	novel_in_catalog	YIPF1	novel	1821	11			-1	-1	combination_of_known_junctions	FALSE	canonical	19	FALSE	C	non_coding	10	ATGTCTGTGTCTGCATTTTG	PB.1031.4	19	ENSG00000058799.15
PB.1031.5	chr1	-	1822	11	full-splice_match	YIPF1	ENST00000072644.7	1821	11	-2	1	-1	-1	reference_match	FALSE	canonical	7	FALSE	C	non_coding	10	ATGTCTGTGTCTGCATTTTG	PB.1031.5	7	ENSG00000058799.15
PB.1031.6	chr1	-	1709	11	novel_in_catalog	YIPF1	novel	1821	11			-1	-1	combination_of_known_junctions	FALSE	canonical	2	FALSE	C	non_coding	10	ATGTCTGTGTCTGCATTTTG	PB.1031.6	2	ENSG00000058799.15
PB.1031.7	chr1	-	1650	11	full-splice_match	YIPF1	ENST00000464950.6	1602	11	-63	15	1	-1	alternative_5end	FALSE	canonical	17	FALSE	C	non_coding	10	ATGTCTGTGTCTGCATTTTG	PB.1031.7	17	ENSG00000058799.15
PB.1031.8	chr1	-	1569	10	novel_in_catalog	YIPF1	novel	1602	11			2	-1	combination_of_known_junctions	FALSE	canonical	2	FALSE	C	non_coding	10	ATGTCTGTGTCTGCATTTTG	PB.1031.8	2	ENSG00000058799.15
PB.1032.1	chr1	-	1021	6	full-splice_match	HSPB11	ENST00000371378.6	894	6	-127	0	-89	0	alternative_5end	FALSE	canonical	10	FALSE	C	non_coding	15	ATTTTCTTTTTGCCAAGTTT	PB.1032.1	10	ENSG00000081870.11
PB.1032.2	chr1	-	956	6	full-splice_match	HSPB11	ENST00000194214.9	915	6	-43	2	-43	-1	reference_match	FALSE	canonical	151	FALSE	C	non_coding	20	AATTTGTTTCAGTTTTTATT	PB.1032.2	151	ENSG00000081870.11
PB.1032.4	chr1	-	724	5	novel_in_catalog	HSPB11	novel	915	6			120	-1	combination_of_known_splicesites	FALSE	canonical	4	FALSE	C	non_coding	20	AATTTGTTTCAGTTTTTATT	PB.1032.4	4	ENSG00000081870.11
PB.1033.1	chr1	+	1842	9	novel_in_catalog	LRRC42	novel	1764	9			-2	-2	combination_of_known_junctions	FALSE	canonical	44	FALSE	C	non_coding	20	AAGTTCTGCTTGTGGATTAT	PB.1033.1	44	ENSG00000116212.15
PB.1033.2	chr1	+	1756	9	full-splice_match	LRRC42	ENST00000371370.8	1764	9	6	2	-2	-2	reference_match	FALSE	canonical	19	FALSE	C	non_coding	20	AAGTTCTGCTTGTGGATTAT	PB.1033.2	19	ENSG00000116212.15
PB.1033.3	chr1	+	1710	8	full-splice_match	LRRC42	ENST00000319223.8	1727	8	15	2	10	-2	reference_match	FALSE	canonical	45	FALSE	C	non_coding	20	AAGTTCTGCTTGTGGATTAT	PB.1033.3	45	ENSG00000116212.15
PB.1033.4	chr1	+	1599	9	novel_not_in_catalog	LRRC42	novel	611	3			294	-2	at_least_one_novel_splicesite	FALSE	canonical	5	FALSE	C	non_coding	20	AAGTTCTGCTTGTGGATTAT	PB.1033.4	5	ENSG00000116212.15
PB.1036.10	chr1	-	982	8	full-splice_match	TMEM59	ENST00000371341.5	1116	8	83	51	-9	2	alternative_3end5end	FALSE	canonical	30	FALSE	C	non_coding	35	AAGACTGTATTTGCTATAAC	PB.1036.10	30	ENSG00000116209.12
PB.1036.12	chr1	-	879	7	novel_not_in_catalog	TMEM59	novel	1116	8			-9	2	at_least_one_novel_splicesite	FALSE	canonical	8	FALSE	C	non_coding	35	AAGACTGTATTTGCTATAAC	PB.1036.12	8	ENSG00000116209.12
PB.1036.13	chr1	-	1337	8	full-splice_match	TMEM59	ENST00000234831.10	6457	8	-217	5337	-9	1	alternative_3end5end	FALSE	canonical	393	FALSE	C	non_coding	35	GAAGACTGTATTTGCTATAA	PB.1036.13	393	ENSG00000116209.12
PB.1036.14	chr1	-	1052	7	novel_in_catalog	TMEM59	novel	6457	8			-39	0	combination_of_known_splicesites	FALSE	canonical	2	FALSE	C	non_coding	30	TGAAGACTGTATTTGCTATA	PB.1036.14	2	ENSG00000116209.12
PB.1036.15	chr1	-	540	4	incomplete-splice_match	TMEM59	ENST00000234831.10	6457	8	0	16711	0	2094	5prime_fragment	FALSE	canonical	2	FALSE	C	non_coding	45	AAAAATAGTTATATTCCAGG	PB.1036.15	2	ENSG00000116209.12
PB.1036.2	chr1	-	1245	7	novel_in_catalog	TMEM59	novel	1116	8			0	-5	combination_of_known_junctions	FALSE	canonical	48	FALSE	C	non_coding	30	TGAAATTTGAGTATCTGATT	PB.1036.2	48	ENSG00000116209.12
PB.1036.3	chr1	-	1477	6	novel_in_catalog	TMEM59	novel	6457	8			-6	2	combination_of_known_splicesites	FALSE	canonical	14	FALSE	C	non_coding	30	ATGTGCTGAAATTTGAGTAT	PB.1036.3	14	ENSG00000116209.12
PB.1036.4	chr1	-	1519	8	novel_not_in_catalog	TMEM59	novel	6457	8			-9	2	at_least_one_novel_splicesite	FALSE	canonical	15	TRUE	C	non_coding	30	ATGTGCTGAAATTTGAGTAT	PB.1036.4	15	ENSG00000116209.12
PB.1036.5	chr1	-	1368	7	novel_not_in_catalog	TMEM59	novel	6457	8			-8	1	at_least_one_novel_splicesite	FALSE	canonical	4	FALSE	C	non_coding	30	TATGTGCTGAAATTTGAGTA	PB.1036.5	4	ENSG00000116209.12
PB.1036.6	chr1	-	1324	8	full-splice_match	TMEM59	ENST00000371341.5	1116	8	83	-291	-9	1	alternative_3end5end	FALSE	canonical	48	FALSE	C	non_coding	30	TATGTGCTGAAATTTGAGTA	PB.1036.6	48	ENSG00000116209.12
PB.1036.7	chr1	-	1673	8	full-splice_match	TMEM59	ENST00000234831.10	6457	8	-216	5000	-8	-5	alternative_3end5end	FALSE	canonical	466	FALSE	C	non_coding	40	AATAATTATGTGCTGAAATT	PB.1036.7	466	ENSG00000116209.12
PB.1036.8	chr1	-	1174	8	novel_not_in_catalog	TMEM59	novel	1116	8			0	9	at_least_one_novel_splicesite	FALSE	canonical	11	TRUE	C	non_coding	25	TATTTGCTATAACTTTATTG	PB.1036.8	11	ENSG00000116209.12
PB.1036.9	chr1	-	1131	6	novel_not_in_catalog	TMEM59	novel	6457	8			0	2	at_least_one_novel_splicesite	FALSE	canonical	11	FALSE	C	non_coding	35	AAGACTGTATTTGCTATAAC	PB.1036.9	11	ENSG00000116209.12
PB.1037.2	chr1	+	2728	6	novel_not_in_catalog	TCEANC2	novel	2668	6			0	0	at_least_one_novel_splicesite	FALSE	canonical	2	TRUE	C	non_coding	30	AAAAACAGGTGGTGGGCTGC	PB.1037.2	2	ENSG00000116205.14
PB.1037.8	chr1	+	1631	5	full-splice_match	TCEANC2	ENST00000234827.6	10429	5	0	8798	0	791	alternative_3end	FALSE	canonical	9	FALSE	C	non_coding	45	AAAAGTAATAGTAAGCTGGG	PB.1037.8	9	ENSG00000116205.14
PB.1038.1	chr1	-	3507	8	fusion	CYB5RL_AL357673.1	novel	2642	8			-13	0	multi-exon	FALSE	canonical	7	FALSE	A	non_coding	100	AAAAAAAAAAAAAAAAAAAA	PB.1038.1	7	ENSG00000215883.10_ENSG00000256407.2
PB.1038.2	chr1	-	781	4	incomplete-splice_match	CYB5RL	ENST00000528287.5	2642	8	44	17335	18	-2	5prime_fragment	FALSE	canonical	2	FALSE	A	non_coding	35	CACTTTAATAGCATTTACTA	PB.1038.2	2	ENSG00000215883.10
PB.1039.1	chr1	+	1556	7	novel_not_in_catalog	MRPL37	novel	1483	7			13	-4	at_least_one_novel_splicesite	FALSE	canonical	30	FALSE	C	non_coding	20	ACTGAAGCCTGTGTTTGGTA	PB.1039.1	30	ENSG00000116221.15
PB.1039.2	chr1	+	1160	5	novel_in_catalog	MRPL37	novel	1483	7			-12	-4	combination_of_known_splicesites	FALSE	canonical	2	FALSE	C	non_coding	20	ACTGAAGCCTGTGTTTGGTA	PB.1039.2	2	ENSG00000116221.15
PB.1039.3	chr1	+	1618	7	full-splice_match	MRPL37	ENST00000605337.5	1582	7	-12	-24	-12	24	reference_match	FALSE	canonical	2	FALSE	C	non_coding	40	ACAATGTATCATAATTACTT	PB.1039.3	2	ENSG00000116221.15
PB.1039.4	chr1	+	1458	7	full-splice_match	MRPL37	ENST00000360840.9	1483	7	23	2	-6	0	reference_match	FALSE	canonical	298	FALSE	C	non_coding	20	AAGCCTGTGTTTGGTATGAG	PB.1039.4	298	ENSG00000116221.15
PB.1039.5	chr1	+	1296	6	novel_in_catalog	MRPL37	novel	1483	7			-6	-4	combination_of_known_splicesites	FALSE	canonical	4	FALSE	C	non_coding	20	ACTGAAGCCTGTGTTTGGTA	PB.1039.5	4	ENSG00000116221.15
PB.104.1	chr1	-	1639	4	full-splice_match	C1orf174	ENST00000361605.4	1645	4	0	6	0	-6	reference_match	FALSE	canonical	44	FALSE	A	non_coding	45	AAAATATTTTGAAAGCAGTC	PB.104.1	44	ENSG00000198912.11
PB.1042.3	chr1	-	1697	17	full-splice_match	SSBP3	ENST00000371319.7	1578	17	4	-123	4	1	alternative_3end	FALSE	canonical	24	FALSE	C	non_coding	20	GGTTTCTTTCAAAAGGCCTT	PB.1042.3	24	ENSG00000157216.15
PB.1042.5	chr1	-	1586	17	full-splice_match	SSBP3	ENST00000371319.7	1578	17	-52	44	-52	-36	alternative_5end	FALSE	canonical	58	FALSE	C	non_coding	90	AAAAAAAAAAAAAAAGGAAA	PB.1042.5	58	ENSG00000157216.15
PB.1042.7	chr1	-	1391	17	full-splice_match	SSBP3	ENST00000371319.7	1578	17	-78	265	-78	16	alternative_3end5end	FALSE	canonical	5	FALSE	C	non_coding	45	AAAAATGTATTTCAAGTCAG	PB.1042.7	5	ENSG00000157216.15
PB.1045.1	chr1	+	2006	10	full-splice_match	TTC4	ENST00000371281.4	2356	10	0	350	0	0	alternative_3end	FALSE	canonical	82	FALSE	C	non_coding	15	ACTTGTAGCTGTGTGACTTC	PB.1045.1	82	ENSG00000243725.7
PB.1045.3	chr1	+	2349	10	full-splice_match	TTC4	ENST00000371281.4	2356	10	2	5	-2	-5	reference_match	FALSE	canonical	7	FALSE	C	non_coding	40	TAAAAGTGGACTAATTTGAG	PB.1045.3	7	ENSG00000243725.7
PB.1045.4	chr1	+	1919	9	novel_in_catalog	TTC4	novel	2356	10			0	-1	intron_retention	FALSE	canonical	6	FALSE	C	non_coding	15	GACTTGTAGCTGTGTGACTT	PB.1045.4	6	ENSG00000243725.7
PB.1045.5	chr1	+	1987	10	novel_not_in_catalog	TTC4	novel	2356	10			29	-1	intron_retention	FALSE	canonical	2	FALSE	C	non_coding	15	GACTTGTAGCTGTGTGACTT	PB.1045.5	2	ENSG00000243725.7
PB.1046.1	chr1	-	2695	2	novel_not_in_catalog	PARS2	novel	2356	2			0	-2	at_least_one_novel_splicesite	FALSE	canonical	6	FALSE	C	non_coding	30	AATGGGCCTTGCACATTAAT	PB.1046.1	6	ENSG00000162396.6
PB.1046.2	chr1	-	2343	2	full-splice_match	PARS2	ENST00000371279.4	2356	2	11	2	11	-2	reference_match	FALSE	canonical	31	FALSE	C	non_coding	30	AATGGGCCTTGCACATTAAT	PB.1046.2	31	ENSG00000162396.6
PB.1047.1	chr1	-	4232	9	full-splice_match	DHCR24	ENST00000371269.9	4233	9	0	1	0	-1	reference_match	FALSE	canonical	72	FALSE	A	non_coding	0	CGTTTGTCGTTTCTTGCTTG	PB.1047.1	72	ENSG00000116133.13
PB.1049.1	chr1	-	3371	9	incomplete-splice_match	USP24	ENST00000294383.7	10800	68	135796	9	-4069	-9	3prime_fragment	FALSE	canonical	19	FALSE	B	non_coding	40	AAAAACAGAGTTGGAGTCTT	PB.1049.1	19	ENSG00000162402.14
PB.105.1	chr1	+	1317	3	full-splice_match	LINC01346	ENST00000456897.6	1203	3	-115	1	-115	-1	alternative_5end	FALSE	canonical	34	FALSE	A	non_coding	20	ACCTTGTGACTCGCCTTGAA	PB.105.1	34	ENSG00000233304.7
PB.1050.1	chr1	-	690	6	incomplete-splice_match	USP24	ENST00000294383.7	10800	68	111360	31593	-8685	-4399	internal_fragment	FALSE	canonical	2	FALSE	B	non_coding	45	AAAGAAAAGGTATTATGTTT	PB.1050.1	2	ENSG00000162402.14
PB.1066.2	chr1	-	3268	6	full-splice_match	PLPP3	ENST00000371250.4	3273	6	17	-12	17	12	reference_match	FALSE	canonical	277	FALSE	C	non_coding	25	AAGCCTGGAGTGTTTGAGAG	PB.1066.2	277	ENSG00000162407.9
PB.1066.3	chr1	-	2198	3	novel_not_in_catalog	PLPP3	novel	696	3			-27	-3	at_least_one_novel_splicesite	FALSE	canonical	2	TRUE	C	non_coding	35	TAATTAAGGACTTGCAAGCC	PB.1066.3	2	ENSG00000162407.9
PB.1066.5	chr1	-	1674	6	full-splice_match	PLPP3	ENST00000371250.4	3273	6	152	1447	152	68	alternative_3end5end	FALSE	canonical	2	FALSE	C	non_coding	55	AAAAGCAAAAATTCACATTG	PB.1066.5	2	ENSG00000162407.9
PB.1066.6	chr1	-	1521	5	novel_in_catalog	PLPP3	novel	3273	6			21	0	combination_of_known_splicesites	FALSE	canonical	6	FALSE	C	non_coding	75	AAAAAGGAAAAAAAAAATGT	PB.1066.6	6	ENSG00000162407.9
PB.1066.7	chr1	-	1704	6	full-splice_match	PLPP3	ENST00000371250.4	3273	6	-104	1673	-104	0	alternative_3end5end	FALSE	canonical	905	FALSE	C	non_coding	75	AAAAAGGAAAAAAAAAATGT	PB.1066.7
739/92471775/ccs, m64179e_230303_051739/26739181/ccs, m64179e_230303_051739/66847780/ccs, m64179e_230303_051739/8651872/ccs, m64179e_230303_051739/38404577/ccs	905	ENSG00000162407.9
PB.1066.9	chr1	-	1108	4	novel_in_catalog	PLPP3	novel	3273	6			156	0	combination_of_known_splicesites	FALSE	canonical	3	FALSE	C	non_coding	75	AAAAAGGAAAAAAAAAATGT	PB.1066.9	3	ENSG00000162407.9
PB.1067.1	chr1	+	2930	9	full-splice_match	PRKAA2	ENST00000371244.9	9355	9	0	6425	0	-6424	alternative_3end	FALSE	canonical	2	FALSE	C	non_coding	40	AGTGCTTTTAAGCAAAAACC	PB.1067.1	2	ENSG00000162409.11
PB.1067.3	chr1	+	2067	2	incomplete-splice_match	PRKAA2	ENST00000371244.9	9355	9	15	39041	15	-39040	5prime_fragment	FALSE	canonical	2	FALSE	C	non_coding	55	AAAAGTAGAGGAGAAGAGTA	PB.1067.3	2	ENSG00000162409.11
PB.1069.1	chr1	-	2225	15	full-splice_match	DAB1	ENST00000371236.6	5298	15	-30	3103	-30	18	alternative_3end	TRUE	canonical	3	FALSE	A	non_coding	60	AACATTAAATCAGAAATCAA	PB.1069.1	3	ENSG00000173406.15
PB.1071.3	chr1	-	1887	9	novel_in_catalog	OMA1	novel	1861	9			-11	-2	combination_of_known_junctions	FALSE	canonical	6	FALSE	A	non_coding	10	TACTCTGTCTTCTACTTGCT	PB.1071.3	6	ENSG00000162600.12
PB.1072.1	chr1	-	1911	1	full-splice_match	TACSTD2	ENST00000371225.4	1820	1	-92	1	-92	-1	mono-exon	FALSE		2		A	non_coding	40	ACAAACCAGAAGTCGGCATT	PB.1072.1	2	ENSG00000184292.7
PB.1074.5	chr1	-	1061	8	incomplete-splice_match	MYSM1	ENST00000659812.1	3533	20	-73	23035	0	-5231	5prime_fragment	FALSE	canonical	4	FALSE	C	non_coding	55	AAAAATTTGAATGATAATGA	PB.1074.5	4	ENSG00000162601.11
PB.1074.7	chr1	-	490	5	full-splice_match	MYSM1	ENST00000483003.5	378	5	10	-122	0	122	alternative_3end	FALSE	canonical	3	FALSE	C	non_coding	25	AATTTTATGGTGTTATTTAC	PB.1074.7	3	ENSG00000162601.11
PB.1075.1	chr1	-	3530	1	full-splice_match	JUN	ENST00000371222.4	3257	1	4	-277	4	277	mono-exon	FALSE		3		C	non_coding	10	ATTTTGGGTCTGTCTGTAGC	PB.1075.1	3	ENSG00000177606.7
PB.1075.11	chr1	-	2557	1	full-splice_match	JUN	ENST00000371222.4	3257	1	4	696	4	-696	mono-exon	FALSE		755		C	non_coding	5	ATTTCTTGTTTGTTTGTTTG	PB.1075.11	755	ENSG00000177606.7
PB.1075.15	chr1	-	1901	1	full-splice_match	JUN	ENST00000371222.4	3257	1	0	1356	0	-1356	mono-exon	FALSE		47		C	non_coding	55	AAACAGAAAGTCATGAACCA	PB.1075.15	47	ENSG00000177606.7
PB.1075.16	chr1	-	1781	1	full-splice_match	JUN	ENST00000371222.4	3257	1	4	1472	4	-1472	mono-exon	FALSE		10		C	non_coding	50	GAAAAAGGAAGCTGGAGAGA	PB.1075.16	10	ENSG00000177606.7
PB.1075.2	chr1	-	3259	1	full-splice_match	JUN	ENST00000371222.4	3257	1	4	-6	4	6	mono-exon	FALSE		244		C	non_coding	15	ATCTTGAATTGCTTCCCTTT	PB.1075.2	244	ENSG00000177606.7
PB.1075.3	chr1	-	2804	2	genic	JUN	novel	3257	1			4	-1	multi-exon	FALSE	canonical	3	TRUE	C	non_coding	35	ATAACAGATCTTGAATTGCT	PB.1075.3	3	ENSG00000177606.7
PB.1075.7	chr1	-	2729	1	full-splice_match	JUN	ENST00000371222.4	3257	1	0	528	0	-528	mono-exon	FALSE		637		C	non_coding	10	TCCCCTAACCTCTTTTCTGC	PB.1075.7	637	ENSG00000177606.7
PB.1076.1	chr1	+	972	2	full-splice_match	LINC01135	ENST00000669294.1	778	2	-42	-152	-14	152	alternative_3end	FALSE	canonical	3	FALSE	C	non_coding	45	AAAGTTATTTCGGATCAAAA	PB.1076.1	3	ENSG00000234807.7
PB.1076.2	chr1	+	2562	4	full-splice_match	LINC01135	ENST00000419531.3	2518	4	-39	-5	-14	5	reference_match	FALSE	canonical	2	FALSE	C	non_coding	35	TCATCTAACTCAGTACCCAA	PB.1076.2	2	ENSG00000234807.7
PB.1076.3	chr1	+	2395	3	full-splice_match	LINC01135	ENST00000663144.1	2401	3	30	-24	7	16	reference_match	FALSE	canonical	2	FALSE	C	non_coding	35	AGTACCCAAGTGTAAGCTCA	PB.1076.3	2	ENSG00000234807.7
PB.1076.4	chr1	+	2136	2	novel_in_catalog	LINC01135	novel	2518	4			75	2	combination_of_known_splicesites	FALSE	canonical	2	FALSE	C	non_coding	25	ATTCCCCTCATCTAACTCAG	PB.1076.4	2	ENSG00000234807.7
PB.1077.1	chr1	+	1526	13	novel_in_catalog	FGGY	novel	4072	17			-23	-1	combination_of_known_junctions	FALSE	canonical	2	FALSE	C	non_coding	30	AGAATTAGAGTCTTCATTTC	PB.1077.1	2	ENSG00000172456.17
PB.1077.2	chr1	+	1314	7	novel_in_catalog	FGGY	novel	4072	17			6	-113178	combination_of_known_junctions	FALSE	canonical	2	FALSE	C	non_coding	10	TTCCTTGGCTGCAGTCTTGA	PB.1077.2	2	ENSG00000172456.17
PB.1077.3	chr1	+	1909	16	novel_in_catalog	FGGY	novel	4072	17			6	0	combination_of_known_junctions	FALSE	canonical	8	FALSE	C	non_coding	35	AATTAGAGTCTTCATTTCAA	PB.1077.3	8	ENSG00000172456.17
PB.1077.4	chr1	+	1668	15	novel_in_catalog	FGGY	novel	4072	17			-5	-2	combination_of_known_junctions	FALSE	canonical	2	FALSE	C	non_coding	40	AACCAGAATTAGAGTCTTCA	PB.1077.4	2	ENSG00000172456.17
PB.1077.5	chr1	+	1868	16	full-splice_match	FGGY	ENST00000303721.11	1976	16	106	2	3	0	alternative_5end	FALSE	canonical	3	FALSE	C	non_coding	35	AATTAGAGTCTTCATTTCAA	PB.1077.5	3	ENSG00000172456.17
PB.1077.6	chr1	+	399	3	novel_not_in_catalog	FGGY	novel	4072	17			25772	0	at_least_one_novel_splicesite	FALSE	canonical	3	FALSE	C	non_coding	35	AATTAGAGTCTTCATTTCAA	PB.1077.6	3	ENSG00000172456.17
PB.1078.1	chr1	+	2350	22	full-splice_match	HOOK1	ENST00000371208.4	5761	22	11	3400	11	-8	alternative_3end	FALSE	canonical	5	FALSE	C	non_coding	85	AAAAAAAACAAAACAAAACA	PB.1078.1	5	ENSG00000134709.11
PB.1080.1	chr1	-	1870	9	full-splice_match	CYP2J2	ENST00000371204.4	1879	9	2	7	2	1	reference_match	FALSE	canonical	17	FALSE	C	non_coding	15	ATCTATAGTGTGCCTCCTTC	PB.1080.1	17	ENSG00000134716.11
PB.1080.2	chr1	-	1896	9	novel_in_catalog	CYP2J2	novel	2019	10			-9	0	combination_of_known_junctions	FALSE	canonical	2	FALSE	C	non_coding	15	TATCTATAGTGTGCCTCCTT	PB.1080.2	2	ENSG00000134716.11
PB.1081.1	chr1	+	873	2	antisense	novelGene_C1orf87_AS	novel							multi-exon	FALSE	canonical	11	FALSE	B	non_coding	30	TCTTTGGTATAATTATTAAG	PB.1081.1	11	novelGene_C1orf87_AS
PB.1081.2	chr1	+	3527	2	antisense	novelGene_C1orf87_AS	novel							multi-exon	FALSE	canonical	3	FALSE	B	non_coding	20	AGTTGGTTTTGTTCATTGAA	PB.1081.2	3	novelGene_C1orf87_AS
PB.1092.1	chr1	-	1300	6	full-splice_match	AC099792.1	ENST00000665290.1	1264	6	-39	3	4	-3	reference_match	FALSE	canonical	2	FALSE	C	non_coding	40	AAATTCACATGAGGTATTAT	PB.1092.1	2	ENSG00000231252.3
PB.1092.15	chr1	-	2102	4	novel_not_in_catalog	AC099792.1	novel	2344	6			4	-155659	at_least_one_novel_splicesite	FALSE	canonical	2	TRUE	C	non_coding	45	AGATAAAGTGGTGGACATAA	PB.1092.15	2	ENSG00000231252.3
PB.1095.13	chr1	-	3146	4	incomplete-splice_match	NFIA-AS2	ENST00000665665.1	4256	6	14	38987	14	26	5prime_fragment	FALSE	canonical	7	FALSE	C	non_coding	30	AAATCCATTAGTGTGTTTAT	PB.1095.13	7	ENSG00000237928.6
PB.1095.14	chr1	-	3240	4	novel_in_catalog	NFIA-AS2	novel	1275	7			23	25	intron_retention	FALSE	canonical	4	FALSE	C	non_coding	30	CAAATCCATTAGTGTGTTTA	PB.1095.14	4	ENSG00000237928.6
PB.1095.15	chr1	-	1303	4	incomplete-splice_match	NFIA-AS2	ENST00000438559.5	1275	7	-85	13500	-85	-2051	5prime_fragment	FALSE	canonical	34	FALSE	C	non_coding	15	ATCACCTTGTCATTTTCTTT	PB.1095.15	34	ENSG00000237928.6
PB.1095.16	chr1	-	911	3	full-splice_match	NFIA-AS2	ENST00000421455.2	2947	3	-15	2051	-15	-2051	alternative_3end	FALSE	canonical	28	FALSE	C	non_coding	15	ATCACCTTGTCATTTTCTTT	PB.1095.16	28	ENSG00000237928.6
PB.1095.17	chr1	-	1300	5	novel_in_catalog	NFIA-AS2	novel	4256	6			17	-2056	combination_of_known_splicesites	FALSE	canonical	9	FALSE	C	non_coding	20	ATGCCATCACCTTGTCATTT	PB.1095.17	9	ENSG00000237928.6
PB.1095.18	chr1	-	1435	5	novel_not_in_catalog	NFIA-AS2	novel	4256	6			-35280	-2057	at_least_one_novel_splicesite	FALSE	canonical	2	TRUE	C	non_coding	25	AATGCCATCACCTTGTCATT	PB.1095.18	2	ENSG00000237928.6
PB.1095.19	chr1	-	1050	4	incomplete-splice_match	NFIA-AS2	ENST00000665665.1	4256	6	27	41070	-25	-2057	5prime_fragment	FALSE	canonical	36	FALSE	C	non_coding	25	AATGCCATCACCTTGTCATT	PB.1095.19	36	ENSG00000237928.6
PB.1095.21	chr1	-	859	4	incomplete-splice_match	NFIA-AS2	ENST00000438559.5	1275	7	61	13798	-22	-2349	5prime_fragment	FALSE	canonical	2	FALSE	C	non_coding	35	AGAAAAGCTCCATTATTTGC	PB.1095.21	2	ENSG00000237928.6
PB.1095.22	chr1	-	629	3	novel_in_catalog	NFIA-AS2	novel	1275	7			-16	-11868	combination_of_known_splicesites	FALSE	canonical	3	FALSE	C	non_coding	20	ATTGTGACCTCAACTTTCTT	PB.1095.22	3	ENSG00000237928.6
PB.1095.23	chr1	-	442	2	incomplete-splice_match	NFIA-AS2	ENST00000438559.5	1275	7	36	23317	5	-11868	5prime_fragment	FALSE	canonical	4	FALSE	C	non_coding	20	ATTGTGACCTCAACTTTCTT	PB.1095.23	4	ENSG00000237928.6
PB.1095.25	chr1	-	682	2	incomplete-splice_match	NFIA-AS2	ENST00000665665.1	4256	6	51	56856	-1	-17843	5prime_fragment	FALSE	canonical	2	FALSE	C	non_coding	45	AAAGACGAAACTGCATGATT	PB.1095.25	2	ENSG00000237928.6
PB.1095.26	chr1	-	502	2	incomplete-splice_match	NFIA-AS2	ENST00000665665.1	4256	6	-51	57138	-20	-18125	5prime_fragment	FALSE	canonical	2	FALSE	C	non_coding	25	ATCCAGCAGTCCCACAGGGT	PB.1095.26	2	ENSG00000237928.6
PB.1095.4	chr1	-	3034	7	novel_in_catalog	NFIA-AS2	novel	1275	7			11	-2	intron_retention	FALSE	canonical	3	FALSE	C	non_coding	20	AGTTTGTGGTAATTTGTTAT	PB.1095.4	3	ENSG00000237928.6
PB.1095.5	chr1	-	1136	6	novel_not_in_catalog	NFIA-AS2	novel	1275	7			54	-6	at_least_one_novel_splicesite	FALSE	canonical	3	FALSE	C	non_coding	20	ATCTAGTTTGTGGTAATTTG	PB.1095.5	3	ENSG00000237928.6
PB.1095.6	chr1	-	1170	7	novel_in_catalog	NFIA-AS2	novel	1275	7			-5	-6	combination_of_known_junctions	FALSE	canonical	5	FALSE	C	non_coding	20	ATCTAGTTTGTGGTAATTTG	PB.1095.6	5	ENSG00000237928.6
PB.1095.7	chr1	-	766	4	novel_in_catalog	NFIA-AS2	novel	1275	7			-25	-6	combination_of_known_splicesites	FALSE	canonical	6	FALSE	C	non_coding	20	ATCTAGTTTGTGGTAATTTG	PB.1095.7	6	ENSG00000237928.6
PB.1095.8	chr1	-	815	4	novel_in_catalog	NFIA-AS2	novel	1275	7			30	-6	combination_of_known_splicesites	FALSE	canonical	2	FALSE	C	non_coding	20	ATCTAGTTTGTGGTAATTTG	PB.1095.8	2	ENSG00000237928.6
PB.1095.9	chr1	-	2615	5	novel_in_catalog	NFIA-AS2	novel	1275	7			21	-6	intron_retention	FALSE	canonical	2	FALSE	C	non_coding	20	ATCTAGTTTGTGGTAATTTG	PB.1095.9	2	ENSG00000237928.6
PB.1096.10	chr1	+	2861	10	full-splice_match	NFIA	ENST00000371187.7	2683	10	-198	20	0	-20	alternative_5end	FALSE	canonical	18	FALSE	C	non_coding	95	AAAAAAAAAAAACAAAAAAA	PB.1096.10	18	ENSG00000162599.17
PB.1096.11	chr1	+	515	2	incomplete-splice_match	NFIA	ENST00000371184.6	1348	7	-331	367220	0	-44761	5prime_fragment	FALSE	canonical	100	FALSE	C	non_coding	55	AAAAGAAGAAGAGAGAGCCG	PB.1096.11	100	ENSG00000162599.17
PB.1096.13	chr1	+	3140	11	full-splice_match	NFIA	ENST00000403491.8	9229	11	-28	6117	-28	-7	alternative_3end	FALSE	canonical	4	FALSE	C	non_coding	70	AATAATAATAATAATAATAA	PB.1096.13	4	ENSG00000162599.17
PB.1096.14	chr1	+	2255	11	full-splice_match	NFIA	ENST00000403491.8	9229	11	60	6914	0	0	alternative_3end5end	FALSE	canonical	2	FALSE	C	non_coding	10	TTTATTTGTTCCTTTAGTTT	PB.1096.14	2	ENSG00000162599.17
PB.1096.15	chr1	+	1371	1	full-splice_match	NFIA	ENST00000603233.2	44880	1	-1252	44761	-1252	-44761	mono-exon	FALSE		4		C	non_coding	55	AAAAGAAGAAGAGAGAGCCG	PB.1096.15	4	ENSG00000162599.17
PB.1096.16	chr1	+	2558	10	incomplete-splice_match	NFIA	ENST00000371189.8	1989	12	6285	-811	-2	-21	3prime_fragment	FALSE	canonical	4	FALSE	C	non_coding	90	TAAAAAAAAAAAACAAAAAA	PB.1096.16	4	ENSG00000162599.17
PB.1096.18	chr1	+	1891	8	novel_in_catalog	NFIA	novel	2683	10			183	-20	combination_of_known_splicesites	FALSE	canonical	2	FALSE	C	non_coding	95	AAAAAAAAAAAACAAAAAAA	PB.1096.18	2	ENSG00000162599.17
PB.1096.2	chr1	+	523	2	incomplete-splice_match	NFIA	ENST00000407417.7	2123	11	-49	367318	-49	-44761	5prime_fragment	FALSE	canonical	11	FALSE	C	non_coding	55	AAAAGAAGAAGAGAGAGCCG	PB.1096.2	11	ENSG00000162599.17
PB.1096.3	chr1	+	2960	11	full-splice_match	NFIA	ENST00000407417.7	2123	11	-48	-789	-48	-20	alternative_3end	FALSE	canonical	203	FALSE	C	non_coding	95	AAAAAAAAAAAACAAAAAAA	PB.1096.3	203	ENSG00000162599.17
PB.1096.49	chr1	+	1584	4	full-splice_match	NFIA	ENST00000357977.5	3200	4	-47	1663	-47	-20	alternative_3end	FALSE	canonical	12	FALSE	C	non_coding	95	AAAAAAAAAAAACAAAAAAA	PB.1096.49	12	ENSG00000162599.17
PB.1096.5	chr1	+	337	3	novel_in_catalog	NFIA	novel	1989	12			-11	-44761	combination_of_known_splicesites	FALSE	canonical	3	FALSE	C	non_coding	55	AAAAGAAGAAGAGAGAGCCG	PB.1096.5	3	ENSG00000162599.17
PB.1096.7	chr1	+	2560	11	novel_not_in_catalog	NFIA	novel	9229	11			-253	-19	at_least_one_novel_splicesite	FALSE	canonical	15	FALSE	C	non_coding	90	AAAAAAAAAAACAAAAAAAC	PB.1096.7	15	ENSG00000162599.17
PB.1096.9	chr1	+	2952	11	full-splice_match	NFIA	ENST00000403491.8	9229	11	-138	6415	0	-21	alternative_3end5end	FALSE	canonical	79	FALSE	C	non_coding	90	TAAAAAAAAAAAACAAAAAA	PB.1096.9	79	ENSG00000162599.17
PB.11.11	chr1	-	871	2	full-splice_match	NOC2L	ENST00000469563.1	878	2	-18	25	-18	-25	reference_match	FALSE	canonical	2	FALSE	C	non_coding	80	AAAAAGAAAAAGAAAGAAAT	PB.11.11	2	ENSG00000188976.11
PB.11.6	chr1	-	2747	19	full-splice_match	NOC2L	ENST00000327044.7	2757	19	0	10	0	-8	reference_match	FALSE	canonical	121	FALSE	C	non_coding	10	ATTGTGTTGAGTGGTGGCTC	PB.11.6	121	ENSG00000188976.11
PB.11.7	chr1	-	2841	20	novel_not_in_catalog	NOC2L	novel	2757	19			-20	-9	at_least_one_novel_splicesite	FALSE	canonical	3	TRUE	C	non_coding	10	CATTGTGTTGAGTGGTGGCT	PB.11.7	3	ENSG00000188976.11
PB.11.8	chr1	-	2824	20	novel_not_in_catalog	NOC2L	novel	2757	19			-18	-9	at_least_one_novel_splicesite	FALSE	canonical	5	TRUE	C	non_coding	10	CATTGTGTTGAGTGGTGGCT	PB.11.8	5	ENSG00000188976.11
PB.110.1	chr1	+	3907	16	full-splice_match	KCNAB2	ENST00000378097.6	4302	16	393	2	-11	1	alternative_5end	TRUE	canonical	49	FALSE	C	non_coding	10	GACTTTTTGCTCCTCTCATT	PB.110.1	49	ENSG00000069424.15
PB.110.2	chr1	+	3816	15	full-splice_match	KCNAB2	ENST00000666163.1	3878	15	53	9	-1	0	alternative_5end	FALSE	canonical	4	FALSE	C	non_coding	10	ATCGGTCTCTGTGACTTTTT	PB.110.2	4	ENSG00000069424.15
PB.1110.3	chr1	-	1095	8	novel_in_catalog	TM2D1	novel	921	8			4	0	combination_of_known_junctions	FALSE	canonical	2	FALSE	B	non_coding	15	ATTTTTAGTGCTTTGTTATT	PB.1110.3	2	ENSG00000162604.12
PB.1110.4	chr1	-	1009	7	novel_in_catalog	TM2D1	novel	921	8			0	0	combination_of_known_junctions	FALSE	canonical	8	FALSE	B	non_coding	15	ATTTTTAGTGCTTTGTTATT	PB.1110.4	8	ENSG00000162604.12
PB.1110.6	chr1	-	941	6	novel_in_catalog	TM2D1	novel	1250	7			0	0	combination_of_known_splicesites	FALSE	canonical	6	FALSE	B	non_coding	15	ATTTTTAGTGCTTTGTTATT	PB.1110.6	6	ENSG00000162604.12
PB.1110.7	chr1	-	931	6	novel_in_catalog	TM2D1	novel	1250	7			0	0	combination_of_known_splicesites	FALSE	canonical	4	FALSE	B	non_coding	15	ATTTTTAGTGCTTTGTTATT	PB.1110.7	4	ENSG00000162604.12
PB.1114.1	chr1	+	429	2	incomplete-splice_match	PATJ	ENST00000307297.8	1585	12	-272	127169	-13	-212	5prime_fragment	FALSE	canonical	3	FALSE	B	non_coding	55	AAAAAGATAAGAATGGACTT	PB.1114.1	3	ENSG00000132849.20
PB.1116.11	chr1	+	3536	9	full-splice_match	USP1	ENST00000339950.5	3602	9	-1	67	-1	-65	alternative_3end	FALSE	canonical	6	FALSE	C	non_coding	35	GTATATGAATATTTGAATTT	PB.1116.11	6	ENSG00000162607.13
PB.1116.14	chr1	+	2557	4	incomplete-splice_match	USP1	ENST00000339950.5	3602	9	7687	69	7687	-67	3prime_fragment	FALSE	canonical	3	FALSE	C	non_coding	40	ATGTATATGAATATTTGAAT	PB.1116.14	3	ENSG00000162607.13
PB.1116.3	chr1	+	1013	6	novel_in_catalog	USP1	novel	3507	9			0	1640	combination_of_known_junctions	FALSE	canonical	2	FALSE	C	non_coding	55	AAAGAGAAACTCCCAAAAGG	PB.1116.3	2	ENSG00000162607.13
PB.1116.4	chr1	+	3434	9	full-splice_match	USP1	ENST00000371146.5	3507	9	15	58	15	-58	alternative_3end	FALSE	canonical	44	FALSE	C	non_coding	30	AATATTTGAATTTTTTACTT	PB.1116.4	44	ENSG00000162607.13
PB.1119.1	chr1	-	1211	10	incomplete-splice_match	DOCK7	ENST00000404627.3	2678	16	6	49396	6	876	5prime_fragment	FALSE	canonical	6	FALSE	B	non_coding	30	AAGGTAGAATGTTATGCTTC	PB.1119.1	6	ENSG00000116641.18
PB.1119.3	chr1	-	736	6	incomplete-splice_match	DOCK7	ENST00000404627.3	2678	16	12	64089	-12	-13817	5prime_fragment	FALSE	canonical	8	FALSE	B	non_coding	50	AAATGAAGAAATAGACCGTC	PB.1119.3	8	ENSG00000116641.18
PB.1120.1	chr1	+	1784	11	full-splice_match	ATG4C	ENST00000371120.7	2890	11	-24	1130	-21	-1130	alternative_3end	FALSE	canonical	2	FALSE	C	non_coding	30	TATTTCCCTAAGATCTACTA	PB.1120.1	2	ENSG00000125703.15
PB.1120.10	chr1	+	2614	11	full-splice_match	ATG4C	ENST00000371120.7	2890	11	26	250	26	-250	alternative_3end	FALSE	canonical	2	FALSE	C	non_coding	45	AAAACAATATTAATTTTTTT	PB.1120.10	2	ENSG00000125703.15
PB.1120.12	chr1	+	2212	8	incomplete-splice_match	ATG4C	ENST00000371120.7	2890	11	32438	361	-4610	-361	3prime_fragment	FALSE	canonical	2	FALSE	C	non_coding	20	AAAATGCTTTTGTTTTGGTT	PB.1120.12	2	ENSG00000125703.15
PB.1120.2	chr1	+	1643	11	full-splice_match	ATG4C	ENST00000317868.9	2944	11	-21	1322	-21	-1319	alternative_3end	FALSE	canonical	5	FALSE	C	non_coding	55	ATTGAAAGGGGAAAAATGAA	PB.1120.2	5	ENSG00000125703.15
PB.1120.3	chr1	+	2532	11	full-splice_match	ATG4C	ENST00000371120.7	2890	11	-3	361	0	-361	alternative_3end	FALSE	canonical	10	FALSE	C	non_coding	20	AAAATGCTTTTGTTTTGGTT	PB.1120.3	10	ENSG00000125703.15
PB.1120.4	chr1	+	1569	11	full-splice_match	ATG4C	ENST00000371120.7	2890	11	2	1319	2	-1319	alternative_3end	FALSE	canonical	10	FALSE	C	non_coding	55	ATTGAAAGGGGAAAAATGAA	PB.1120.4	10	ENSG00000125703.15
PB.1120.7	chr1	+	2570	11	full-splice_match	ATG4C	ENST00000317868.9	2944	11	9	365	6	-362	alternative_3end	FALSE	canonical	2	FALSE	C	non_coding	20	TAAAATGCTTTTGTTTTGGT	PB.1120.7	2	ENSG00000125703.15
PB.1120.8	chr1	+	1797	11	full-splice_match	ATG4C	ENST00000317868.9	2944	11	9	1138	6	-1135	alternative_3end	FALSE	canonical	7	FALSE	C	non_coding	25	ATTCCTATTTCCCTAAGATC	PB.1120.8	7	ENSG00000125703.15
PB.1121.1	chr1	-	1164	3	incomplete-splice_match	FOXD3-AS1	ENST00000418244.5	941	4	-17	29	5	-29	intron_retention	FALSE	canonical	2	FALSE	B	non_coding	80	AATAAAATAAAAATAAAAAT	PB.1121.1	2	ENSG00000230798.5
PB.1122.1	chr1	+	1968	15	full-splice_match	ALG6	ENST00000263440.6	3325	15	2	1355	2	16	alternative_3end	FALSE	non_canonical	27	FALSE	C	non_coding	35	AAAGACCAATGGAGGCTTGT	PB.1122.1	27	ENSG00000088035.18
PB.1122.2	chr1	+	1783	14	novel_in_catalog	ALG6	novel	3325	15			8	23	combination_of_known_splicesites	FALSE	canonical	2	FALSE	C	non_coding	30	AATGGAGGCTTGTCTAAGTA	PB.1122.2	2	ENSG00000088035.18
PB.1123.2	chr1	+	2330	14	full-splice_match	EFCAB7	ENST00000371088.5	2178	14	-153	1	0	-1	alternative_5end	TRUE	canonical	53	FALSE	C	non_coding	10	ATTGTGTGGTGTTCTTATTT	PB.1123.2	53	ENSG00000203965.13
PB.1123.3	chr1	+	3788	7	novel_not_in_catalog	EFCAB7	novel	2178	14			4	3153	at_least_one_novel_splicesite	FALSE	canonical	3	TRUE	C	non_coding	25	AAATGGTTCATTATCTGTTT	PB.1123.3	3	ENSG00000203965.13
PB.1123.4	chr1	+	2155	14	novel_not_in_catalog	EFCAB7	novel	2178	14			7	-1	at_least_one_novel_splicesite	FALSE	canonical	2	TRUE	C	non_coding	10	ATTGTGTGGTGTTCTTATTT	PB.1123.4	2	ENSG00000203965.13
PB.1123.7	chr1	+	821	1	full-splice_match	DLEU2L	ENST00000371086.3	3555	1	2734	0	2734	0	mono-exon	FALSE		2		C	non_coding	85	AAAAAAAAAAAAAGAAAGTA	PB.1123.7	2	ENSG00000116652.6
PB.1124.2	chr1	+	2346	11	full-splice_match	PGM1	ENST00000371084.8	2337	11	-11	2	-11	2	reference_match	FALSE	canonical	147	FALSE	C	non_coding	10	AATTGCTTGTCGTCTTTTTT	PB.1124.2	147	ENSG00000079739.17
PB.1125.11	chr1	-	408	5	novel_in_catalog	ITGB3BP	novel	873	8			5	-604	combination_of_known_splicesites	FALSE	canonical	2	FALSE	C	non_coding	25	GTAAGAATTTTTGAGTTTTC	PB.1125.11	2	ENSG00000142856.16
PB.1125.14	chr1	-	509	4	novel_in_catalog	ITGB3BP	novel	504	5			-77	20	combination_of_known_splicesites	FALSE	canonical	3	FALSE	C	non_coding	20	GTTAGTTGAACATTCTTTTC	PB.1125.14	3	ENSG00000142856.16
PB.1125.2	chr1	-	1407	10	full-splice_match	ITGB3BP	ENST00000489099.5	1285	10	293	-415	0	412	alternative_3end5end	FALSE	canonical	2	FALSE	C	non_coding	15	ATCATCATGTTTTTGTTGTC	PB.1125.2	2	ENSG00000142856.16
PB.1125.3	chr1	-	1203	11	novel_in_catalog	ITGB3BP	novel	1285	10			-37	-1	combination_of_known_splicesites	FALSE	canonical	5	FALSE	C	non_coding	20	ACCTTTGGTAGAACTCTGTG	PB.1125.3	5	ENSG00000142856.16
PB.1125.4	chr1	-	941	9	full-splice_match	ITGB3BP	ENST00000271002.14	948	9	9	-2	3	-1	reference_match	FALSE	canonical	8	FALSE	C	non_coding	20	ACCTTTGGTAGAACTCTGTG	PB.1125.4	8	ENSG00000142856.16
PB.1125.5	chr1	-	900	8	novel_in_catalog	ITGB3BP	novel	1285	10			-1	-1	combination_of_known_junctions	FALSE	canonical	2	FALSE	C	non_coding	20	ACCTTTGGTAGAACTCTGTG	PB.1125.5	2	ENSG00000142856.16
PB.1125.6	chr1	-	845	8	novel_in_catalog	ITGB3BP	novel	1285	10			-11	-1	combination_of_known_junctions	FALSE	canonical	3	FALSE	C	non_coding	20	ACCTTTGGTAGAACTCTGTG	PB.1125.6	3	ENSG00000142856.16
PB.1125.8	chr1	-	1009	10	full-splice_match	ITGB3BP	ENST00000489099.5	1285	10	277	-1	-10	1	alternative_5end	FALSE	canonical	21	FALSE	C	non_coding	20	CACCTTTGGTAGAACTCTGT	PB.1125.8	21	ENSG00000142856.16
PB.1125.9	chr1	-	903	9	novel_in_catalog	ITGB3BP	novel	1285	10			0	1	combination_of_known_splicesites	FALSE	canonical	3	FALSE	C	non_coding	20	CACCTTTGGTAGAACTCTGT	PB.1125.9	3	ENSG00000142856.16
PB.113.1	chr1	-	1639	11	incomplete-splice_match	CHD5	ENST00000496404.1	4966	34	-12	41296	-12	-20853	5prime_fragment	FALSE	canonical	4	FALSE	B	non_coding	55	AAAGAAAGAACGACATGGAT	PB.113.1	4	ENSG00000116254.18
PB.1134.1	chr1	+	4839	24	incomplete-splice_match	CACHD1	ENST00000650260.1	5693	27	96976	-16	39200	-2	3prime_fragment	FALSE	canonical	35	FALSE	B	non_coding	20	TTTTAGTGGCTACAGTGATT	PB.1134.1	35	ENSG00000158966.16
PB.1138.1	chr1	+	1112	2	incomplete-splice_match	RAVER2	ENST00000294428.7	4398	12	69656	1369	36685	-1369	3prime_fragment	FALSE	canonical	2	FALSE	B	non_coding	10	TACGTGTTGTCTGTGGCACT	PB.1138.1	2	ENSG00000162437.14
PB.114.1	chr1	-	2567	6	novel_in_catalog	RPL22	novel	806	5			34	-2	intron_retention	FALSE	canonical	232	FALSE	C	non_coding	10	TACGAGGCTTTGTTTTTTTT	PB.114.1	232	ENSG00000116251.11
PB.114.10	chr1	-	886	6	novel_in_catalog	RPL22	novel	806	5			-50	-4	intron_retention	FALSE	canonical	2	FALSE	C	non_coding	25	AAAATGGTGGTTTATCCTTG	PB.114.10	2	ENSG00000116251.11
PB.114.11	chr1	-	630	4	full-splice_match	RPL22	ENST00000465387.5	508	4	-18	-104	-8	-4	alternative_3end	FALSE	canonical	4	FALSE	C	non_coding	25	AAAATGGTGGTTTATCCTTG	PB.114.11	4	ENSG00000116251.11
PB.114.12	chr1	-	554	4	novel_not_in_catalog	RPL22	novel	508	4			-1	-4	at_least_one_novel_splicesite	FALSE	canonical	5	TRUE	C	non_coding	25	AAAATGGTGGTTTATCCTTG	PB.114.12	5	ENSG00000116251.11
PB.114.13	chr1	-	461	4	full-splice_match	RPL22	ENST00000234875.9	2061	4	1	1599	1	-4	alternative_3end	FALSE	canonical	259	FALSE	C	non_coding	25	AAAATGGTGGTTTATCCTTG	PB.114.13	259	ENSG00000116251.11
PB.114.2	chr1	-	2041	4	novel_not_in_catalog	RPL22	novel	2061	4			1	-2	at_least_one_novel_splicesite	FALSE	canonical	2	TRUE	C	non_coding	10	TACGAGGCTTTGTTTTTTTT	PB.114.2	2	ENSG00000116251.11
PB.114.3	chr1	-	2048	4	full-splice_match	RPL22	ENST00000234875.9	2061	4	1	12	1	-12	reference_match	FALSE	canonical	124	FALSE	C	non_coding	20	ACTCTTACTGTACGAGGCTT	PB.114.3	124	ENSG00000116251.11
PB.114.5	chr1	-	844	4	novel_not_in_catalog	RPL22	novel	2061	4			1	356	at_least_one_novel_splicesite	FALSE	canonical	70	TRUE	C	non_coding	15	ATTCGTCTTACTTTCATTTT	PB.114.5	70	ENSG00000116251.11
PB.114.6	chr1	-	1331	6	novel_in_catalog	RPL22	novel	806	5			-72	356	intron_retention	FALSE	canonical	25	FALSE	C	non_coding	15	ATTCGTCTTACTTTCATTTT	PB.114.6	25	ENSG00000116251.11
PB.114.7	chr1	-	860	4	full-splice_match	RPL22	ENST00000234875.9	2061	4	1	1200	1	355	alternative_3end	FALSE	canonical	222	FALSE	C	non_coding	15	CATTCGTCTTACTTTCATTT	PB.114.7	222	ENSG00000116251.11
PB.114.8	chr1	-	1204	4	novel_not_in_catalog	RPL22	novel	508	4			-2	-4	at_least_one_novel_splicesite	FALSE	canonical	22	FALSE	C	non_coding	25	AAAATGGTGGTTTATCCTTG	PB.114.8	22	ENSG00000116251.11
PB.114.9	chr1	-	1048	6	novel_in_catalog	RPL22	novel	806	5			-44	-4	intron_retention	FALSE	canonical	5	FALSE	C	non_coding	25	AAAATGGTGGTTTATCCTTG	PB.114.9	5	ENSG00000116251.11
PB.1145.1	chr1	-	5062	25	full-splice_match	JAK1	ENST00000342505.5	5092	25	35	-5	35	5	reference_match	FALSE	canonical	159	FALSE	C	non_coding	35	ATATGCCTTTTAATATTAAG	PB.1145.1	159	ENSG00000162434.13
PB.1145.11	chr1	-	618	5	incomplete-splice_match	JAK1	ENST00000672751.1	1263	8	12	8523	4	7	5prime_fragment	FALSE	canonical	9	FALSE	C	non_coding	60	AAAAATGGCTACGAGAAAAA	PB.1145.11	9	ENSG00000162434.13
PB.1145.12	chr1	-	668	5	incomplete-splice_match	JAK1	ENST00000673254.1	4930	25	31	40189	28	7	5prime_fragment	FALSE	canonical	127	FALSE	C	non_coding	60	AAAAATGGCTACGAGAAAAA	PB.1145.12	127	ENSG00000162434.13
PB.1145.13	chr1	-	2738	5	incomplete-splice_match	JAK1	ENST00000673220.1	7780	24	3	41016	0	-901	5prime_fragment	FALSE	canonical	2	FALSE	C	non_coding	20	TACACAGTTCGTCAGTTTTT	PB.1145.13	2	ENSG00000162434.13
PB.1145.4	chr1	-	2851	18	incomplete-splice_match	JAK1	ENST00000342505.5	5092	25	-3	8222	0	-1955	5prime_fragment	FALSE	canonical	2	FALSE	C	non_coding	20	GTAAGACCTGCCATGTGCTG	PB.1145.4	2	ENSG00000162434.13
PB.1145.5	chr1	-	1239	8	full-splice_match	JAK1	ENST00000672751.1	1263	8	28	-4	3	4	reference_match	FALSE	canonical	12	FALSE	C	non_coding	65	AAAATAAACACAAGAAGGAT	PB.1145.5	12	ENSG00000162434.13
PB.1145.6	chr1	-	1298	8	incomplete-splice_match	JAK1	ENST00000342505.5	5092	25	35	31695	35	4	5prime_fragment	FALSE	canonical	69	FALSE	C	non_coding	65	AAAATAAACACAAGAAGGAT	PB.1145.6	69	ENSG00000162434.13
PB.1145.8	chr1	-	1256	7	incomplete-splice_match	JAK1	ENST00000342505.5	5092	25	30	33635	30	236	5prime_fragment	FALSE	canonical	91	FALSE	C	non_coding	20	AAGTGGCTGTTGGCAGTCGA	PB.1145.8	91	ENSG00000162434.13
PB.1145.9	chr1	-	1198	7	incomplete-splice_match	JAK1	ENST00000672751.1	1263	8	22	1936	0	236	5prime_fragment	FALSE	canonical	3	FALSE	C	non_coding	20	AAGTGGCTGTTGGCAGTCGA	PB.1145.9	3	ENSG00000162434.13
PB.1146.10	chr1	+	1979	5	full-splice_match	AK4	ENST00000474968.5	928	5	0	-1051	0	599	alternative_3end	FALSE	canonical	2	FALSE	C	non_coding	25	AAAAGATTTGCCTGGTTTCC	PB.1146.10	2	ENSG00000162433.15
PB.1146.4	chr1	+	2210	6	full-splice_match	AK4	ENST00000497030.5	834	6	22	-1398	22	599	alternative_3end	FALSE	canonical	12	FALSE	C	non_coding	25	AAAAGATTTGCCTGGTTTCC	PB.1146.4	12	ENSG00000162433.15
PB.1146.5	chr1	+	1944	6	full-splice_match	AK4	ENST00000497030.5	834	6	22	-1132	22	333	alternative_3end	FALSE	canonical	5	FALSE	C	non_coding	30	AACTATTGATGCTGACAGTG	PB.1146.5	5	ENSG00000162433.15
PB.1146.7	chr1	+	2292	6	full-splice_match	AK4	ENST00000395334.6	6998	6	73	4633	73	621	alternative_3end5end	FALSE	canonical	2	FALSE	C	non_coding	20	ACTTGGTGGCCACCTTGAAT	PB.1146.7	2	ENSG00000162433.15
PB.1149.1	chr1	+	5152	19	novel_in_catalog	DNAJC6	novel	1621	12			0	-600	combination_of_known_junctions	FALSE	canonical	20	FALSE	B	non_coding	50	AAAAATATTTGTATAAATCT	PB.1149.1	20	ENSG00000116675.16
PB.1150.4	chr1	+	2431	4	full-splice_match	LEPROT	ENST00000371065.9	4541	4	-81	2191	0	1752	alternative_3end5end	FALSE	canonical	70	FALSE	C	non_coding	25	AAAATTTTTTTGTGATGTTG	PB.1150.4	70	ENSG00000213625.9
PB.116.2	chr1	-	3535	6	novel_in_catalog	ICMT	novel	2612	6			-11	-2	combination_of_known_junctions	FALSE	canonical	2	FALSE	C	non_coding	25	AACCACAGTGTGATTGTCTG	PB.116.2	2	ENSG00000116237.16
PB.116.4	chr1	-	2355	4	full-splice_match	ICMT	ENST00000474756.1	1227	4	-11	-1117	-11	9	alternative_3end	FALSE	canonical	11	FALSE	C	non_coding	25	TTAATGAATTTTTTCATTGT	PB.116.4	11	ENSG00000116237.16
PB.116.5	chr1	-	2608	6	full-splice_match	ICMT	ENST00000489498.5	2612	6	3	1	3	-1	reference_match	FALSE	canonical	9	FALSE	C	non_coding	30	ATTTCATGGCTTAATGAATT	PB.116.5	9	ENSG00000116237.16
PB.116.6	chr1	-	2501	5	full-splice_match	ICMT	ENST00000343813.10	4795	5	-5	2299	3	-1	alternative_3end	FALSE	canonical	24	FALSE	C	non_coding	30	ATTTCATGGCTTAATGAATT	PB.116.6	24	ENSG00000116237.16
PB.116.7	chr1	-	2375	5	full-splice_match	ICMT	ENST00000343813.10	4795	5	-19	2439	-11	-141	alternative_3end	FALSE	canonical	3	FALSE	C	non_coding	30	ATGTGGGAGCGACATCAATG	PB.116.7	3	ENSG00000116237.16
PB.1176.16	chr1	+	3616	10	full-splice_match	PDE4B	ENST00000480109.2	2037	10	260	-1839	260	-2	alternative_3end5end	FALSE	canonical	2	FALSE	C	non_coding	20	TAGTCTGTAGGCCCACTTAT	PB.1176.16	2	ENSG00000184588.18
PB.1176.2	chr1	+	3637	13	incomplete-splice_match	PDE4B	ENST00000423207.6	4546	15	265225	-7	0	1	3prime_fragment	FALSE	canonical	77	FALSE	C	non_coding	15	TCTGTAGGCCCACTTATTTC	PB.1176.2	77	ENSG00000184588.18
PB.1176.20	chr1	+	885	2	full-splice_match	PDE4B	ENST00000483863.2	572	2	-354	41	-354	-41	alternative_5end	FALSE	canonical	3	FALSE	C	non_coding	70	AACAACAATTAGAAAAAGAA	PB.1176.20	3	ENSG00000184588.18
PB.1176.9	chr1	+	4193	10	full-splice_match	PDE4B	ENST00000371045.9	3982	10	-217	6	-217	0	alternative_5end	FALSE	canonical	48	FALSE	C	non_coding	25	AGATTAGTCTGTAGGCCCAC	PB.1176.9	48	ENSG00000184588.18
PB.1178.14	chr1	+	654	3	incomplete-splice_match	SGIP1	ENST00000483060.1	741	6	13823	33	13823	-33	3prime_fragment	FALSE	canonical	2	FALSE	B	non_coding	90	AAAAAGAAAAAAAAATAAAA	PB.1178.14	2	ENSG00000118473.22
PB.1178.4	chr1	+	873	6	incomplete-splice_match	SGIP1	ENST00000468286.5	846	10	-23	33117	-20	-33	5prime_fragment	FALSE	canonical	8	FALSE	B	non_coding	90	AAAAAGAAAAAAAAATAAAA	PB.1178.4	8	ENSG00000118473.22
PB.1178.5	chr1	+	935	7	incomplete-splice_match	SGIP1	ENST00000424320.5	951	13	527	35764	-11	-34	internal_fragment	FALSE	canonical	2	FALSE	B	non_coding	85	TAAAAAGAAAAAAAAATAAA	PB.1178.5	2	ENSG00000118473.22
PB.118.1	chr1	-	1414	9	full-splice_match	ACOT7	ENST00000377842.7	1813	9	399	0	399	0	alternative_5end	FALSE	canonical	24	FALSE	C	non_coding	10	ACCCACGTGTCCTGGGTGGT	PB.118.1	24	ENSG00000097021.19
PB.118.2	chr1	-	1620	9	full-splice_match	ACOT7	ENST00000377855.6	1614	9	-6	0	-6	0	reference_match	FALSE	canonical	19	FALSE	C	non_coding	10	ACCCACGTGTCCTGGGTGGT	PB.118.2	19	ENSG00000097021.19
PB.118.3	chr1	-	1415	9	full-splice_match	ACOT7	ENST00000608083.5	1403	9	-16	4	-16	0	reference_match	FALSE	canonical	65	FALSE	C	non_coding	10	ACCCACGTGTCCTGGGTGGT	PB.118.3	65	ENSG00000097021.19
PB.1189.1	chr1	+	2365	5	full-splice_match	TCTEX1D1	ENST00000282670.7	2262	5	-102	-1	-102	1	alternative_5end	FALSE	canonical	43	FALSE	C	non_coding	45	AAAGTCTATTGTAACAATGA	PB.1189.1	43	ENSG00000152760.10
PB.1189.10	chr1	+	1008	5	full-splice_match	TCTEX1D1	ENST00000282670.7	2262	5	9	1245	9	-18	alternative_3end	FALSE	canonical	31	FALSE	C	non_coding	45	AAAAACTATGGCTATATACC	PB.1189.10	31	ENSG00000152760.10
PB.1189.11	chr1	+	1530	5	full-splice_match	TCTEX1D1	ENST00000282670.7	2262	5	9	723	9	504	alternative_3end	FALSE	canonical	24	FALSE	C	non_coding	30	ATTTTACTCCTATGAATTTA	PB.1189.11	24	ENSG00000152760.10
PB.1189.12	chr1	+	1361	5	full-splice_match	TCTEX1D1	ENST00000282670.7	2262	5	10	891	10	336	alternative_3end	FALSE	canonical	23	FALSE	C	non_coding	40	AAGTAGACATTGTGATATTA	PB.1189.12	23	ENSG00000152760.10
PB.1189.2	chr1	+	1904	3	full-splice_match	TCTEX1D1	ENST00000525663.5	758	3	-13	-1133	-13	1133	alternative_3end	FALSE	canonical	3	FALSE	C	non_coding	30	AGCATTCAACCAGCCATTTT	PB.1189.2	3	ENSG00000152760.10
PB.1189.3	chr1	+	479	3	full-splice_match	TCTEX1D1	ENST00000525663.5	758	3	-12	291	-12	98	alternative_3end	FALSE	canonical	2	FALSE	C	non_coding	20	AGTGATTTGATGTTGCTTTA	PB.1189.3	2	ENSG00000152760.10
PB.1189.4	chr1	+	1080	6	novel_in_catalog	TCTEX1D1	novel	1010	7			0	-18	combination_of_known_splicesites	FALSE	canonical	2	FALSE	C	non_coding	45	AAAAACTATGGCTATATACC	PB.1189.4	2	ENSG00000152760.10
PB.1189.5	chr1	+	781	5	full-splice_match	TCTEX1D1	ENST00000282670.7	2262	5	0	1481	0	-135	alternative_3end	FALSE	canonical	2	FALSE	C	non_coding	35	AAGCAACTGGAAGCTTTTGA	PB.1189.5	2	ENSG00000152760.10
PB.1189.7	chr1	+	2322	6	novel_in_catalog	TCTEX1D1	novel	1010	7			0	-3	combination_of_known_splicesites	FALSE	canonical	4	FALSE	C	non_coding	45	ATACAAAGTCTATTGTAACA	PB.1189.7	4	ENSG00000152760.10
PB.1189.8	chr1	+	1993	5	full-splice_match	TCTEX1D1	ENST00000282670.7	2262	5	3	266	3	-266	alternative_3end	FALSE	canonical	35	FALSE	C	non_coding	40	AAAATGAATTTGTCAATTTT	PB.1189.8	35	ENSG00000152760.10
PB.1189.9	chr1	+	1155	5	full-splice_match	TCTEX1D1	ENST00000282670.7	2262	5	7	1100	7	127	alternative_3end	FALSE	canonical	12	FALSE	C	non_coding	35	TAAGTGCAATTATTGTTACA	PB.1189.9	12	ENSG00000152760.10
PB.119.1	chr1	+	2039	8	novel_in_catalog	ESPN	novel	1494	7			-102	-1	combination_of_known_junctions	FALSE	canonical	6	FALSE	B	non_coding	10	ACTCGCTGTGGCCGCGACTT	PB.119.1	6	ENSG00000187017.17
PB.119.2	chr1	+	1556	6	novel_in_catalog	ESPN	novel	1494	7			0	3	intron_retention	FALSE	canonical	2	FALSE	B	non_coding	25	ACATATATTTGCATGTTCGT	PB.119.2	2	ENSG00000187017.17
PB.119.3	chr1	+	1372	8	novel_in_catalog	ESPN	novel	1494	7			12	5	combination_of_known_junctions	FALSE	canonical	3	FALSE	B	non_coding	20	ATATATTTGCATGTTCGTTG	PB.119.3	3	ENSG00000187017.17
PB.119.5	chr1	+	2146	5	novel_in_catalog	ESPN	novel	1494	7			10	-1	intron_retention	FALSE	canonical	2	FALSE	B	non_coding	10	ACTCGCTGTGGCCGCGACTT	PB.119.5	2	ENSG00000187017.17
PB.119.6	chr1	+	922	5	incomplete-splice_match	ESPN	ENST00000434576.2	747	6	-59	953	-59	9	5prime_fragment	FALSE	canonical	2	FALSE	B	non_coding	20	ATTTGCATGTTCGTTGACTA	PB.119.6	2	ENSG00000187017.17
PB.1190.1	chr1	-	1330	2	incomplete-splice_match	WDR78	ENST00000464352.6	1906	12	52478	-1079	39903	0	3prime_fragment	FALSE	canonical	5	FALSE	C	non_coding	35	AAAAAATGTGTTCCTTTTTA	PB.1190.1	5	ENSG00000152763.17
PB.1191.11	chr1	+	4450	13	full-splice_match	MIER1	ENST00000355356.3	4818	13	13	355	13	-355	alternative_3end	FALSE	canonical	12	FALSE	C	non_coding	35	ATAATACTGTGTGAATATTT	PB.1191.11	12	ENSG00000198160.14
PB.1191.12	chr1	+	378	4	incomplete-splice_match	MIER1	ENST00000401042.7	1648	14	27	28536	27	-1616	5prime_fragment	FALSE	canonical	2	FALSE	C	non_coding	55	AGGAAGAGGAAGAAGAGGAA	PB.1191.12	2	ENSG00000198160.14
PB.1191.13	chr1	+	1501	13	full-splice_match	MIER1	ENST00000355356.3	4818	13	33	3284	33	-938	alternative_3end	FALSE	canonical	4	FALSE	C	non_coding	50	AAGAAATGAAAATGATTTTG	PB.1191.13	4	ENSG00000198160.14
PB.1191.14	chr1	+	4681	13	full-splice_match	MIER1	ENST00000355356.3	4818	13	137	0	137	0	alternative_5end	FALSE	canonical	6	FALSE	C	non_coding	15	ATTTTCTTTGCTATCGATGG	PB.1191.14	6	ENSG00000198160.14
PB.1191.15	chr1	+	485	5	incomplete-splice_match	MIER1	ENST00000401042.7	1648	14	137	27689	137	-769	5prime_fragment	FALSE	canonical	2	FALSE	C	non_coding	30	AAGTAAGTGTTACTGGTTGA	PB.1191.15	2	ENSG00000198160.14
PB.1191.2	chr1	+	418	5	full-splice_match	MIER1	ENST00000371012.6	2420	5	-5	2007	3	-2007	alternative_3end	FALSE	canonical	2	FALSE	C	non_coding	55	AAGAGGAAGAAATGATGGAA	PB.1191.2	2	ENSG00000198160.14
PB.1191.3	chr1	+	330	4	incomplete-splice_match	MIER1	ENST00000401041.5	2552	14	15	39453	7	-2009	5prime_fragment	FALSE	canonical	3	FALSE	C	non_coding	50	AGAAGAGGAAGAAATGATGG	PB.1191.3	3	ENSG00000198160.14
PB.1192.1	chr1	-	1674	10	full-splice_match	WDR78	ENST00000371023.7	1697	10	21	2	0	-2	reference_match	FALSE	canonical	2	FALSE	C	non_coding	30	AATCAAGACTATTTTCTTTG	PB.1192.1	2	ENSG00000152763.17
PB.1192.3	chr1	-	671	5	incomplete-splice_match	WDR78	ENST00000371022.3	1520	6	24	4096	-3	-4096	5prime_fragment	FALSE	canonical	7	FALSE	C	non_coding	55	AACAAAAGAAGACCTGGAGA	PB.1192.3	7	ENSG00000152763.17
PB.120.4	chr1	-	1541	10	full-splice_match	TNFRSF25	ENST00000356876.7	1625	10	60	24	-28	-24	alternative_5end	FALSE	canonical	2	FALSE	C	non_coding	80	AAAGAAAACAAAACAAAACA	PB.120.4	2	ENSG00000215788.10
PB.120.5	chr1	-	1526	9	novel_in_catalog	TNFRSF25	novel	1198	9			-4	-24	combination_of_known_junctions	FALSE	canonical	2	FALSE	C	non_coding	80	AAAGAAAACAAAACAAAACA	PB.120.5	2	ENSG00000215788.10
PB.1200.12	chr1	-	2243	8	full-splice_match	SERBP1	ENST00000370995.6	3482	8	-1	1240	-1	107	alternative_3end	FALSE	canonical	2	FALSE	C	non_coding	35	AAAATAAGTGTCTGGCCATT	PB.1200.12	2	ENSG00000142864.14
PB.1200.13	chr1	-	2230	8	full-splice_match	SERBP1	ENST00000370990.5	1621	8	-20	-589	-6	107	alternative_3end	FALSE	canonical	2	FALSE	C	non_coding	35	AAAATAAGTGTCTGGCCATT	PB.1200.13	2	ENSG00000142864.14
PB.1200.14	chr1	-	2212	8	full-splice_match	SERBP1	ENST00000361219.10	2103	8	-2	-107	-2	107	alternative_3end	FALSE	canonical	3	FALSE	C	non_coding	35	AAAATAAGTGTCTGGCCATT	PB.1200.14	3	ENSG00000142864.14
PB.1200.15	chr1	-	1959	8	full-splice_match	SERBP1	ENST00000370995.6	3482	8	-1	1524	-1	-177	alternative_3end	FALSE	canonical	6	FALSE	C	non_coding	35	AAAGCACATTTGGTTTATTA	PB.1200.15	6	ENSG00000142864.14
PB.1200.16	chr1	-	1949	8	full-splice_match	SERBP1	ENST00000370990.5	1621	8	-23	-305	4	-177	alternative_3end	FALSE	canonical	6	FALSE	C	non_coding	35	AAAGCACATTTGGTTTATTA	PB.1200.16	6	ENSG00000142864.14
PB.1200.17	chr1	-	1910	8	full-splice_match	SERBP1	ENST00000370994.8	6676	8	13	4753	-3	-178	alternative_3end	FALSE	canonical	6	FALSE	C	non_coding	30	CAAAGCACATTTGGTTTATT	PB.1200.17	6	ENSG00000142864.14
PB.1200.18	chr1	-	1835	8	full-splice_match	SERBP1	ENST00000361219.10	2103	8	4	264	4	218	alternative_3end	FALSE	canonical	3	FALSE	C	non_coding	30	GAAAAATCTTTTTTCACTTC	PB.1200.18	3	ENSG00000142864.14
PB.1200.19	chr1	-	1862	8	full-splice_match	SERBP1	ENST00000370995.6	3482	8	-16	1636	-3	193	alternative_3end	FALSE	canonical	3	FALSE	C	non_coding	25	TAGTTTTAATATTTTCATTT	PB.1200.19	3	ENSG00000142864.14
PB.1200.20	chr1	-	1787	8	full-splice_match	SERBP1	ENST00000370994.8	6676	8	25	4864	-4	193	alternative_3end	FALSE	canonical	3	FALSE	C	non_coding	25	TAGTTTTAATATTTTCATTT	PB.1200.20	3	ENSG00000142864.14
PB.1200.21	chr1	-	1828	8	full-splice_match	SERBP1	ENST00000370990.5	1621	8	-18	-189	-4	189	alternative_3end	FALSE	canonical	7	FALSE	C	non_coding	30	AACTTAGTTTTAATATTTTC	PB.1200.21	7	ENSG00000142864.14
PB.1200.22	chr1	-	1739	8	full-splice_match	SERBP1	ENST00000370995.6	3482	8	-8	1751	5	78	alternative_3end	FALSE	canonical	71	FALSE	C	non_coding	30	ACATACTGGTTTTAATACCT	PB.1200.22	71	ENSG00000142864.14
PB.1200.23	chr1	-	1690	8	full-splice_match	SERBP1	ENST00000361219.10	2103	8	9	404	-4	78	alternative_3end	FALSE	canonical	50	FALSE	C	non_coding	30	ACATACTGGTTTTAATACCT	PB.1200.23	50	ENSG00000142864.14
PB.1200.24	chr1	-	1684	8	full-splice_match	SERBP1	ENST00000370994.8	6676	8	13	4979	-3	78	alternative_3end	FALSE	canonical	32	FALSE	C	non_coding	30	ACATACTGGTTTTAATACCT	PB.1200.24	32	ENSG00000142864.14
PB.1200.25	chr1	-	1637	8	full-splice_match	SERBP1	ENST00000370990.5	1621	8	-15	-1	-1	1	reference_match	FALSE	canonical	29	FALSE	C	non_coding	25	AAAGCTTTCACTTCATTTGT	PB.1200.25	29	ENSG00000142864.14
PB.1200.26	chr1	-	1379	8	full-splice_match	SERBP1	ENST00000370994.8	6676	8	16	5281	0	125	alternative_3end	FALSE	canonical	205	FALSE	C	non_coding	45	ATTCACACCTAAAGACTGAA	PB.1200.26	205	ENSG00000142864.14
PB.1200.31	chr1	-	1011	6	incomplete-splice_match	SERBP1	ENST00000370995.6	3482	8	0	9042	0	-315	5prime_fragment	FALSE	canonical	2	FALSE	C	non_coding	45	GAAAACCAAATGAAGGTGCT	PB.1200.31	2	ENSG00000142864.14
PB.1200.32	chr1	-	978	6	incomplete-splice_match	SERBP1	ENST00000361219.10	2103	8	-19	7715	-3	-335	5prime_fragment	FALSE	canonical	3	FALSE	C	non_coding	50	AAAAGTAGAATTTAATATCC	PB.1200.32	3	ENSG00000142864.14
PB.1200.33	chr1	-	593	6	incomplete-splice_match	SERBP1	ENST00000370994.8	6676	8	298	12356	255	-401	5prime_fragment	FALSE	canonical	3	FALSE	C	non_coding	50	AAAAGAGGAGGGTCCAAAAG	PB.1200.33	3	ENSG00000142864.14
PB.1200.34	chr1	-	852	5	incomplete-splice_match	SERBP1	ENST00000361219.10	2103	8	13	11822	0	78	5prime_fragment	FALSE	canonical	9	FALSE	C	non_coding	45	AAAATAAGTAAGTGGTATTG	PB.1200.34	9	ENSG00000142864.14
PB.1200.35	chr1	-	843	5	incomplete-splice_match	SERBP1	ENST00000370994.8	6676	8	20	16397	4	78	5prime_fragment	FALSE	canonical	8	FALSE	C	non_coding	45	AAAATAAGTAAGTGGTATTG	PB.1200.35	8	ENSG00000142864.14
PB.1200.36	chr1	-	464	2	incomplete-splice_match	SERBP1	ENST00000370990.5	1621	8	-29	13369	-2	-1951	5prime_fragment	FALSE	canonical	3	FALSE	C	non_coding	55	AAAATAATTGATAGAAGACC	PB.1200.36	3	ENSG00000142864.14
PB.1200.5	chr1	-	3503	8	full-splice_match	SERBP1	ENST00000370990.5	1621	8	-28	-1854	-1	25	alternative_3end	FALSE	canonical	219	FALSE	C	non_coding	10	TATTGTCATGTGTTTCCTGG	PB.1200.5	219	ENSG00000142864.14
PB.1200.6	chr1	-	3463	8	full-splice_match	SERBP1	ENST00000361219.10	2103	8	4	-1364	4	17	alternative_3end	FALSE	canonical	72	FALSE	C	non_coding	20	ATCATGTTTATTGTCATGTG	PB.1200.6	72	ENSG00000142864.14
PB.1200.7	chr1	-	3437	8	full-splice_match	SERBP1	ENST00000370994.8	6676	8	28	3211	-1	17	alternative_3end	FALSE	canonical	2	FALSE	C	non_coding	20	ATCATGTTTATTGTCATGTG	PB.1200.7	2	ENSG00000142864.14
PB.1200.9	chr1	-	3490	8	full-splice_match	SERBP1	ENST00000370995.6	3482	8	-8	0	5	0	reference_match	FALSE	canonical	38	FALSE	C	non_coding	60	AAAAACAATCAAATAGGATC	PB.1200.9	38	ENSG00000142864.14
PB.1201.1	chr1	+	788	3	full-splice_match	GADD45A	ENST00000370985.4	902	3	129	-15	-75	15	alternative_5end	FALSE	canonical	32	FALSE	C	non_coding	70	AAAAGGAACAAAAATTACAA	PB.1201.1	32	ENSG00000116717.13
PB.1201.2	chr1	+	823	4	full-splice_match	GADD45A	ENST00000370986.9	1352	4	179	350	-25	-2	alternative_3end5end	FALSE	canonical	45	FALSE	C	non_coding	70	AAACAGAAAAATAAGTCAAA	PB.1201.2	45	ENSG00000116717.13
PB.1201.3	chr1	+	626	4	full-splice_match	GADD45A	ENST00000370986.9	1352	4	179	547	-25	-199	alternative_3end5end	FALSE	canonical	2	FALSE	C	non_coding	55	AAAATAACTGAACCAAATTG	PB.1201.3	2	ENSG00000116717.13
PB.1201.4	chr1	+	1164	4	full-splice_match	GADD45A	ENST00000370986.9	1352	4	187	1	-17	0	alternative_5end	FALSE	canonical	137	FALSE	C	non_coding	10	ATTTCTTATTGTGTGCTCTT	PB.1201.4	137	ENSG00000116717.13
PB.1201.5	chr1	+	824	4	full-splice_match	GADD45A	ENST00000370986.9	1352	4	294	234	90	114	alternative_3end5end	FALSE	canonical	2	FALSE	C	non_coding	25	TAAGTGTGCAGCCATAGTTT	PB.1201.5	2	ENSG00000116717.13
PB.1201.6	chr1	+	666	3	incomplete-splice_match	GADD45A	ENST00000370986.9	1352	4	822	350	347	-2	3prime_fragment	FALSE	canonical	6	FALSE	C	non_coding	70	AAACAGAAAAATAAGTCAAA	PB.1201.6	6	ENSG00000116717.13
PB.1201.7	chr1	+	954	2	incomplete-splice_match	GADD45A	ENST00000617962.2	1093	4	899	3	628	-3	3prime_fragment	FALSE	canonical	29	FALSE	C	non_coding	15	ATCATTTCTTATTGTGTGCT	PB.1201.7	29	ENSG00000116717.13
PB.1203.1	chr1	-	4385	4	full-splice_match	GNG12	ENST00000370982.4	4395	4	21	-11	-10	11	reference_match	FALSE	canonical	293	FALSE	C	non_coding	10	CTTTCCCTTCCTTCACTCAG	PB.1203.1	293	ENSG00000172380.6
PB.1203.10	chr1	-	761	4	full-splice_match	GNG12	ENST00000370982.4	4395	4	30	3604	-1	-3604	alternative_3end	FALSE	canonical	3	FALSE	C	non_coding	40	GAAATCCTAAAGCCTTGATA	PB.1203.10	3	ENSG00000172380.6
PB.1203.17	chr1	-	1007	3	novel_not_in_catalog	GNG12	novel	4395	4			-2	-52401	at_least_one_novel_splicesite	FALSE	canonical	2	TRUE	C	non_coding	40	AAATGTTGTATAATGAGCAT	PB.1203.17	2	ENSG00000172380.6
PB.1203.2	chr1	-	4295	4	novel_not_in_catalog	GNG12	novel	4395	4			95	-1	at_least_one_novel_splicesite	FALSE	canonical	2	FALSE	C	non_coding	5	ATTTCTCTTCCCCTTTCCCT	PB.1203.2	2	ENSG00000172380.6
PB.1203.3	chr1	-	4291	4	full-splice_match	GNG12	ENST00000370982.4	4395	4	0	104	0	-104	alternative_3end	FALSE	canonical	8	FALSE	C	non_coding	40	ATTTGAAAGAAGTTTCATTA	PB.1203.3	8	ENSG00000172380.6
PB.1203.9	chr1	-	1144	4	full-splice_match	GNG12	ENST00000370982.4	4395	4	0	3251	0	-3251	alternative_3end	FALSE	canonical	11	FALSE	C	non_coding	35	AAACTGACAGTCCTTCGATA	PB.1203.9	11	ENSG00000172380.6
PB.1205.1	chr1	-	2569	2	full-splice_match	DIRAS3	ENST00000646789.1	1481	2	-1090	2	-86	-2	alternative_5end	FALSE	canonical	43	FALSE	C	non_coding	35	AATCAGCTGTAAGAATTTGT	PB.1205.1	43	ENSG00000162595.7
PB.121.2	chr1	-	2417	8	novel_in_catalog	PLEKHG5	novel	2664	9			498	-1	intron_retention	FALSE	canonical	4	FALSE	C	non_coding	20	ACTGGGAAGAGTCCTTTGCT	PB.121.2	4	ENSG00000171680.22
PB.121.3	chr1	-	3730	22	full-splice_match	PLEKHG5	ENST00000400915.7	3697	22	-34	1	-34	-1	reference_match	FALSE	canonical	3	FALSE	C	non_coding	20	ACTGGGAAGAGTCCTTTGCT	PB.121.3	3	ENSG00000171680.22
PB.121.4	chr1	-	3692	21	full-splice_match	PLEKHG5	ENST00000535355.5	4725	21	2	1031	2	-1	alternative_3end	FALSE	canonical	2	FALSE	C	non_coding	20	ACTGGGAAGAGTCCTTTGCT	PB.121.4	2	ENSG00000171680.22
PB.1211.1	chr1	-	2049	12	novel_in_catalog	WLS	novel	2037	12			-3	3	combination_of_known_junctions	FALSE	canonical	25	FALSE	C	non_coding	25	TACTTCTCTTACATCCATAT	PB.1211.1	25	ENSG00000116729.14
PB.1211.13	chr1	-	2580	12	full-splice_match	WLS	ENST00000262348.9	2716	12	2	134	0	-2	alternative_3end	FALSE	canonical	168	FALSE	C	non_coding	30	AACTTCTTGCTTAAAATGCG	PB.1211.13	168	ENSG00000116729.14
PB.1211.15	chr1	-	2288	12	novel_in_catalog	WLS	novel	2716	12			34	-55	combination_of_known_junctions	FALSE	canonical	2	FALSE	C	non_coding	35	ACCCAAGTAAGATTTACTGT	PB.1211.15	2	ENSG00000116729.14
PB.1211.17	chr1	-	871	4	incomplete-splice_match	WLS	ENST00000262348.9	2716	12	-34	29792	-12	20	5prime_fragment	FALSE	canonical	3	FALSE	C	non_coding	55	AGAAGAAGAAAATCAATGTG	PB.1211.17	3	ENSG00000116729.14
PB.1211.21	chr1	-	724	2	full-splice_match	WLS	ENST00000370971.1	700	2	-22	-2	0	2	reference_match	FALSE	canonical	3	FALSE	C	non_coding	50	AATAGCAAACAATTATTGAC	PB.1211.21	3	ENSG00000116729.14
PB.1211.22	chr1	-	597	2	full-splice_match	WLS	ENST00000370971.1	700	2	0	103	0	-103	alternative_3end	FALSE	canonical	79	FALSE	C	non_coding	35	AAATCAGTTAAGTGTACTCT	PB.1211.22	79	ENSG00000116729.14
PB.1211.9	chr1	-	2718	12	full-splice_match	WLS	ENST00000262348.9	2716	12	-1	-1	-1	1	reference_match	FALSE	canonical	135	FALSE	C	non_coding	30	ACACATGCGTGCAGATTATT	PB.1211.9	135	ENSG00000116729.14
PB.1212.1	chr1	-	1165	2	intergenic	novelGene_0_783	novel							multi-exon	FALSE	canonical	2	FALSE	A	non_coding	15	TTTGGGTTTTCATTTCTGAA	PB.1212.1	2	novelGene_0_783
PB.1212.10	chr1	-	953	2	intergenic	novelGene_0_791	novel							multi-exon	FALSE	canonical	87	FALSE	A	non_coding	30	ATCGTTGAAACAGGTCTTTA	PB.1212.10	87	novelGene_0_791
PB.1212.2	chr1	-	1729	2	intergenic	novelGene_0_784	novel							multi-exon	FALSE	canonical	2	FALSE	A	non_coding	20	AACCTCAGTTCCCTAGTCTG	PB.1212.2	2	novelGene_0_784
PB.1212.3	chr1	-	2706	3	intergenic	novelGene_0_785	novel							multi-exon	FALSE	canonical	3	FALSE	A	non_coding	35	AAAACTAAAGGGCTTCCCTG	PB.1212.3	3	novelGene_0_785
PB.1212.4	chr1	-	2609	2	intergenic	novelGene_0_786	novel							multi-exon	FALSE	canonical	3	FALSE	A	non_coding	50	AAACAAAACTAAAGGGCTTC	PB.1212.4	3	novelGene_0_786
PB.1212.5	chr1	-	942	3	intergenic	novelGene_0_787	novel							multi-exon	FALSE	canonical	10	FALSE	A	non_coding	25	AAACAGGTCTTTATTGTTTC	PB.1212.5	10	novelGene_0_787
PB.1212.6	chr1	-	1286	2	intergenic	novelGene_0_788	novel							multi-exon	FALSE	canonical	9	FALSE	A	non_coding	25	GAAACAGGTCTTTATTGTTT	PB.1212.6	9	novelGene_0_788
PB.1212.7	chr1	-	1164	3	intergenic	novelGene_0_789	novel							multi-exon	FALSE	canonical	59	FALSE	A	non_coding	25	GAAACAGGTCTTTATTGTTT	PB.1212.7	59	novelGene_0_789
PB.1212.8	chr1	-	1440	2	intergenic	novelGene_0_790	novel							multi-exon	FALSE	canonical	23	FALSE	A	non_coding	30	ATCGTTGAAACAGGTCTTTA	PB.1212.8	23	novelGene_0_790
PB.1212.9	chr1	-	1207	3	intergenic	novelGene_0_792	novel							multi-exon	FALSE	canonical	5	FALSE	A	non_coding	30	ATCGTTGAAACAGGTCTTTA	PB.1212.9	5	novelGene_0_792
PB.1216.11	chr1	-	2729	4	novel_in_catalog	RPE65	novel	2605	14			1	-13626	intron_retention	FALSE	canonical	5	FALSE	C	non_coding	5	TTTGTGGCTGGCCCACTCTT	PB.1216.11	5	ENSG00000116745.7
PB.1216.3	chr1	-	2535	13	novel_in_catalog	RPE65	novel	2605	14			1	13	combination_of_known_splicesites	FALSE	canonical	9	FALSE	C	non_coding	25	AATTCTAGTATCTGTTTTAT	PB.1216.3	9	ENSG00000116745.7
PB.1216.4	chr1	-	2597	14	full-splice_match	RPE65	ENST00000262340.6	2605	14	0	8	0	-8	reference_match	FALSE	canonical	23	FALSE	C	non_coding	45	AAAAATAATGTTTTATATCT	PB.1216.4	23	ENSG00000116745.7
PB.1218.1	chr1	+	2893	8	full-splice_match	LRRC7	ENST00000370958.5	2375	8	-519	1	-330	-1	alternative_5end	FALSE	canonical	4	FALSE	C	non_coding	35	ACATTGCTGTAGAATAAGTT	PB.1218.1	4	ENSG00000033122.20
PB.1218.2	chr1	+	2580	9	novel_in_catalog	LRRC7	novel	6507	27			36	-25	combination_of_known_junctions	FALSE	canonical	2	FALSE	C	non_coding	70	AAAAATAAAAAATGTAAATT	PB.1218.2	2	ENSG00000033122.20
PB.1226.2	chr1	-	2834	15	full-splice_match	LRRC40	ENST00000370952.4	2843	15	0	9	0	-9	reference_match	FALSE	canonical	20	FALSE	C	non_coding	40	AAATATTGATTACAATGTTT	PB.1226.2	20	ENSG00000066557.6
PB.1226.3	chr1	-	2436	15	full-splice_match	LRRC40	ENST00000370952.4	2843	15	14	393	14	-393	alternative_3end	FALSE	canonical	21	FALSE	C	non_coding	30	ATGATAGGACTTTTGTGATA	PB.1226.3	21	ENSG00000066557.6
PB.1226.6	chr1	-	2352	15	full-splice_match	LRRC40	ENST00000370952.4	2843	15	-7	498	-7	-498	alternative_3end	FALSE	canonical	5	FALSE	C	non_coding	20	AATACTGTTCTTTGGCATTT	PB.1226.6	5	ENSG00000066557.6
PB.1226.7	chr1	-	1658	14	incomplete-splice_match	LRRC40	ENST00000370952.4	2843	15	-13	3779	-13	-3779	5prime_fragment	FALSE	canonical	4	FALSE	C	non_coding	55	AGAAAATGAAGATGATGGAA	PB.1226.7	4	ENSG00000066557.6
PB.1227.1	chr1	+	2038	13	novel_in_catalog	SRSF11	novel	2385	13			-12	257	combination_of_known_junctions	FALSE	canonical	2	FALSE	C	non_coding	20	ATGGATCTACTTATGGTCTT	PB.1227.1	2	ENSG00000116754.13
PB.1227.11	chr1	+	1062	10	incomplete-splice_match	SRSF11	ENST00000370950.7	3784	13	0	6187	0	-3527	5prime_fragment	FALSE	canonical	2	FALSE	C	non_coding	50	AAAAAGTTACAGCACAGCCA	PB.1227.11	2	ENSG00000116754.13
PB.1227.12	chr1	+	2745	13	novel_in_catalog	SRSF11	novel	3784	13			0	15	combination_of_known_junctions	FALSE	canonical	52	FALSE	C	non_coding	35	AAAACCGTATTTGTATTTAT	PB.1227.12	52	ENSG00000116754.13
PB.1227.15	chr1	+	1442	11	incomplete-splice_match	SRSF11	ENST00000370951.5	2385	13	15701	1183	-13	42	internal_fragment	FALSE	canonical	20	FALSE	C	non_coding	65	AAGAAGAAGAAGAGTAAAGA	PB.1227.15	20	ENSG00000116754.13
PB.1227.16	chr1	+	1174	8	incomplete-splice_match	SRSF11	ENST00000395136.6	1408	11	-10	5586	-10	-5586	5prime_fragment	FALSE	canonical	59	FALSE	C	non_coding	50	AAAAACAAGGTATAGCATTG	PB.1227.16	59	ENSG00000116754.13
PB.1227.19	chr1	+	1145	2	incomplete-splice_match	SRSF11	ENST00000469170.5	668	3	-20	2082	-9	459	5prime_fragment	FALSE	canonical	4	FALSE	C	non_coding	15	ATTTGTGTGTGTGATTTTTA	PB.1227.19	4	ENSG00000116754.13
PB.1227.2	chr1	+	825	7	incomplete-splice_match	SRSF11	ENST00000370951.5	2385	13	14	14065	-2	2	5prime_fragment	FALSE	canonical	96	FALSE	C	non_coding	40	GTAAACAATGTTTATGCAAT	PB.1227.2	96	ENSG00000116754.13
PB.1227.20	chr1	+	1012	7	novel_in_catalog	SRSF11	novel	1408	11			-9	2	combination_of_known_junctions	FALSE	canonical	4	FALSE	C	non_coding	40	GTAAACAATGTTTATGCAAT	PB.1227.20	4	ENSG00000116754.13
PB.1227.21	chr1	+	1293	10	incomplete-splice_match	SRSF11	ENST00000370951.5	2385	13	15780	1570	-7	-345	internal_fragment	FALSE	canonical	11	FALSE	C	non_coding	40	GTAAGAATGTTAATCATTTA	PB.1227.21	11	ENSG00000116754.13
PB.1227.23	chr1	+	878	6	incomplete-splice_match	SRSF11	ENST00000395136.6	1408	11	81	12840	-3	2	5prime_fragment	FALSE	canonical	60	FALSE	C	non_coding	40	GTAAACAATGTTTATGCAAT	PB.1227.23	60	ENSG00000116754.13
PB.1227.25	chr1	+	1139	9	incomplete-splice_match	SRSF11	ENST00000395136.6	1408	11	82	3527	-2	-3527	5prime_fragment	FALSE	canonical	2	FALSE	C	non_coding	50	AAAAAGTTACAGCACAGCCA	PB.1227.25	2	ENSG00000116754.13
PB.1227.26	chr1	+	2414	12	incomplete-splice_match	SRSF11	ENST00000370950.7	3784	13	15754	1447	-2	-12	3prime_fragment	FALSE	canonical	5	FALSE	C	non_coding	85	AAAGGAAAAAAAGAAAAAAA	PB.1227.26	5	ENSG00000116754.13
PB.1227.27	chr1	+	2821	12	incomplete-splice_match	SRSF11	ENST00000370951.5	2385	13	15797	-399	-1	15	3prime_fragment	FALSE	canonical	4	FALSE	C	non_coding	35	AAAACCGTATTTGTATTTAT	PB.1227.27	4	ENSG00000116754.13
PB.1227.28	chr1	+	1761	6	incomplete-splice_match	SRSF11	ENST00000370949.1	3034	10	-455	7195	-455	-5586	5prime_fragment	FALSE	canonical	9	FALSE	C	non_coding	50	AAAAACAAGGTATAGCATTG	PB.1227.28	9	ENSG00000116754.13
PB.1227.29	chr1	+	1298	7	incomplete-splice_match	SRSF11	ENST00000484162.5	4008	11	986	7191	-284	-5586	5prime_fragment	FALSE	canonical	4	FALSE	C	non_coding	50	AAAAACAAGGTATAGCATTG	PB.1227.29	4	ENSG00000116754.13
PB.1227.3	chr1	+	1072	3	incomplete-splice_match	SRSF11	ENST00000370951.5	2385	13	17	22431	1	459	5prime_fragment	FALSE	canonical	5	FALSE	C	non_coding	15	ATTTGTGTGTGTGATTTTTA	PB.1227.3	5	ENSG00000116754.13
PB.1227.30	chr1	+	1264	4	incomplete-splice_match	SRSF11	ENST00000486667.5	662	7	9661	-2	-163	2	3prime_fragment	FALSE	canonical	2	FALSE	C	non_coding	40	GTAAACAATGTTTATGCAAT	PB.1227.30	2	ENSG00000116754.13
PB.1227.31	chr1	+	853	9	incomplete-splice_match	SRSF11	ENST00000370949.1	3034	10	718	1567	718	42	5prime_fragment	FALSE	canonical	5	FALSE	C	non_coding	65	AAGAAGAAGAAGAGTAAAGA	PB.1227.31	5	ENSG00000116754.13
PB.1227.32	chr1	+	1815	9	incomplete-splice_match	SRSF11	ENST00000370949.1	3034	10	3146	391	-2787	-7	3prime_fragment	FALSE	canonical	3	FALSE	C	non_coding	75	AAAAAAAGAAAAAAACCTTA	PB.1227.32	3	ENSG00000116754.13
PB.1227.34	chr1	+	1539	6	incomplete-splice_match	SRSF11	ENST00000370949.1	3034	10	7889	396	1956	-12	3prime_fragment	FALSE	canonical	3	FALSE	C	non_coding	85	AAAGGAAAAAAAGAAAAAAA	PB.1227.34	3	ENSG00000116754.13
PB.1227.35	chr1	+	1325	4	incomplete-splice_match	SRSF11	ENST00000370949.1	3034	10	15268	396	86	-12	3prime_fragment	FALSE	canonical	5	FALSE	C	non_coding	85	AAAGGAAAAAAAGAAAAAAA	PB.1227.35	5	ENSG00000116754.13
PB.1227.37	chr1	+	1711	3	full-splice_match	SRSF11	ENST00000489188.1	784	3	127	-1054	127	-1	alternative_3end5end	FALSE	canonical	3	FALSE	C	non_coding	30	ATGTTCATGTTCCTGTAAAA	PB.1227.37	3	ENSG00000116754.13
PB.1227.4	chr1	+	1305	2	incomplete-splice_match	SRSF11	ENST00000463877.1	617	3	15	5879	-11	-5879	5prime_fragment	FALSE	canonical	2	FALSE	C	non_coding	35	ATCATAATGAGATATTTGTT	PB.1227.4	2	ENSG00000116754.13
PB.1227.6	chr1	+	1274	12	incomplete-splice_match	SRSF11	ENST00000370951.5	2385	13	35	1183	-7	42	5prime_fragment	FALSE	canonical	52	FALSE	C	non_coding	65	AAGAAGAAGAAGAGTAAAGA	PB.1227.6	52	ENSG00000116754.13
PB.1227.7	chr1	+	1206	11	incomplete-splice_match	SRSF11	ENST00000370950.7	3784	13	-6	3005	-6	-345	5prime_fragment	FALSE	canonical	21	FALSE	C	non_coding	40	GTAAGAATGTTAATCATTTA	PB.1227.7	21	ENSG00000116754.13
PB.1227.8	chr1	+	1008	9	incomplete-splice_match	SRSF11	ENST00000370951.5	2385	13	36	6811	-6	-5586	5prime_fragment	FALSE	canonical	118	FALSE	C	non_coding	50	AAAAACAAGGTATAGCATTG	PB.1227.8	118	ENSG00000116754.13
PB.1227.9	chr1	+	2348	13	full-splice_match	SRSF11	ENST00000370950.7	3784	13	-6	1442	-6	-7	alternative_3end	FALSE	canonical	70	FALSE	C	non_coding	75	AAAAAAAGAAAAAAACCTTA	PB.1227.9	70	ENSG00000116754.13
PB.1232.2	chr1	-	4091	13	full-splice_match	ANKRD13C	ENST00000370944.9	5658	13	-24	1591	-12	647	alternative_3end	FALSE	canonical	14	FALSE	C	non_coding	30	AAGATTTTTCGAAATGTGCC	PB.1232.2	14	ENSG00000118454.13
PB.1232.3	chr1	-	3437	7	novel_in_catalog	ANKRD13C	novel	5658	13			-1	642	combination_of_known_splicesites	FALSE	canonical	2	FALSE	C	non_coding	40	TAATGAAGATTTTTCGAAAT	PB.1232.3	2	ENSG00000118454.13
PB.1232.4	chr1	-	3422	13	full-splice_match	ANKRD13C	ENST00000370944.9	5658	13	-1	2237	-1	1	alternative_3end	FALSE	canonical	5	FALSE	C	non_coding	30	ATCTTCCATACTGATACATG	PB.1232.4	5	ENSG00000118454.13
PB.1232.5	chr1	-	3234	13	full-splice_match	ANKRD13C	ENST00000370944.9	5658	13	0	2424	0	-186	alternative_3end	FALSE	canonical	3	FALSE	C	non_coding	40	TAAAATGTATCCTGATGAAT	PB.1232.5	3	ENSG00000118454.13
PB.1232.7	chr1	-	2558	13	full-splice_match	ANKRD13C	ENST00000370944.9	5658	13	-1	3101	-1	174	alternative_3end	FALSE	canonical	13	FALSE	C	non_coding	40	AATACATTTCAGAAGGAGCG	PB.1232.7	13	ENSG00000118454.13
PB.1233.1	chr1	+	975	4	novel_in_catalog	HHLA3	novel	832	4			-21	-3	combination_of_known_junctions	FALSE	canonical	5	FALSE	C	non_coding	15	AAAGCCTGTTTGGTGGTCTC	PB.1233.1	5	ENSG00000197568.14
PB.1233.2	chr1	+	902	3	full-splice_match	HHLA3	ENST00000359875.9	898	3	-7	3	0	-3	reference_match	FALSE	canonical	11	FALSE	C	non_coding	15	AAAGCCTGTTTGGTGGTCTC	PB.1233.2	11	ENSG00000197568.14
PB.1233.3	chr1	+	1873	2	incomplete-splice_match	HHLA3	ENST00000463058.5	832	4	-18	4	0	-4	intron_retention	FALSE	canonical	10	FALSE	C	non_coding	15	CAAAGCCTGTTTGGTGGTCT	PB.1233.3	10	ENSG00000197568.14
PB.1233.4	chr1	+	1073	4	novel_in_catalog	HHLA3	novel	689	5			5	-3	combination_of_known_junctions	FALSE	canonical	6	FALSE	C	non_coding	15	AAAGCCTGTTTGGTGGTCTC	PB.1233.4	6	ENSG00000197568.14
PB.1233.5	chr1	+	972	4	novel_in_catalog	HHLA3	novel	689	5			5	-7	combination_of_known_splicesites	FALSE	canonical	6	FALSE	C	non_coding	20	ACGCAAAGCCTGTTTGGTGG	PB.1233.5	6	ENSG00000197568.14
PB.1233.6	chr1	+	841	4	full-splice_match	HHLA3	ENST00000463058.5	832	4	-12	3	5	-3	reference_match	FALSE	canonical	19	FALSE	C	non_coding	15	AAAGCCTGTTTGGTGGTCTC	PB.1233.6	19	ENSG00000197568.14
PB.1233.7	chr1	+	785	3	full-splice_match	HHLA3	ENST00000361764.8	692	3	15	-108	-8	-4	alternative_3end	FALSE	canonical	62	FALSE	C	non_coding	15	CAAAGCCTGTTTGGTGGTCT	PB.1233.7	62	ENSG00000197568.14
PB.1234.1	chr1	+	1860	12	full-splice_match	CTH	ENST00000370938.8	2090	12	-52	282	-2	-282	alternative_3end5end	FALSE	canonical	16	FALSE	C	non_coding	45	AGTTACCATAAGCCGAAAAT	PB.1234.1	16	ENSG00000116761.12
PB.1234.3	chr1	+	1013	7	incomplete-splice_match	CTH	ENST00000346806.2	1196	11	18408	-303	-5060	275	3prime_fragment	FALSE	canonical	2	FALSE	C	non_coding	30	AAATCAAGTGTGATTTTTTT	PB.1234.3	2	ENSG00000116761.12
PB.1235.1	chr1	-	1799	4	full-splice_match	PTGER3	ENST00000460330.5	1447	4	-126	-226	29	6	alternative_3end5end	FALSE	canonical	6	FALSE	C	non_coding	15	ACCCATCTGCCTGATTTTCT	PB.1235.1	6	ENSG00000050628.20
PB.1235.11	chr1	-	2349	4	full-splice_match	PTGER3	ENST00000306666.9	2333	4	-23	7	-3	-7	reference_match	FALSE	canonical	7	FALSE	C	non_coding	45	AAAAGATATACTTGAGTCAT	PB.1235.11	7	ENSG00000050628.20
PB.1235.2	chr1	-	1833	4	novel_in_catalog	PTGER3	novel	1914	5			19	-35	combination_of_known_splicesites	FALSE	canonical	2	FALSE	C	non_coding	80	AAAAATAAAAATAAAAATTA	PB.1235.2	2	ENSG00000050628.20
PB.1235.3	chr1	-	1737	3	full-splice_match	PTGER3	ENST00000628037.2	1815	3	-3	81	-3	8	alternative_3end	TRUE	canonical	11	FALSE	C	non_coding	35	GCCAAGGGAAAATTATTTCC	PB.1235.3	11	ENSG00000050628.20
PB.1235.4	chr1	-	1713	5	full-splice_match	PTGER3	ENST00000370931.7	1914	5	-28	229	-8	-9	alternative_3end	FALSE	canonical	2	FALSE	C	non_coding	40	ATCATATGTAAAATTTGCAT	PB.1235.4	2	ENSG00000050628.20
PB.1235.5	chr1	-	1600	4	full-splice_match	PTGER3	ENST00000460330.5	1447	4	-180	27	-5	-27	alternative_5end	FALSE	canonical	2	FALSE	C	non_coding	30	TATATTTGCGTATACATTAT	PB.1235.5	2	ENSG00000050628.20
PB.1235.6	chr1	-	1567	3	full-splice_match	PTGER3	ENST00000628037.2	1815	3	-3	251	-3	-31	alternative_3end	FALSE	canonical	4	FALSE	C	non_coding	35	AATTTATATTTGCGTATACA	PB.1235.6	4	ENSG00000050628.20
PB.1236.11	chr1	-	1093	11	full-splice_match	ZRANB2	ENST00000254821.10	2821	11	-22	1750	2	0	alternative_3end	FALSE	canonical	60	FALSE	C	non_coding	65	AAAAAAGAAATAATGTATTA	PB.1236.11	60	ENSG00000132485.14
PB.1236.12	chr1	-	2112	10	novel_in_catalog	ZRANB2	novel	2821	11			6	0	intron_retention	FALSE	canonical	15	FALSE	C	non_coding	65	AAAAAAGAAATAATGTATTA	PB.1236.12	15	ENSG00000132485.14
PB.1236.14	chr1	-	1363	9	incomplete-splice_match	ZRANB2	ENST00000611683.1	1257	10	254	663	0	-663	5prime_fragment	FALSE	canonical	9	FALSE	C	non_coding	25	AGATCATTGGGAATCTGTCC	PB.1236.14	9	ENSG00000132485.14
PB.1236.21	chr1	-	502	6	incomplete-splice_match	ZRANB2	ENST00000611683.1	1257	10	254	6453	0	-6453	5prime_fragment	FALSE	canonical	15	FALSE	C	non_coding	45	GGAGAAGAAGAGGATGAGGA	PB.1236.21	15	ENSG00000132485.14
PB.1236.22	chr1	-	362	5	incomplete-splice_match	ZRANB2	ENST00000611683.1	1257	10	254	6809	0	-6809	5prime_fragment	FALSE	canonical	18	FALSE	C	non_coding	55	AAAGAGAAAATGTTGAATAT	PB.1236.22	18	ENSG00000132485.14
PB.1236.23	chr1	-	329	4	incomplete-splice_match	ZRANB2	ENST00000611683.1	1257	10	254	11088	0	-11088	5prime_fragment	FALSE	canonical	2	FALSE	C	non_coding	55	AAGAAAGAACAGGTATGATA	PB.1236.23	2	ENSG00000132485.14
PB.1236.3	chr1	-	2887	11	full-splice_match	ZRANB2	ENST00000254821.10	2821	11	-24	-42	0	2	reference_match	TRUE	canonical	35	FALSE	C	non_coding	20	CTGATCTAATGTTCATTTTT	PB.1236.3	35	ENSG00000132485.14
PB.1236.4	chr1	-	2806	10	full-splice_match	ZRANB2	ENST00000370920.8	2816	10	1	9	1	-3	reference_match	FALSE	canonical	49	FALSE	C	non_coding	35	AAACTCTGATCTAATGTTCA	PB.1236.4	49	ENSG00000132485.14
PB.1236.7	chr1	-	2217	11	full-splice_match	ZRANB2	ENST00000254821.10	2821	11	-37	641	-13	-641	alternative_3end	FALSE	canonical	3	FALSE	C	non_coding	55	TAAAAAATAAAAAGGTTTCT	PB.1236.7	3	ENSG00000132485.14
PB.1236.9	chr1	-	1050	10	full-splice_match	ZRANB2	ENST00000370920.8	2816	10	3	1763	3	0	alternative_3end	FALSE	canonical	57	FALSE	C	non_coding	50	AAAAAAATCCAGTACAGTGC	PB.1236.9	57	ENSG00000132485.14
PB.1237.1	chr1	+	752	4	novel_not_in_catalog	ZRANB2-AS2	novel	600	6			0	525	at_least_one_novel_splicesite	FALSE	canonical	2	TRUE	A	non_coding	30	AGTAAGATGTTTCAGTCTCA	PB.1237.1	2	ENSG00000229956.11
PB.1240.6	chr1	-	2977	3	incomplete-splice_match	NEGR1	ENST00000306821.3	5577	7	489876	1831	92351	-1831	3prime_fragment	FALSE	canonical	2	FALSE	B	non_coding	30	ATAACAATTTGTGTTAGCTG	PB.1240.6	2	ENSG00000172260.15
PB.125.3	chr1	-	2404	12	full-splice_match	NOL9	ENST00000377705.6	6627	12	0	4223	0	-4223	alternative_3end	FALSE	canonical	6	FALSE	C	non_coding	25	AAAGTTCTTCAGGGACCTGG	PB.125.3	6	ENSG00000162408.11
PB.126.2	chr1	+	2234	10	novel_in_catalog	ZBTB48	novel	2347	11			0	-1	combination_of_known_splicesites	FALSE	canonical	2	FALSE	C	non_coding	20	ATTTCAGCCTGACAGTCTGT	PB.126.2	2	ENSG00000204859.13
PB.126.4	chr1	+	2137	10	novel_in_catalog	ZBTB48	novel	2347	11			2	-9	combination_of_known_splicesites	FALSE	canonical	2	FALSE	C	non_coding	20	ACTCTCGTATTTCAGCCTGA	PB.126.4	2	ENSG00000204859.13
PB.126.5	chr1	+	2443	11	novel_not_in_catalog	ZBTB48	novel	2347	11			6	-9	at_least_one_novel_splicesite	FALSE	canonical	2	FALSE	C	non_coding	20	ACTCTCGTATTTCAGCCTGA	PB.126.5	2	ENSG00000204859.13
PB.126.6	chr1	+	2244	11	novel_in_catalog	ZBTB48	novel	2347	11			8	-1	combination_of_known_junctions	FALSE	canonical	34	FALSE	C	non_coding	20	ATTTCAGCCTGACAGTCTGT	PB.126.6	34	ENSG00000204859.13
PB.126.7	chr1	+	2318	11	full-splice_match	ZBTB48	ENST00000377674.9	2347	11	27	2	4	-2	reference_match	FALSE	canonical	20	FALSE	C	non_coding	20	TATTTCAGCCTGACAGTCTG	PB.126.7	20	ENSG00000204859.13
PB.1266.1	chr1	-	3071	3	incomplete-splice_match	LRRIQ3	ENST00000415760.5	4524	10	9	153982	-2	0	5prime_fragment	FALSE	canonical	3	FALSE	B	non_coding	80	AAAAAAAAAATTAAATAGAA	PB.1266.1	3	ENSG00000162620.16
PB.1267.1	chr1	+	2383	18	incomplete-splice_match	FPGT-TNNI3K	ENST00000370895.5	7566	19	-38	5923	-29	1961	5prime_fragment	FALSE	canonical	3	FALSE	B	non_coding	45	AACAAATCCAATGTGAATTC	PB.1267.1	3	ENSG00000259030.7
PB.1267.12	chr1	+	1620	13	novel_in_catalog	TNNI3K	novel	3019	25			-14973	-10	combination_of_known_splicesites	FALSE	canonical	2	FALSE	A	non_coding	50	AAATAGAAAATTGATTTATG	PB.1267.12	2	ENSG00000116783.15
PB.1267.3	chr1	+	1013	3	incomplete-splice_match	FPGT	ENST00000370894.9	1380	4	3	4161	0	-2422	5prime_fragment	FALSE	canonical	2	FALSE	C	non_coding	45	AAGATACAGAGTGGACAAGT	PB.1267.3	2	ENSG00000254685.6
PB.1267.7	chr1	+	1507	4	full-splice_match	FPGT	ENST00000370898.7	3254	4	41	1706	9	-678	alternative_3end	FALSE	canonical	8	FALSE	C	non_coding	10	AGTCTGTTTCCTGTCATGCT	PB.1267.7	8	ENSG00000254685.6
PB.1267.8	chr1	+	2369	20	novel_in_catalog	FPGT-TNNI3K	novel	2752	24			3	-2	combination_of_known_splicesites	FALSE	canonical	3	FALSE	B	non_coding	30	AATTCCCGTCTTGATAAATC	PB.1267.8	3	ENSG00000259030.7
PB.1267.9	chr1	+	2906	4	full-splice_match	FPGT	ENST00000370898.7	3254	4	72	276	17	-276	alternative_3end5end	FALSE	canonical	2	FALSE	C	non_coding	35	AAGTAACTTGTCCACAACCC	PB.1267.9	2	ENSG00000254685.6
PB.127.1	chr1	-	4486	4	full-splice_match	KLHL21	ENST00000377658.8	4487	4	0	1	0	-1	reference_match	FALSE	canonical	74	FALSE	A	non_coding	15	ATTTGGAGTCATTGCCTTTG	PB.127.1	74	ENSG00000162413.16
PB.1270.2	chr1	-	2634	14	incomplete-splice_match	ERICH3	ENST00000326665.10	7201	15	116	5110	116	242	5prime_fragment	FALSE	canonical	2	FALSE	B	non_coding	45	AGAAAAAAGGGAGATCCCTC	PB.1270.2	2	ENSG00000178965.14
PB.1270.6	chr1	-	1643	10	incomplete-splice_match	ERICH3	ENST00000326665.10	7201	15	101	38496	101	6165	5prime_fragment	FALSE	canonical	2	FALSE	B	non_coding	50	AAAATACTTTAAAATATGGT	PB.1270.6	2	ENSG00000178965.14
PB.1271.1	chr1	+	770	6	full-splice_match	TYW3	ENST00000370867.8	3437	6	22	2645	22	31	alternative_3end	FALSE	canonical	20	FALSE	C	non_coding	55	AAAGAAAGTGATGAAGAACT	PB.1271.1	20	ENSG00000162623.16
PB.1271.2	chr1	+	1105	6	full-splice_match	TYW3	ENST00000370867.8	3437	6	53	2279	-42	-2	alternative_3end5end	FALSE	canonical	15	FALSE	C	non_coding	30	AATGGTGTCTTATTCTGAAA	PB.1271.2	15	ENSG00000162623.16
PB.1271.3	chr1	+	566	5	incomplete-splice_match	TYW3	ENST00000370867.8	3437	6	53	14286	-42	-3	5prime_fragment	FALSE	canonical	23	FALSE	C	non_coding	65	AAAAAATGGAGGAAAACAAG	PB.1271.3	23	ENSG00000162623.16
PB.1271.4	chr1	+	3381	6	full-splice_match	TYW3	ENST00000370867.8	3437	6	53	3	-42	0	alternative_5end	FALSE	canonical	6	FALSE	C	non_coding	25	AAATTTTGTGTAGTCTTAGT	PB.1271.4	6	ENSG00000162623.16
PB.1272.1	chr1	-	2794	9	full-splice_match	CRYZ	ENST00000340866.10	1908	9	2	-888	2	884	alternative_3end	FALSE	canonical	5	FALSE	C	non_coding	20	AACTCAGTCTTTTGGATTTC	PB.1272.1	5	ENSG00000116791.14
PB.1272.2	chr1	-	2271	9	full-splice_match	CRYZ	ENST00000340866.10	1908	9	-359	-4	-1	0	alternative_5end	FALSE	canonical	115	FALSE	C	non_coding	20	CTTTTCTAGTTTTTATATTA	PB.1272.2	115	ENSG00000116791.14
PB.1272.3	chr1	-	1939	10	full-splice_match	CRYZ	ENST00000417775.5	2301	10	356	6	-2	-6	alternative_5end	FALSE	canonical	14	FALSE	C	non_coding	40	AAAATTAAAACCTGCTTTTC	PB.1272.3	14	ENSG00000116791.14
PB.1272.4	chr1	-	1797	8	full-splice_match	CRYZ	ENST00000370871.7	1292	8	-29	-476	-1	-6	alternative_3end	FALSE	canonical	2	FALSE	C	non_coding	40	AAAATTAAAACCTGCTTTTC	PB.1272.4	2	ENSG00000116791.14
PB.1272.5	chr1	-	1680	7	novel_in_catalog	CRYZ	novel	1908	9			2	-6	combination_of_known_splicesites	FALSE	canonical	2	FALSE	C	non_coding	40	AAAATTAAAACCTGCTTTTC	PB.1272.5	2	ENSG00000116791.14
PB.1272.6	chr1	-	1678	9	full-splice_match	CRYZ	ENST00000340866.10	1908	9	-43	273	-32	213	alternative_3end	FALSE	canonical	3	FALSE	C	non_coding	45	AAATATTAGAATATTTACTT	PB.1272.6	3	ENSG00000116791.14
PB.1272.7	chr1	-	706	6	incomplete-splice_match	CRYZ	ENST00000370871.7	1292	8	-26	4156	2	-19	5prime_fragment	FALSE	canonical	2	FALSE	C	non_coding	45	AGAGAAGTGAATTACATTGA	PB.1272.7	2	ENSG00000116791.14
PB.128.2	chr1	+	3574	4	full-splice_match	PHF13	ENST00000377648.5	3632	4	24	34	-7	-34	reference_match	FALSE	canonical	56	FALSE	C	non_coding	25	ATTCAAGGTTCAGGCGATTG	PB.128.2	56	ENSG00000116273.6
PB.129.1	chr1	+	2056	5	novel_in_catalog	THAP3	novel	2053	5			2	15	combination_of_known_junctions	FALSE	canonical	2	FALSE	C	non_coding	25	TTTTCATTTCCAAATTTGTA	PB.129.1	2	ENSG00000041988.15
PB.129.2	chr1	+	1536	4	full-splice_match	THAP3	ENST00000472925.1	983	4	-38	-515	0	1	alternative_3end	FALSE	canonical	7	FALSE	C	non_coding	15	GTCGCTCCCATCATCATTTT	PB.129.2	7	ENSG00000041988.15
PB.129.3	chr1	+	1228	5	incomplete-splice_match	THAP3	ENST00000054650.8	1366	6	329	4	3	-4	3prime_fragment	FALSE	canonical	76	FALSE	C	non_coding	15	ACGGTGTCGCTCCCATCATC	PB.129.3	76	ENSG00000041988.15
PB.129.4	chr1	+	1103	5	novel_not_in_catalog	THAP3	novel	1366	6			3	-5	at_least_one_novel_splicesite	FALSE	canonical	6	TRUE	C	non_coding	15	TACGGTGTCGCTCCCATCAT	PB.129.4	6	ENSG00000041988.15
PB.129.5	chr1	+	1646	5	incomplete-splice_match	THAP3	ENST00000054650.8	1366	6	335	-420	3	420	3prime_fragment	FALSE	canonical	2	FALSE	C	non_coding	15	TGATTTCCTAACTTGGGGTC	PB.129.5	2	ENSG00000041988.15
PB.1293.1	chr1	+	1733	12	full-splice_match	ACADM	ENST00000370841.8	2619	12	27	859	27	11	alternative_3end	TRUE	canonical	103	FALSE	C	non_coding	55	AAAAAAGAAAGGGCTTTAAC	PB.1293.1	103	ENSG00000117054.13
PB.1293.10	chr1	+	2264	12	full-splice_match	ACADM	ENST00000370841.8	2619	12	352	3	-3	-3	alternative_5end	FALSE	canonical	11	FALSE	C	non_coding	40	AAATCTCTGAATTTAATATT	PB.1293.10	11	ENSG00000117054.13
PB.1293.11	chr1	+	2099	12	novel_in_catalog	ACADM	novel	2619	12			-3	5	combination_of_known_junctions	FALSE	canonical	3	FALSE	C	non_coding	15	ATATCTTTCTGTATTTTTTC	PB.1293.11	3	ENSG00000117054.13
PB.1293.12	chr1	+	1969	12	full-splice_match	ACADM	ENST00000370841.8	2619	12	355	295	0	-107	alternative_3end5end	FALSE	canonical	10	FALSE	C	non_coding	15	TTTTTATATGACTGTTGGTC	PB.1293.12	10	ENSG00000117054.13
PB.1293.17	chr1	+	1398	5	incomplete-splice_match	ACADM	ENST00000529059.5	1357	9	13289	-548	328	2	3prime_fragment	FALSE	canonical	3	FALSE	C	non_coding	20	ATCATATCTTTCTGTATTTT	PB.1293.17	3	ENSG00000117054.13
PB.1293.2	chr1	+	958	7	incomplete-splice_match	ACADM	ENST00000370841.8	2619	12	66	23581	66	6557	5prime_fragment	FALSE	canonical	29	FALSE	C	non_coding	35	AAAAGCTAATTGGTATGTTG	PB.1293.2	29	ENSG00000117054.13
PB.1293.3	chr1	+	2367	12	full-splice_match	ACADM	ENST00000370841.8	2619	12	71	181	71	7	alternative_3end5end	FALSE	canonical	187	FALSE	C	non_coding	15	ATCTTTCTGTATTTTTTCCA	PB.1293.3	187	ENSG00000117054.13
PB.1293.5	chr1	+	756	6	incomplete-splice_match	ACADM	ENST00000370841.8	2619	12	99	28858	99	1280	5prime_fragment	FALSE	canonical	16	FALSE	C	non_coding	55	AACAAAAGAAGAAGTATTTG	PB.1293.5	16	ENSG00000117054.13
PB.1293.6	chr1	+	517	5	incomplete-splice_match	ACADM	ENST00000526196.5	1451	11	-105	28133	-90	1280	5prime_fragment	FALSE	canonical	4	FALSE	C	non_coding	55	AACAAAAGAAGAAGTATTTG	PB.1293.6	4	ENSG00000117054.13
PB.1293.7	chr1	+	2097	11	full-splice_match	ACADM	ENST00000541113.5	2535	11	254	184	-90	4	alternative_3end5end	FALSE	canonical	11	FALSE	C	non_coding	15	CATATCTTTCTGTATTTTTT	PB.1293.7	11	ENSG00000117054.13
PB.1293.8	chr1	+	2279	11	full-splice_match	ACADM	ENST00000541113.5	2535	11	342	-86	-2	86	alternative_3end5end	FALSE	canonical	3	FALSE	C	non_coding	15	ATCTCATTCTCTAGTTCTTT	PB.1293.8	3	ENSG00000117054.13
PB.1295.2	chr1	+	1531	10	novel_in_catalog	RABGGTB	novel	2137	10			12	0	intron_retention	FALSE	canonical	13	FALSE	C	non_coding	20	ATTCTGAAGTCCTGTTATTC	PB.1295.2	13	ENSG00000137955.16
PB.1295.3	chr1	+	1034	8	novel_in_catalog	RABGGTB	novel	1448	9			-9	0	combination_of_known_junctions	FALSE	canonical	9	FALSE	C	non_coding	20	ATTCTGAAGTCCTGTTATTC	PB.1295.3	9	ENSG00000137955.16
PB.1295.4	chr1	+	1447	9	full-splice_match	RABGGTB	ENST00000319942.8	1448	9	0	1	0	-1	reference_match	FALSE	canonical	29	FALSE	C	non_coding	30	ATTGATAGGTTTGAATATGG	PB.1295.4	29	ENSG00000137955.16
PB.1295.5	chr1	+	1194	9	full-splice_match	RABGGTB	ENST00000319942.8	1448	9	0	254	0	-1	alternative_3end	FALSE	canonical	41	FALSE	C	non_coding	20	TATTCTGAAGTCCTGTTATT	PB.1295.5	41	ENSG00000137955.16
PB.1295.6	chr1	+	1393	11	novel_in_catalog	RABGGTB	novel	2137	10			1	3	combination_of_known_junctions	FALSE	canonical	5	FALSE	C	non_coding	20	TGAAGTCCTGTTATTCTGAC	PB.1295.6	5	ENSG00000137955.16
PB.1302.1	chr1	+	2406	2	incomplete-splice_match	ST6GALNAC3	ENST00000328299.4	6836	5	552738	3654	313571	-3654	3prime_fragment	FALSE	canonical	12	FALSE	A	non_coding	30	AATGGCTTGGGACATGAACT	PB.1302.1	12	ENSG00000184005.11
PB.1303.1	chr1	-	4605	11	full-splice_match	PIGK	ENST00000370812.8	4601	11	1	-5	0	5	reference_match	FALSE	canonical	11	FALSE	C	non_coding	25	AAAGGTGGCAGTGTCATTCT	PB.1303.1	11	ENSG00000142892.15
PB.1303.2	chr1	-	4551	11	novel_not_in_catalog	PIGK	novel	4601	11			20	-2	at_least_one_novel_splicesite	FALSE	canonical	2	TRUE	C	non_coding	40	AAACATGGAAAGGTGGCAGT	PB.1303.2	2	ENSG00000142892.15
PB.1303.3	chr1	-	1882	11	full-splice_match	PIGK	ENST00000370812.8	4601	11	4	2715	0	498	alternative_3end	FALSE	canonical	15	FALSE	C	non_coding	35	AAAAATTGGTTTTTTAATCT	PB.1303.3	15	ENSG00000142892.15
PB.1303.4	chr1	-	1556	11	full-splice_match	PIGK	ENST00000370812.8	4601	11	0	3045	0	168	alternative_3end	FALSE	canonical	4	FALSE	C	non_coding	35	AAGTAACTTTGGTTAATTAT	PB.1303.4	4	ENSG00000142892.15
PB.1308.16	chr1	-	407	2	full-splice_match	AC118549.1	ENST00000458763.2	420	2	17	-4	0	4	reference_match	FALSE	canonical	5	FALSE	C	non_coding	15	AATTCTGTTTGTTTAGTTTT	PB.1308.16	5	ENSG00000036549.13
PB.1308.4	chr1	-	3142	15	novel_not_in_catalog	AC118549.1	novel	6412	15			-2	-1	at_least_one_novel_splicesite	FALSE	canonical	2	TRUE	C	non_coding	25	TATAGAATGCTTGTTGTGAC	PB.1308.4	2	ENSG00000036549.13
PB.1308.5	chr1	-	2688	12	novel_in_catalog	AC118549.1	novel	2468	14			-59	-1	combination_of_known_splicesites	FALSE	canonical	5	FALSE	C	non_coding	25	TATAGAATGCTTGTTGTGAC	PB.1308.5	5	ENSG00000036549.13
PB.1309.1	chr1	-	2474	11	incomplete-splice_match	USP33	ENST00000481579.5	2866	14	6236	0	299	0	3prime_fragment	FALSE	canonical	37	FALSE	C	non_coding	40	AAAACTTGAATGTTGAATTT	PB.1309.1	37	ENSG00000077254.14
PB.1309.12	chr1	-	1249	10	incomplete-splice_match	USP33	ENST00000370794.7	4327	24	9	32446	3	5924	5prime_fragment	FALSE	canonical	7	FALSE	C	non_coding	55	AAAAAGAGAAGATGTGCAAT	PB.1309.12	7	ENSG00000077254.14
PB.1309.13	chr1	-	1116	10	incomplete-splice_match	USP33	ENST00000370794.7	4327	24	41	32547	0	5823	5prime_fragment	FALSE	canonical	7	FALSE	C	non_coding	50	AGAAAATGAAAATGGCTCTA	PB.1309.13	7	ENSG00000077254.14
PB.1309.14	chr1	-	1021	10	incomplete-splice_match	USP33	ENST00000370794.7	4327	24	0	32683	0	5687	5prime_fragment	FALSE	canonical	2	FALSE	C	non_coding	50	AAGAATTGAAAGAGCAAGTC	PB.1309.14	2	ENSG00000077254.14
PB.1309.15	chr1	-	651	6	incomplete-splice_match	USP33	ENST00000370794.7	4327	24	37	40096	-4	-1726	5prime_fragment	FALSE	canonical	2	FALSE	C	non_coding	45	ATGAAGAAGATGAACTTAGG	PB.1309.15	2	ENSG00000077254.14
PB.1309.16	chr1	-	552	5	incomplete-splice_match	USP33	ENST00000370794.7	4327	24	37	43301	-4	23	5prime_fragment	FALSE	canonical	4	FALSE	C	non_coding	55	AAATACAAGAAAACAGTGTC	PB.1309.16	4	ENSG00000077254.14
PB.1309.2	chr1	-	4298	24	full-splice_match	USP33	ENST00000370794.7	4327	24	25	4	-7	0	reference_match	FALSE	canonical	13	FALSE	C	non_coding	40	AAAACTTGAATGTTGAATTT	PB.1309.2	13	ENSG00000077254.14
PB.1309.3	chr1	-	4257	24	novel_in_catalog	USP33	novel	4327	24			0	-1	combination_of_known_junctions	FALSE	canonical	4	FALSE	C	non_coding	40	TAAAACTTGAATGTTGAATT	PB.1309.3	4	ENSG00000077254.14
PB.1309.6	chr1	-	2784	22	full-splice_match	USP33	ENST00000370792.7	2917	22	0	133	0	0	alternative_3end	FALSE	canonical	2	FALSE	C	non_coding	75	AAAAAAGAAGAAAAACTGAA	PB.1309.6	2	ENSG00000077254.14
PB.1309.7	chr1	-	2592	21	incomplete-splice_match	USP33	ENST00000370794.7	4327	24	37	15798	-4	0	5prime_fragment	FALSE	canonical	9	FALSE	C	non_coding	75	AAAAAAGAAGAAAAACTGAA	PB.1309.7	9	ENSG00000077254.14
PB.1309.8	chr1	-	2295	19	novel_in_catalog	USP33	novel	4327	24			-4	0	combination_of_known_splicesites	FALSE	canonical	3	FALSE	C	non_coding	75	AAAAAAGAAGAAAAACTGAA	PB.1309.8	3	ENSG00000077254.14
PB.131.2	chr1	-	3198	16	full-splice_match	DNAJC11	ENST00000377577.10	3201	16	2	1	2	-1	reference_match	FALSE	canonical	81	FALSE	C	non_coding	10	AGAGGCTGGCGCTCTTCCGT	PB.131.2	81	ENSG00000007923.16
PB.131.3	chr1	-	3047	15	full-splice_match	DNAJC11	ENST00000294401.11	2210	15	105	-942	0	-1	alternative_3end5end	FALSE	canonical	4	FALSE	C	non_coding	10	AGAGGCTGGCGCTCTTCCGT	PB.131.3	4	ENSG00000007923.16
PB.131.4	chr1	-	2255	16	full-splice_match	DNAJC11	ENST00000377577.10	3201	16	-3	949	0	-6	alternative_3end	FALSE	canonical	5	FALSE	C	non_coding	40	AACAAACGGGTTTGGAAATT	PB.131.4	5	ENSG00000007923.16
PB.1313.3	chr1	+	1848	12	incomplete-splice_match	NEXN	ENST00000334785.11	2607	13	-10	1021	-10	-550	5prime_fragment	FALSE	canonical	4	FALSE	B	non_coding	35	AAAAGGTACCAGGCTTATGT	PB.1313.3	4	ENSG00000162614.18
PB.1313.6	chr1	+	903	5	incomplete-splice_match	NEXN	ENST00000342754.5	2712	10	8309	7909	-132	16	internal_fragment	FALSE	canonical	2	FALSE	B	non_coding	45	AAGAAGGAGAGCAATTGACC	PB.1313.6	2	ENSG00000162614.18
PB.1313.7	chr1	+	1888	7	incomplete-splice_match	NEXN	ENST00000342754.5	2712	10	8332	671	-109	0	intron_retention	FALSE	canonical	5	FALSE	B	non_coding	90	AAAAAACAAAAACAAAAAAA	PB.1313.7	5	ENSG00000162614.18
PB.1316.1	chr1	+	1992	3	full-splice_match	DNAJB4	ENST00000487931.1	949	3	0	-1043	0	-647	alternative_3end	FALSE	canonical	26	FALSE	C	non_coding	10	AGTTTTGTTTTCTGTTTTAT	PB.1316.1	26	ENSG00000162616.9
PB.1316.10	chr1	+	903	2	incomplete-splice_match	DNAJB4	ENST00000370763.6	2903	3	-81	4475	-77	-25	5prime_fragment	FALSE	canonical	18	FALSE	C	non_coding	55	AAGAGAAGGAGATGAAACAC	PB.1316.10	18	ENSG00000162616.9
PB.1316.11	chr1	+	2977	3	full-splice_match	DNAJB4	ENST00000370763.6	2903	3	-77	3	-73	-3	alternative_5end	FALSE	canonical	32	FALSE	C	non_coding	25	GAACATTTGTGTGCAAGTTT	PB.1316.11	32	ENSG00000162616.9
PB.1316.12	chr1	+	793	2	incomplete-splice_match	DNAJB4	ENST00000370763.6	2903	3	-74	4578	-70	31	5prime_fragment	FALSE	canonical	6	FALSE	C	non_coding	45	GAAAAAGGCTAAACGCTGAT	PB.1316.12	6	ENSG00000162616.9
PB.1316.13	chr1	+	2218	3	full-splice_match	DNAJB4	ENST00000370763.6	2903	3	-72	757	-68	-757	alternative_3end5end	FALSE	canonical	20	FALSE	C	non_coding	30	ATAATGTTGCAACTACTTGT	PB.1316.13	20	ENSG00000162616.9
PB.1316.2	chr1	+	2640	3	full-splice_match	DNAJB4	ENST00000487931.1	949	3	2	-1693	2	3	alternative_3end	FALSE	canonical	33	FALSE	C	non_coding	10	TTGTGTGCAAGTTTTTGTGT	PB.1316.2	33	ENSG00000162616.9
PB.1316.3	chr1	+	690	2	full-splice_match	DNAJB4	ENST00000484662.1	906	2	-14	230	-14	32	alternative_3end	FALSE	canonical	2	FALSE	C	non_coding	45	AAAAAGGCTAAACGCTGATG	PB.1316.3	2	ENSG00000162616.9
PB.1316.4	chr1	+	2194	3	novel_in_catalog	DNAJB4	novel	949	3			10	-655	combination_of_known_junctions	FALSE	canonical	5	FALSE	C	non_coding	30	AAAAATTTAGTTTTGTTTTC	PB.1316.4	5	ENSG00000162616.9
PB.1316.6	chr1	+	2825	3	full-splice_match	DNAJB4	ENST00000370763.6	2903	3	-109	187	-105	-187	alternative_3end5end	FALSE	canonical	2	FALSE	C	non_coding	5	TTTTGGTCTGGCCTCTTTCA	PB.1316.6	2	ENSG00000162616.9
PB.1316.7	chr1	+	1453	3	full-splice_match	DNAJB4	ENST00000370763.6	2903	3	-87	1537	-83	128	alternative_3end5end	FALSE	canonical	2	FALSE	C	non_coding	55	AAAAGAGAAAACCATTCACT	PB.1316.7	2	ENSG00000162616.9
PB.1316.9	chr1	+	2333	3	full-splice_match	DNAJB4	ENST00000370763.6	2903	3	-85	655	-81	-655	alternative_3end5end	FALSE	canonical	32	FALSE	C	non_coding	30	AAAAATTTAGTTTTGTTTTC	PB.1316.9	32	ENSG00000162616.9
PB.1317.12	chr1	-	1253	13	incomplete-splice_match	FUBP1	ENST00000370768.6	2378	20	13	15168	13	1496	5prime_fragment	FALSE	canonical	2	FALSE	C	non_coding	35	CAATGTATTTTAAACTCTTA	PB.1317.12	2	ENSG00000162613.16
PB.1317.17	chr1	-	635	8	incomplete-splice_match	FUBP1	ENST00000370768.6	2378	20	9	16738	9	-74	5prime_fragment	FALSE	canonical	2	FALSE	C	non_coding	40	AAGAAATCATGATTCCAGCT	PB.1317.17	2	ENSG00000162613.16
PB.1317.4	chr1	-	2635	20	novel_in_catalog	FUBP1	novel	2378	20			0	259	combination_of_known_junctions	FALSE	canonical	2	FALSE	C	non_coding	30	ACAATGATCTTTTGGCATAC	PB.1317.4	2	ENSG00000162613.16
PB.1317.5	chr1	-	2445	21	novel_in_catalog	FUBP1	novel	2378	20			0	3	combination_of_known_junctions	FALSE	canonical	66	FALSE	C	non_coding	20	TGTCGGTAAGTTGGATATGT	PB.1317.5	66	ENSG00000162613.16
PB.1317.6	chr1	-	987	3	incomplete-splice_match	FUBP1	ENST00000294623.8	2201	21	22500	1923	-1129	0	internal_fragment	FALSE	canonical	2	FALSE	C	non_coding	20	CTGTGTCGGTAAGTTGGATA	PB.1317.6	2	ENSG00000162613.16
PB.1317.7	chr1	-	2366	20	novel_in_catalog	FUBP1	novel	2378	20			9	0	combination_of_known_junctions	FALSE	canonical	53	FALSE	C	non_coding	20	CTGTGTCGGTAAGTTGGATA	PB.1317.7	53	ENSG00000162613.16
PB.1317.8	chr1	-	2168	20	full-splice_match	FUBP1	ENST00000370768.6	2378	20	-1	211	0	-211	alternative_3end	FALSE	canonical	2	FALSE	C	non_coding	45	AAAATATCTATCACTACTGA	PB.1317.8	2	ENSG00000162613.16
PB.1319.1	chr1	+	1232	6	full-splice_match	GIPC2	ENST00000370759.4	3778	6	0	2546	0	-2546	alternative_3end	FALSE	canonical	2	FALSE	A	non_coding	20	ATTTCTGGGCACTTTTTAAC	PB.1319.1	2	ENSG00000137960.6
PB.1323.1	chr1	+	1112	7	full-splice_match	IFI44	ENST00000495254.5	1117	7	-1	6	0	-1	reference_match	FALSE	canonical	13	FALSE	C	non_coding	20	GTCTAACTTGAGAGTGTGTG	PB.1323.1	13	ENSG00000137965.11
PB.1323.2	chr1	+	1684	9	full-splice_match	IFI44	ENST00000370747.9	1682	9	1	-3	0	-2	reference_match	FALSE	canonical	23	FALSE	C	non_coding	25	AACTTGAGAGTGTGTGTGAT	PB.1323.2	23	ENSG00000137965.11
PB.1323.3	chr1	+	1212	8	novel_in_catalog	IFI44	novel	1682	9			0	-1	combination_of_known_junctions	FALSE	canonical	9	FALSE	C	non_coding	20	GTCTAACTTGAGAGTGTGTG	PB.1323.3	9	ENSG00000137965.11
PB.1323.4	chr1	+	749	3	incomplete-splice_match	IFI44	ENST00000495254.5	1117	7	9388	3	-98	2	3prime_fragment	FALSE	canonical	2	FALSE	C	non_coding	25	TAACTTGAGAGTGTGTGTGA	PB.1323.4	2	ENSG00000137965.11
PB.1324.2	chr1	-	2680	15	full-splice_match	ADGRL4	ENST00000370742.4	3539	15	25	834	0	-67	alternative_3end	FALSE	canonical	16	FALSE	C	non_coding	20	TACCATTTTGTGAATTGTTC	PB.1324.2	16	ENSG00000162618.15
PB.1329.1	chr1	+	2874	8	incomplete-splice_match	ADGRL2	ENST00000319517.10	5479	20	168933	-235	-10559	-5	3prime_fragment	FALSE	canonical	43	FALSE	A	non_coding	30	GTGAACTTTTATGTATGATA	PB.1329.1	43	ENSG00000117114.19
PB.133.1	chr1	+	705	5	novel_in_catalog	CAMTA1	novel	392	4			0	-1	combination_of_known_junctions	FALSE	canonical	9	FALSE	C	non_coding	45	TAAAATTTAAGTTTAATGAG	PB.133.1	9	ENSG00000171735.19
PB.133.2	chr1	+	529	3	full-splice_match	CAMTA1	ENST00000490738.5	538	3	0	9	0	-1	reference_match	FALSE	canonical	153	FALSE	C	non_coding	45	TAAAATTTAAGTTTAATGAG	PB.133.2	153	ENSG00000171735.19
PB.133.3	chr1	+	850	4	full-splice_match	CAMTA1	ENST00000557126.5	486	4	-30	-334	-3	-2	alternative_3end	FALSE	canonical	5	FALSE	C	non_coding	15	AATGTGTGGGTCACTTGCGT	PB.133.3	5	ENSG00000171735.19
PB.133.4	chr1	+	779	3	novel_in_catalog	CAMTA1	novel	863	4			-2	-2	combination_of_known_junctions	FALSE	canonical	4	FALSE	C	non_coding	15	AATGTGTGGGTCACTTGCGT	PB.133.4	4	ENSG00000171735.19
PB.133.5	chr1	+	591	4	full-splice_match	CAMTA1	ENST00000473578.5	567	4	-18	-6	-2	-1	reference_match	FALSE	canonical	444	FALSE	C	non_coding	45	TAAAATTTAAGTTTAATGAG	PB.133.5	444	ENSG00000171735.19
PB.133.6	chr1	+	930	5	full-splice_match	CAMTA1	ENST00000461311.1	431	5	-87	-412	1	-2	alternative_3end5end	FALSE	canonical	51	FALSE	C	non_coding	15	AATGTGTGGGTCACTTGCGT	PB.133.6	51	ENSG00000171735.19
PB.133.7	chr1	+	860	4	full-splice_match	CAMTA1	ENST00000476163.5	863	4	1	2	1	-2	reference_match	FALSE	canonical	37	FALSE	C	non_coding	15	AATGTGTGGGTCACTTGCGT	PB.133.7	37	ENSG00000171735.19
PB.133.9	chr1	+	402	2	incomplete-splice_match	CAMTA1	ENST00000486138.1	392	4	18102	-179	-20	-1	3prime_fragment	FALSE	canonical	4	FALSE	C	non_coding	35	ATCCTTTTAAAATTTAAGTT	PB.133.9	4	ENSG00000171735.19
PB.1334.3	chr1	-	710	7	incomplete-splice_match	TTLL7	ENST00000485638.5	2550	15	9705	34650	9705	23	internal_fragment	FALSE	canonical	2	FALSE	B	non_coding	45	AATGTGAAATTGATGATGAA	PB.1334.3	2	ENSG00000137941.17
PB.1334.5	chr1	-	1206	4	incomplete-splice_match	TTLL7	ENST00000610996.1	2028	15	-14	36352	-14	-35	5prime_fragment	FALSE	canonical	7	FALSE	B	non_coding	70	AAAAAACAAACAACAACCAC	PB.1334.5	7	ENSG00000137941.17
PB.1335.1	chr1	-	1591	1	full-splice_match	AL359504.2	ENST00000605506.1	1601	1	0	10	0	-10	mono-exon	FALSE		4		C	non_coding	40	AATAATAAAAGTGGTTGTGT	PB.1335.1	4	ENSG00000271576.1
PB.1335.2	chr1	-	597	1	full-splice_match	AL359504.2	ENST00000605506.1	1601	1	28	976	28	-976	mono-exon	FALSE		14		C	non_coding	25	TAGTTGCGTTTTTATTAATA	PB.1335.2	14	ENSG00000271576.1
PB.1336.1	chr1	+	4598	10	full-splice_match	PRKACB	ENST00000370689.6	4513	10	-84	-1	-84	1	alternative_5end	FALSE	canonical	172	FALSE	C	non_coding	25	TGATTGAGTCGTGAATTCTA	PB.1336.1	172	ENSG00000142875.19
PB.1336.16	chr1	+	4475	10	full-splice_match	PRKACB	ENST00000370685.7	4481	10	4	2	4	0	reference_match	FALSE	canonical	4	FALSE	C	non_coding	30	AATTGATTGAGTCGTGAATT	PB.1336.16	4	ENSG00000142875.19
PB.1336.17	chr1	+	991	9	novel_in_catalog	PRKACB	novel	4481	10			22	-31	combination_of_known_junctions	FALSE	canonical	2	FALSE	C	non_coding	60	AACAAAACAAAACTTTGAGA	PB.1336.17	2	ENSG00000142875.19
PB.1336.19	chr1	+	853	9	novel_in_catalog	PRKACB	novel	869	9			-12	-31	combination_of_known_junctions	FALSE	canonical	2	FALSE	C	non_coding	60	AACAAAACAAAACTTTGAGA	PB.1336.19	2	ENSG00000142875.19
PB.1336.21	chr1	+	1651	9	novel_in_catalog	PRKACB	novel	869	9			-10	-3	combination_of_known_junctions	FALSE	canonical	15	FALSE	C	non_coding	45	AAATTCAAACTAGAATGTGT	PB.1336.21	15	ENSG00000142875.19
PB.1336.22	chr1	+	4302	10	full-splice_match	PRKACB	ENST00000610703.4	4240	10	-65	3	0	-3	alternative_5end	FALSE	canonical	8	FALSE	C	non_coding	35	AAGACAATTGATTGAGTCGT	PB.1336.22	8	ENSG00000142875.19
PB.1336.23	chr1	+	4058	10	full-splice_match	PRKACB	ENST00000610703.4	4240	10	-65	247	0	-247	alternative_3end5end	FALSE	canonical	13	FALSE	C	non_coding	55	GAAAAAAAAAATCTTTCCCA	PB.1336.23	13	ENSG00000142875.19
PB.1336.24	chr1	+	4516	10	novel_in_catalog	PRKACB	novel	4306	13			-1	-3	combination_of_known_junctions	FALSE	canonical	10	FALSE	C	non_coding	35	AAGACAATTGATTGAGTCGT	PB.1336.24	10	ENSG00000142875.19
PB.1336.25	chr1	+	1855	9	novel_in_catalog	PRKACB	novel	1914	12			-1	-3	combination_of_known_junctions	FALSE	canonical	6	FALSE	C	non_coding	45	AAATTCAAACTAGAATGTGT	PB.1336.25	6	ENSG00000142875.19
PB.1336.6	chr1	+	1792	9	full-splice_match	PRKACB	ENST00000370688.7	1905	9	-32	145	-32	-3	alternative_3end	FALSE	canonical	2	FALSE	C	non_coding	45	AAATTCAAACTAGAATGTGT	PB.1336.6	2	ENSG00000142875.19
PB.1337.1	chr1	+	1427	3	novel_in_catalog	SAMD13	novel	1567	4			54	1	combination_of_known_splicesites	FALSE	canonical	4	FALSE	C	non_coding	20	ATTGCCAGTGTATCTTTGAT	PB.1337.1	4	ENSG00000203943.8
PB.1337.2	chr1	+	1453	4	full-splice_match	SAMD13	ENST00000370673.7	1567	4	113	1	113	1	alternative_5end	FALSE	canonical	5	FALSE	C	non_coding	20	ATTGCCAGTGTATCTTTGAT	PB.1337.2	5	ENSG00000203943.8
PB.1337.3	chr1	+	1457	4	full-splice_match	SAMD13	ENST00000394834.7	785	4	102	-774	-12	0	alternative_3end5end	FALSE	canonical	2	FALSE	C	non_coding	20	TATTGCCAGTGTATCTTTGA	PB.1337.3	2	ENSG00000203943.8
PB.1339.1	chr1	+	1935	9	full-splice_match	RPF1	ENST00000370654.6	1948	9	-2	15	-2	-15	reference_match	FALSE	canonical	12	FALSE	C	non_coding	20	AAGTTTTATTGTATGCTGCT	PB.1339.1	12	ENSG00000117133.11
PB.1339.2	chr1	+	1382	9	full-splice_match	RPF1	ENST00000370654.6	1948	9	1	565	1	-565	alternative_3end	FALSE	canonical	2	FALSE	C	non_coding	35	AAATATTGGCTAACCCTTGA	PB.1339.2	2	ENSG00000117133.11
PB.1339.3	chr1	+	1273	9	full-splice_match	RPF1	ENST00000370654.6	1948	9	1	674	1	-674	alternative_3end	FALSE	canonical	117	FALSE	C	non_coding	20	AAACTTAGTTCTCTTGTTTT	PB.1339.3	117	ENSG00000117133.11
PB.1339.4	chr1	+	893	6	incomplete-splice_match	RPF1	ENST00000370654.6	1948	9	10365	675	10365	-675	3prime_fragment	FALSE	canonical	4	FALSE	C	non_coding	20	TAAACTTAGTTCTCTTGTTT	PB.1339.4	4	ENSG00000117133.11
PB.1339.5	chr1	+	1220	3	incomplete-splice_match	RPF1	ENST00000370654.6	1948	9	16614	15	16614	-15	3prime_fragment	FALSE	canonical	2	FALSE	C	non_coding	20	AAGTTTTATTGTATGCTGCT	PB.1339.5	2	ENSG00000117133.11
PB.1341.1	chr1	-	1352	8	fusion	CTBS_GNG5	novel	806	4			-1	0	multi-exon	FALSE	canonical	12	FALSE	B	non_coding	20	TATTTTGCATTATTATTGGT	PB.1341.1	12	ENSG00000117151.13_ENSG00000174021.11
PB.1341.10	chr1	-	1364	7	full-splice_match	CTBS	ENST00000370630.6	6571	7	-35	5242	5	0	alternative_3end	FALSE	canonical	29	FALSE	C	non_coding	50	AAAAATACACACGAATGTCC	PB.1341.10	29	ENSG00000117151.13
PB.1341.11	chr1	-	1242	6	novel_not_in_catalog	CTBS	novel	2892	6			0	0	at_least_one_novel_splicesite	FALSE	canonical	2	FALSE	C	non_coding	50	AAAAATACACACGAATGTCC	PB.1341.11	2	ENSG00000117151.13
PB.1341.12	chr1	-	1135	6	full-splice_match	CTBS	ENST00000477677.5	2892	6	25	1732	-15	0	alternative_3end	FALSE	canonical	13	FALSE	C	non_coding	50	AAAAATACACACGAATGTCC	PB.1341.12	13	ENSG00000117151.13
PB.1341.13	chr1	-	1125	6	novel_not_in_catalog	CTBS	novel	2892	6			5	-42	at_least_one_novel_splicesite	FALSE	canonical	2	FALSE	C	non_coding	80	TAAAAAAAAAGAATAAATAA	PB.1341.13	2	ENSG00000117151.13
PB.1341.2	chr1	-	1172	7	fusion	CTBS_GNG5	novel	806	4			10	0	multi-exon	FALSE	canonical	3	FALSE	B	non_coding	20	TATTTTGCATTATTATTGGT	PB.1341.2	3	ENSG00000117151.13_ENSG00000174021.11
PB.1341.3	chr1	-	803	4	full-splice_match	GNG5	ENST00000370645.9	806	4	3	0	3	0	reference_match	FALSE	canonical	668	FALSE	C	non_coding	20	TATTTTGCATTATTATTGGT	PB.1341.3	668	ENSG00000174021.11
PB.1341.4	chr1	-	418	2	novel_in_catalog	GNG5	novel	806	4			361	0	combination_of_known_splicesites	FALSE	canonical	3	FALSE	C	non_coding	20	TATTTTGCATTATTATTGGT	PB.1341.4	3	ENSG00000174021.11
PB.1341.5	chr1	-	2873	6	full-splice_match	CTBS	ENST00000477677.5	2892	6	17	2	17	-2	reference_match	FALSE	canonical	7	FALSE	C	non_coding	35	AATTGAGATTGTAGAGATGT	PB.1341.5	7	ENSG00000117151.13
PB.1341.6	chr1	-	3095	7	full-splice_match	CTBS	ENST00000370630.6	6571	7	-37	3513	3	-3	alternative_3end	FALSE	canonical	2	FALSE	C	non_coding	35	TAATTGAGATTGTAGAGATG	PB.1341.6	2	ENSG00000117151.13
PB.1341.8	chr1	-	1424	6	full-splice_match	CTBS	ENST00000477677.5	2892	6	49	1419	-1	-2	alternative_3end	FALSE	canonical	4	FALSE	C	non_coding	20	TACAATGTAGTGTCTCCCCT	PB.1341.8	4	ENSG00000117151.13
PB.1341.9	chr1	-	1677	7	full-splice_match	CTBS	ENST00000370630.6	6571	7	-35	4929	5	-2	alternative_3end	FALSE	canonical	4	FALSE	C	non_coding	20	TACAATGTAGTGTCTCCCCT	PB.1341.9	4	ENSG00000117151.13
PB.1342.1	chr1	+	832	3	novel_not_in_catalog	AL359762.1	novel	884	3			-34	0	at_least_one_novel_splicesite	FALSE	canonical	2	TRUE	B	non_coding	10	CTCATGTGTGTCCCTATCCT	PB.1342.1	2	ENSG00000284882.1
PB.1342.2	chr1	+	979	3	novel_not_in_catalog	AL359762.1	novel	884	3			-7	2	at_least_one_novel_splicesite	FALSE	canonical	4	FALSE	B	non_coding	20	CATGTGTGTCCCTATCCTAA	PB.1342.2	4	ENSG00000284882.1
PB.1342.3	chr1	+	767	2	novel_in_catalog	AL359762.1	novel	884	3			-7	-7	combination_of_known_splicesites	FALSE	canonical	2	FALSE	B	non_coding	20	TAAACTCCTCATGTGTGTCC	PB.1342.3	2	ENSG00000284882.1
PB.1343.1	chr1	-	1026	3	intergenic	novelGene_0_923	novel							multi-exon	FALSE	canonical	2	FALSE	A	non_coding	30	AATACTTATTGTCTCAGTGA	PB.1343.1	2	novelGene_0_923
PB.1345.3	chr1	-	2601	13	full-splice_match	SSX2IP	ENST00000605755.5	1933	13	-49	-619	-25	582	alternative_3end	FALSE	canonical	2	FALSE	C	non_coding	25	ATTCCATGAAGCTGAGTTCT	PB.1345.3	2	ENSG00000117155.16
PB.1345.4	chr1	-	2359	13	novel_in_catalog	SSX2IP	novel	2272	16			10	389	combination_of_known_splicesites	FALSE	canonical	4	FALSE	C	non_coding	35	ATGTTTTGTACATAGATACA	PB.1345.4	4	ENSG00000117155.16
PB.1345.5	chr1	-	918	7	incomplete-splice_match	SSX2IP	ENST00000605755.5	1933	13	-35	14897	-11	3846	5prime_fragment	FALSE	canonical	9	FALSE	C	non_coding	45	AAAAAGGAAATGATTTCTCT	PB.1345.5	9	ENSG00000117155.16
PB.1346.1	chr1	+	950	8	incomplete-splice_match	WDR63	ENST00000464801.1	3477	23	-59	42876	0	5583	5prime_fragment	FALSE	canonical	2	FALSE	C	non_coding	45	AAGAGAATTCTCAGAAGAGG	PB.1346.1	2	ENSG00000162643.13
PB.1346.2	chr1	+	2986	23	full-splice_match	WDR63	ENST00000294664.11	2990	23	6	-2	6	2	reference_match	FALSE	canonical	4	FALSE	C	non_coding	30	AATGAGATCTATTTCAGTTT	PB.1346.2	4	ENSG00000162643.13
PB.1349.1	chr1	-	3358	4	full-splice_match	C1orf52	ENST00000294661.8	3391	4	30	3	-9	-3	reference_match	FALSE	canonical	2	FALSE	C	non_coding	25	AAATTGCCCAGTCTCTGGTA	PB.1349.1	2	ENSG00000162642.14
PB.1349.4	chr1	-	1359	4	full-splice_match	C1orf52	ENST00000294661.8	3391	4	20	2012	10	-2012	alternative_3end	FALSE	canonical	63	FALSE	C	non_coding	20	AGCTAGTGAGTGGTTCATTT	PB.1349.4	63	ENSG00000162642.14
PB.1349.5	chr1	-	1230	3	full-splice_match	C1orf52	ENST00000471115.6	3254	3	8	2016	8	-2016	alternative_3end	FALSE	canonical	51	FALSE	C	non_coding	25	ACACAGCTAGTGAGTGGTTC	PB.1349.5	51	ENSG00000162642.14
PB.1349.6	chr1	-	1118	3	full-splice_match	C1orf52	ENST00000471115.6	3254	3	0	2136	0	-2136	alternative_3end	FALSE	canonical	4	FALSE	C	non_coding	5	CCTCCTGTGTTCCAGGTGCT	PB.1349.6	4	ENSG00000162642.14
PB.1349.7	chr1	-	1229	4	full-splice_match	C1orf52	ENST00000294661.8	3391	4	18	2144	8	-2144	alternative_3end	FALSE	canonical	38	FALSE	C	non_coding	20	AAAGAGTGCCTCCTGTGTTC	PB.1349.7	38	ENSG00000162642.14
PB.1349.8	chr1	-	1005	3	full-splice_match	C1orf52	ENST00000471115.6	3254	3	7	2242	7	-2242	alternative_3end	FALSE	canonical	21	FALSE	C	non_coding	40	ACTATTACTGTATAACATTA	PB.1349.8	21	ENSG00000162642.14
PB.1351.2	chr1	+	583	2	incomplete-splice_match	AL078459.1	ENST00000654182.1	2673	3	378	69540	51	-69540	5prime_fragment	FALSE	canonical	3	FALSE	B	non_coding	30	AATTTATATTCTAGTTTATT	PB.1351.2	3	ENSG00000223653.6
PB.1352.1	chr1	-	2875	3	full-splice_match	BCL10	ENST00000648566.1	2833	3	-47	5	-47	-5	reference_match	FALSE	canonical	2	FALSE	C	non_coding	25	ATAAAGCTAGGTTTGTGGGT	PB.1352.1	2	ENSG00000142867.14
PB.1352.2	chr1	-	2222	3	full-splice_match	BCL10	ENST00000620248.2	776	3	-61	-1385	-61	-463	alternative_3end5end	FALSE	canonical	9	FALSE	C	non_coding	25	ATTTTGGAGTTCCAAATTTT	PB.1352.2	9	ENSG00000142867.14
PB.1352.3	chr1	-	2359	3	full-splice_match	BCL10	ENST00000648566.1	2833	3	1	473	1	-473	alternative_3end	FALSE	canonical	21	FALSE	C	non_coding	20	AGTGAGTGCTATTTTGGAGT	PB.1352.3	21	ENSG00000142867.14
PB.1352.4	chr1	-	1429	3	full-splice_match	BCL10	ENST00000648566.1	2833	3	19	1385	19	463	alternative_3end	FALSE	canonical	29	FALSE	C	non_coding	50	AAAAATAAAAATCTCTTTTC	PB.1352.4	29	ENSG00000142867.14
PB.1352.6	chr1	-	1055	3	full-splice_match	BCL10	ENST00000648566.1	2833	3	108	1670	-68	178	alternative_3end5end	FALSE	canonical	2	FALSE	C	non_coding	35	AAATCATGTTGATCATGTAC	PB.1352.6	2	ENSG00000142867.14
PB.1352.7	chr1	-	915	3	full-splice_match	BCL10	ENST00000648566.1	2833	3	110	1808	-66	40	alternative_3end5end	FALSE	canonical	6	FALSE	C	non_coding	40	TAAAGAATATGACTTTTTAT	PB.1352.7	6	ENSG00000142867.14
PB.1354.1	chr1	-	4039	6	full-splice_match	DDAH1	ENST00000284031.13	3939	6	-101	1	-101	0	alternative_5end	FALSE	canonical	379	FALSE	C	non_coding	25	ATCAACAGTGTATGTCTCTT	PB.1354.1	379	ENSG00000153904.20
PB.1356.2	chr1	+	2828	2	novel_in_catalog	CCN1	novel	2278	5			0	-247	intron_retention	FALSE	canonical	26	FALSE	C	non_coding	30	AATATCTGAGTGTATGCCAT	PB.1356.2	26	ENSG00000142871.17
PB.1356.3	chr1	+	2653	4	novel_in_catalog	CCN1	novel	2278	5			0	26	intron_retention	FALSE	canonical	9	FALSE	C	non_coding	45	ATGTTCATCAGAATATAAAG	PB.1356.3	9	ENSG00000142871.17
PB.1356.4	chr1	+	2348	4	novel_in_catalog	CCN1	novel	2278	5			0	-247	intron_retention	FALSE	canonical	63	FALSE	C	non_coding	30	AATATCTGAGTGTATGCCAT	PB.1356.4	63	ENSG00000142871.17
PB.1356.5	chr1	+	2275	5	full-splice_match	CCN1	ENST00000451137.7	2278	5	0	3	0	-3	reference_match	FALSE	canonical	44	FALSE	C	non_coding	50	AAATTTGTGATTTAAGAAAA	PB.1356.5	44	ENSG00000142871.17
PB.1356.6	chr1	+	2031	5	full-splice_match	CCN1	ENST00000451137.7	2278	5	0	247	0	-247	alternative_3end	FALSE	canonical	849	FALSE	C	non_coding	30	AATATCTGAGTGTATGCCAT	PB.1356.6	849	ENSG00000142871.17
PB.1358.1	chr1	-	4728	10	full-splice_match	ZNHIT6	ENST00000370574.4	6203	10	45	1430	45	-1424	alternative_3end	TRUE	canonical	2	FALSE	C	non_coding	15	ACTGGGGTGAGTGAGTTCTC	PB.1358.1	2	ENSG00000117174.11
PB.1358.10	chr1	-	1228	6	incomplete-splice_match	ZNHIT6	ENST00000431532.6	6080	11	0	31422	0	-31422	intron_retention	FALSE	canonical	10	FALSE	C	non_coding	45	AGAAAAAAGGTATCACTGCT	PB.1358.10	10	ENSG00000117174.11
PB.1358.6	chr1	-	2810	10	full-splice_match	ZNHIT6	ENST00000370574.4	6203	10	0	3393	0	-3387	alternative_3end	FALSE	canonical	83	FALSE	C	non_coding	20	TATATTGTATGTGTGTACTT	PB.1358.6	83	ENSG00000117174.11
PB.1359.1	chr1	-	998	17	incomplete-splice_match	COL24A1	ENST00000426639.5	6036	59	260368	93453	-151646	-88746	internal_fragment	FALSE	canonical	2	FALSE	A	non_coding	40	TAAGTTGAAATTATTTAAGG	PB.1359.1	2	ENSG00000171502.15
PB.1362.1	chr1	-	1537	12	incomplete-splice_match	ODF2L	ENST00000294678.6	4267	18	-3	8738	0	-13	5prime_fragment	FALSE	canonical	6	FALSE	C	non_coding	75	AAAAATAACCAAATAACAAA	PB.1362.1	6	ENSG00000122417.15
PB.1362.10	chr1	-	588	2	full-splice_match	ODF2L	ENST00000478286.2	1650	2	-21	1083	-2	-2	alternative_3end	FALSE	canonical	4	FALSE	C	non_coding	30	TATCTTTTCCAAATCTAGTA	PB.1362.10	4	ENSG00000122417.15
PB.1362.4	chr1	-	1416	10	incomplete-splice_match	ODF2L	ENST00000317336.11	4376	18	-1	20933	-1	28	5prime_fragment	FALSE	canonical	2	FALSE	C	non_coding	50	AAAATTAAAGGTACTATGTA	PB.1362.4	2	ENSG00000122417.15
PB.1362.5	chr1	-	983	8	incomplete-splice_match	ODF2L	ENST00000294678.6	4267	18	-14	26287	-8	-5325	5prime_fragment	FALSE	canonical	2	FALSE	C	non_coding	55	AAGAATGAATAAGAATGAGG	PB.1362.5	2	ENSG00000122417.15
PB.1363.10	chr1	+	1823	9	full-splice_match	SH3GLB1	ENST00000370558.8	6371	9	26	4522	26	394	alternative_3end	FALSE	canonical	94	FALSE	C	non_coding	50	AAAAAGAGCTGTAGGATATA	PB.1363.10	94	ENSG00000097033.14
PB.1363.11	chr1	+	1605	8	full-splice_match	SH3GLB1	ENST00000535010.5	6227	8	32	4590	26	318	alternative_3end	FALSE	canonical	9	FALSE	C	non_coding	30	ATATCAGCGACTCATTTATT	PB.1363.11	9	ENSG00000097033.14
PB.1363.12	chr1	+	2295	9	full-splice_match	SH3GLB1	ENST00000370558.8	6371	9	37	4039	37	877	alternative_3end	FALSE	canonical	17	FALSE	C	non_coding	55	AAAACATTGAAAATTTATTA	PB.1363.12	17	ENSG00000097033.14
PB.1363.13	chr1	+	1961	9	full-splice_match	SH3GLB1	ENST00000370558.8	6371	9	195	4215	-124	701	alternative_3end5end	FALSE	canonical	2	FALSE	C	non_coding	35	ATTCAGTTGGCACAATTTAA	PB.1363.13	2	ENSG00000097033.14
PB.1363.16	chr1	+	691	4	incomplete-splice_match	SH3GLB1	ENST00000482504.1	1199	11	29633	-56	284	56	3prime_fragment	FALSE	canonical	2	FALSE	C	non_coding	45	AATGTGTTAAGAGACTGAAA	PB.1363.16	2	ENSG00000097033.14
PB.1363.3	chr1	+	1649	8	novel_in_catalog	SH3GLB1	novel	6371	9			2	319	combination_of_known_splicesites	FALSE	canonical	24	FALSE	C	non_coding	30	TATCAGCGACTCATTTATTA	PB.1363.3	24	ENSG00000097033.14
PB.1363.4	chr1	+	795	4	incomplete-splice_match	SH3GLB1	ENST00000482504.1	1199	11	-313	20595	6	-16022	5prime_fragment	FALSE	canonical	15	FALSE	C	non_coding	30	GTGAGTTGAAAAATGTCCCC	PB.1363.4	15	ENSG00000097033.14
PB.1363.5	chr1	+	1580	9	full-splice_match	SH3GLB1	ENST00000370558.8	6371	9	7	4784	7	132	alternative_3end	FALSE	canonical	23	FALSE	C	non_coding	40	ATTACAGAATTTATGTTAGA	PB.1363.5	23	ENSG00000097033.14
PB.1363.6	chr1	+	2202	8	full-splice_match	SH3GLB1	ENST00000535010.5	6227	8	17	4008	11	900	alternative_3end	FALSE	canonical	8	FALSE	C	non_coding	35	AACACAGGCTATCTTGATGA	PB.1363.6	8	ENSG00000097033.14
PB.1364.1	chr1	-	1226	1	full-splice_match	AL049597.2	ENST00000565575.1	961	1	-266	1	-266	-1	mono-exon	FALSE		4		A	non_coding	25	ATTTATTGTCTATTTTAGAT	PB.1364.1	4	ENSG00000261737.1
PB.1366.1	chr1	-	1762	5	full-splice_match	SELENOF	ENST00000331835.10	1542	5	-215	-5	29	5	alternative_5end	FALSE	canonical	91	FALSE	C	non_coding	20	TGTGTGGTTCAAAGTGACTT	PB.1366.1	91	ENSG00000183291.17
PB.1366.10	chr1	-	1196	5	full-splice_match	SELENOF	ENST00000469566.5	831	5	72	-437	18	-5	alternative_3end5end	FALSE	canonical	14	FALSE	C	non_coding	40	AAAAATCTATCTGAATTTGG	PB.1366.10	14	ENSG00000183291.17
PB.1366.2	chr1	-	1479	4	full-splice_match	SELENOF	ENST00000370554.5	1220	4	18	-277	10	-1	alternative_3end	FALSE	canonical	5	FALSE	C	non_coding	20	TAACCTTCTGTGTGGTTCAA	PB.1366.2	5	ENSG00000183291.17
PB.1366.3	chr1	-	1423	5	full-splice_match	SELENOF	ENST00000331835.10	1542	5	-16	135	-8	-133	alternative_3end	FALSE	canonical	2	FALSE	C	non_coding	25	TAATAGTGCTTTATATTTGT	PB.1366.3	2	ENSG00000183291.17
PB.1366.4	chr1	-	1487	5	novel_in_catalog	SELENOF	novel	1542	5			0	3	intron_retention	FALSE	canonical	40	FALSE	C	non_coding	25	ATCTGAATTTGGAATTCTTC	PB.1366.4	40	ENSG00000183291.17
PB.1366.5	chr1	-	1215	4	full-splice_match	SELENOF	ENST00000370554.5	1220	4	8	-3	0	3	reference_match	FALSE	canonical	21	FALSE	C	non_coding	25	ATCTGAATTTGGAATTCTTC	PB.1366.5	21	ENSG00000183291.17
PB.1366.6	chr1	-	1486	5	full-splice_match	SELENOF	ENST00000331835.10	1542	5	-222	278	22	2	alternative_3end5end	FALSE	canonical	311	FALSE	C	non_coding	25	TATCTGAATTTGGAATTCTT	PB.1366.6	311	ENSG00000183291.17
PB.1366.7	chr1	-	1171	4	novel_in_catalog	SELENOF	novel	831	5			0	2	intron_retention	FALSE	canonical	2	FALSE	C	non_coding	25	TATCTGAATTTGGAATTCTT	PB.1366.7	2	ENSG00000183291.17
PB.1366.9	chr1	-	1287	6	novel_not_in_catalog	SELENOF	novel	1835	6			15	-5	intron_retention	FALSE	canonical	2	TRUE	C	non_coding	40	AAAAATCTATCTGAATTTGG	PB.1366.9	2	ENSG00000183291.17
PB.1367.1	chr1	+	2968	7	full-splice_match	HS2ST1	ENST00000370550.10	6759	7	27	3764	14	-3764	alternative_3end	FALSE	canonical	37	FALSE	C	non_coding	25	AAATATCCTCTCAGTGTTTT	PB.1367.1	37	ENSG00000153936.17
PB.1367.12	chr1	+	1908	2	incomplete-splice_match	HS2ST1	ENST00000370550.10	6759	7	188796	3764	146947	-3764	3prime_fragment	FALSE	canonical	7	FALSE	C	non_coding	25	AAATATCCTCTCAGTGTTTT	PB.1367.12	7	ENSG00000153936.17
PB.1367.3	chr1	+	2373	7	full-splice_match	HS2ST1	ENST00000370550.10	6759	7	39	4347	26	-4347	alternative_3end	FALSE	canonical	2	FALSE	C	non_coding	55	AAAACAAGGAAAATGCTGTA	PB.1367.3	2	ENSG00000153936.17
PB.1367.5	chr1	+	1557	5	full-splice_match	HS2ST1	ENST00000370551.8	1585	5	26	2	26	-2	reference_match	FALSE	canonical	14	FALSE	C	non_coding	20	AATGTGTTGAGTTTTCAGTT	PB.1367.5	14	ENSG00000153936.17
PB.1367.7	chr1	+	2251	7	novel_not_in_catalog	HS2ST1	novel	6759	7			270	-4228	at_least_one_novel_splicesite	FALSE	canonical	2	FALSE	C	non_coding	10	TGTTCTTGTATTTCTCATTT	PB.1367.7	2	ENSG00000153936.17
PB.1372.1	chr1	+	1467	5	full-splice_match	LMO4	ENST00000370544.10	4993	5	-14	3540	-14	-25	alternative_3end	FALSE	canonical	146	FALSE	C	non_coding	80	AAAGAAAAAAAAAAGAATGA	PB.1372.1	146	ENSG00000143013.13
PB.1372.10	chr1	+	938	4	novel_not_in_catalog	LMO4	novel	4993	5			2691	-25	at_least_one_novel_splicesite	FALSE	canonical	3	FALSE	C	non_coding	80	AAAGAAAAAAAAAAGAATGA	PB.1372.10	3	ENSG00000143013.13
PB.1372.11	chr1	+	1011	4	novel_not_in_catalog	LMO4	novel	4993	5			3373	-25	at_least_one_novel_splicesite	FALSE	canonical	2	FALSE	C	non_coding	80	AAAGAAAAAAAAAAGAATGA	PB.1372.11	2	ENSG00000143013.13
PB.1372.3	chr1	+	1094	5	full-splice_match	LMO4	ENST00000370544.10	4993	5	2	3897	2	11	alternative_3end	FALSE	canonical	9	FALSE	C	non_coding	60	AAAATGAAAAAAGATCCACC	PB.1372.3	9	ENSG00000143013.13
PB.1372.8	chr1	+	1179	5	full-splice_match	LMO4	ENST00000370542.1	1260	5	56	25	56	-25	alternative_5end	FALSE	canonical	28	FALSE	C	non_coding	80	AAAGAAAAAAAAAAGAATGA	PB.1372.8	28	ENSG00000143013.13
PB.1372.9	chr1	+	800	5	full-splice_match	LMO4	ENST00000370542.1	1260	5	76	384	-37	9	alternative_3end5end	FALSE	canonical	4	FALSE	C	non_coding	65	AGAAAATGAAAAAAGATCCA	PB.1372.9	4	ENSG00000143013.13
PB.1376.15	chr1	+	670	1	full-splice_match	ELOCP19	ENST00000411919.1	318	1	-354	2	-354	-2	mono-exon	FALSE		2		A	non_coding	65	AAATAAAATATAATTTTAAA	PB.1376.15	2	ENSG00000241975.1
PB.1376.4	chr1	+	714	2	incomplete-splice_match	PKN2	ENST00000316005.11	2632	11	32	64942	-19	-63568	5prime_fragment	FALSE	canonical	2	FALSE	C	non_coding	55	AATAAAAAAAATGTATCTTT	PB.1376.4	2	ENSG00000065243.20
PB.1377.1	chr1	-	1593	7	full-splice_match	GTF2B	ENST00000370500.10	1599	7	0	6	0	-6	reference_match	FALSE	canonical	8	FALSE	C	non_coding	20	ATGTGATTTTCTTAGTGAGC	PB.1377.1	8	ENSG00000137947.12
PB.1377.2	chr1	-	1440	7	full-splice_match	GTF2B	ENST00000370500.10	1599	7	0	159	0	-159	alternative_3end	FALSE	canonical	11	FALSE	C	non_coding	40	AAAAGCTTTTGAGAACCATT	PB.1377.2	11	ENSG00000137947.12
PB.1377.3	chr1	-	1349	7	full-splice_match	GTF2B	ENST00000370500.10	1599	7	-51	301	27	290	alternative_3end5end	FALSE	canonical	160	FALSE	C	non_coding	25	AAGTTTTTGTTATATGTTAC	PB.1377.3	160	ENSG00000137947.12
PB.1377.4	chr1	-	1536	7	novel_in_catalog	GTF2B	novel	1599	7			15	290	combination_of_known_junctions	FALSE	canonical	7	FALSE	C	non_coding	25	AAGTTTTTGTTATATGTTAC	PB.1377.4	7	ENSG00000137947.12
PB.1378.1	chr1	-	1956	14	full-splice_match	KYAT3	ENST00000260508.9	1815	14	-142	1	5	-1	alternative_5end	FALSE	canonical	41	FALSE	C	non_coding	15	AGCCGGTTTCATGTTTCCAC	PB.1378.1	41	ENSG00000137944.18
PB.1378.2	chr1	-	1889	13	full-splice_match	KYAT3	ENST00000370491.7	1868	13	-28	7	-28	-1	reference_match	FALSE	canonical	18	FALSE	C	non_coding	15	AGCCGGTTTCATGTTTCCAC	PB.1378.2	18	ENSG00000137944.18
PB.1378.6	chr1	-	4757	3	full-splice_match	RBMXL1	ENST00000652648.1	4756	3	0	-1	0	1	reference_match	FALSE	canonical	35	FALSE	C	non_coding	25	ATGTTCGTAAATACTTTTCT	PB.1378.6	35	ENSG00000213516.10
PB.1378.9	chr1	-	2260	3	full-splice_match	RBMXL1	ENST00000413769.1	991	3	130	-1399	0	1399	alternative_3end5end	FALSE	canonical	3	FALSE	C	non_coding	20	AAAGGTGCTTGCTCTTACTC	PB.1378.9	3	ENSG00000213516.10
PB.1379.1	chr1	-	3087	12	full-splice_match	GBP3	ENST00000493594.6	2561	12	56	-582	0	-8	alternative_3end5end	FALSE	canonical	22	FALSE	C	non_coding	55	AAATAAAATAAGTTTCACTA	PB.1379.1	22	ENSG00000117226.12
PB.1379.10	chr1	-	3010	11	full-splice_match	GBP1	ENST00000370473.5	2883	11	-112	-15	-90	15	alternative_5end	FALSE	canonical	50	FALSE	C	non_coding	15	TAGGCTTCTTATTTCTGATT	PB.1379.10	50	ENSG00000117228.10
PB.1379.12	chr1	-	1876	11	full-splice_match	GBP1	ENST00000370473.5	2883	11	-112	1119	-90	-1	alternative_3end5end	FALSE	canonical	32	FALSE	C	non_coding	65	AAAAAGAAAGCAGAATAATG	PB.1379.12	32	ENSG00000117228.10
PB.1379.14	chr1	-	1713	10	incomplete-splice_match	GBP1	ENST00000370473.5	2883	11	-117	2500	-95	750	5prime_fragment	FALSE	canonical	22	FALSE	C	non_coding	55	AAAGAAAGAATGAGCAGATG	PB.1379.14	22	ENSG00000117228.10
PB.1379.16	chr1	-	1358	7	incomplete-splice_match	GBP1	ENST00000370473.5	2883	11	-134	4534	-112	-1284	5prime_fragment	FALSE	canonical	3	FALSE	C	non_coding	30	TAATTTTTGTCTCAAATGTA	PB.1379.16	3	ENSG00000117228.10
PB.1379.2	chr1	-	3021	11	full-splice_match	GBP3	ENST00000370481.9	3037	11	8	8	2	-8	reference_match	FALSE	canonical	9	FALSE	C	non_coding	55	AAATAAAATAAGTTTCACTA	PB.1379.2	9	ENSG00000117226.12
PB.1379.3	chr1	-	2948	11	novel_not_in_catalog	GBP3	novel	3037	11			0	-8	at_least_one_novel_splicesite	FALSE	canonical	2	TRUE	C	non_coding	55	AAATAAAATAAGTTTCACTA	PB.1379.3	2	ENSG00000117226.12
PB.1379.4	chr1	-	3034	12	full-splice_match	GBP3	ENST00000493594.6	2561	12	8	-481	8	-109	alternative_3end	FALSE	canonical	2	FALSE	C	non_coding	35	ATATGTAGACTTCATCCCAA	PB.1379.4	2	ENSG00000117226.12
PB.1379.5	chr1	-	2921	11	full-splice_match	GBP3	ENST00000370481.9	3037	11	0	116	0	-116	alternative_3end	FALSE	canonical	3	FALSE	C	non_coding	30	ACTTAGTATATGTAGACTTC	PB.1379.5	3	ENSG00000117226.12
PB.1379.6	chr1	-	1975	12	full-splice_match	GBP3	ENST00000493594.6	2561	12	87	499	-4	0	alternative_3end5end	FALSE	canonical	5	FALSE	C	non_coding	75	AAAAAAAAAACCAAGAGATA	PB.1379.6	5	ENSG00000117226.12
PB.1379.7	chr1	-	1923	11	full-splice_match	GBP3	ENST00000370481.9	3037	11	5	1109	-1	-20	alternative_3end	FALSE	canonical	4	FALSE	C	non_coding	45	AAAAGCTACAGAAGACCCTG	PB.1379.7	4	ENSG00000117226.12
PB.1379.8	chr1	-	1401	8	fusion	GBP1_GBP3	novel	2455	9			-73	-32	multi-exon	FALSE	canonical	3	FALSE	A	non_coding	60	AAAATGAGATACAAAAGCTA	PB.1379.8	3	ENSG00000117228.10_ENSG00000117226.12
PB.1380.2	chr1	-	3094	12	novel_not_in_catalog	GBP2	novel	3687	15			8	-28	at_least_one_novel_splicesite	FALSE	canonical	2	FALSE	C	non_coding	70	TAAAAAAAAAAATAACATTT	PB.1380.2	2	ENSG00000162645.13
PB.1380.4	chr1	-	2615	11	full-splice_match	GBP2	ENST00000370466.4	4088	11	-19	1492	-19	493	alternative_3end	FALSE	canonical	3	FALSE	C	non_coding	35	TAACTAGGCTTTTAAAGTAC	PB.1380.4	3	ENSG00000162645.13
PB.1380.5	chr1	-	2216	11	full-splice_match	GBP2	ENST00000370466.4	4088	11	-4	1876	-4	109	alternative_3end	FALSE	canonical	78	FALSE	C	non_coding	35	AATGTTTTACCTACAGAGCA	PB.1380.5	78	ENSG00000162645.13
PB.1380.6	chr1	-	2122	11	novel_not_in_catalog	GBP2	novel	4088	11			0	43	at_least_one_novel_splicesite	FALSE	canonical	2	TRUE	C	non_coding	40	AAAATCATGATGCATGCATT	PB.1380.6	2	ENSG00000162645.13
PB.1380.7	chr1	-	1820	10	incomplete-splice_match	GBP2	ENST00000370466.4	4088	11	0	3653	0	402	5prime_fragment	FALSE	canonical	21	FALSE	C	non_coding	50	AAAGAGAAGAGTTATCAGGA	PB.1380.7	21	ENSG00000162645.13
PB.1380.8	chr1	-	1713	9	incomplete-splice_match	GBP2	ENST00000370466.4	4088	11	0	4053	0	2	5prime_fragment	FALSE	canonical	11	FALSE	C	non_coding	60	AAAAGGAAAAAGCGATTGAA	PB.1380.8	11	ENSG00000162645.13
PB.1380.9	chr1	-	856	5	incomplete-splice_match	GBP2	ENST00000370466.4	4088	11	40	11443	40	-7388	5prime_fragment	FALSE	canonical	7	FALSE	C	non_coding	10	TACTGGGTCTGATGCTTGGT	PB.1380.9	7	ENSG00000162645.13
PB.1381.2	chr1	-	3406	12	novel_not_in_catalog	GBP4	novel	6141	11			15	-2	at_least_one_novel_splicesite	FALSE	canonical	6	FALSE	C	non_coding	90	AAAAAAAAAAAAAAAAAATC	PB.1381.2	6	ENSG00000162654.9
PB.1381.4	chr1	-	1460	8	incomplete-splice_match	GBP4	ENST00000355754.7	6141	11	2	7494	2	-6140	5prime_fragment	FALSE	canonical	4	FALSE	C	non_coding	55	AAGAAAAGAAACAGGTTGAG	PB.1381.4	4	ENSG00000162654.9
PB.1381.5	chr1	-	1291	7	incomplete-splice_match	GBP4	ENST00000355754.7	6141	11	15	8893	15	-7539	5prime_fragment	FALSE	canonical	5	FALSE	C	non_coding	20	TACTTTTAGCATTTATCCTT	PB.1381.5	5	ENSG00000162654.9
PB.1382.1	chr1	+	1103	4	incomplete-splice_match	GBP1P1	ENST00000513638.5	1234	5	-125	3293	-125	-3293	5prime_fragment	FALSE	canonical	2	FALSE	A	non_coding	25	ATTGGAATAGTTTCATTTGT	PB.1382.1	2	ENSG00000225492.6
PB.1386.1	chr1	-	1295	3	full-splice_match	LRRC8C-DT	ENST00000655898.1	1295	3	-11	11	6	3	reference_match	FALSE	canonical	4	FALSE	C	non_coding	35	CTCCTAAAGAATGTGACTGA	PB.1386.1	4	ENSG00000231999.7
PB.1386.2	chr1	-	577	2	full-splice_match	LRRC8C-DT	ENST00000528692.1	439	2	-146	8	6	-8	alternative_5end	FALSE	canonical	14	FALSE	C	non_coding	30	AAAAGATATTCTCTTGGGCT	PB.1386.2	14	ENSG00000231999.7
PB.1387.1	chr1	+	2762	3	full-splice_match	LRRC8C	ENST00000370454.9	7170	3	28	4380	28	-4380	alternative_3end	FALSE	canonical	10	FALSE	C	non_coding	30	TAATATTTTGAAGTTTTATT	PB.1387.1	10	ENSG00000171488.15
PB.1388.1	chr1	+	3346	3	full-splice_match	LRRC8D	ENST00000337338.9	3950	3	-4	608	-4	2	alternative_3end	FALSE	canonical	68	FALSE	C	non_coding	15	ACCTTTTTTGAGGGGTCTTA	PB.1388.1	68	ENSG00000171492.14
PB.1388.2	chr1	+	3267	2	full-splice_match	LRRC8D	ENST00000527156.1	922	2	27	-2372	27	-1	alternative_3end	FALSE	canonical	3	FALSE	C	non_coding	15	ATCACCTTTTTTGAGGGGTC	PB.1388.2	3	ENSG00000171492.14
PB.1391.1	chr1	+	1297	11	novel_in_catalog	ZNF326	novel	9729	12			0	-719	combination_of_known_splicesites	FALSE	canonical	11	FALSE	C	non_coding	50	AAGAAGTAGAGGAAGTGAGA	PB.1391.1	11	ENSG00000162664.17
PB.1391.10	chr1	+	1711	12	full-splice_match	ZNF326	ENST00000340281.9	9729	12	9	8009	7	-702	alternative_3end	FALSE	canonical	14	FALSE	C	non_coding	45	AGAGAAGGAGGAATAGAGGG	PB.1391.10	14	ENSG00000162664.17
PB.1391.12	chr1	+	906	6	incomplete-splice_match	ZNF326	ENST00000340281.9	9729	12	18	25285	-6	3799	5prime_fragment	FALSE	canonical	17	FALSE	C	non_coding	55	AAAACCTATGGAGAAGATAA	PB.1391.12	17	ENSG00000162664.17
PB.1391.13	chr1	+	1151	10	full-splice_match	ZNF326	ENST00000394583.7	1956	10	23	782	1	-782	alternative_3end	FALSE	canonical	5	FALSE	C	non_coding	50	AAGAAGAGGAGGATGAAGAT	PB.1391.13	5	ENSG00000162664.17
PB.1391.14	chr1	+	621	6	incomplete-splice_match	ZNF326	ENST00000394583.7	1956	10	28	10869	3	-10869	5prime_fragment	FALSE	canonical	4	FALSE	C	non_coding	55	AAGAAAAAGATATTGAACTG	PB.1391.14	4	ENSG00000162664.17
PB.1391.16	chr1	+	1082	8	incomplete-splice_match	ZNF326	ENST00000340281.9	9729	12	33	18176	6	-10869	5prime_fragment	FALSE	canonical	25	FALSE	C	non_coding	55	AAGAAAAAGATATTGAACTG	PB.1391.16	25	ENSG00000162664.17
PB.1391.18	chr1	+	1416	10	incomplete-splice_match	ZNF326	ENST00000340281.9	9729	12	38	14610	11	-7303	5prime_fragment	FALSE	canonical	4	FALSE	C	non_coding	30	TAAAATTTTCATCTGTCTTA	PB.1391.18	4	ENSG00000162664.17
PB.1391.20	chr1	+	2029	12	full-splice_match	ZNF326	ENST00000340281.9	9729	12	41	7659	14	-352	alternative_3end	FALSE	canonical	2	FALSE	C	non_coding	35	AAAACTATTTTAGTTTAGTT	PB.1391.20	2	ENSG00000162664.17
PB.1391.3	chr1	+	2425	12	full-splice_match	ZNF326	ENST00000340281.9	9729	12	0	7304	0	3	alternative_3end	FALSE	canonical	8	FALSE	C	non_coding	15	TCTCCCTGGATTAGCAGTTT	PB.1391.3	8	ENSG00000162664.17
PB.1391.4	chr1	+	2267	10	full-splice_match	ZNF326	ENST00000394583.7	1956	10	-2	-309	0	309	alternative_3end	FALSE	canonical	9	FALSE	C	non_coding	10	TTCTGTAGTTGTGTTAGTTC	PB.1391.4	9	ENSG00000162664.17
PB.1391.5	chr1	+	1954	10	full-splice_match	ZNF326	ENST00000394583.7	1956	10	-2	4	0	-4	reference_match	FALSE	canonical	2	FALSE	C	non_coding	30	AAAACTTTCTCCCTGGATTA	PB.1391.5	2	ENSG00000162664.17
PB.1391.9	chr1	+	1836	12	full-splice_match	ZNF326	ENST00000340281.9	9729	12	9	7884	7	-577	alternative_3end	FALSE	canonical	2	FALSE	C	non_coding	40	AGCAAAGGAAGAACCTGCTG	PB.1391.9	2	ENSG00000162664.17
PB.1395.1	chr1	-	600	4	novel_not_in_catalog	AL627316.1	novel	2123	2			17	10249	at_least_one_novel_splicesite	FALSE	canonical	3	TRUE	B	non_coding	15	AAGTTTTGGGTGTTTGCTAC	PB.1395.1	3	ENSG00000287372.1
PB.1398.1	chr1	-	3261	4	incomplete-splice_match	ZNF644	ENST00000370440.5	5702	6	82329	14	976	-8	3prime_fragment	FALSE	canonical	19	FALSE	C	non_coding	65	AAAGAAAATTAAAATGTGAA	PB.1398.1	19	ENSG00000122482.21
PB.1398.10	chr1	-	3487	4	incomplete-splice_match	ZNF644	ENST00000370440.5	5702	6	-19	22625	-19	-40	5prime_fragment	FALSE	canonical	2	FALSE	C	non_coding	70	AAAATGAAGAAAAATATGAA	PB.1398.10	2	ENSG00000122482.21
PB.1398.11	chr1	-	3322	4	incomplete-splice_match	ZNF644	ENST00000337393.10	5541	6	-9	22619	-9	-40	5prime_fragment	FALSE	canonical	2	FALSE	C	non_coding	70	AAAATGAAGAAAAATATGAA	PB.1398.11	2	ENSG00000122482.21
PB.1398.13	chr1	-	2227	3	full-splice_match	ZNF644	ENST00000498303.5	514	3	59	-1772	-8	-1294	alternative_3end5end	FALSE	canonical	4	FALSE	C	non_coding	55	AAAAGAAAAGTCTAATGCCA	PB.1398.13	4	ENSG00000122482.21
PB.1398.2	chr1	-	2161	4	novel_in_catalog	ZNF644	novel	2036	4			8	-8	combination_of_known_splicesites	FALSE	canonical	3	FALSE	C	non_coding	65	AAAGAAAATTAAAATGTGAA	PB.1398.2	3	ENSG00000122482.21
PB.1398.3	chr1	-	1879	4	full-splice_match	ZNF644	ENST00000361321.5	1253	4	247	-873	10	-8	alternative_3end5end	FALSE	canonical	3	FALSE	C	non_coding	65	AAAGAAAATTAAAATGTGAA	PB.1398.3	3	ENSG00000122482.21
PB.1398.4	chr1	-	2415	4	incomplete-splice_match	ZNF644	ENST00000370440.5	5702	6	83068	121	1715	-115	3prime_fragment	FALSE	canonical	2	FALSE	C	non_coding	40	AAAATAAGGAGTATTTTGGT	PB.1398.4	2	ENSG00000122482.21
PB.1398.6	chr1	-	1907	4	novel_in_catalog	ZNF644	novel	2036	4			0	-337	combination_of_known_splicesites	FALSE	canonical	2	FALSE	C	non_coding	30	AAAATATGGTGCAGGTGTCT	PB.1398.6	2	ENSG00000122482.21
PB.1398.7	chr1	-	1643	4	full-splice_match	ZNF644	ENST00000361321.5	1253	4	154	-544	-37	-337	alternative_3end5end	FALSE	canonical	6	FALSE	C	non_coding	30	AAAATATGGTGCAGGTGTCT	PB.1398.7	6	ENSG00000122482.21
PB.1398.9	chr1	-	3588	4	novel_in_catalog	ZNF644	novel	5541	6			5	-40	intron_retention	FALSE	canonical	35	FALSE	C	non_coding	70	AAAATGAAGAAAAATATGAA	PB.1398.9	35	ENSG00000122482.21
PB.14.1	chr1	-	884	4	full-splice_match	HES4	ENST00000304952.10	899	4	14	1	-1	-1	reference_match	FALSE	canonical	14	FALSE	C	non_coding	20	AGAGTCTGCGTCACGAGTTT	PB.14.1	14	ENSG00000188290.10
PB.14.2	chr1	-	788	3	full-splice_match	HES4	ENST00000484667.2	667	3	-116	-5	-1	-1	alternative_5end	FALSE	canonical	4	FALSE	C	non_coding	20	AGAGTCTGCGTCACGAGTTT	PB.14.2	4	ENSG00000188290.10
PB.140.2	chr1	+	2319	6	novel_not_in_catalog	VAMP3	novel	2178	5			-21	-1	at_least_one_novel_splicesite	FALSE	canonical	73	TRUE	C	non_coding	10	ATTGTGGCACCTGTGCTCCT	PB.140.2	73	ENSG00000049245.13
PB.140.3	chr1	+	785	5	full-splice_match	VAMP3	ENST00000054666.11	2178	5	-5	1398	-5	228	alternative_3end	FALSE	canonical	4	FALSE	C	non_coding	50	AGAAAAAAACACTACTGCCT	PB.140.3	4	ENSG00000049245.13
PB.140.4	chr1	+	2172	5	full-splice_match	VAMP3	ENST00000054666.11	2178	5	-2	8	-2	-8	reference_match	FALSE	canonical	148	FALSE	C	non_coding	30	AAACATGATTGTGGCACCTG	PB.140.4	148	ENSG00000049245.13
PB.140.5	chr1	+	2019	3	incomplete-splice_match	VAMP3	ENST00000054666.11	2178	5	5862	1	61	-1	3prime_fragment	FALSE	canonical	6	FALSE	C	non_coding	10	ATTGTGGCACCTGTGCTCCT	PB.140.5	6	ENSG00000049245.13
PB.1400.2	chr1	+	3205	12	full-splice_match	CDC7	ENST00000234626.11	3215	12	8	2	8	-2	reference_match	FALSE	canonical	7	FALSE	C	non_coding	25	TATGTCAGACTACTCATTTG	PB.1400.2	7	ENSG00000097046.13
PB.1401.2	chr1	-	4304	17	full-splice_match	TGFBR3	ENST00000212355.9	6339	17	-48	2083	-48	0	alternative_3end	FALSE	canonical	45	FALSE	C	non_coding	100	AAAAAAAAAAAAAAAAAAAA	PB.1401.2	45	ENSG00000069702.11
PB.1405.1	chr1	+	1440	7	full-splice_match	EPHX4	ENST00000370383.5	1436	7	-13	9	-13	-9	reference_match	FALSE	canonical	3	FALSE	C	non_coding	50	AAAAAGGAAGTTTGGAGTAA	PB.1405.1	3	ENSG00000172031.7
PB.1405.2	chr1	+	1335	7	full-splice_match	EPHX4	ENST00000370383.5	1436	7	-9	110	-9	-110	alternative_3end	FALSE	canonical	5	FALSE	C	non_coding	50	GAAAAAAATCTGAGATCATG	PB.1405.2	5	ENSG00000172031.7
PB.1406.2	chr1	+	2091	14	incomplete-splice_match	BTBD8	ENST00000636805.1	6041	18	35	7673	4	-7670	5prime_fragment	FALSE	canonical	10	FALSE	C	non_coding	55	AAAAGAACTAAAAACTGGGG	PB.1406.2	10	ENSG00000189195.13
PB.1406.5	chr1	+	418	3	incomplete-splice_match	BTBD8	ENST00000637221.2	4272	7	-59	7671	-59	-7670	5prime_fragment	FALSE	canonical	3	FALSE	C	non_coding	55	AAAAGAACTAAAAACTGGGG	PB.1406.5	3	ENSG00000189195.13
PB.1406.6	chr1	+	1306	6	incomplete-splice_match	BTBD8	ENST00000637221.2	4272	7	-29	4263	-29	-4262	5prime_fragment	FALSE	canonical	2	FALSE	C	non_coding	50	AAAGAAAGGTGAAACTTTGA	PB.1406.6	2	ENSG00000189195.13
PB.1406.8	chr1	+	1562	6	incomplete-splice_match	BTBD8	ENST00000637221.2	4272	7	-7	3985	-7	-3984	5prime_fragment	FALSE	canonical	8	FALSE	C	non_coding	50	AAGAAAAAGAGAAGTTGGCG	PB.1406.8	8	ENSG00000189195.13
PB.1409.1	chr1	-	2634	19	full-splice_match	GLMN	ENST00000370360.8	2006	19	-13	-615	-13	615	alternative_3end	FALSE	canonical	5	FALSE	C	non_coding	35	ATATGTTATTATTTCAAATT	PB.1409.1	5	ENSG00000174842.17
PB.1409.3	chr1	-	2005	19	full-splice_match	GLMN	ENST00000370360.8	2006	19	0	1	0	-1	reference_match	FALSE	canonical	8	FALSE	C	non_coding	40	ATCAATTTCTATAATGATAC	PB.1409.3	8	ENSG00000174842.17
PB.1409.4	chr1	-	1887	18	novel_in_catalog	GLMN	novel	2006	19			0	11	combination_of_known_junctions	FALSE	canonical	2	FALSE	C	non_coding	35	ATTCATTTAATACCTTTATA	PB.1409.4	2	ENSG00000174842.17
PB.1409.5	chr1	-	1892	19	full-splice_match	GLMN	ENST00000370360.8	2006	19	0	114	0	-24	alternative_3end	FALSE	canonical	4	FALSE	C	non_coding	75	AAATAAAAACTAATAAAATA	PB.1409.5	4	ENSG00000174842.17
PB.1409.6	chr1	-	1872	19	novel_in_catalog	GLMN	novel	2006	19			0	-24	combination_of_known_splicesites	FALSE	canonical	2	FALSE	C	non_coding	75	AAATAAAAACTAATAAAATA	PB.1409.6	2	ENSG00000174842.17
PB.1409.8	chr1	-	654	6	incomplete-splice_match	GLMN	ENST00000495106.5	1833	18	18	42477	18	8554	5prime_fragment	FALSE	canonical	2	FALSE	C	non_coding	55	AACAAAGAAAACTCACTGGA	PB.1409.8	2	ENSG00000174842.17
PB.141.2	chr1	+	2187	13	novel_in_catalog	PER3	novel	6279	21			-29	596	combination_of_known_junctions	FALSE	canonical	5	FALSE	B	non_coding	40	AAAATGAAAATCCCTTTCTG	PB.141.2	5	ENSG00000049246.14
PB.141.3	chr1	+	1260	9	novel_in_catalog	PER3	novel	1524	10			-6	-811	combination_of_known_junctions	FALSE	canonical	2	FALSE	B	non_coding	40	AAAAAGGTCAGGACCTACTC	PB.141.3	2	ENSG00000049246.14
PB.1410.4	chr1	+	1797	8	incomplete-splice_match	RPAP2	ENST00000610020.2	16899	13	-7	77361	-7	611	5prime_fragment	FALSE	canonical	4	FALSE	C	non_coding	15	TTCTTCGGTATTCTTTCAGA	PB.1410.4	4	ENSG00000122484.9
PB.1410.6	chr1	+	2158	13	full-splice_match	RPAP2	ENST00000610020.2	16899	13	0	14741	0	82	alternative_3end	FALSE	canonical	13	FALSE	C	non_coding	50	AAGAAAATATAATGATCTCT	PB.1410.6	13	ENSG00000122484.9
PB.1419.1	chr1	+	1023	8	full-splice_match	RPL5	ENST00000370321.8	1028	8	0	5	0	-2	reference_match	FALSE	canonical	1491	FALSE	C	non_coding	25	AACTATTTCTGTGTTAAGCT	PB.1419.1
/51381219/ccs, m64179e_230303_051739/72223393/ccs, m64179e_230303_051739/143591762/ccs, m64179e_230303_051739/158663654/ccs, m64179e_230303_051739/175901270/ccs, m64179e_230303_051739/9701266/ccs, m64179e_230303_051739/11077199/ccs, m64179e_230303_051739/14026900/ccs, m64179e_230303_051739/30474320/ccs, m64179e_230303_051739/47514643/ccs, m64179e_230303_051739/52693636/ccs, m64179e_230303_051739/…	1491	ENSG00000122406.14
PB.1419.2	chr1	+	835	7	incomplete-splice_match	RPL5	ENST00000370321.8	1028	8	0	1319	0	-1	5prime_fragment	FALSE	canonical	289	FALSE	C	non_coding	65	AAAAGAAGCCCAAGAAAGAA	PB.1419.2	289	ENSG00000122406.14
PB.1419.3	chr1	+	934	7	full-splice_match	RPL5	ENST00000645300.1	896	7	46	-84	2	-2	alternative_3end	FALSE	canonical	10	FALSE	C	non_coding	25	AACTATTTCTGTGTTAAGCT	PB.1419.3	10	ENSG00000122406.14
PB.1419.4	chr1	+	432	3	full-splice_match	RPL5	ENST00000645908.1	591	3	-61	220	-61	96	alternative_3end5end	FALSE	canonical	4	FALSE	C	non_coding	45	AAGAAGATGAAGATGCTTAC	PB.1419.4	4	ENSG00000122406.14
PB.1419.6	chr1	+	248	2	full-splice_match	RPL5	ENST00000644549.1	271	2	25	-2	25	0	reference_match	FALSE	canonical	2	FALSE	C	non_coding	20	ATTTCTGTGTTAAGCTCTTA	PB.1419.6	2	ENSG00000122406.14
PB.1420.4	chr1	-	2544	5	full-splice_match	DIPK1A	ENST00000370310.5	2536	5	0	-8	0	1	reference_match	FALSE	canonical	39	FALSE	C	non_coding	5	TGATGGTTGGTCTGTTGCTT	PB.1420.4	39	ENSG00000154511.12
PB.1420.5	chr1	-	2349	5	full-splice_match	DIPK1A	ENST00000370310.5	2536	5	-4	191	-4	-191	alternative_3end	FALSE	canonical	13	FALSE	C	non_coding	40	AAAAGAACCACTATTTTCTG	PB.1420.5	13	ENSG00000154511.12
PB.1420.6	chr1	-	1860	5	full-splice_match	DIPK1A	ENST00000370310.5	2536	5	0	676	0	-676	alternative_3end	FALSE	canonical	5	FALSE	C	non_coding	35	ATTCAGACATCAAGTTATGT	PB.1420.6	5	ENSG00000154511.12
PB.1420.7	chr1	-	472	4	incomplete-splice_match	DIPK1A	ENST00000370310.5	2536	5	0	5051	0	-5051	5prime_fragment	FALSE	canonical	6	FALSE	C	non_coding	55	AAAAATTTAAAGAAATGGTC	PB.1420.7	6	ENSG00000154511.12
PB.1421.1	chr1	+	1422	12	incomplete-splice_match	MTF2	ENST00000370298.9	4075	15	0	5356	0	-20	5prime_fragment	FALSE	canonical	23	FALSE	C	non_coding	80	AGAAAAAAAAGGAAAGAAAA	PB.1421.1	23	ENSG00000143033.18
PB.1421.10	chr1	+	1390	5	full-splice_match	MTF2	ENST00000489480.1	1381	5	-23	14	-23	-14	reference_match	FALSE	canonical	2	FALSE	C	non_coding	85	AAAAAAAAAAAAAAGTCAAA	PB.1421.10	2	ENSG00000143033.18
PB.1421.12	chr1	+	786	4	incomplete-splice_match	MTF2	ENST00000489480.1	1381	5	4835	14	4835	-14	3prime_fragment	FALSE	canonical	2	FALSE	C	non_coding	85	AAAAAAAAAAAAAAGTCAAA	PB.1421.12	2	ENSG00000143033.18
PB.1421.13	chr1	+	2516	2	incomplete-splice_match	MTF2	ENST00000489480.1	1381	5	5295	-1947	5295	0	3prime_fragment	FALSE	canonical	7	FALSE	C	non_coding	20	AATGAGTTTTGCTTCTGTAT	PB.1421.13	7	ENSG00000143033.18
PB.1421.2	chr1	+	1253	11	incomplete-splice_match	MTF2	ENST00000370303.4	1951	14	-28	3429	0	-18	5prime_fragment	FALSE	canonical	4	FALSE	C	non_coding	85	AAAAAAAAGGAAAGAAAAAA	PB.1421.2	4	ENSG00000143033.18
PB.1421.3	chr1	+	1181	10	novel_in_catalog	MTF2	novel	4075	15			0	-22	intron_retention	FALSE	canonical	5	FALSE	C	non_coding	75	ATAGAAAAAAAAGGAAAGAA	PB.1421.3	5	ENSG00000143033.18
PB.1421.5	chr1	+	1938	8	incomplete-splice_match	MTF2	ENST00000471953.5	1937	14	-27	16791	0	24	5prime_fragment	FALSE	canonical	8	FALSE	C	non_coding	95	AAGAAAAAAAAAAAAAAAAA	PB.1421.5	8	ENSG00000143033.18
PB.1421.6	chr1	+	1878	13	novel_in_catalog	MTF2	novel	4075	15			0	-14	intron_retention	FALSE	canonical	4	FALSE	C	non_coding	85	AAAAAAAAAAAAAAGTCAAA	PB.1421.6	4	ENSG00000143033.18
PB.1421.9	chr1	+	899	6	incomplete-splice_match	MTF2	ENST00000476037.5	788	7	6492	-266	-1510	-14	3prime_fragment	FALSE	canonical	3	FALSE	C	non_coding	85	AAAAAAAAAAAAAAGTCAAA	PB.1421.9	3	ENSG00000143033.18
PB.1425.2	chr1	+	1075	8	novel_in_catalog	CCDC18	novel	1751	12			-18	-11047	combination_of_known_junctions	FALSE	canonical	3	FALSE	B	non_coding	30	TACAGTATTCTGTTGTAGAA	PB.1425.2	3	ENSG00000122483.17
PB.1426.1	chr1	-	3673	4	full-splice_match	TMED5	ENST00000370282.8	5789	4	0	2116	0	0	alternative_3end	FALSE	canonical	52	FALSE	C	non_coding	50	AAAGAAAATTAACTGCCAGT	PB.1426.1	52	ENSG00000117500.13
PB.1426.2	chr1	-	1339	4	full-splice_match	TMED5	ENST00000370282.8	5789	4	0	4450	0	4	alternative_3end	FALSE	canonical	3	FALSE	C	non_coding	30	AACTTTTCTCTATTTACATA	PB.1426.2	3	ENSG00000117500.13
PB.1426.3	chr1	-	1251	4	full-splice_match	TMED5	ENST00000370282.8	5789	4	-66	4604	37	-114	alternative_3end5end	FALSE	canonical	15	FALSE	C	non_coding	30	AACACCAGTCTGTTTTTAAC	PB.1426.3	15	ENSG00000117500.13
PB.1426.4	chr1	-	924	4	full-splice_match	TMED5	ENST00000370282.8	5789	4	-23	4888	-23	-398	alternative_3end	FALSE	canonical	2	FALSE	C	non_coding	55	AAAAATGCAATAAACTGTTA	PB.1426.4	2	ENSG00000117500.13
PB.1426.7	chr1	-	735	4	incomplete-splice_match	TMED5	ENST00000370290.7	3847	5	10	4513	10	-331	5prime_fragment	FALSE	canonical	2	FALSE	C	non_coding	55	AAGAACAAGAAGATTGGAAG	PB.1426.7	2	ENSG00000117500.13
PB.1426.8	chr1	-	637	3	full-splice_match	TMED5	ENST00000370280.1	750	3	-218	331	37	-331	alternative_3end5end	FALSE	canonical	13	FALSE	C	non_coding	55	AAGAACAAGAAGATTGGAAG	PB.1426.8	13	ENSG00000117500.13
PB.1428.1	chr1	-	475	5	novel_in_catalog	CCDC18-AS1	novel	2062	11			4	-4	combination_of_known_splicesites	FALSE	canonical	8	FALSE	C	non_coding	90	AAAAGAAAAAAAATAAAAAA	PB.1428.1	8	ENSG00000223745.8
PB.1428.2	chr1	-	624	7	novel_in_catalog	CCDC18-AS1	novel	2062	11			-7	-5	combination_of_known_junctions	FALSE	canonical	2	FALSE	C	non_coding	85	GAAAAGAAAAAAAATAAAAA	PB.1428.2	2	ENSG00000223745.8
PB.1428.6	chr1	-	1557	5	full-splice_match	CCDC18-AS1	ENST00000655606.1	2599	5	-6	1048	0	20	alternative_3end	FALSE	canonical	8	FALSE	C	non_coding	65	AAAAGGAAAAAAAGAGGCAG	PB.1428.6	8	ENSG00000223745.8
PB.1428.7	chr1	-	1581	4	full-splice_match	CCDC18-AS1	ENST00000457387.2	1613	4	4	28	4	-28	reference_match	FALSE	canonical	4	FALSE	C	non_coding	80	AAAAAAAAAAAAAAGGAAGG	PB.1428.7	4	ENSG00000223745.8
PB.1428.8	chr1	-	1393	3	full-splice_match	CCDC18-AS1	ENST00000445076.2	2376	3	-5	988	0	-32	alternative_3end	FALSE	canonical	3	FALSE	C	non_coding	80	AGAGAAAAAAAAAAAAAAGG	PB.1428.8	3	ENSG00000223745.8
PB.1429.3	chr1	+	2827	3	full-splice_match	DR1	ENST00000370272.9	10124	3	0	7297	0	1028	alternative_3end	FALSE	canonical	3	FALSE	C	non_coding	35	GAAAAGGTTAATTTTGCTGA	PB.1429.3	3	ENSG00000117505.13
PB.1429.4	chr1	+	2126	3	full-splice_match	DR1	ENST00000370272.9	10124	3	0	7998	0	327	alternative_3end	FALSE	canonical	2	FALSE	C	non_coding	35	TAACTGAGGTTTATGAATAT	PB.1429.4	2	ENSG00000117505.13
PB.1429.5	chr1	+	1799	3	full-splice_match	DR1	ENST00000370272.9	10124	3	0	8325	0	0	alternative_3end	FALSE	canonical	4	FALSE	C	non_coding	50	AATATACTTGTTTAGAAAAA	PB.1429.5	4	ENSG00000117505.13
PB.1429.6	chr1	+	3219	3	full-splice_match	DR1	ENST00000370272.9	10124	3	1	6904	1	1421	alternative_3end	FALSE	canonical	104	FALSE	C	non_coding	35	AAATGGTTTTTATATTTAAT	PB.1429.6	104	ENSG00000117505.13
PB.1429.7	chr1	+	1591	3	full-splice_match	DR1	ENST00000370272.9	10124	3	9	8524	9	34	alternative_3end	FALSE	canonical	25	FALSE	C	non_coding	35	AAAGCTCTAAATCTGCATTT	PB.1429.7	25	ENSG00000117505.13
PB.1429.8	chr1	+	2263	2	incomplete-splice_match	DR1	ENST00000370267.1	1647	4	7971	-1421	-1069	1421	3prime_fragment	FALSE	canonical	3	FALSE	C	non_coding	35	AAATGGTTTTTATATTTAAT	PB.1429.8	3	ENSG00000117505.13
PB.143.1	chr1	-	1350	3	genic	Z98884.1	novel	830	3			13	22244	multi-exon	FALSE	canonical	2	FALSE	A	non_coding	40	CAATATTCCCTGAAAGGTAA	PB.143.1	2	ENSG00000236266.1
PB.143.3	chr1	-	724	2	intergenic	novelGene_0_48	novel							multi-exon	FALSE	canonical	2	TRUE	A	non_coding	30	TATTACTGATTTTTAATTTA	PB.143.3	2	novelGene_0_48
PB.1435.1	chr1	+	703	6	incomplete-splice_match	FNBP1L	ENST00000604705.5	1830	16	-206	21382	-55	-19571	5prime_fragment	FALSE	canonical	13	FALSE	C	non_coding	50	AGATGTTGAAAAGGTAAGAA	PB.1435.1	13	ENSG00000137942.16
PB.1435.13	chr1	+	2655	4	incomplete-splice_match	FNBP1L	ENST00000424449.2	1518	12	17635	-2079	3519	-1	3prime_fragment	FALSE	canonical	3	FALSE	C	non_coding	20	TAAGGTGTTTAGTGTGTGAT	PB.1435.13	3	ENSG00000137942.16
PB.1435.2	chr1	+	611	5	incomplete-splice_match	FNBP1L	ENST00000604705.5	1830	16	-206	26802	-55	-24991	5prime_fragment	FALSE	canonical	8	FALSE	C	non_coding	25	GTGAGTTATGACATTTTCAT	PB.1435.2	8	ENSG00000137942.16
PB.1435.4	chr1	+	4090	15	full-splice_match	FNBP1L	ENST00000370253.6	3889	15	-203	2	-52	0	alternative_5end	FALSE	canonical	111	FALSE	C	non_coding	20	AAGGTGTTTAGTGTGTGATC	PB.1435.4	111	ENSG00000137942.16
PB.1435.5	chr1	+	1300	10	incomplete-splice_match	FNBP1L	ENST00000260506.12	5341	14	-49	10443	-49	-5098	5prime_fragment	FALSE	canonical	77	FALSE	C	non_coding	20	GTATTATTCCTTTAAGTTTT	PB.1435.5	77	ENSG00000137942.16
PB.1435.6	chr1	+	773	7	incomplete-splice_match	FNBP1L	ENST00000604705.5	1830	16	-193	20301	-42	-18490	5prime_fragment	FALSE	canonical	2	FALSE	C	non_coding	55	AAAACTTTAATGGAGAACAA	PB.1435.6	2	ENSG00000137942.16
PB.1437.1	chr1	-	3140	12	full-splice_match	BCAR3	ENST00000260502.11	3229	12	45	44	45	1	reference_match	FALSE	canonical	33	FALSE	C	non_coding	20	TATCCAGTCTCTTTCATATT	PB.1437.1	33	ENSG00000137936.18
PB.1437.2	chr1	-	2808	10	full-splice_match	BCAR3	ENST00000370247.7	2827	10	11	8	11	0	reference_match	FALSE	canonical	2	FALSE	C	non_coding	30	AAACAGTTGTATCCAGTCTC	PB.1437.2	2	ENSG00000137936.18
PB.1438.11	chr1	-	943	2	incomplete-splice_match	DNTTIP2	ENST00000359208.6	2199	6	-15	7223	-13	-262	5prime_fragment	FALSE	canonical	6	FALSE	C	non_coding	50	AATAACAGATGAGGGGAAAG	PB.1438.11	6	ENSG00000067334.14
PB.1438.2	chr1	-	2370	7	full-splice_match	DNTTIP2	ENST00000436063.7	5896	7	28	3498	-14	-2	alternative_3end	FALSE	canonical	97	FALSE	C	non_coding	50	AACACCATCATCTAAATTAA	PB.1438.2	97	ENSG00000067334.14
PB.1438.3	chr1	-	2235	6	full-splice_match	DNTTIP2	ENST00000359208.6	2199	6	-26	-10	18	-8	reference_match	FALSE	canonical	2	FALSE	C	non_coding	50	AAAACTAACACCATCATCTA	PB.1438.3	2	ENSG00000067334.14
PB.1438.5	chr1	-	2060	5	incomplete-splice_match	DNTTIP2	ENST00000436063.7	5896	7	26	5827	-16	-2313	5prime_fragment	FALSE	canonical	14	FALSE	C	non_coding	55	AAGAAAAATGATAGAGATGG	PB.1438.5	14	ENSG00000067334.14
PB.1438.6	chr1	-	1934	4	incomplete-splice_match	DNTTIP2	ENST00000436063.7	5896	7	26	6835	-16	2547	5prime_fragment	FALSE	canonical	39	FALSE	C	non_coding	35	GTAAGTACAGTGACTTAATT	PB.1438.6	39	ENSG00000067334.14
PB.1438.7	chr1	-	1823	3	incomplete-splice_match	DNTTIP2	ENST00000436063.7	5896	7	26	9376	-16	6	5prime_fragment	FALSE	canonical	14	FALSE	C	non_coding	65	AAAAAGAAAAATGAGGTAAG	PB.1438.7	14	ENSG00000067334.14
PB.144.1	chr1	+	1903	5	incomplete-splice_match	PER3	ENST00000377532.7	6279	21	42751	1677	-9403	616	3prime_fragment	FALSE	canonical	2	FALSE	B	non_coding	10	AGTGCTGTTGCCCTTTTGAG	PB.144.1	2	ENSG00000049246.14
PB.144.2	chr1	+	3557	5	incomplete-splice_match	PER3	ENST00000377532.7	6279	21	42773	1	-9381	0	3prime_fragment	FALSE	canonical	69	FALSE	B	non_coding	20	AGAAATTGTCCTGCCCTGTG	PB.144.2	69	ENSG00000049246.14
PB.1441.3	chr1	-	1859	7	full-splice_match	GCLM	ENST00000370238.8	4883	7	-231	3255	-205	-1420	alternative_3end5end	FALSE	canonical	34	FALSE	C	non_coding	40	AATGGAAACTTAAATTTTTT	PB.1441.3	34	ENSG00000023909.10
PB.1443.6	chr1	-	1061	10	novel_not_in_catalog	ARHGAP29	novel	2043	11			-10094	-689	at_least_one_novel_splicesite	FALSE	canonical	2	FALSE	C	non_coding	50	AGAAAAAAAGCGAAGGTTGG	PB.1443.6	2	ENSG00000137962.13
PB.1444.1	chr1	+	3622	23	full-splice_match	ABCD3	ENST00000370214.9	3604	23	-185	167	-185	0	alternative_3end5end	FALSE	canonical	46	FALSE	C	non_coding	90	AAAAAAAAAAAAAAAAAACT	PB.1444.1	46	ENSG00000117528.14
PB.1444.2	chr1	+	3599	23	full-splice_match	ABCD3	ENST00000370214.9	3604	23	22	-17	22	14	reference_match	FALSE	canonical	24	FALSE	C	non_coding	25	TAAAGTTTTGCCAAGTGTGG	PB.1444.2	24	ENSG00000117528.14
PB.1445.1	chr1	-	2308	6	full-splice_match	F3	ENST00000334047.12	2298	6	0	-10	0	10	reference_match	FALSE	canonical	14	FALSE	C	non_coding	15	ACTTCTTCTCAATGTTTTCT	PB.1445.1	14	ENSG00000117525.14
PB.1445.2	chr1	-	3150	6	novel_in_catalog	F3	novel	2298	6			-25	-1	intron_retention	FALSE	canonical	99	FALSE	C	non_coding	20	GTACTTATTCTATCTTCCAT	PB.1445.2	99	ENSG00000117525.14
PB.1445.3	chr1	-	2648	7	novel_in_catalog	F3	novel	2298	6			0	-8	combination_of_known_junctions	FALSE	canonical	4	FALSE	C	non_coding	20	TACTGTTGTACTTATTCTAT	PB.1445.3	4	ENSG00000117525.14
PB.1445.4	chr1	-	2153	6	full-splice_match	F3	ENST00000334047.12	2298	6	0	145	0	-8	alternative_3end	FALSE	canonical	101	FALSE	C	non_coding	20	TACTGTTGTACTTATTCTAT	PB.1445.4	101	ENSG00000117525.14
PB.1445.5	chr1	-	1993	5	full-splice_match	F3	ENST00000370207.4	1879	5	-122	8	0	-8	alternative_5end	FALSE	canonical	2	FALSE	C	non_coding	20	TACTGTTGTACTTATTCTAT	PB.1445.5	2	ENSG00000117525.14
PB.1450.1	chr1	-	1076	3	incomplete-splice_match	SLC44A3-AS1	ENST00000634937.1	2100	6	-35	21511	0	558	5prime_fragment	FALSE	canonical	2	FALSE	B	non_coding	25	TATATTATTATTTGCTATTT	PB.1450.1	2	ENSG00000224081.9
PB.1451.2	chr1	+	2175	15	full-splice_match	SLC44A3	ENST00000271227.11	2381	15	12	194	12	0	alternative_3end	FALSE	canonical	16	FALSE	C	non_coding	15	ATTGTCTTTGTCATTATTGT	PB.1451.2	16	ENSG00000143036.17
PB.1451.3	chr1	+	909	6	novel_not_in_catalog	SLC44A3	novel	460	3			-3108	0	at_least_one_novel_splicesite	FALSE	canonical	20	TRUE	C	non_coding	15	ATTGTCTTTGTCATTATTGT	PB.1451.3	20	ENSG00000143036.17
PB.1453.1	chr1	+	932	4	novel_not_in_catalog	AC105942.1	novel	874	3			-979	-4	at_least_one_novel_splicesite	FALSE	canonical	2	TRUE	C	non_coding	20	TTTACTGAGTGTTACTATGT	PB.1453.1	2	ENSG00000235501.6
PB.1453.4	chr1	+	1554	4	full-splice_match	AC105942.1	ENST00000659935.1	1514	4	-42	2	4	-2	reference_match	FALSE	canonical	2	FALSE	C	non_coding	20	TACTGAGTGTTACTATGTGC	PB.1453.4	2	ENSG00000235501.6
PB.1453.5	chr1	+	1588	4	full-splice_match	AC105942.1	ENST00000438509.2	1614	4	25	1	-21	-1	reference_match	FALSE	canonical	8	FALSE	C	non_coding	20	ACTGAGTGTTACTATGTGCT	PB.1453.5	8	ENSG00000235501.6
PB.1453.6	chr1	+	541	3	full-splice_match	AC105942.1	ENST00000659966.1	1418	3	907	-30	702	0	alternative_5end	FALSE	canonical	2	FALSE	C	non_coding	15	CTGAGTGTTACTATGTGCTT	PB.1453.6	2	ENSG00000235501.6
PB.1454.10	chr1	-	618	4	incomplete-splice_match	CNN3	ENST00000370206.9	1991	7	-17	5163	-17	58	5prime_fragment	FALSE	canonical	4	FALSE	C	non_coding	25	TACGTACATGTCTTTAATGG	PB.1454.10	4	ENSG00000117519.16
PB.1454.2	chr1	-	1830	7	full-splice_match	CNN3	ENST00000545882.5	1902	7	62	10	55	-2	alternative_5end	FALSE	canonical	13	FALSE	C	non_coding	35	CATATGAACCACAGGCTGAT	PB.1454.2	13	ENSG00000117519.16
PB.1454.3	chr1	-	3093	5	novel_in_catalog	CNN3	novel	1991	7			-28	-3	intron_retention	FALSE	canonical	2	FALSE	C	non_coding	35	TCATATGAACCACAGGCTGA	PB.1454.3	2	ENSG00000117519.16
PB.1454.9	chr1	-	691	5	incomplete-splice_match	CNN3	ENST00000370206.9	1991	7	-18	4756	-18	465	5prime_fragment	FALSE	canonical	399	FALSE	C	non_coding	55	ATGAAGGAAAATTAAAAGCT	PB.1454.9	399	ENSG00000117519.16
PB.1456.1	chr1	-	1007	4	full-splice_match	ALG14	ENST00000370205.6	9375	4	30	8338	30	-8338	alternative_3end	FALSE	canonical	47	FALSE	C	non_coding	25	AATATTTCCTGTCCTACAGC	PB.1456.1	47	ENSG00000172339.10
PB.1456.2	chr1	-	1055	5	novel_in_catalog	ALG14	novel	9375	4			34	-8406	combination_of_known_splicesites	FALSE	canonical	2	FALSE	C	non_coding	15	AAATTTTCTTCTGGCTGTTT	PB.1456.2	2	ENSG00000172339.10
PB.1458.10	chr1	+	1119	4	novel_in_catalog	RWDD3	novel	1294	5			2	0	combination_of_known_junctions	FALSE	canonical	8	FALSE	C	non_coding	40	AAAAAAGATTTGTTTTCATG	PB.1458.10	8	ENSG00000122481.17
PB.1458.11	chr1	+	1063	3	full-splice_match	RWDD3	ENST00000263893.10	1078	3	9	6	-1	0	reference_match	FALSE	canonical	4	FALSE	C	non_coding	40	AAAAAAGATTTGTTTTCATG	PB.1458.11	4	ENSG00000122481.17
PB.1458.12	chr1	+	1287	5	full-splice_match	RWDD3	ENST00000495272.5	1294	5	6	1	2	-1	reference_match	FALSE	canonical	4	FALSE	C	non_coding	40	TAAAAAAGATTTGTTTTCAT	PB.1458.12	4	ENSG00000122481.17
PB.1458.2	chr1	+	693	3	novel_in_catalog	RWDD3	novel	1180	4			-52	-415	combination_of_known_splicesites	FALSE	canonical	3	FALSE	C	non_coding	50	AAAAGGAATTTGAAACTGCA	PB.1458.2	3	ENSG00000122481.17
PB.1458.3	chr1	+	1077	3	novel_in_catalog	RWDD3	novel	1294	5			-21	0	combination_of_known_splicesites	FALSE	canonical	3	FALSE	C	non_coding	40	AAAAAAGATTTGTTTTCATG	PB.1458.3	3	ENSG00000122481.17
PB.1458.4	chr1	+	3131	2	incomplete-splice_match	RWDD3	ENST00000263893.10	1078	3	-19	6	-18	0	intron_retention	FALSE	canonical	6	FALSE	C	non_coding	40	AAAAAAGATTTGTTTTCATG	PB.1458.4	6	ENSG00000122481.17
PB.1458.5	chr1	+	3026	3	novel_in_catalog	RWDD3	novel	1294	5			-11	0	intron_retention	FALSE	canonical	4	FALSE	C	non_coding	40	AAAAAAGATTTGTTTTCATG	PB.1458.5	4	ENSG00000122481.17
PB.1458.7	chr1	+	686	3	novel_in_catalog	RWDD3	novel	1180	4			-3	-1	combination_of_known_splicesites	FALSE	canonical	8	FALSE	C	non_coding	40	TAAAAAAGATTTGTTTTCAT	PB.1458.7	8	ENSG00000122481.17
PB.1458.8	chr1	+	571	2	full-splice_match	RWDD3	ENST00000473397.1	513	2	-61	3	-3	0	alternative_5end	FALSE	canonical	2	FALSE	C	non_coding	40	AAAAAAGATTTGTTTTCATG	PB.1458.8	2	ENSG00000122481.17
PB.1458.9	chr1	+	1172	4	full-splice_match	RWDD3	ENST00000370202.5	1180	4	0	8	0	0	reference_match	FALSE	canonical	17	FALSE	C	non_coding	40	AAAAAAGATTTGTTTTCATG	PB.1458.9	17	ENSG00000122481.17
PB.146.1	chr1	+	1176	7	full-splice_match	PARK7	ENST00000338639.10	1127	7	-50	1	-2	-1	reference_match	FALSE	canonical	3	FALSE	C	non_coding	5	GGCTGGGTGTGGTGGCTCAT	PB.146.1	3	ENSG00000116288.13
PB.146.2	chr1	+	999	7	full-splice_match	PARK7	ENST00000338639.10	1127	7	-35	163	13	60	alternative_3end	FALSE	canonical	1164	FALSE	C	non_coding	20	ATTTGCAGCTCTTAACTGTC	PB.146.2
30303_051739/61079565/ccs, m64179e_230303_051739/65866042/ccs, m64179e_230303_051739/69533788/ccs, m64179e_230303_051739/72156043/ccs, m64179e_230303_051739/79628677/ccs, m64179e_230303_051739/82117095/ccs, m64179e_230303_051739/86247622/ccs, m64179e_230303_051739/101058896/ccs, m64179e_230303_051739/102631634/ccs, m64179e_230303_051739/108660224/ccs, m64179e_230303_051739/111544217/ccs, m64179e_…	1164	ENSG00000116288.13
PB.146.3	chr1	+	941	7	full-splice_match	PARK7	ENST00000493678.5	1088	7	-16	163	13	60	alternative_3end	FALSE	canonical	574	FALSE	C	non_coding	20	ATTTGCAGCTCTTAACTGTC	PB.146.3	574	ENSG00000116288.13
PB.146.4	chr1	+	767	6	novel_in_catalog	PARK7	novel	1088	7			-6	-1	combination_of_known_splicesites	FALSE	canonical	8	FALSE	C	non_coding	10	TACTGATTGTTTCTTGTTTT	PB.146.4	8	ENSG00000116288.13
PB.146.5	chr1	+	772	5	novel_in_catalog	PARK7	novel	1127	7			0	-1	combination_of_known_splicesites	FALSE	canonical	2	FALSE	C	non_coding	10	TACTGATTGTTTCTTGTTTT	PB.146.5	2	ENSG00000116288.13
PB.1460.1	chr1	+	3066	14	full-splice_match	PTBP2	ENST00000609116.5	12014	14	1	8947	1	-2	alternative_3end	TRUE	canonical	70	FALSE	C	non_coding	20	AAGTTGGGAGGTTTGATGGT	PB.1460.1	70	ENSG00000117569.18
PB.1460.2	chr1	+	3070	14	full-splice_match	PTBP2	ENST00000370198.5	3054	14	-22	6	-4	-6	reference_match	FALSE	canonical	9	FALSE	C	non_coding	35	AACAAAGTTGGGAGGTTTGA	PB.1460.2	9	ENSG00000117569.18
PB.1460.20	chr1	+	2418	5	incomplete-splice_match	PTBP2	ENST00000476783.5	779	6	19235	-1344	-2382	-2	3prime_fragment	FALSE	canonical	2	FALSE	C	non_coding	20	AAGTTGGGAGGTTTGATGGT	PB.1460.20	2	ENSG00000117569.18
PB.1460.3	chr1	+	2838	14	full-splice_match	PTBP2	ENST00000426398.2	3027	14	-34	223	-4	-223	alternative_3end	TRUE	canonical	3	FALSE	C	non_coding	40	AAATTAATTTGAACAGTTCT	PB.1460.3	3	ENSG00000117569.18
PB.1460.5	chr1	+	3018	13	novel_in_catalog	PTBP2	novel	3027	14			-1	-6	combination_of_known_junctions	FALSE	canonical	3	FALSE	C	non_coding	35	AACAAAGTTGGGAGGTTTGA	PB.1460.5	3	ENSG00000117569.18
PB.1464.1	chr1	-	4393	23	full-splice_match	DPYD	ENST00000370192.7	4412	23	16	3	-10	-3	reference_match	TRUE	canonical	18	FALSE	C	non_coding	20	AAATATGGTCTTTTGCTGCC	PB.1464.1	18	ENSG00000188641.13
PB.1464.2	chr1	-	4498	24	novel_not_in_catalog	DPYD	novel	4412	23			-3	-4	at_least_one_novel_splicesite	FALSE	canonical	2	TRUE	C	non_coding	20	TAAATATGGTCTTTTGCTGC	PB.1464.2	2	ENSG00000188641.13
PB.1464.23	chr1	-	1327	11	incomplete-splice_match	DPYD	ENST00000370192.7	4412	23	23	496107	-3	117357	5prime_fragment	FALSE	canonical	2	FALSE	C	non_coding	55	GAAAATGGAATGAAGATGAA	PB.1464.23	2	ENSG00000188641.13
PB.1464.29	chr1	-	1736	6	full-splice_match	DPYD	ENST00000306031.5	1779	6	42	1	-10	-1	reference_match	FALSE	canonical	4	FALSE	C	non_coding	25	AGAAAAGCTTTTTGTCCTTT	PB.1464.29	4	ENSG00000188641.13
PB.1464.30	chr1	-	1702	5	novel_not_in_catalog	DPYD	novel	799	6			0	-11433	at_least_one_novel_splicesite	FALSE	canonical	11	TRUE	C	non_coding	35	ACAAAATAGTCTGACTTTTT	PB.1464.30	11	ENSG00000188641.13
PB.147.1	chr1	-	3214	3	novel_in_catalog	ERRFI1	novel	3097	4			0	7	intron_retention	FALSE	canonical	43	FALSE	C	non_coding	30	AGTAATGTTTCTTGCCTAAA	PB.147.1	43	ENSG00000116285.13
PB.147.2	chr1	-	3096	4	full-splice_match	ERRFI1	ENST00000377482.10	3097	4	0	1	0	-1	reference_match	FALSE	canonical	35	FALSE	C	non_coding	30	ATACCATTAGTAATGTTTCT	PB.147.2	35	ENSG00000116285.13
PB.147.3	chr1	-	3018	3	full-splice_match	ERRFI1	ENST00000469499.5	995	3	-13	-2010	0	-2	alternative_3end	FALSE	canonical	4	FALSE	C	non_coding	30	GATACCATTAGTAATGTTTC	PB.147.3	4	ENSG00000116285.13
PB.147.4	chr1	-	2613	4	full-splice_match	ERRFI1	ENST00000377482.10	3097	4	0	484	0	-484	alternative_3end	FALSE	canonical	4	FALSE	C	non_coding	20	TATTCAGTATTTCCTGGGGA	PB.147.4	4	ENSG00000116285.13
PB.147.5	chr1	-	1549	4	full-splice_match	ERRFI1	ENST00000377482.10	3097	4	-2	1550	-2	150	alternative_3end	FALSE	canonical	3	FALSE	C	non_coding	55	AAAAACAAAAATGGATCTGG	PB.147.5	3	ENSG00000116285.13
PB.147.6	chr1	-	1440	4	full-splice_match	ERRFI1	ENST00000377482.10	3097	4	0	1657	0	43	alternative_3end	FALSE	canonical	2	FALSE	C	non_coding	50	AAATATGAAAAATTTTTTAG	PB.147.6	2	ENSG00000116285.13
PB.148.2	chr1	+	2403	8	novel_in_catalog	SLC45A1	novel	2784	9			282	2	combination_of_known_splicesites	FALSE	canonical	6	FALSE	C	non_coding	25	AAAGCCTATGGTTTCTAGGC	PB.148.2	6	ENSG00000162426.14
PB.148.3	chr1	+	2497	9	full-splice_match	SLC45A1	ENST00000471889.5	2784	9	288	-1	288	1	alternative_5end	FALSE	canonical	33	FALSE	C	non_coding	15	ATGGTTTCTAGGCATTGCTC	PB.148.3	33	ENSG00000162426.14
PB.149.3	chr1	-	4235	13	full-splice_match	RERE	ENST00000476556.5	4598	13	-62	425	-62	-425	alternative_3end5end	TRUE	canonical	4	FALSE	C	non_coding	35	ATAAACTACTATTGTGATCT	PB.149.3	4	ENSG00000142599.19
PB.1497.2	chr1	+	1732	9	full-splice_match	SNX7	ENST00000306121.8	1736	9	2	2	2	0	reference_match	FALSE	canonical	60	FALSE	C	non_coding	20	AAGTGGTTGGCTGCAGTGTA	PB.1497.2	60	ENSG00000162627.17
PB.1497.3	chr1	+	2033	10	novel_not_in_catalog	SNX7	novel	1736	9			40	0	at_least_one_novel_splicesite	FALSE	canonical	2	TRUE	C	non_coding	20	AAGTGGTTGGCTGCAGTGTA	PB.1497.3	2	ENSG00000162627.17
PB.1497.4	chr1	+	710	5	incomplete-splice_match	SNX7	ENST00000306121.8	1736	9	130	64793	-11	4130	5prime_fragment	FALSE	canonical	3	FALSE	C	non_coding	50	AAGAAAGGGGTAAGTAGAAT	PB.1497.4	3	ENSG00000162627.17
PB.1497.5	chr1	+	1362	7	incomplete-splice_match	SNX7	ENST00000306121.8	1736	9	29352	2	28850	0	3prime_fragment	FALSE	canonical	3	FALSE	C	non_coding	20	AAGTGGTTGGCTGCAGTGTA	PB.1497.5	3	ENSG00000162627.17
PB.15.1	chr1	+	628	2	full-splice_match	ISG15	ENST00000649529.1	637	2	0	9	0	-9	reference_match	FALSE	canonical	304	FALSE	A	non_coding	35	AAAGAGAAATGGCCGCCTCT	PB.15.1	304	ENSG00000187608.10
PB.1503.1	chr1	+	2428	8	full-splice_match	PALMD	ENST00000263174.9	2334	8	-240	146	-240	21	alternative_3end5end	FALSE	canonical	12	FALSE	C	non_coding	30	ATTAACTGGCATTGTAATTT	PB.1503.1	12	ENSG00000099260.11
PB.1504.1	chr1	+	1025	5	incomplete-splice_match	AGL	ENST00000361915.8	7091	34	-273	59466	-273	-12043	5prime_fragment	FALSE	canonical	22	FALSE	B	non_coding	20	TATTTGTATTACTGATGTTG	PB.1504.1	22	ENSG00000162688.17
PB.1506.1	chr1	+	2683	8	full-splice_match	SLC35A3	ENST00000533028.8	14321	8	10	11628	0	-8	alternative_3end	TRUE	canonical	15	FALSE	C	non_coding	95	AAAAAAAAGAAAAAAAAAAA	PB.1506.1	15	ENSG00000117620.15
PB.1506.2	chr1	+	2777	9	full-splice_match	SLC35A3	ENST00000427993.7	2062	9	32	-747	-2	-8	alternative_3end	FALSE	canonical	2	FALSE	C	non_coding	95	AAAAAAAAGAAAAAAAAAAA	PB.1506.2	2	ENSG00000117620.15
PB.1506.3	chr1	+	2223	9	full-splice_match	SLC35A3	ENST00000427993.7	2062	9	32	-193	-2	-1	alternative_3end	FALSE	canonical	2	FALSE	C	non_coding	30	TGATCTGTAAAAACTTCTTT	PB.1506.3	2	ENSG00000117620.15
PB.1506.4	chr1	+	2120	8	full-splice_match	SLC35A3	ENST00000533028.8	14321	8	17	12184	0	-3	alternative_3end	FALSE	canonical	4	FALSE	C	non_coding	35	ATTGATCTGTAAAAACTTCT	PB.1506.4	4	ENSG00000117620.15
PB.1510.1	chr1	+	2638	12	full-splice_match	MFSD14A	ENST00000370152.8	2779	12	0	141	0	-141	alternative_3end	FALSE	canonical	11	FALSE	C	non_coding	15	ACACTGTTTTCATCTTGTGT	PB.1510.1	11	ENSG00000156875.14
PB.1510.4	chr1	+	2772	12	full-splice_match	MFSD14A	ENST00000370152.8	2779	12	1	6	1	-6	reference_match	FALSE	canonical	35	FALSE	C	non_coding	40	AAAAAAGTCTTGATCTGTGA	PB.1510.4	35	ENSG00000156875.14
PB.1510.5	chr1	+	1871	12	full-splice_match	MFSD14A	ENST00000370152.8	2779	12	3	905	3	-905	alternative_3end	FALSE	canonical	2	FALSE	C	non_coding	55	AATTAAAAACTATATATGTA	PB.1510.5	2	ENSG00000156875.14
PB.1510.7	chr1	+	1931	6	incomplete-splice_match	MFSD14A	ENST00000370152.8	2779	12	30377	6	9801	-6	3prime_fragment	FALSE	canonical	3	FALSE	C	non_coding	40	AAAAAAGTCTTGATCTGTGA	PB.1510.7	3	ENSG00000156875.14
PB.1512.1	chr1	+	3148	11	full-splice_match	TRMT13	ENST00000370141.7	3130	11	-23	5	-10	-5	reference_match	FALSE	canonical	12	FALSE	C	non_coding	30	AGGCATAATCTCATTTATGT	PB.1512.1	12	ENSG00000122435.10
PB.1512.2	chr1	+	3100	11	novel_in_catalog	TRMT13	novel	3130	11			-7	-8	intron_retention	FALSE	canonical	2	FALSE	C	non_coding	40	AACAGGCATAATCTCATTTA	PB.1512.2	2	ENSG00000122435.10
PB.1512.3	chr1	+	1577	8	full-splice_match	TRMT13	ENST00000482437.5	1582	8	-20	25	-5	-25	reference_match	FALSE	canonical	3	FALSE	C	non_coding	75	AAAAAGAAAAAAATAAATGT	PB.1512.3	3	ENSG00000122435.10
PB.1512.7	chr1	+	3259	10	novel_not_in_catalog	TRMT13	novel	3130	11			1	-8	intron_retention	FALSE	canonical	2	TRUE	C	non_coding	40	AACAGGCATAATCTCATTTA	PB.1512.7	2	ENSG00000122435.10
PB.1512.8	chr1	+	1644	10	novel_not_in_catalog	TRMT13	novel	3130	11			4	2786	at_least_one_novel_splicesite	FALSE	canonical	2	FALSE	C	non_coding	15	CAGTGAGGCCTGCTTTCCAG	PB.1512.8	2	ENSG00000122435.10
PB.1516.2	chr1	-	3803	11	full-splice_match	DBT	ENST00000370132.8	10799	11	1	6995	1	-6995	alternative_3end	FALSE	canonical	4	FALSE	C	non_coding	25	AAATGGCTGCATAGGCTGGG	PB.1516.2	4	ENSG00000137992.14
PB.1518.2	chr1	-	2671	3	full-splice_match	RTCA-AS1	ENST00000665523.1	3637	3	-3	969	-3	-27	alternative_3end	FALSE	canonical	4	FALSE	C	non_coding	75	AAAAAAAAAGAGGATGAAAA	PB.1518.2	4	ENSG00000224616.3
PB.1518.3	chr1	-	2654	3	full-splice_match	RTCA-AS1	ENST00000666916.1	2663	3	-21	30	-3	-30	reference_match	FALSE	canonical	2	FALSE	C	non_coding	65	ATTAAAAAAAAAGAGGATGA	PB.1518.3	2	ENSG00000224616.3
PB.1518.4	chr1	-	1732	3	full-splice_match	RTCA-AS1	ENST00000665523.1	3637	3	36	1869	4	277	alternative_3end	FALSE	canonical	4	FALSE	C	non_coding	25	AGAAGAAGCCTCGCCTTTTT	PB.1518.4	4	ENSG00000224616.3
PB.1518.5	chr1	-	1070	3	full-splice_match	RTCA-AS1	ENST00000665523.1	3637	3	27	2540	-5	-394	alternative_3end	FALSE	canonical	4	FALSE	C	non_coding	35	GTTCAAGAGCAGAGAACTGG	PB.1518.5	4	ENSG00000224616.3
PB.1518.6	chr1	-	701	3	full-splice_match	RTCA-AS1	ENST00000665523.1	3637	3	25	2911	-7	-765	alternative_3end	FALSE	canonical	9	FALSE	C	non_coding	45	AAAGAGAGGAATTTTACAGC	PB.1518.6	9	ENSG00000224616.3
PB.1518.7	chr1	-	781	2	full-splice_match	RTCA-AS1	ENST00000670421.1	7681	2	0	6900	0	-1245	alternative_3end	FALSE	canonical	7	FALSE	C	non_coding	25	TTACAGCTTCCTGTGTTAAA	PB.1518.7	7	ENSG00000224616.3
PB.1518.8	chr1	-	273	2	full-splice_match	RTCA-AS1	ENST00000670421.1	7681	2	-25	7433	5	-1778	alternative_3end	FALSE	canonical	2	FALSE	C	non_coding	0	CTTGCGGTGTGCGTGTTTGT	PB.1518.8	2	ENSG00000224616.3
PB.1519.1	chr1	+	1654	11	novel_in_catalog	RTCA	novel	2535	11			-36	3	combination_of_known_junctions	FALSE	canonical	9	FALSE	C	non_coding	30	AAATACATTTTTCTTTTTTA	PB.1519.1	9	ENSG00000137996.12
PB.1519.2	chr1	+	2571	11	novel_not_in_catalog	RTCA	novel	2535	11			-22	-1	at_least_one_novel_splicesite	FALSE	canonical	8	FALSE	C	non_coding	15	ATGTGCTTTCATTATTCTCT	PB.1519.2	8	ENSG00000137996.12
PB.1519.3	chr1	+	2523	11	full-splice_match	RTCA	ENST00000370128.8	2535	11	9	3	0	-3	reference_match	FALSE	canonical	14	FALSE	C	non_coding	20	GAATGTGCTTTCATTATTCT	PB.1519.3	14	ENSG00000137996.12
PB.1519.4	chr1	+	1527	11	full-splice_match	RTCA	ENST00000370128.8	2535	11	9	999	0	-1	alternative_3end	FALSE	canonical	37	FALSE	C	non_coding	35	AAGTAAATACATTTTTCTTT	PB.1519.4	37	ENSG00000137996.12
PB.1519.5	chr1	+	1542	11	novel_not_in_catalog	RTCA	novel	2535	11			0	-1	at_least_one_novel_splicesite	FALSE	canonical	5	FALSE	C	non_coding	35	AAGTAAATACATTTTTCTTT	PB.1519.5	5	ENSG00000137996.12
PB.1519.6	chr1	+	1561	12	full-splice_match	RTCA	ENST00000260563.4	1534	12	-25	-2	8	2	reference_match	FALSE	canonical	3	FALSE	C	non_coding	25	TAAATACATTTTTCTTTTTT	PB.1519.6	3	ENSG00000137996.12
PB.1519.7	chr1	+	1323	10	incomplete-splice_match	RTCA	ENST00000370128.8	2535	11	316	999	234	-1	3prime_fragment	FALSE	canonical	3	FALSE	C	non_coding	35	AAGTAAATACATTTTTCTTT	PB.1519.7	3	ENSG00000137996.12
PB.1523.1	chr1	+	1360	2	novel_not_in_catalog	AC099670.3	novel	1414	3			-5457	67	at_least_one_novel_splicesite	FALSE	canonical	2	TRUE	B	non_coding	40	GATAACTGGCATTATATTAA	PB.1523.1	2	ENSG00000285525.1
PB.1523.2	chr1	+	1278	3	novel_not_in_catalog	AC099670.3	novel	1414	3			-5457	70	at_least_one_novel_splicesite	FALSE	canonical	2	TRUE	B	non_coding	35	AACTGGCATTATATTAAGTC	PB.1523.2	2	ENSG00000285525.1
PB.1524.1	chr1	+	3099	9	full-splice_match	VCAM1	ENST00000294728.7	3101	9	0	2	0	-2	reference_match	FALSE	canonical	88	FALSE	C	non_coding	25	AATGGTTGTATGTTTATTTA	PB.1524.1	88	ENSG00000162692.12
PB.1525.1	chr1	+	442	1	full-splice_match	AC104506.1	ENST00000609247.1	429	1	-14	1	-14	-1	mono-exon	FALSE		5		A	non_coding	30	ACTACGTTTAACAGCCTTTA	PB.1525.1	5	ENSG00000273204.1
PB.1526.1	chr1	-	2878	5	novel_not_in_catalog	EXTL2	novel	2835	5			-4	-3	at_least_one_novel_splicesite	FALSE	canonical	27	TRUE	C	non_coding	35	TAACTAAGCAGACTCATGTT	PB.1526.1	27	ENSG00000162694.14
PB.1526.2	chr1	-	2839	5	full-splice_match	EXTL2	ENST00000370114.8	2825	5	-16	2	-16	-2	reference_match	FALSE	canonical	3	FALSE	C	non_coding	15	CATCCATGTGTTCTGTGTTA	PB.1526.2	3	ENSG00000162694.14
PB.1531.1	chr1	-	1701	7	novel_in_catalog	DPH5	novel	1768	8			-9	-3	combination_of_known_junctions	FALSE	canonical	5	FALSE	C	non_coding	35	AAATATGTTTATAATTTTCT	PB.1531.1	5	ENSG00000117543.21
PB.1531.2	chr1	-	1773	8	full-splice_match	DPH5	ENST00000370109.8	1768	8	-9	4	-6	-4	reference_match	FALSE	canonical	7	FALSE	C	non_coding	40	AAAATATGTTTATAATTTTC	PB.1531.2	7	ENSG00000117543.21
PB.1531.3	chr1	-	1369	8	full-splice_match	DPH5	ENST00000488176.1	1034	8	-39	-296	9	1	alternative_3end	FALSE	canonical	16	FALSE	C	non_coding	10	CCAGTCTCGGGTATTTCTTC	PB.1531.3	16	ENSG00000117543.21
PB.1531.4	chr1	-	1336	8	full-splice_match	DPH5	ENST00000370109.8	1768	8	-9	441	-6	0	alternative_3end	FALSE	canonical	35	FALSE	C	non_coding	15	ACCCAGTCTCGGGTATTTCT	PB.1531.4	35	ENSG00000117543.21
PB.1531.5	chr1	-	1163	7	novel_in_catalog	DPH5	novel	1768	8			-6	0	combination_of_known_splicesites	FALSE	canonical	2	FALSE	C	non_coding	15	ACCCAGTCTCGGGTATTTCT	PB.1531.5	2	ENSG00000117543.21
PB.1531.6	chr1	-	1115	6	novel_in_catalog	DPH5	novel	1047	7			13	0	combination_of_known_splicesites	FALSE	canonical	2	FALSE	C	non_coding	15	ACCCAGTCTCGGGTATTTCT	PB.1531.6	2	ENSG00000117543.21
PB.1531.7	chr1	-	1192	7	full-splice_match	DPH5	ENST00000464270.5	1047	7	13	-158	13	-1	alternative_3end	FALSE	canonical	3	FALSE	C	non_coding	15	TACCCAGTCTCGGGTATTTC	PB.1531.7	3	ENSG00000117543.21
PB.1532.2	chr1	+	1204	5	full-splice_match	AC093157.1	ENST00000446527.5	1045	5	-62	-97	0	0	alternative_3end5end	FALSE	canonical	3	FALSE	C	non_coding	20	CTTTAACTGTTTTTCTTACA	PB.1532.2	3	ENSG00000233184.7
PB.1532.3	chr1	+	584	2	full-splice_match	AC093157.1	ENST00000654574.1	619	2	31	4	1	0	reference_match	FALSE	canonical	28	FALSE	C	non_coding	30	AAAATTCCTTTAACTGTTTT	PB.1532.3	28	ENSG00000233184.7
PB.1533.2	chr1	-	1614	2	full-splice_match	AL109741.1	ENST00000432195.1	403	2	-88	-1123	-88	1123	alternative_3end5end	FALSE	canonical	3	FALSE	C	non_coding	40	AAAAACCTTTCAGATTGTTA	PB.1533.2	3	ENSG00000225938.1
PB.1534.1	chr1	+	2785	2	full-splice_match	S1PR1	ENST00000475821.2	825	2	-83	-1877	-83	24	alternative_3end5end	FALSE	canonical	7	FALSE	C	non_coding	30	AAACCGAGAGATGTCTTGTT	PB.1534.1	7	ENSG00000170989.9
PB.1534.2	chr1	+	2895	2	full-splice_match	S1PR1	ENST00000475821.2	825	2	-70	-2000	-70	1	alternative_3end5end	FALSE	canonical	93	FALSE	C	non_coding	20	CCCTTTGTGAAGAGCATTCT	PB.1534.2	93	ENSG00000170989.9
PB.1534.3	chr1	+	2893	2	full-splice_match	S1PR1	ENST00000305352.6	2909	2	11	5	0	-5	reference_match	FALSE	canonical	107	FALSE	C	non_coding	35	AAAGATCCCTTTGTGAAGAG	PB.1534.3	107	ENSG00000170989.9
PB.1534.4	chr1	+	485	2	novel_in_catalog	S1PR1	novel	1971	3			0	793	combination_of_known_splicesites	FALSE	canonical	2	FALSE	C	non_coding	20	AATCTTTTCGCTACTTTCAG	PB.1534.4	2	ENSG00000170989.9
PB.1534.5	chr1	+	2745	2	full-splice_match	S1PR1	ENST00000305352.6	2909	2	21	143	10	3	alternative_3end	FALSE	canonical	12	FALSE	C	non_coding	25	AGTATGGTTTTCAGTGCAAT	PB.1534.5	12	ENSG00000170989.9
PB.1534.6	chr1	+	453	3	full-splice_match	S1PR1	ENST00000561748.2	1971	3	116	1402	116	793	alternative_3end5end	FALSE	canonical	2	FALSE	C	non_coding	20	AATCTTTTCGCTACTTTCAG	PB.1534.6	2	ENSG00000170989.9
PB.1534.7	chr1	+	1843	3	novel_not_in_catalog	S1PR1	novel	1971	3			116	792	at_least_one_novel_splicesite	FALSE	canonical	2	TRUE	C	non_coding	20	TAATCTTTTCGCTACTTTCA	PB.1534.7	2	ENSG00000170989.9
PB.1534.8	chr1	+	3571	2	full-splice_match	S1PR1	ENST00000305352.6	2909	2	131	-793	120	793	alternative_3end5end	FALSE	canonical	2	FALSE	C	non_coding	20	AATCTTTTCGCTACTTTCAG	PB.1534.8	2	ENSG00000170989.9
PB.1537.10	chr1	-	725	11	incomplete-splice_match	COL11A1	ENST00000635193.1	5289	64	69291	37307	762	-36841	internal_fragment	FALSE	canonical	2	FALSE	C	non_coding	35	AGAGAAAGGGGAAGCTGGTC	PB.1537.10	2	ENSG00000060718.22
PB.1537.14	chr1	-	2811	30	incomplete-splice_match	COL11A1	ENST00000370096.9	7311	67	28	111167	2	13374	5prime_fragment	FALSE	canonical	2	FALSE	C	non_coding	45	AGAAAAGGTTGGTAAATGAC	PB.1537.14	2	ENSG00000060718.22
PB.1537.20	chr1	-	1551	8	incomplete-splice_match	COL11A1	ENST00000647280.1	2858	25	28	21492	2	8149	5prime_fragment	FALSE	canonical	3	FALSE	C	non_coding	45	AGAAACAAGCGTAAGTTGAT	PB.1537.20	3	ENSG00000060718.22
PB.1537.25	chr1	-	1167	6	incomplete-splice_match	COL11A1	ENST00000647280.1	2858	25	71	24959	28	4682	5prime_fragment	FALSE	canonical	4	FALSE	C	non_coding	50	GAGGTAAAAACAAAGCAGTG	PB.1537.25	4	ENSG00000060718.22
PB.1537.36	chr1	-	508	2	incomplete-splice_match	COL11A1	ENST00000427239.5	1709	15	-344	74442	0	-52014	5prime_fragment	FALSE	canonical	3	FALSE	C	non_coding	45	AAAAACAACGGGATTTTGCA	PB.1537.36	3	ENSG00000060718.22
PB.1537.4	chr1	-	6021	67	full-splice_match	COL11A1	ENST00000370096.9	7311	67	28	1262	2	-18	alternative_3end	FALSE	canonical	51	FALSE	C	non_coding	85	AAAACAAAAAAAGAAAAATA	PB.1537.4	51	ENSG00000060718.22
PB.1537.8	chr1	-	1759	15	novel_not_in_catalog	COL11A1	novel	5289	64			-27613	-18	at_least_one_novel_splicesite	FALSE	canonical	2	TRUE	C	non_coding	85	AAAACAAAAAAAGAAAAATA	PB.1537.8	2	ENSG00000060718.22
PB.1539.15	chr1	+	1870	15	full-splice_match	RNPC3	ENST00000423855.7	2144	15	267	7	209	-7	alternative_5end	FALSE	canonical	5	FALSE	C	non_coding	40	AATAAAATAGTGTTTGTATT	PB.1539.15	5	ENSG00000185946.16
PB.1539.16	chr1	+	1114	9	incomplete-splice_match	RNPC3	ENST00000533099.5	3641	16	270	11698	212	1939	internal_fragment	FALSE	canonical	13	FALSE	C	non_coding	55	AAAAGGAACAAAATTGTGAG	PB.1539.16	13	ENSG00000185946.16
PB.1539.18	chr1	+	1259	2	incomplete-splice_match	RNPC3	ENST00000533834.1	3658	6	13471	14	-865	-14	3prime_fragment	FALSE	canonical	3	FALSE	C	non_coding	80	AAAAAAAAAAAAAATCTACA	PB.1539.18	3	ENSG00000185946.16
PB.1539.3	chr1	+	1248	10	incomplete-splice_match	RNPC3	ENST00000533099.5	3641	16	0	11698	0	1939	5prime_fragment	FALSE	canonical	4	FALSE	C	non_coding	55	AAAAGGAACAAAATTGTGAG	PB.1539.3	4	ENSG00000185946.16
PB.1539.4	chr1	+	1141	10	novel_in_catalog	RNPC3	novel	3641	16			0	1939	combination_of_known_junctions	FALSE	canonical	5	FALSE	C	non_coding	55	AAAAGGAACAAAATTGTGAG	PB.1539.4	5	ENSG00000185946.16
PB.1539.6	chr1	+	1965	16	novel_in_catalog	RNPC3	novel	3641	16			0	-7	combination_of_known_junctions	FALSE	canonical	6	FALSE	C	non_coding	40	AATAAAATAGTGTTTGTATT	PB.1539.6	6	ENSG00000185946.16
PB.1542.1	chr1	+	755	6	incomplete-splice_match	AMY2B	ENST00000610648.1	1736	11	3222	5	-993	-4	3prime_fragment	FALSE	canonical	5	FALSE	A	non_coding	45	AAAACAATAGCCAAGTGTGT	PB.1542.1	5	ENSG00000240038.6
PB.1543.1	chr1	+	2461	1	full-splice_match	PRMT6	ENST00000370078.2	2621	1	-93	253	-93	-253	mono-exon	FALSE		27		C	non_coding	25	AAAAAGTCTTGTGTGCTGTG	PB.1543.1	27	ENSG00000198890.9
PB.1543.2	chr1	+	2593	1	full-splice_match	PRMT6	ENST00000370078.2	2621	1	26	2	26	-2	mono-exon	FALSE		72		C	non_coding	25	AATTTGCTAAACTTTGGTTG	PB.1543.2	72	ENSG00000198890.9
PB.1545.4	chr1	+	2951	6	novel_in_catalog	NTNG1	novel	4628	7			2	0	combination_of_known_junctions	FALSE	canonical	3	FALSE	B	non_coding	35	AAACGATTTCAGGAATTTGT	PB.1545.4	3	ENSG00000162631.18
PB.1546.1	chr1	-	3422	10	full-splice_match	SLC25A24	ENST00000565488.6	4249	10	43	784	19	-4	alternative_3end	TRUE	canonical	35	FALSE	C	non_coding	30	AAAATTACTTGTTTTCCAGT	PB.1546.1	35	ENSG00000085491.17
PB.1546.3	chr1	-	517	2	incomplete-splice_match	SLC25A24	ENST00000648874.1	3533	11	-39	50972	-15	12652	5prime_fragment	FALSE	canonical	19	FALSE	C	non_coding	40	AAAAATAATGATGGTGTGTC	PB.1546.3	19	ENSG00000085491.17
PB.1546.4	chr1	-	943	1	full-splice_match	SLC25A24	ENST00000569674.1	2357	1	534	880	4	-880	mono-exon	FALSE		2		C	non_coding	25	ACCTGCGACTGAGCAATTTC	PB.1546.4	2	ENSG00000085491.17
PB.1547.1	chr1	+	1100	1	full-splice_match	AL359258.2	ENST00000564063.1	1566	1	465	1	465	-1	mono-exon	FALSE		2		A	non_coding	25	ATTTATCTTTTTATATTACT	PB.1547.1	2	ENSG00000260879.1
PB.1548.1	chr1	-	1706	2	full-splice_match	AL359258.1	ENST00000438965.1	2481	2	783	-8	783	8	alternative_5end	FALSE	canonical	3	FALSE	A	non_coding	30	ACCCTATTCAGTTCTCTAAA	PB.1548.1	3	ENSG00000238122.1
PB.1551.1	chr1	+	1501	2	full-splice_match	AL390038.1	ENST00000419814.1	2481	2	779	201	779	-201	alternative_3end5end	FALSE	canonical	2	FALSE	A	non_coding	30	ACCAGGATTTTAGAATGTTG	PB.1551.1	2	ENSG00000224698.1
PB.1554.1	chr1	-	1531	7	novel_in_catalog	HENMT1	novel	1874	8			-104	-2	combination_of_known_splicesites	FALSE	canonical	12	FALSE	C	non_coding	30	AATTTTGAACTTACCTATTT	PB.1554.1	12	ENSG00000162639.16
PB.1554.2	chr1	-	1803	8	full-splice_match	HENMT1	ENST00000370032.9	1874	8	68	3	68	-3	alternative_5end	FALSE	canonical	32	FALSE	C	non_coding	30	TAATTTTGAACTTACCTATT	PB.1554.2	32	ENSG00000162639.16
PB.1554.3	chr1	-	1641	8	full-splice_match	HENMT1	ENST00000651461.1	1662	8	18	3	-11	-3	reference_match	FALSE	canonical	37	FALSE	C	non_coding	30	TAATTTTGAACTTACCTATT	PB.1554.3	37	ENSG00000162639.16
PB.1554.4	chr1	-	1562	7	novel_in_catalog	HENMT1	novel	1696	8			-2	-3	combination_of_known_junctions	FALSE	canonical	6	FALSE	C	non_coding	30	TAATTTTGAACTTACCTATT	PB.1554.4	6	ENSG00000162639.16
PB.1555.13	chr1	+	1423	6	full-splice_match	PRPF38B	ENST00000370025.9	4831	6	13	3395	-1	148	alternative_3end	FALSE	canonical	94	FALSE	C	non_coding	50	AAGAGAAAGGTCCAAGGAAC	PB.1555.13	94	ENSG00000134186.12
PB.1555.14	chr1	+	1431	7	full-splice_match	PRPF38B	ENST00000370021.1	3728	7	-14	2311	0	107	alternative_3end	FALSE	canonical	3	FALSE	C	non_coding	55	AAGGAAAGAGGAAATGAACG	PB.1555.14	3	ENSG00000134186.12
PB.1555.15	chr1	+	3078	6	full-splice_match	PRPF38B	ENST00000370025.9	4831	6	17	1736	0	-611	alternative_3end	FALSE	canonical	35	FALSE	C	non_coding	5	TCTTGGCTTTTCCCCCATTT	PB.1555.15	35	ENSG00000134186.12
PB.1555.16	chr1	+	1854	4	novel_not_in_catalog	PRPF38B	novel	2043	5			118	-14	intron_retention	FALSE	canonical	2	FALSE	C	non_coding	75	AAAAAAAAAAAAAATCTCAT	PB.1555.16	2	ENSG00000134186.12
PB.1555.17	chr1	+	2004	6	full-splice_match	PRPF38B	ENST00000370025.9	4831	6	264	2563	233	980	alternative_3end5end	FALSE	canonical	5	FALSE	C	non_coding	10	ATTTTTGTTTTGTAGGTGTG	PB.1555.17	5	ENSG00000134186.12
PB.1555.4	chr1	+	2731	6	full-splice_match	PRPF38B	ENST00000370025.9	4831	6	-3	2103	-3	-978	alternative_3end	FALSE	canonical	13	FALSE	C	non_coding	30	AAAGCCTAGCATTCTTGCAG	PB.1555.4	13	ENSG00000134186.12
PB.1555.6	chr1	+	1987	4	incomplete-splice_match	PRPF38B	ENST00000370022.9	1591	5	-9	15	5	-15	intron_retention	FALSE	canonical	6	FALSE	C	non_coding	75	TAAAAAAAAAAAAAATCTCA	PB.1555.6	6	ENSG00000134186.12
PB.1555.7	chr1	+	1600	6	full-splice_match	PRPF38B	ENST00000370025.9	4831	6	5	3226	5	317	alternative_3end	FALSE	canonical	99	FALSE	C	non_coding	50	AGAAATGCAGGGAAACGAAG	PB.1555.7	99	ENSG00000134186.12
PB.1555.9	chr1	+	1224	7	novel_not_in_catalog	PRPF38B	novel	3728	7			-7	-120	at_least_one_novel_splicesite	FALSE	canonical	2	FALSE	C	non_coding	55	AAAGAGAGAAAGAACGCCAG	PB.1555.9	2	ENSG00000134186.12
PB.1558.2	chr1	+	1077	9	incomplete-splice_match	STXBP3	ENST00000370008.4	2489	19	0	29909	0	-1928	5prime_fragment	FALSE	canonical	3	FALSE	C	non_coding	10	AGCATTTTTGGTGTGTTTGC	PB.1558.2	3	ENSG00000116266.11
PB.1558.3	chr1	+	2483	19	full-splice_match	STXBP3	ENST00000370008.4	2489	19	0	6	0	-6	reference_match	FALSE	canonical	99	FALSE	C	non_coding	35	AAAAAATTATTCTGGTTTGT	PB.1558.3	99	ENSG00000116266.11
PB.1558.5	chr1	+	1598	9	incomplete-splice_match	STXBP3	ENST00000370008.4	2489	19	0	29388	0	-1407	5prime_fragment	FALSE	canonical	3	FALSE	C	non_coding	40	GAAATTTTATGTTTAAACTA	PB.1558.5	3	ENSG00000116266.11
PB.1558.7	chr1	+	865	9	incomplete-splice_match	STXBP3	ENST00000370008.4	2489	19	6	30115	-2	-2134	5prime_fragment	FALSE	canonical	44	FALSE	C	non_coding	45	AAGCAAGTATAACTTGAAGG	PB.1558.7	44	ENSG00000116266.11
PB.1558.8	chr1	+	719	8	incomplete-splice_match	STXBP3	ENST00000370008.4	2489	19	12	33117	4	-17	5prime_fragment	FALSE	canonical	2	FALSE	C	non_coding	55	AAAAGAGCCTAATAAAGGTA	PB.1558.8	2	ENSG00000116266.11
PB.1561.1	chr1	+	2451	14	incomplete-splice_match	GPSM2	ENST00000642355.1	5609	16	6	9975	2	-1	5prime_fragment	FALSE	canonical	2	FALSE	C	non_coding	20	ATTATGTTTCAGCTGCTATT	PB.1561.1	2	ENSG00000121957.14
PB.1561.16	chr1	+	1073	3	incomplete-splice_match	GPSM2	ENST00000642355.1	5609	16	45435	3938	8039	3507	internal_fragment	FALSE	canonical	4	FALSE	C	non_coding	25	AAAATCTAGGTTTTTTTTTC	PB.1561.16	4	ENSG00000121957.14
PB.1561.2	chr1	+	2765	15	novel_in_catalog	GPSM2	novel	7152	15			6	3506	combination_of_known_junctions	FALSE	canonical	34	FALSE	C	non_coding	30	AAAAATCTAGGTTTTTTTTT	PB.1561.2	34	ENSG00000121957.14
PB.1561.3	chr1	+	2709	16	novel_in_catalog	GPSM2	novel	7433	16			90	3506	combination_of_known_junctions	FALSE	canonical	3	FALSE	C	non_coding	30	AAAAATCTAGGTTTTTTTTT	PB.1561.3	3	ENSG00000121957.14
PB.1561.4	chr1	+	2929	16	novel_in_catalog	GPSM2	novel	7433	16			102	3506	combination_of_known_junctions	FALSE	canonical	2	FALSE	C	non_coding	30	AAAAATCTAGGTTTTTTTTT	PB.1561.4	2	ENSG00000121957.14
PB.1561.5	chr1	+	2602	14	novel_in_catalog	GPSM2	novel	7152	15			104	3531	combination_of_known_splicesites	FALSE	canonical	17	FALSE	C	non_coding	30	ATGAAAATCTGTTTTTTTAG	PB.1561.5	17	ENSG00000121957.14
PB.1561.6	chr1	+	2840	15	full-splice_match	GPSM2	ENST00000264126.9	7152	15	163	4149	-108	3506	alternative_3end5end	FALSE	canonical	16	FALSE	C	non_coding	30	AAAAATCTAGGTTTTTTTTT	PB.1561.6	16	ENSG00000121957.14
PB.1561.7	chr1	+	2852	16	novel_not_in_catalog	GPSM2	novel	7433	16			-108	3506	at_least_one_novel_splicesite	FALSE	canonical	2	TRUE	C	non_coding	30	AAAAATCTAGGTTTTTTTTT	PB.1561.7	2	ENSG00000121957.14
PB.1561.9	chr1	+	2307	13	novel_in_catalog	GPSM2	novel	7152	15			-94	3513	combination_of_known_splicesites	FALSE	canonical	2	FALSE	C	non_coding	10	TAGGTTTTTTTTTCCTCCAT	PB.1561.9	2	ENSG00000121957.14
PB.1567.2	chr1	-	2542	12	full-splice_match	CLCC1	ENST00000356970.6	4803	12	-27	2288	-27	190	alternative_3end	FALSE	canonical	7	FALSE	C	non_coding	20	AAACTTTTTACGTTGTGGTT	PB.1567.2	7	ENSG00000121940.15
PB.1567.3	chr1	-	2015	12	full-splice_match	CLCC1	ENST00000356970.6	4803	12	-3	2791	-3	-313	alternative_3end	FALSE	canonical	4	FALSE	C	non_coding	30	GAAGCTTTTTTGAAATTTTA	PB.1567.3	4	ENSG00000121940.15
PB.1567.4	chr1	-	2018	12	novel_not_in_catalog	CLCC1	novel	4803	12			-27	-314	at_least_one_novel_splicesite	FALSE	canonical	2	TRUE	C	non_coding	25	TGAAGCTTTTTTGAAATTTT	PB.1567.4	2	ENSG00000121940.15
PB.1568.1	chr1	-	4229	15	full-splice_match	WDR47	ENST00000369962.7	4199	15	-27	-3	0	3	reference_match	TRUE	canonical	73	FALSE	C	non_coding	5	TTTCTGTTCCTCAGTCTTTG	PB.1568.1	73	ENSG00000085433.15
PB.1570.1	chr1	+	641	3	full-splice_match	TMEM167B	ENST00000338272.8	3730	3	951	2138	-19	-193	alternative_3end5end	FALSE	canonical	2	FALSE	C	non_coding	30	AAAAACCTGTCATCCTGTTT	PB.1570.1	2	ENSG00000215717.6
PB.1570.2	chr1	+	2759	3	full-splice_match	TMEM167B	ENST00000338272.8	3730	3	970	1	0	-1	alternative_5end	FALSE	canonical	156	FALSE	C	non_coding	20	AGTCTTTGTCAATTTATTTG	PB.1570.2	156	ENSG00000215717.6
PB.1570.4	chr1	+	2626	2	novel_in_catalog	TMEM167B	novel	2808	3			0	-2	combination_of_known_splicesites	FALSE	canonical	10	FALSE	C	non_coding	20	CAGTCTTTGTCAATTTATTT	PB.1570.4	10	ENSG00000215717.6
PB.1571.1	chr1	-	668	5	full-splice_match	C1orf194	ENST00000369948.7	663	5	-7	2	-7	2	reference_match	FALSE	canonical	2	FALSE	C	non_coding	25	AAGTCTGAAGTGTCTGTTAT	PB.1571.1	2	ENSG00000179902.12
PB.1571.2	chr1	-	584	4	full-splice_match	C1orf194	ENST00000369945.7	534	4	-48	-2	-40	2	reference_match	FALSE	canonical	3	FALSE	C	non_coding	25	AAGTCTGAAGTGTCTGTTAT	PB.1571.2	3	ENSG00000179902.12
PB.1571.3	chr1	-	513	3	novel_not_in_catalog	C1orf194	novel	485	3			156	2	at_least_one_novel_splicesite	FALSE	canonical	2	FALSE	C	non_coding	25	AAGTCTGAAGTGTCTGTTAT	PB.1571.3	2	ENSG00000179902.12
PB.1571.4	chr1	-	414	3	full-splice_match	C1orf194	ENST00000460065.2	418	3	0	4	0	-4	reference_match	FALSE	canonical	76	FALSE	C	non_coding	35	AAGATGAAGTCTGAAGTGTC	PB.1571.4	76	ENSG00000179902.12
PB.1572.1	chr1	+	3368	22	full-splice_match	KIAA1324	ENST00000369939.8	6880	22	-38	3550	-30	0	alternative_3end	TRUE	canonical	3	FALSE	A	non_coding	10	ATGCCCTTGCTTGTATCTTG	PB.1572.1	3	ENSG00000116299.17
PB.1573.1	chr1	+	590	2	full-splice_match	SARS	ENST00000482384.1	804	2	-17	231	-3	-231	alternative_3end	FALSE	canonical	3	FALSE	C	non_coding	30	AAATCTCTGCCTGTATTAAC	PB.1573.1	3	ENSG00000031698.13
PB.1573.3	chr1	+	2012	12	novel_not_in_catalog	SARS	novel	1914	11			0	-6	at_least_one_novel_splicesite	FALSE	canonical	60	TRUE	C	non_coding	10	CCTCTGAGGTTCTCCCTGAT	PB.1573.3	60	ENSG00000031698.13
PB.1573.6	chr1	+	1889	11	full-splice_match	SARS	ENST00000234677.7	1914	11	5	20	5	-7	reference_match	FALSE	canonical	491	FALSE	C	non_coding	10	GCCTCTGAGGTTCTCCCTGA	PB.1573.6	491	ENSG00000031698.13
PB.1573.7	chr1	+	1941	12	full-splice_match	SARS	ENST00000369923.4	1882	12	-51	-8	-1	8	alternative_5end	FALSE	canonical	31	FALSE	C	non_coding	15	AACCCCGCCTCTGAGGTTCT	PB.1573.7	31	ENSG00000031698.13
PB.1573.8	chr1	+	803	2	full-splice_match	SARS	ENST00000482384.1	804	2	0	1	0	-1	reference_match	FALSE	canonical	2	FALSE	C	non_coding	15	AGTTTTGTGCTGATTCTATG	PB.1573.8	2	ENSG00000031698.13
PB.1573.9	chr1	+	1368	7	incomplete-splice_match	SARS	ENST00000234677.7	1914	11	16958	26	-282	8	3prime_fragment	FALSE	canonical	17	FALSE	C	non_coding	15	AACCCCGCCTCTGAGGTTCT	PB.1573.9	17	ENSG00000031698.13
PB.1574.1	chr1	+	3036	21	novel_not_in_catalog	CELSR2	novel	11015	34			598	2	at_least_one_novel_splicesite	FALSE	canonical	35	TRUE	B	non_coding	70	AAAAGAGGAAAAAAAGAATT	PB.1574.1	35	ENSG00000143126.8
PB.1574.2	chr1	+	3432	19	incomplete-splice_match	CELSR2	ENST00000271332.4	11015	34	16608	1440	878	2	intron_retention	FALSE	canonical	50	FALSE	B	non_coding	70	AAAAGAGGAAAAAAAGAATT	PB.1574.2	50	ENSG00000143126.8
PB.1574.3	chr1	+	2458	16	incomplete-splice_match	CELSR2	ENST00000271332.4	11015	34	19415	1440	-773	2	3prime_fragment	FALSE	canonical	4	FALSE	B	non_coding	70	AAAAGAGGAAAAAAAGAATT	PB.1574.3	4	ENSG00000143126.8
PB.1574.6	chr1	+	2136	3	incomplete-splice_match	CELSR2	ENST00000489018.1	2958	9	3438	-1441	2341	-1	3prime_fragment	FALSE	canonical	5	FALSE	B	non_coding	20	ACAGCACTGTCACTGTCCGC	PB.1574.6	5	ENSG00000143126.8
PB.1574.7	chr1	+	1600	3	novel_not_in_catalog	CELSR2	novel	2958	9			2488	4	at_least_one_novel_splicesite	FALSE	canonical	3	TRUE	B	non_coding	10	ACTGTCACTGTCCGCTTCTG	PB.1574.7	3	ENSG00000143126.8
PB.1575.1	chr1	-	1806	8	novel_not_in_catalog	PSRC1	novel	1730	8			7	0	at_least_one_novel_splicesite	FALSE	canonical	41	FALSE	C	non_coding	25	ATATCTGGAAGTCGATCCTG	PB.1575.1	41	ENSG00000134222.16
PB.1575.11	chr1	-	1755	7	novel_in_catalog	PSRC1	novel	1717	8			9	0	intron_retention	FALSE	canonical	20	FALSE	C	non_coding	25	TATTCTCTGTATATCTGGAA	PB.1575.11	20	ENSG00000134222.16
PB.1575.12	chr1	-	2153	6	novel_in_catalog	PSRC1	novel	1717	8			6	-1	intron_retention	FALSE	canonical	4	FALSE	C	non_coding	25	ATATTCTCTGTATATCTGGA	PB.1575.12	4	ENSG00000134222.16
PB.1575.13	chr1	-	1757	8	novel_in_catalog	PSRC1	novel	1730	8			9	-1	combination_of_known_splicesites	FALSE	canonical	4	FALSE	C	non_coding	25	ATATTCTCTGTATATCTGGA	PB.1575.13	4	ENSG00000134222.16
PB.1575.14	chr1	-	1729	8	novel_in_catalog	PSRC1	novel	1710	8			2	-1	combination_of_known_splicesites	FALSE	canonical	5	FALSE	C	non_coding	25	ATATTCTCTGTATATCTGGA	PB.1575.14	5	ENSG00000134222.16
PB.1575.15	chr1	-	1676	8	full-splice_match	PSRC1	ENST00000369909.6	1742	8	55	11	2	-1	alternative_5end	FALSE	canonical	120	FALSE	C	non_coding	25	ATATTCTCTGTATATCTGGA	PB.1575.15	120	ENSG00000134222.16
PB.1575.16	chr1	-	1577	8	novel_in_catalog	PSRC1	novel	1584	8			0	-1	combination_of_known_junctions	FALSE	canonical	26	FALSE	C	non_coding	25	ATATTCTCTGTATATCTGGA	PB.1575.16	26	ENSG00000134222.16
PB.1575.2	chr1	-	1965	7	novel_in_catalog	PSRC1	novel	1742	8			2	0	intron_retention	FALSE	canonical	2	FALSE	C	non_coding	25	ATATCTGGAAGTCGATCCTG	PB.1575.2	2	ENSG00000134222.16
PB.1575.20	chr1	-	847	4	incomplete-splice_match	PSRC1	ENST00000369909.6	1742	8	23	1855	0	-8	5prime_fragment	FALSE	canonical	7	FALSE	C	non_coding	30	AATAGTGATGGTGATGGTGA	PB.1575.20	7	ENSG00000134222.16
PB.1575.4	chr1	-	1697	8	novel_in_catalog	PSRC1	novel	1717	8			4	-1	combination_of_known_junctions	FALSE	canonical	13	FALSE	C	non_coding	25	TATATCTGGAAGTCGATCCT	PB.1575.4	13	ENSG00000134222.16
PB.1575.6	chr1	-	2096	6	incomplete-splice_match	PSRC1	ENST00000409138.6	1826	7	71	1	0	-1	intron_retention	FALSE	canonical	2	FALSE	C	non_coding	25	ATTCTCTGTATATCTGGAAG	PB.1575.6	2	ENSG00000134222.16
PB.1575.7	chr1	-	1713	8	novel_in_catalog	PSRC1	novel	1730	8			2	-1	combination_of_known_splicesites	FALSE	canonical	14	FALSE	C	non_coding	25	ATTCTCTGTATATCTGGAAG	PB.1575.7	14	ENSG00000134222.16
PB.1575.8	chr1	-	1630	8	novel_in_catalog	PSRC1	novel	1742	8			2	-1	combination_of_known_junctions	FALSE	canonical	12	FALSE	C	non_coding	25	ATTCTCTGTATATCTGGAAG	PB.1575.8	12	ENSG00000134222.16
PB.1577.3	chr1	-	2759	20	full-splice_match	SORT1	ENST00000256637.8	6990	20	3	4228	3	-2	alternative_3end	FALSE	canonical	7	FALSE	C	non_coding	5	TATTTCTCGTCCTGTCTCTT	PB.1577.3	7	ENSG00000134243.12
PB.1577.4	chr1	-	2636	20	full-splice_match	SORT1	ENST00000256637.8	6990	20	-10	4364	-10	-138	alternative_3end	FALSE	canonical	8	FALSE	C	non_coding	5	AGCTCTGTTTCTGCTGCTTC	PB.1577.4	8	ENSG00000134243.12
PB.1579.1	chr1	-	996	9	novel_not_in_catalog	PSMA5	novel	3815	9			-10	13	at_least_one_novel_splicesite	FALSE	canonical	15	TRUE	C	non_coding	15	TGTTCTCTTCTAATAGTCTT	PB.1579.1	15	ENSG00000143106.13
PB.1579.2	chr1	-	942	8	novel_in_catalog	PSMA5	novel	3815	9			0	2	combination_of_known_splicesites	FALSE	canonical	3	FALSE	C	non_coding	20	TGTTAATAGACTGTTCTCTT	PB.1579.2	3	ENSG00000143106.13
PB.1579.3	chr1	-	990	9	full-splice_match	PSMA5	ENST00000271308.9	3815	9	11	2814	-10	-6	alternative_3end	FALSE	canonical	177	FALSE	C	non_coding	45	AAAATATTTGTTAATAGACT	PB.1579.3	177	ENSG00000143106.13
PB.1579.4	chr1	-	872	9	novel_not_in_catalog	PSMA5	novel	3815	9			-10	-6	at_least_one_novel_splicesite	FALSE	canonical	17	TRUE	C	non_coding	45	AAAATATTTGTTAATAGACT	PB.1579.4	17	ENSG00000143106.13
PB.1581.1	chr1	+	2454	11	novel_in_catalog	ATXN7L2	novel	3022	12			-11	29	combination_of_known_junctions	FALSE	canonical	13	FALSE	A	non_coding	75	AAAATATAAAAACAGAAACA	PB.1581.1	13	ENSG00000162650.16
PB.1582.1	chr1	+	3335	3	full-splice_match	CYB561D1	ENST00000420578.6	3326	3	-9	0	-8	0	reference_match	FALSE	canonical	2	FALSE	A	non_coding	80	AAAAAAAAAAAAAAAGCCAG	PB.1582.1	2	ENSG00000174151.14
PB.1584.1	chr1	+	3300	10	novel_not_in_catalog	GNAI3	novel	27173	9			0	-23965	at_least_one_novel_splicesite	FALSE	canonical	15	TRUE	C	non_coding	30	AATTTGTATTTTCATTTGAA	PB.1584.1	15	ENSG00000065135.11
PB.1584.10	chr1	+	1721	9	full-splice_match	GNAI3	ENST00000369851.6	27173	9	0	25452	0	-25452	alternative_3end	FALSE	canonical	17	FALSE	C	non_coding	20	ACTTATAATTCTTTCCGGTT	PB.1584.10	17	ENSG00000065135.11
PB.1584.2	chr1	+	3196	9	full-splice_match	GNAI3	ENST00000369851.6	27173	9	0	23977	0	-23977	alternative_3end	FALSE	canonical	24	FALSE	C	non_coding	25	CATTTTACTTTGAATTTGTA	PB.1584.2	24	ENSG00000065135.11
PB.1584.3	chr1	+	1400	9	full-splice_match	GNAI3	ENST00000369851.6	27173	9	0	25773	0	-25773	alternative_3end	FALSE	canonical	2	FALSE	C	non_coding	30	AAGACATCACTTGGATTTCT	PB.1584.3	2	ENSG00000065135.11
PB.1584.6	chr1	+	2670	9	full-splice_match	GNAI3	ENST00000369851.6	27173	9	0	24503	0	-24503	alternative_3end	FALSE	canonical	2	FALSE	C	non_coding	45	ATTGGGGGAAGACAAATGAA	PB.1584.6	2	ENSG00000065135.11
PB.1584.7	chr1	+	2488	10	novel_not_in_catalog	GNAI3	novel	27173	9			0	-24777	at_least_one_novel_splicesite	FALSE	canonical	70	TRUE	C	non_coding	20	AAATACTGTCTTCTGTTTCC	PB.1584.7	70	ENSG00000065135.11
PB.1584.8	chr1	+	2380	9	full-splice_match	GNAI3	ENST00000369851.6	27173	9	0	24793	0	-24793	alternative_3end	FALSE	canonical	259	FALSE	C	non_coding	30	AACTAGTCTTTTCTGGAAAT	PB.1584.8	259	ENSG00000065135.11
PB.1584.9	chr1	+	1842	9	full-splice_match	GNAI3	ENST00000369851.6	27173	9	0	25331	0	-25331	alternative_3end	FALSE	canonical	9	FALSE	C	non_coding	30	AATAAGATTCTAGTTCTCTC	PB.1584.9	9	ENSG00000065135.11
PB.1586.1	chr1	+	3987	17	novel_in_catalog	AMPD2	novel	3728	18			-2	2	intron_retention	FALSE	canonical	68	FALSE	C	non_coding	5	GCAGGTGGGGTTTCTGTTGG	PB.1586.1	68	ENSG00000116337.18
PB.1586.2	chr1	+	3592	17	novel_in_catalog	AMPD2	novel	3728	18			0	2	combination_of_known_junctions	FALSE	canonical	7	FALSE	C	non_coding	5	GCAGGTGGGGTTTCTGTTGG	PB.1586.2	7	ENSG00000116337.18
PB.1586.3	chr1	+	3707	18	full-splice_match	AMPD2	ENST00000342115.8	3728	18	19	2	9	0	reference_match	FALSE	canonical	19	FALSE	C	non_coding	20	AATGAGGCAGGTGGGGTTTC	PB.1586.3	19	ENSG00000116337.18
PB.1586.4	chr1	+	3943	18	full-splice_match	AMPD2	ENST00000256578.8	3899	18	-46	2	0	0	reference_match	FALSE	canonical	8	FALSE	C	non_coding	20	AATGAGGCAGGTGGGGTTTC	PB.1586.4	8	ENSG00000116337.18
PB.1586.5	chr1	+	3665	17	novel_in_catalog	AMPD2	novel	4107	19			0	0	intron_retention	FALSE	canonical	2	FALSE	C	non_coding	10	AGGCAGGTGGGGTTTCTGTT	PB.1586.5	2	ENSG00000116337.18
PB.1586.6	chr1	+	3339	18	full-splice_match	AMPD2	ENST00000528454.5	2728	18	221	-832	196	0	alternative_3end5end	TRUE	canonical	16	FALSE	C	non_coding	20	AATGAGGCAGGTGGGGTTTC	PB.1586.6	16	ENSG00000116337.18
PB.1587.1	chr1	+	1572	9	novel_in_catalog	GSTM4	novel	1394	8			-9	-1	combination_of_known_junctions	FALSE	canonical	12	FALSE	C	non_coding	15	ATTTGCTATAGTCTTGTCTT	PB.1587.1	12	ENSG00000168765.17
PB.1587.2	chr1	+	1628	8	novel_in_catalog	GSTM4	novel	1394	8			5	-1	combination_of_known_junctions	FALSE	canonical	2	FALSE	C	non_coding	15	ATTTGCTATAGTCTTGTCTT	PB.1587.2	2	ENSG00000168765.17
PB.1587.3	chr1	+	1382	8	full-splice_match	GSTM4	ENST00000369836.9	1394	8	11	1	-7	-1	reference_match	FALSE	canonical	177	FALSE	C	non_coding	15	ATTTGCTATAGTCTTGTCTT	PB.1587.3	177	ENSG00000168765.17
PB.1587.4	chr1	+	1338	8	full-splice_match	GSTM4	ENST00000326729.9	1321	8	-12	-5	-7	5	reference_match	FALSE	canonical	19	FALSE	C	non_coding	15	TATCTTAGTGGTGTCACTTC	PB.1587.4	19	ENSG00000168765.17
PB.1587.5	chr1	+	1300	7	full-splice_match	GSTM4	ENST00000495742.5	1159	7	-142	1	-7	-1	alternative_5end	FALSE	canonical	8	FALSE	C	non_coding	15	ATTTGCTATAGTCTTGTCTT	PB.1587.5	8	ENSG00000168765.17
PB.1587.6	chr1	+	1061	7	novel_in_catalog	GSTM4	novel	1321	8			-30	6	combination_of_known_junctions	FALSE	canonical	2	FALSE	C	non_coding	20	ATCTTAGTGGTGTCACTTCA	PB.1587.6	2	ENSG00000168765.17
PB.1587.8	chr1	+	977	6	novel_in_catalog	GSTM4	novel	1159	7			21	-1	combination_of_known_splicesites	FALSE	canonical	2	FALSE	C	non_coding	15	ATTTGCTATAGTCTTGTCTT	PB.1587.8	2	ENSG00000168765.17
PB.1589.1	chr1	+	1196	8	novel_not_in_catalog	GSTM2	novel	1166	8			-19	-1	at_least_one_novel_splicesite	FALSE	canonical	53	FALSE	C	non_coding	5	ATTTGCTGTGTGTCTTGTCT	PB.1589.1	53	ENSG00000213366.13
PB.1589.2	chr1	+	1706	9	novel_in_catalog	GSTM2	novel	1166	8			7	-1	combination_of_known_junctions	FALSE	canonical	5	FALSE	C	non_coding	5	ATTTGCTGTGTGTCTTGTCT	PB.1589.2	5	ENSG00000213366.13
PB.1589.3	chr1	+	1141	8	full-splice_match	GSTM2	ENST00000241337.9	1166	8	24	1	-2	-1	reference_match	FALSE	canonical	298	FALSE	C	non_coding	5	ATTTGCTGTGTGTCTTGTCT	PB.1589.3	298	ENSG00000213366.13
PB.1589.4	chr1	+	1076	7	novel_in_catalog	GSTM2	novel	1166	8			-2	-1	combination_of_known_splicesites	FALSE	canonical	3	FALSE	C	non_coding	5	ATTTGCTGTGTGTCTTGTCT	PB.1589.4	3	ENSG00000213366.13
PB.1589.5	chr1	+	964	8	full-splice_match	GSTM2	ENST00000241337.9	1166	8	24	178	-2	29	alternative_3end	FALSE	canonical	15	FALSE	C	non_coding	5	CTTCCTGTTAGTGGTTGTGT	PB.1589.5	15	ENSG00000213366.13
PB.1590.1	chr1	+	1640	8	full-splice_match	GSTM1	ENST00000309851.10	1164	8	-477	1	-474	1	alternative_5end	FALSE	canonical	698	FALSE	C	non_coding	5	ATTTGCTGTGTGTCTTGTCT	PB.1590.1	698	ENSG00000134184.13
PB.1590.10	chr1	+	927	6	full-splice_match	GSTM1	ENST00000369819.2	790	6	-12	-125	1	1	alternative_3end	FALSE	canonical	2	FALSE	C	non_coding	5	ATTTGCTGTGTGTCTTGTCT	PB.1590.10	2	ENSG00000134184.13
PB.1590.2	chr1	+	996	6	novel_in_catalog	GSTM1	novel	1164	8			-3	1	intron_retention	FALSE	canonical	5	FALSE	C	non_coding	5	ATTTGCTGTGTGTCTTGTCT	PB.1590.2	5	ENSG00000134184.13
PB.1590.4	chr1	+	1255	8	novel_not_in_catalog	GSTM1	novel	1164	8			2	1	intron_retention	FALSE	canonical	2	FALSE	C	non_coding	5	ATTTGCTGTGTGTCTTGTCT	PB.1590.4	2	ENSG00000134184.13
PB.1590.5	chr1	+	748	4	novel_in_catalog	GSTM1	novel	790	6			2	1	intron_retention	FALSE	canonical	2	FALSE	C	non_coding	5	ATTTGCTGTGTGTCTTGTCT	PB.1590.5	2	ENSG00000134184.13
PB.1590.6	chr1	+	1267	8	novel_not_in_catalog	GSTM1	novel	1164	8			1	1	intron_retention	FALSE	canonical	2	FALSE	C	non_coding	5	ATTTGCTGTGTGTCTTGTCT	PB.1590.6	2	ENSG00000134184.13
PB.1590.7	chr1	+	1187	8	novel_in_catalog	GSTM1	novel	1164	8			1	1	intron_retention	FALSE	canonical	12	FALSE	C	non_coding	5	ATTTGCTGTGTGTCTTGTCT	PB.1590.7	12	ENSG00000134184.13
PB.1590.8	chr1	+	1052	7	novel_in_catalog	GSTM1	novel	1164	8			1	1	intron_retention	FALSE	canonical	10	FALSE	C	non_coding	5	ATTTGCTGTGTGTCTTGTCT	PB.1590.8	10	ENSG00000134184.13
PB.1590.9	chr1	+	957	8	full-splice_match	GSTM1	ENST00000309851.10	1164	8	29	178	1	-52	alternative_3end	FALSE	canonical	11	FALSE	C	non_coding	5	CTTCCTGTTAGTGGTTGTGT	PB.1590.9	11	ENSG00000134184.13
PB.1591.1	chr1	+	818	1	full-splice_match	GSTM2	ENST00000624726.1	4321	1	3503	0	3503	0	mono-exon	FALSE		2		C	non_coding	5	TCTCTTTGTACTCTTTCTCT	PB.1591.1	2	ENSG00000213366.13
PB.1592.1	chr1	+	1124	8	full-splice_match	GSTM5	ENST00000256593.8	1561	8	12	425	-4	5	alternative_3end	FALSE	canonical	2	FALSE	A	non_coding	10	CATGTCTTGTCTTATTCCCT	PB.1592.1	2	ENSG00000134201.12
PB.1594.10	chr1	-	1096	8	full-splice_match	GSTM3	ENST00000256594.7	4046	8	-12	2962	-12	36	alternative_3end	FALSE	canonical	228	FALSE	C	non_coding	25	AATCGCTGCGATACTGGCAT	PB.1594.10	228	ENSG00000134202.11
PB.1594.12	chr1	-	1088	7	novel_in_catalog	GSTM3	novel	4046	8			-11	0	combination_of_known_junctions	FALSE	canonical	2	FALSE	C	non_coding	15	ACTGGTGTCCAGCTGAGTTT	PB.1594.12	2	ENSG00000134202.11
PB.1594.13	chr1	-	1013	6	novel_in_catalog	GSTM3	novel	783	7			11	0	combination_of_known_junctions	FALSE	canonical	2	FALSE	C	non_coding	15	ACTGGTGTCCAGCTGAGTTT	PB.1594.13	2	ENSG00000134202.11
PB.1594.14	chr1	-	782	7	full-splice_match	GSTM3	ENST00000486823.5	783	7	-46	47	-46	-1	reference_match	FALSE	canonical	3	FALSE	C	non_coding	15	TACTGGTGTCCAGCTGAGTT	PB.1594.14	3	ENSG00000134202.11
PB.1594.6	chr1	-	1612	8	full-splice_match	GSTM3	ENST00000256594.7	4046	8	200	2234	11	764	alternative_3end5end	FALSE	canonical	2	FALSE	C	non_coding	45	AAAAGATGTTTATGATGTAA	PB.1594.6	2	ENSG00000134202.11
PB.1594.8	chr1	-	1398	8	full-splice_match	GSTM3	ENST00000256594.7	4046	8	77	2571	77	427	alternative_3end5end	FALSE	canonical	42	FALSE	C	non_coding	45	TGATGAAAATGTAAGAATTT	PB.1594.8	42	ENSG00000134202.11
PB.1594.9	chr1	-	1078	8	full-splice_match	GSTM3	ENST00000256594.7	4046	8	200	2768	11	230	alternative_3end5end	FALSE	canonical	6	FALSE	C	non_coding	30	TAACCGGAGTTCGGAAACCG	PB.1594.9	6	ENSG00000134202.11
PB.1595.1	chr1	+	3101	9	full-splice_match	CSF1	ENST00000420111.6	1083	9	-59	-1959	0	1	alternative_3end5end	FALSE	canonical	63	FALSE	C	non_coding	25	ATGTGAGTCGTGGGAAAGTT	PB.1595.1	63	ENSG00000184371.14
PB.1595.2	chr1	+	2732	9	full-splice_match	CSF1	ENST00000369802.7	2484	9	-50	-198	0	198	alternative_3end	FALSE	canonical	2	FALSE	C	non_coding	25	AGGGCTGACTCACGGACTGA	PB.1595.2	2	ENSG00000184371.14
PB.1595.3	chr1	+	2534	9	full-splice_match	CSF1	ENST00000369802.7	2484	9	-50	0	0	0	reference_match	FALSE	canonical	12	FALSE	C	non_coding	20	ATTTGGATGTTGTTTTCATA	PB.1595.3	12	ENSG00000184371.14
PB.1595.4	chr1	+	3994	9	full-splice_match	CSF1	ENST00000329608.11	3994	9	0	0	0	0	reference_match	FALSE	canonical	39	FALSE	C	non_coding	25	CATGTGAGTCGTGGGAAAGT	PB.1595.4	39	ENSG00000184371.14
PB.1596.1	chr1	+	2575	17	full-splice_match	AHCYL1	ENST00000369799.10	3943	17	0	1368	0	-15	alternative_3end	FALSE	canonical	941	FALSE	C	non_coding	95	AAAAAAAAAAAAAAAGAAAA	PB.1596.1
ccs, m64179e_230303_051739/49940113/ccs, m64179e_230303_051739/176753080/ccs, m64179e_230303_051739/109119635/ccs, m64179e_230303_051739/140904798/ccs, m64179e_230303_051739/38275003/ccs, m64179e_230303_051739/157943976/ccs, m64179e_230303_051739/56557803/ccs, m64179e_230303_051739/12781846/ccs, m64179e_230303_051739/119671642/ccs, m64179e_230303_051739/6095501/ccs, m64179e_230303_051739/95945566…	941	ENSG00000168710.18
PB.1596.10	chr1	+	2671	17	full-splice_match	AHCYL1	ENST00000359172.3	2503	17	-183	15	-183	-15	alternative_5end	FALSE	canonical	316	FALSE	C	non_coding	95	AAAAAAAAAAAAAAAGAAAA	PB.1596.10	316	ENSG00000168710.18
PB.1596.11	chr1	+	2660	17	novel_not_in_catalog	AHCYL1	novel	2503	17			-183	-15	at_least_one_novel_splicesite	FALSE	canonical	36	TRUE	C	non_coding	95	AAAAAAAAAAAAAAAGAAAA	PB.1596.11	36	ENSG00000168710.18
PB.1596.12	chr1	+	2645	17	novel_in_catalog	AHCYL1	novel	2503	17			-183	-16	combination_of_known_junctions	FALSE	canonical	4	FALSE	C	non_coding	90	CAAAAAAAAAAAAAAAGAAA	PB.1596.12	4	ENSG00000168710.18
PB.1596.17	chr1	+	2972	15	novel_not_in_catalog	AHCYL1	novel	4313	17			4167	-15	at_least_one_novel_splicesite	FALSE	canonical	68	FALSE	C	non_coding	95	AAAAAAAAAAAAAAAGAAAA	PB.1596.17	68	ENSG00000168710.18
PB.1596.19	chr1	+	2360	16	incomplete-splice_match	AHCYL1	ENST00000359172.3	2503	17	4710	15	4710	-15	3prime_fragment	FALSE	canonical	2	FALSE	C	non_coding	95	AAAAAAAAAAAAAAAGAAAA	PB.1596.19	2	ENSG00000168710.18
PB.1596.20	chr1	+	1721	11	novel_not_in_catalog	AHCYL1	novel	4313	17			-2003	-15	at_least_one_novel_splicesite	FALSE	canonical	2	FALSE	C	non_coding	95	AAAAAAAAAAAAAAAGAAAA	PB.1596.20	2	ENSG00000168710.18
PB.1596.21	chr1	+	1098	6	novel_in_catalog	AHCYL1	novel	4313	17			467	-15	combination_of_known_splicesites	FALSE	canonical	2	FALSE	C	non_coding	95	AAAAAAAAAAAAAAAGAAAA	PB.1596.21	2	ENSG00000168710.18
PB.1596.23	chr1	+	940	3	novel_not_in_catalog	AHCYL1	novel	732	5			1158	-14	at_least_one_novel_splicesite	FALSE	canonical	2	FALSE	C	non_coding	90	AAAAAAAAAAAAAAGAAAAG	PB.1596.23	2	ENSG00000168710.18
PB.1596.3	chr1	+	2210	16	novel_in_catalog	AHCYL1	novel	3943	17			8	-15	combination_of_known_splicesites	FALSE	canonical	7	FALSE	C	non_coding	95	AAAAAAAAAAAAAAAGAAAA	PB.1596.3	7	ENSG00000168710.18
PB.1596.5	chr1	+	2568	17	full-splice_match	AHCYL1	ENST00000393614.8	4313	17	378	1367	128	-15	alternative_3end5end	FALSE	canonical	14	FALSE	C	non_coding	95	AAAAAAAAAAAAAAAGAAAA	PB.1596.5	14	ENSG00000168710.18
PB.1596.9	chr1	+	2617	17	novel_not_in_catalog	AHCYL1	novel	2503	17			-187	-15	at_least_one_novel_splicesite	FALSE	canonical	14	TRUE	C	non_coding	95	AAAAAAAAAAAAAAAGAAAA	PB.1596.9	14	ENSG00000168710.18
PB.1597.2	chr1	+	3170	20	novel_in_catalog	STRIP1	novel	3257	21			-3	-16	combination_of_known_splicesites	FALSE	canonical	3	FALSE	C	non_coding	70	AAAAAGAAGCAAAAATAATT	PB.1597.2	3	ENSG00000143093.15
PB.1597.3	chr1	+	3239	21	full-splice_match	STRIP1	ENST00000369795.8	3257	21	0	18	0	-16	reference_match	FALSE	canonical	61	FALSE	C	non_coding	70	AAAAAGAAGCAAAAATAATT	PB.1597.3	61	ENSG00000143093.15
PB.1597.4	chr1	+	3011	19	novel_in_catalog	STRIP1	novel	3257	21			0	-16	combination_of_known_splicesites	FALSE	canonical	5	FALSE	C	non_coding	70	AAAAAGAAGCAAAAATAATT	PB.1597.4	5	ENSG00000143093.15
PB.1597.5	chr1	+	2581	15	incomplete-splice_match	STRIP1	ENST00000485775.5	3363	22	6898	18	359	-16	3prime_fragment	FALSE	canonical	4	FALSE	C	non_coding	70	AAAAAGAAGCAAAAATAATT	PB.1597.5	4	ENSG00000143093.15
PB.1597.6	chr1	+	1667	7	incomplete-splice_match	STRIP1	ENST00000485775.5	3363	22	13139	14	198	-12	3prime_fragment	FALSE	canonical	2	FALSE	C	non_coding	50	AGAAGCAAAAATAATTCCCG	PB.1597.6	2	ENSG00000143093.15
PB.1598.1	chr1	+	894	1	full-splice_match	AL160006.1	ENST00000554749.1	4216	1	3296	26	3296	-26	mono-exon	FALSE		5		A	non_coding	70	AAAATAAAACCAACCAAACA	PB.1598.1	5	ENSG00000258634.3
PB.1599.1	chr1	-	1830	4	full-splice_match	ALX3	ENST00000647563.2	1955	4	0	125	0	-125	alternative_3end	FALSE	canonical	7	FALSE	A	non_coding	20	GAGATCCTGATCCCCATTTT	PB.1599.1	7	ENSG00000156150.9
PB.16.3	chr1	+	2130	7	incomplete-splice_match	AGRN	ENST00000652369.1	7408	35	16618	4	-1262	0	3prime_fragment	FALSE	canonical	5	FALSE	B	non_coding	30	AAAAGCATTGCTTTTGTCCA	PB.16.3	5	ENSG00000188157.15
PB.16.4	chr1	+	1900	5	incomplete-splice_match	AGRN	ENST00000652369.1	7408	35	17346	4	-534	0	3prime_fragment	FALSE	canonical	10	FALSE	B	non_coding	30	AAAAGCATTGCTTTTGTCCA	PB.16.4	10	ENSG00000188157.15
PB.16.5	chr1	+	990	3	novel_not_in_catalog	AGRN	novel	3385	3			1842	0	at_least_one_novel_splicesite	FALSE	canonical	2	FALSE	B	non_coding	30	AAAAGCATTGCTTTTGTCCA	PB.16.5	2	ENSG00000188157.15
PB.1602.1	chr1	+	2400	1	full-splice_match	AL355488.1	ENST00000609909.1	2850	1	449	1	449	-1	mono-exon	FALSE		5		A	non_coding	15	TAATCTGCTCTGTGGTAGTC	PB.1602.1	5	ENSG00000273373.1
PB.1603.1	chr1	-	2541	9	full-splice_match	SLC16A4	ENST00000369779.9	2567	9	0	26	0	-23	reference_match	TRUE	canonical	6	FALSE	C	non_coding	70	AAATAATAAAAAGTATATAA	PB.1603.1	6	ENSG00000168679.18
PB.1603.2	chr1	-	2408	8	full-splice_match	SLC16A4	ENST00000541986.5	2496	8	56	32	0	-23	alternative_5end	FALSE	canonical	4	FALSE	C	non_coding	70	AAATAATAAAAAGTATATAA	PB.1603.2	4	ENSG00000168679.18
PB.1604.1	chr1	-	647	4	full-splice_match	LAMTOR5	ENST00000602318.5	634	4	14	-27	0	23	reference_match	FALSE	canonical	911	FALSE	C	non_coding	25	AACCAAATGTTCCTTTTGTT	PB.1604.1
2280842/ccs, m64179e_230303_051739/71895690/ccs, m64179e_230303_051739/139985617/ccs, m64179e_230303_051739/6095586/ccs, m64179e_230303_051739/29360314/ccs, m64179e_230303_051739/98698144/ccs, m64179e_230303_051739/22940439/ccs, m64179e_230303_051739/108791670/ccs, m64179e_230303_051739/17303698/ccs, m64179e_230303_051739/159712903/ccs, m64179e_230303_051739/160958024/ccs	911	ENSG00000134248.13
PB.1604.3	chr1	-	662	5	full-splice_match	LAMTOR5	ENST00000483260.5	694	5	24	8	20	0	reference_match	FALSE	canonical	10	FALSE	C	non_coding	35	AAAATGGATCTTTTCTAGAT	PB.1604.3	10	ENSG00000134248.13
PB.1604.4	chr1	-	498	3	novel_in_catalog	LAMTOR5	novel	846	4			0	0	combination_of_known_splicesites	FALSE	canonical	2	FALSE	C	non_coding	35	AAAATGGATCTTTTCTAGAT	PB.1604.4	2	ENSG00000134248.13
PB.1604.5	chr1	-	1844	3	full-splice_match	LAMTOR5	ENST00000464240.1	1830	3	-23	9	-9	-1	reference_match	FALSE	canonical	3	FALSE	C	non_coding	35	GAAAATGGATCTTTTCTAGA	PB.1604.5	3	ENSG00000134248.13
PB.1605.1	chr1	+	598	3	incomplete-splice_match	LAMTOR5-AS1	ENST00000608486.5	745	6	-56	4707	-12	83	5prime_fragment	FALSE	canonical	3	FALSE	C	non_coding	20	AACCCCTCAGTCTCTCTGAT	PB.1605.1	3	ENSG00000224699.9
PB.1605.2	chr1	+	556	3	full-splice_match	LAMTOR5-AS1	ENST00000457535.5	817	3	259	2	0	0	alternative_5end	FALSE	canonical	6	FALSE	C	non_coding	20	TACTTACCTTGCAGTGTCAT	PB.1605.2	6	ENSG00000224699.9
PB.1608.1	chr1	-	2592	1	full-splice_match	AL365361.1	ENST00000566942.1	3481	1	881	8	881	-8	mono-exon	FALSE		5		C	non_coding	45	AAAAAAAATCCTGTTGCGCA	PB.1608.1	5	ENSG00000259834.1
PB.1610.2	chr1	-	2396	1	full-splice_match	KCNA3	ENST00000369769.4	2476	1	76	4	76	-4	mono-exon	FALSE		2		C	non_coding	30	AAGATGTCCTGATCTGACTA	PB.1610.2	2	ENSG00000177272.9
PB.1611.1	chr1	+	1167	4	novel_in_catalog	CD53	novel	1505	8			0	-2	combination_of_known_junctions	FALSE	canonical	14	FALSE	C	non_coding	45	AATCACAACATTGCTATATA	PB.1611.1	14	ENSG00000143119.14
PB.1611.2	chr1	+	1501	8	full-splice_match	CD53	ENST00000271324.6	1505	8	2	2	2	-2	reference_match	FALSE	canonical	108	FALSE	C	non_coding	45	AATCACAACATTGCTATATA	PB.1611.2	108	ENSG00000143119.14
PB.1611.3	chr1	+	1060	4	incomplete-splice_match	CD53	ENST00000271324.6	1505	8	21810	2	649	-2	3prime_fragment	FALSE	canonical	8	FALSE	C	non_coding	45	AATCACAACATTGCTATATA	PB.1611.3	8	ENSG00000143119.14
PB.1614.1	chr1	+	1212	1	full-splice_match	AL360270.3	ENST00000609118.1	1348	1	134	2	134	-2	mono-exon	FALSE		2		A	non_coding	15	CATTGCAGTTGATGCTCTTT	PB.1614.1	2	ENSG00000273010.1
PB.1615.1	chr1	-	1784	3	full-splice_match	LRIF1	ENST00000485275.2	1796	3	43	-31	0	0	reference_match	FALSE	canonical	31	FALSE	C	non_coding	15	ATTTTCTCTGTCTGGTTAAT	PB.1615.1	31	ENSG00000121931.16
PB.1615.2	chr1	-	1060	3	full-splice_match	LRIF1	ENST00000485275.2	1796	3	-9	745	-9	-745	alternative_3end	FALSE	canonical	3	FALSE	C	non_coding	55	AAAAATAAAATCTCCTGTAA	PB.1615.2	3	ENSG00000121931.16
PB.1615.3	chr1	-	2536	4	full-splice_match	LRIF1	ENST00000369763.5	3313	4	0	777	0	-745	alternative_3end	FALSE	canonical	3	FALSE	C	non_coding	55	AAAAATAAAATCTCCTGTAA	PB.1615.3	3	ENSG00000121931.16
PB.1615.4	chr1	-	2329	4	full-splice_match	LRIF1	ENST00000369763.5	3313	4	-30	1014	13	-982	alternative_3end	FALSE	canonical	2	FALSE	C	non_coding	55	AAGAAAAGAGAACTGAGATG	PB.1615.4	2	ENSG00000121931.16
PB.1617.1	chr1	+	396	2	incomplete-splice_match	CEPT1	ENST00000480324.5	2110	3	-264	13304	-236	-13304	5prime_fragment	FALSE	canonical	2	FALSE	C	non_coding	50	AAAAGAAGGGAAATTACTGT	PB.1617.1	2	ENSG00000134255.14
PB.1617.2	chr1	+	2112	9	full-splice_match	CEPT1	ENST00000357172.9	2203	9	-25	116	-25	0	alternative_3end	FALSE	canonical	8	FALSE	C	non_coding	20	AACTTTTTCTCAGTTTTACT	PB.1617.2	8	ENSG00000134255.14
PB.1617.5	chr1	+	2177	9	full-splice_match	CEPT1	ENST00000357172.9	2203	9	24	2	24	0	reference_match	FALSE	canonical	34	FALSE	C	non_coding	10	CATTGTTGTGATGTGTCTTG	PB.1617.5	34	ENSG00000134255.14
PB.1618.1	chr1	-	2111	10	novel_in_catalog	DRAM2	novel	2246	9			0	181	combination_of_known_junctions	FALSE	canonical	2	FALSE	B	non_coding	35	AAAAACAGTGTTCTCATTTT	PB.1618.1	2	ENSG00000156171.14
PB.1618.2	chr1	-	2141	10	novel_in_catalog	DRAM2	novel	2246	9			8	155	combination_of_known_junctions	FALSE	canonical	2	FALSE	B	non_coding	45	AAAATAAGTGTGATACATGC	PB.1618.2	2	ENSG00000156171.14
PB.1618.3	chr1	-	2078	10	novel_in_catalog	DRAM2	novel	2246	9			9	4	combination_of_known_junctions	FALSE	canonical	15	FALSE	B	non_coding	30	AAGAGCTTCTTAGATTTTCA	PB.1618.3	15	ENSG00000156171.14
PB.1618.4	chr1	-	1965	10	novel_in_catalog	DRAM2	novel	2246	9			-16	0	combination_of_known_junctions	FALSE	canonical	7	FALSE	B	non_coding	30	ACTCAAGAGCTTCTTAGATT	PB.1618.4	7	ENSG00000156171.14
PB.1618.5	chr1	-	1349	9	novel_not_in_catalog	DRAM2	novel	2246	9			23	217	at_least_one_novel_splicesite	FALSE	canonical	4	FALSE	B	non_coding	25	TATCATAGTTTTTTATACCT	PB.1618.5	4	ENSG00000156171.14
PB.1618.6	chr1	-	1464	10	novel_in_catalog	DRAM2	novel	2246	9			44	216	combination_of_known_junctions	FALSE	canonical	20	FALSE	B	non_coding	30	ATATCATAGTTTTTTATACC	PB.1618.6	20	ENSG00000156171.14
PB.1618.7	chr1	-	1431	10	novel_in_catalog	DRAM2	novel	2246	9			32	216	combination_of_known_junctions	FALSE	canonical	19	FALSE	B	non_coding	30	ATATCATAGTTTTTTATACC	PB.1618.7	19	ENSG00000156171.14
PB.1618.8	chr1	-	1233	10	novel_in_catalog	DRAM2	novel	767	9			5	216	combination_of_known_junctions	FALSE	canonical	3	FALSE	B	non_coding	30	ATATCATAGTTTTTTATACC	PB.1618.8	3	ENSG00000156171.14
PB.1618.9	chr1	-	1450	5	novel_in_catalog	DRAM2	novel	769	6			-42	5	intron_retention	FALSE	canonical	3	FALSE	B	non_coding	25	AAATAAGCTTTTGGGTTTTT	PB.1618.9	3	ENSG00000156171.14
PB.1619.1	chr1	-	2080	12	novel_not_in_catalog	DENND2D	novel	1894	12			27	-1	at_least_one_novel_splicesite	FALSE	canonical	2	FALSE	C	non_coding	15	ATATGTGTCTTTGGCTTTTA	PB.1619.1	2	ENSG00000162777.17
PB.1619.2	chr1	-	2062	12	full-splice_match	DENND2D	ENST00000369752.5	1894	12	-169	1	-43	-1	alternative_5end	FALSE	canonical	3	FALSE	C	non_coding	15	ATATGTGTCTTTGGCTTTTA	PB.1619.2	3	ENSG00000162777.17
PB.1619.3	chr1	-	1856	12	novel_not_in_catalog	DENND2D	novel	3239	12			-64	-2	at_least_one_novel_splicesite	FALSE	canonical	2	TRUE	C	non_coding	10	TATATGTGTCTTTGGCTTTT	PB.1619.3	2	ENSG00000162777.17
PB.1620.1	chr1	+	1444	10	full-splice_match	CHI3L2	ENST00000369744.6	1489	10	43	2	-25	0	reference_match	FALSE	canonical	158	FALSE	C	non_coding	25	AAGTATGGCCTCATTTATTC	PB.1620.1	158	ENSG00000064886.14
PB.1620.2	chr1	+	1415	11	full-splice_match	CHI3L2	ENST00000369748.9	1416	11	-2	3	-2	-1	reference_match	TRUE	canonical	569	FALSE	C	non_coding	25	TAAGTATGGCCTCATTTATT	PB.1620.2	569	ENSG00000064886.14
PB.1620.3	chr1	+	1356	10	novel_in_catalog	CHI3L2	novel	1416	11			0	-1	combination_of_known_junctions	FALSE	canonical	7	FALSE	C	non_coding	25	TAAGTATGGCCTCATTTATT	PB.1620.3	7	ENSG00000064886.14
PB.1620.4	chr1	+	1473	10	full-splice_match	CHI3L2	ENST00000466741.5	1518	10	44	1	-17	0	reference_match	FALSE	canonical	2	FALSE	C	non_coding	25	AAGTATGGCCTCATTTATTC	PB.1620.4	2	ENSG00000064886.14
PB.1621.1	chr1	+	1097	6	full-splice_match	PIFO	ENST00000369738.9	2293	6	-303	1499	-281	1	alternative_3end5end	FALSE	canonical	151	FALSE	C	non_coding	15	TGACTTGTGGTGTACACGTG	PB.1621.1	151	ENSG00000173947.14
PB.1621.10	chr1	+	549	4	novel_in_catalog	PIFO	novel	746	5			3	-11	combination_of_known_splicesites	FALSE	canonical	13	FALSE	C	non_coding	20	ATCTCCATCTACTGACTTGT	PB.1621.10	13	ENSG00000173947.14
PB.1621.11	chr1	+	2288	6	full-splice_match	PIFO	ENST00000369738.9	2293	6	3	2	3	-2	reference_match	FALSE	canonical	48	FALSE	C	non_coding	45	AAGACTAAAACATACTGTGC	PB.1621.11	48	ENSG00000173947.14
PB.1621.12	chr1	+	624	5	novel_in_catalog	PIFO	novel	2293	6			18	-11	combination_of_known_splicesites	FALSE	canonical	18	FALSE	C	non_coding	20	ATCTCCATCTACTGACTTGT	PB.1621.12	18	ENSG00000173947.14
PB.1621.13	chr1	+	2131	5	novel_in_catalog	PIFO	novel	2293	6			20	-2	combination_of_known_splicesites	FALSE	canonical	15	FALSE	C	non_coding	45	AAGACTAAAACATACTGTGC	PB.1621.13	15	ENSG00000173947.14
PB.1621.2	chr1	+	932	5	novel_in_catalog	PIFO	novel	2293	6			2	209	combination_of_known_splicesites	FALSE	canonical	4	FALSE	C	non_coding	15	AATTGTGTTGCTCAGTGTGG	PB.1621.2	4	ENSG00000173947.14
PB.1621.3	chr1	+	2218	5	full-splice_match	PIFO	ENST00000369737.4	746	5	-18	-1454	2	4	alternative_3end	FALSE	canonical	55	FALSE	C	non_coding	40	AAAACATACTGTGCCATATT	PB.1621.3	55	ENSG00000173947.14
PB.1621.4	chr1	+	1136	6	full-splice_match	PIFO	ENST00000369738.9	2293	6	-15	1172	7	278	alternative_3end	FALSE	canonical	12	FALSE	C	non_coding	55	AAAAACCAAAAAATTGCCCC	PB.1621.4	12	ENSG00000173947.14
PB.1621.5	chr1	+	2028	4	novel_in_catalog	PIFO	novel	2293	6			-6	-2	combination_of_known_splicesites	FALSE	canonical	2	FALSE	C	non_coding	45	AAGACTAAAACATACTGTGC	PB.1621.5	2	ENSG00000173947.14
PB.1621.6	chr1	+	827	4	novel_in_catalog	PIFO	novel	2293	6			-5	207	combination_of_known_splicesites	FALSE	canonical	5	FALSE	C	non_coding	15	CCAATTGTGTTGCTCAGTGT	PB.1621.6	5	ENSG00000173947.14
PB.1621.7	chr1	+	2071	4	novel_in_catalog	PIFO	novel	2293	6			-3	3	combination_of_known_splicesites	FALSE	canonical	13	FALSE	C	non_coding	40	TAAAACATACTGTGCCATAT	PB.1621.7	13	ENSG00000173947.14
PB.1621.8	chr1	+	517	5	incomplete-splice_match	PIFO	ENST00000369738.9	2293	6	0	2811	0	-1311	5prime_fragment	FALSE	canonical	2	FALSE	C	non_coding	55	AAAAGAACCCTAAAAGCTGA	PB.1621.8	2	ENSG00000173947.14
PB.1621.9	chr1	+	686	5	full-splice_match	PIFO	ENST00000369737.4	746	5	5	55	3	-5	alternative_3end	FALSE	canonical	22	FALSE	C	non_coding	20	ATCTACTGACTTGTGGTGTA	PB.1621.9	22	ENSG00000173947.14
PB.1622.1	chr1	-	2081	10	full-splice_match	WDR77	ENST00000235090.10	2456	10	6	369	6	-369	alternative_3end	FALSE	canonical	157	FALSE	C	non_coding	25	AAGCATGTGTGTTATGTGTA	PB.1622.1	157	ENSG00000116455.14
PB.1622.4	chr1	-	1736	10	full-splice_match	WDR77	ENST00000235090.10	2456	10	0	720	0	618	alternative_3end	FALSE	canonical	9	FALSE	C	non_coding	15	TAATGCCCACTCCCTTCCCC	PB.1622.4	9	ENSG00000116455.14
PB.1622.5	chr1	-	1389	10	full-splice_match	WDR77	ENST00000235090.10	2456	10	4	1063	4	275	alternative_3end	FALSE	canonical	41	FALSE	C	non_coding	25	ACATCTTCCCTAAGCACTGC	PB.1622.5	41	ENSG00000116455.14
PB.1622.6	chr1	-	1117	10	full-splice_match	WDR77	ENST00000235090.10	2456	10	28	1311	28	27	alternative_3end	FALSE	canonical	2	FALSE	C	non_coding	15	CATGAGTGTCCACTTCTTTG	PB.1622.6	2	ENSG00000116455.14
PB.1623.1	chr1	+	1288	7	full-splice_match	ATP5PB	ENST00000369722.8	2628	7	-9	1349	-9	92	alternative_3end	FALSE	canonical	730	FALSE	C	non_coding	30	AGACCATTCAGTGGTGAACT	PB.1623.1	730	ENSG00000116459.11
PB.1623.11	chr1	+	592	2	incomplete-splice_match	ATP5PB	ENST00000468818.1	859	6	9971	-15	9774	-5	3prime_fragment	FALSE	canonical	3	FALSE	C	non_coding	30	AAACAGGGTTTTTCAAGTTG	PB.1623.11	3	ENSG00000116459.11
PB.1623.2	chr1	+	973	7	full-splice_match	ATP5PB	ENST00000369722.8	2628	7	-9	1664	-9	83	alternative_3end	FALSE	canonical	9	FALSE	C	non_coding	45	AAAAATGAAAAGTTTGTTTC	PB.1623.2	9	ENSG00000116459.11
PB.1623.5	chr1	+	1002	5	full-splice_match	ATP5PB	ENST00000483994.1	678	5	-23	-301	-3	-5	alternative_3end	FALSE	canonical	3	FALSE	C	non_coding	30	AAACAGGGTTTTTCAAGTTG	PB.1623.5	3	ENSG00000116459.11
PB.1623.7	chr1	+	1030	6	full-splice_match	ATP5PB	ENST00000369721.8	1040	6	5	5	5	-5	reference_match	FALSE	canonical	19	FALSE	C	non_coding	30	AAACAGGGTTTTTCAAGTTG	PB.1623.7	19	ENSG00000116459.11
PB.1625.1	chr1	+	2633	2	incomplete-splice_match	C1orf162	ENST00000369718.3	915	6	23	-39	23	0	intron_retention	FALSE	canonical	18	FALSE	C	non_coding	15	AGTGCTGCCTCCATCTTTAT	PB.1625.1	18	ENSG00000143110.11
PB.1625.10	chr1	+	1813	3	incomplete-splice_match	C1orf162	ENST00000369718.3	915	6	111	-39	111	0	intron_retention	FALSE	canonical	3	FALSE	C	non_coding	15	AGTGCTGCCTCCATCTTTAT	PB.1625.10	3	ENSG00000143110.11
PB.1625.11	chr1	+	916	6	full-splice_match	C1orf162	ENST00000343534.9	1107	6	190	1	113	0	alternative_5end	FALSE	canonical	32	FALSE	C	non_coding	15	AGTGCTGCCTCCATCTTTAT	PB.1625.11	32	ENSG00000143110.11
PB.1625.2	chr1	+	1349	5	novel_in_catalog	C1orf162	novel	915	6			71	0	intron_retention	FALSE	canonical	3	FALSE	C	non_coding	15	AGTGCTGCCTCCATCTTTAT	PB.1625.2	3	ENSG00000143110.11
PB.1625.3	chr1	+	862	5	novel_in_catalog	C1orf162	novel	1107	6			72	0	combination_of_known_splicesites	FALSE	canonical	4	FALSE	C	non_coding	15	AGTGCTGCCTCCATCTTTAT	PB.1625.3	4	ENSG00000143110.11
PB.1625.4	chr1	+	1645	4	novel_in_catalog	C1orf162	novel	1107	6			72	0	intron_retention	FALSE	canonical	3	FALSE	C	non_coding	15	AGTGCTGCCTCCATCTTTAT	PB.1625.4	3	ENSG00000143110.11
PB.1625.6	chr1	+	484	6	full-splice_match	C1orf162	ENST00000369718.3	915	6	85	346	85	-346	alternative_3end5end	FALSE	canonical	3	FALSE	C	non_coding	20	AGCTTTTCCAATGAGGCTTG	PB.1625.6	3	ENSG00000143110.11
PB.1625.7	chr1	+	1054	6	novel_in_catalog	C1orf162	novel	915	6			111	0	combination_of_known_splicesites	FALSE	canonical	10	FALSE	C	non_coding	15	AGTGCTGCCTCCATCTTTAT	PB.1625.7	10	ENSG00000143110.11
PB.1625.8	chr1	+	843	6	full-splice_match	C1orf162	ENST00000369718.3	915	6	111	-39	111	0	alternative_5end	FALSE	canonical	113	FALSE	C	non_coding	15	AGTGCTGCCTCCATCTTTAT	PB.1625.8	113	ENSG00000143110.11
PB.1625.9	chr1	+	793	5	novel_in_catalog	C1orf162	novel	1107	6			111	0	combination_of_known_splicesites	FALSE	canonical	21	FALSE	C	non_coding	15	AGTGCTGCCTCCATCTTTAT	PB.1625.9	21	ENSG00000143110.11
PB.1626.1	chr1	-	1726	6	full-splice_match	TMIGD3	ENST00000369716.9	1662	6	-59	-5	-59	5	alternative_5end	FALSE	canonical	63	FALSE	C	non_coding	25	AGGTATGAGTAACTTCTTCT	PB.1626.1	63	ENSG00000121933.19
PB.1626.2	chr1	-	1182	5	novel_in_catalog	TMIGD3	novel	962	5			-34	-2	combination_of_known_junctions	FALSE	canonical	6	FALSE	C	non_coding	40	AACTCCAAGGTATGAGTAAC	PB.1626.2	6	ENSG00000121933.19
PB.1626.3	chr1	-	1025	5	novel_in_catalog	TMIGD3	novel	637	5			-34	-2	combination_of_known_splicesites	FALSE	canonical	7	FALSE	C	non_coding	40	AACTCCAAGGTATGAGTAAC	PB.1626.3	7	ENSG00000121933.19
PB.1626.5	chr1	-	1032	5	novel_not_in_catalog	TMIGD3	novel	962	5			-123	-6	at_least_one_novel_splicesite	FALSE	canonical	9	TRUE	C	non_coding	40	AATGAACTCCAAGGTATGAG	PB.1626.5	9	ENSG00000121933.19
PB.1626.6	chr1	-	1817	2	full-splice_match	ADORA3	ENST00000241356.4	1884	2	68	-1	-59	1	alternative_5end	FALSE	canonical	90	FALSE	C	non_coding	10	TGGAGTGTAGCTCTTTGCTG	PB.1626.6	90	ENSG00000282608.1
PB.1626.7	chr1	-	1329	2	novel_not_in_catalog	ADORA3	novel	1884	2			-1297	-2	at_least_one_novel_splicesite	FALSE	canonical	3	TRUE	C	non_coding	20	AACTGGAGTGTAGCTCTTTG	PB.1626.7	3	ENSG00000282608.1
PB.1626.8	chr1	-	1202	2	full-splice_match	ADORA3	ENST00000241356.4	1884	2	81	601	-46	-99	alternative_3end5end	FALSE	canonical	8	FALSE	C	non_coding	25	ACCTTTTGATCCTCAAAGCT	PB.1626.8	8	ENSG00000282608.1
PB.1627.1	chr1	+	1404	8	novel_not_in_catalog	RAP1A	novel	5024	8			-5	0	at_least_one_novel_splicesite	FALSE	canonical	70	TRUE	C	non_coding	5	ATTTGGTTTGTGTGTTTTTG	PB.1627.1	70	ENSG00000116473.14
PB.1627.3	chr1	+	1480	8	full-splice_match	RAP1A	ENST00000369709.3	5024	8	18	3526	18	52	alternative_3end	FALSE	canonical	142	FALSE	C	non_coding	40	AATGACCACATTGTTTTAAA	PB.1627.3	142	ENSG00000116473.14
PB.1627.5	chr1	+	2499	8	full-splice_match	RAP1A	ENST00000369709.3	5024	8	36	2489	36	1089	alternative_3end	FALSE	canonical	19	FALSE	C	non_coding	30	ATCCAATTATGCATATGTCT	PB.1627.5	19	ENSG00000116473.14
PB.1627.6	chr1	+	1495	9	novel_in_catalog	RAP1A	novel	5024	8			45	0	combination_of_known_junctions	FALSE	canonical	19	FALSE	C	non_coding	5	ATTTGGTTTGTGTGTTTTTG	PB.1627.6	19	ENSG00000116473.14
PB.1627.7	chr1	+	648	7	incomplete-splice_match	RAP1A	ENST00000369709.3	5024	8	58	7484	58	-3489	5prime_fragment	FALSE	canonical	2	FALSE	C	non_coding	45	TAAAAAGAAATCATGTCTGC	PB.1627.7	2	ENSG00000116473.14
PB.1627.8	chr1	+	1253	8	full-splice_match	RAP1A	ENST00000369709.3	5024	8	114	3657	114	-79	alternative_3end5end	FALSE	canonical	2	FALSE	C	non_coding	25	AACTCTAATATTGCTTCTTG	PB.1627.8	2	ENSG00000116473.14
PB.1630.3	chr1	-	1507	2	full-splice_match	INKA2	ENST00000357260.6	5951	2	0	4444	0	-2	alternative_3end	FALSE	canonical	5	FALSE	C	non_coding	15	AACCTTCTGTCAGCTTCTTT	PB.1630.3	5	ENSG00000197852.12
PB.1631.1	chr1	+	1625	11	full-splice_match	DDX20	ENST00000369702.5	3600	11	-3	1978	-3	192	alternative_3end	FALSE	canonical	5	FALSE	C	non_coding	40	AAAAGAACTGGGCTGTGACA	PB.1631.1	5	ENSG00000064703.12
PB.1631.2	chr1	+	3174	11	full-splice_match	DDX20	ENST00000369702.5	3600	11	2	424	2	2	alternative_3end	FALSE	canonical	2	FALSE	C	non_coding	10	AGTTGCTGTCTTACTTGTGT	PB.1631.2	2	ENSG00000064703.12
PB.1631.4	chr1	+	2859	11	full-splice_match	DDX20	ENST00000369702.5	3600	11	2	739	2	-313	alternative_3end	FALSE	canonical	30	FALSE	C	non_coding	25	AATATTATTGCTGTGGAGTT	PB.1631.4	30	ENSG00000064703.12
PB.1631.5	chr1	+	501	3	incomplete-splice_match	DDX20	ENST00000369702.5	3600	11	2	8518	2	-3006	5prime_fragment	FALSE	canonical	2	FALSE	C	non_coding	20	AGAGTGTCATGTCTTTATTG	PB.1631.5	2	ENSG00000064703.12
PB.1639.1	chr1	+	1225	3	novel_in_catalog	LINC01750	novel	3068	2			-240	-1944	combination_of_known_junctions	FALSE	canonical	7	FALSE	B	non_coding	25	TGTCACTGAGTCTACATGTA	PB.1639.1	7	ENSG00000231437.3
PB.1639.2	chr1	+	1211	3	novel_in_catalog	LINC01750	novel	3068	2			-23	-1951	combination_of_known_junctions	FALSE	canonical	4	FALSE	B	non_coding	30	ATAATATTGTCACTGAGTCT	PB.1639.2	4	ENSG00000231437.3
PB.1639.3	chr1	+	578	2	novel_in_catalog	LINC01750	novel	709	2			-11	-1952	combination_of_known_splicesites	FALSE	canonical	2	FALSE	B	non_coding	30	TATAATATTGTCACTGAGTC	PB.1639.3	2	ENSG00000231437.3
PB.1640.1	chr1	-	705	3	full-splice_match	AL445426.1	ENST00000659549.1	5603	3	18	4880	10	-3	alternative_3end	FALSE	canonical	2	FALSE	A	non_coding	30	AGATATGCTAATGTTTTCCA	PB.1640.1	2	ENSG00000231246.2
PB.1641.4	chr1	+	594	5	incomplete-splice_match	CTTNBP2NL	ENST00000271277.11	5864	6	9	6635	9	-1777	5prime_fragment	FALSE	canonical	2	FALSE	C	non_coding	45	AAGGAAAGAGAGAGGCTGAC	PB.1641.4	2	ENSG00000143079.15
PB.1641.5	chr1	+	965	6	full-splice_match	CTTNBP2NL	ENST00000271277.11	5864	6	16	4883	16	-25	alternative_3end	FALSE	canonical	71	FALSE	C	non_coding	55	AAAGAAGAAATGGAAAGTTT	PB.1641.5	71	ENSG00000143079.15
PB.1641.6	chr1	+	4916	6	full-splice_match	CTTNBP2NL	ENST00000271277.11	5864	6	16	932	16	-932	alternative_3end	FALSE	canonical	22	FALSE	C	non_coding	20	TGTTTGGGGGGAAATAGTCT	PB.1641.6	22	ENSG00000143079.15
PB.1646.1	chr1	-	2991	5	novel_in_catalog	ST7L	novel	4348	16			12863	-3	combination_of_known_splicesites	FALSE	canonical	2	FALSE	C	non_coding	40	AAATAAATTAGTGTCTATTT	PB.1646.1	2	ENSG00000007341.19
PB.1646.2	chr1	-	1793	14	full-splice_match	ST7L	ENST00000360743.8	4206	14	48	2365	0	0	alternative_3end	TRUE	canonical	2	FALSE	C	non_coding	45	AAAAAGCTTCTTATGAATAT	PB.1646.2	2	ENSG00000007341.19
PB.1646.5	chr1	-	1380	4	full-splice_match	ST7L	ENST00000473206.5	821	4	1	-560	1	423	alternative_3end	FALSE	canonical	7	FALSE	C	non_coding	30	ACTCAGCATATGATACTTTG	PB.1646.5	7	ENSG00000007341.19
PB.1646.6	chr1	-	853	3	incomplete-splice_match	ST7L	ENST00000467335.5	990	4	643	-2	-5	-2	3prime_fragment	FALSE	canonical	12	FALSE	C	non_coding	20	TACGCAGTTTGTGATATTTT	PB.1646.6	12	ENSG00000007341.19
PB.1647.1	chr1	+	2999	10	full-splice_match	CAPZA1	ENST00000263168.4	2358	10	-645	4	-618	-4	alternative_5end	FALSE	canonical	205	FALSE	C	non_coding	25	AAAATTGTCTGAGTCTCTCC	PB.1647.1	205	ENSG00000116489.13
PB.1647.3	chr1	+	2453	10	novel_not_in_catalog	CAPZA1	novel	2358	10			-4	-5	at_least_one_novel_splicesite	FALSE	canonical	3	FALSE	C	non_coding	25	TAAAATTGTCTGAGTCTCTC	PB.1647.3	3	ENSG00000116489.13
PB.1647.5	chr1	+	1238	8	novel_not_in_catalog	CAPZA1	novel	650	9			0	-5576	at_least_one_novel_splicesite	FALSE	canonical	2	TRUE	C	non_coding	10	TAATCTTTGTCTTGGGGTCT	PB.1647.5	2	ENSG00000116489.13
PB.1647.6	chr1	+	700	9	incomplete-splice_match	CAPZA1	ENST00000263168.4	2358	10	0	2044	0	-22	5prime_fragment	FALSE	canonical	2	FALSE	C	non_coding	55	AAAATCATAGAGAATGCAGA	PB.1647.6	2	ENSG00000116489.13
PB.1650.1	chr1	+	3380	21	full-splice_match	MOV10	ENST00000369645.5	3552	21	186	-14	-25	7	alternative_5end	FALSE	canonical	10	FALSE	C	non_coding	5	TCCTCTGCCTGGCCCCAGCT	PB.1650.1	10	ENSG00000155363.18
PB.1650.2	chr1	+	4111	22	novel_in_catalog	MOV10	novel	4100	22			-19	3	combination_of_known_junctions	FALSE	canonical	2	FALSE	C	non_coding	15	TTGATAATGTCTCCTCTGCC	PB.1650.2	2	ENSG00000155363.18
PB.1650.4	chr1	+	735	5	incomplete-splice_match	MOV10	ENST00000357443.2	3383	20	23967	-25	404	1	3prime_fragment	FALSE	canonical	2	FALSE	C	non_coding	35	AAAAGCCTTGATAATGTCTC	PB.1650.4	2	ENSG00000155363.18
PB.1651.1	chr1	-	1148	6	full-splice_match	RHOC	ENST00000339083.11	1418	6	276	-6	0	6	alternative_5end	FALSE	canonical	668	FALSE	C	non_coding	5	GGTGCTTGGTGTCCCATCTC	PB.1651.1	668	ENSG00000155366.16
PB.1651.2	chr1	-	1427	6	full-splice_match	RHOC	ENST00000369632.6	1026	6	-8	-393	-8	0	alternative_3end	FALSE	canonical	4	FALSE	C	non_coding	5	TGTGGCAGCTTTCGGTCTTT	PB.1651.2	4	ENSG00000155366.16
PB.1651.3	chr1	-	1195	7	full-splice_match	RHOC	ENST00000484280.6	891	7	6	-310	0	0	alternative_3end	FALSE	canonical	12	FALSE	C	non_coding	5	TGTGGCAGCTTTCGGTCTTT	PB.1651.3	12	ENSG00000155366.16
PB.1651.4	chr1	-	1333	4	novel_in_catalog	RHOC	novel	2199	6			-134	0	intron_retention	FALSE	canonical	2	FALSE	C	non_coding	15	AACGTGTGTGGCAGCTTTCG	PB.1651.4	2	ENSG00000155366.16
PB.1651.5	chr1	-	1148	6	novel_in_catalog	RHOC	novel	2199	6			0	0	combination_of_known_junctions	FALSE	canonical	12	FALSE	C	non_coding	15	AACGTGTGTGGCAGCTTTCG	PB.1651.5	12	ENSG00000155366.16
PB.1651.6	chr1	-	1134	6	full-splice_match	RHOC	ENST00000369638.6	1028	6	36	-142	3	0	alternative_3end	FALSE	canonical	5	FALSE	C	non_coding	15	AACGTGTGTGGCAGCTTTCG	PB.1651.6	5	ENSG00000155366.16
PB.1651.7	chr1	-	1046	5	full-splice_match	RHOC	ENST00000369642.7	1355	5	307	2	0	0	alternative_5end	FALSE	canonical	878	FALSE	C	non_coding	15	AACGTGTGTGGCAGCTTTCG	PB.1651.7	878	ENSG00000155366.16
PB.1651.8	chr1	-	1093	6	full-splice_match	RHOC	ENST00000369637.5	888	6	-25	-180	9	0	alternative_3end	FALSE	canonical	6	FALSE	C	non_coding	15	AACGTGTGTGGCAGCTTTCG	PB.1651.8	6	ENSG00000155366.16
PB.1652.1	chr1	-	1861	9	novel_in_catalog	PPM1J	novel	1863	10			-5	-3	intron_retention	FALSE	canonical	2	FALSE	A	non_coding	20	AAAGGTGTGTGTCTGTATTT	PB.1652.1	2	ENSG00000155367.15
PB.1653.1	chr1	-	740	4	novel_in_catalog	LINC01356	novel	1819	7			-12	0	combination_of_known_junctions	FALSE	canonical	3	FALSE	A	non_coding	15	AGAACCTGTTTGGTGGTCTC	PB.1653.1	3	ENSG00000215866.8
PB.1654.1	chr1	+	705	2	full-splice_match	LINC01357	ENST00000658577.1	749	2	42	2	42	2	reference_match	FALSE	canonical	10	FALSE	A	non_coding	35	AAGCTGCTAGTAATATGAGT	PB.1654.1	10	ENSG00000224167.2
PB.1655.2	chr1	-	3367	5	full-splice_match	SLC16A1	ENST00000369626.7	3910	5	158	385	-14	-380	alternative_3end5end	FALSE	canonical	18	FALSE	C	non_coding	30	ATATTTGTGTATATGATTTA	PB.1655.2	18	ENSG00000155380.11
PB.1655.3	chr1	-	3369	5	full-splice_match	SLC16A1	ENST00000369626.7	3910	5	25	516	25	-511	alternative_3end	FALSE	canonical	96	FALSE	C	non_coding	35	AAGAAAACATTTCTTCTCCC	PB.1655.3	96	ENSG00000155380.11
PB.1655.6	chr1	-	1737	5	full-splice_match	SLC16A1	ENST00000369626.7	3910	5	-5	2178	-5	0	alternative_3end	FALSE	canonical	29	FALSE	C	non_coding	65	AGAAAAAGGAAAGTAAAGAG	PB.1655.6	29	ENSG00000155380.11
PB.1655.7	chr1	-	492	2	full-splice_match	SLC16A1	ENST00000478835.1	452	2	-14	-26	-14	26	reference_match	FALSE	canonical	6	FALSE	C	non_coding	75	AAAAAAAAAAAAAAGTCTTA	PB.1655.7	6	ENSG00000155380.11
PB.1656.2	chr1	+	1114	2	full-splice_match	SLC16A1-AS1	ENST00000654334.1	1179	2	-61	126	-15	-126	alternative_3end5end	FALSE	canonical	2	FALSE	C	non_coding	25	ATCTAATTGTCACTTTGTAC	PB.1656.2	2	ENSG00000226419.8
PB.1659.1	chr1	+	4320	18	full-splice_match	LRIG2	ENST00000361127.6	11566	18	-17	7263	-17	0	alternative_3end	FALSE	canonical	11	FALSE	C	non_coding	85	AAAAAAATAAATTAAAAAAA	PB.1659.1	11	ENSG00000198799.12
PB.1659.2	chr1	+	517	2	incomplete-splice_match	LRIG2	ENST00000361127.6	11566	18	-10	40884	-10	-9336	5prime_fragment	FALSE	canonical	4	FALSE	C	non_coding	30	AGGAAGTGTAAGTTATTTTT	PB.1659.2	4	ENSG00000198799.12
PB.1659.3	chr1	+	869	5	incomplete-splice_match	LRIG2	ENST00000361127.6	11566	18	0	37777	0	-6229	5prime_fragment	FALSE	canonical	4	FALSE	C	non_coding	45	TGAGTAACGAAATAGACGGA	PB.1659.3	4	ENSG00000198799.12
PB.1673.1	chr1	+	610	2	incomplete-splice_match	MAGI3	ENST00000369611.4	3596	21	250944	38666	250672	-38666	internal_fragment	FALSE	canonical	2	FALSE	B	non_coding	40	AAAATGGTGAGTATACACTG	PB.1673.1	2	ENSG00000081026.19
PB.1673.3	chr1	+	852	6	incomplete-splice_match	MAGI3	ENST00000369611.4	3596	21	268118	43	267846	-43	3prime_fragment	FALSE	canonical	2	FALSE	B	non_coding	10	TGCACTTTTCAGTCTTCTTT	PB.1673.3	2	ENSG00000081026.19
PB.1676.1	chr1	-	590	2	incomplete-splice_match	PHTF1	ENST00000474926.5	4314	12	16877	379	7646	-5	3prime_fragment	FALSE	canonical	2	FALSE	B	non_coding	20	AGACTTTCAGTTTCTAGGTT	PB.1676.1	2	ENSG00000116793.16
PB.1679.1	chr1	-	2892	17	novel_in_catalog	PHTF1	novel	2747	15			-19	-154	combination_of_known_junctions	FALSE	canonical	2	FALSE	B	non_coding	35	TAAATTGCTTCATCATTAAT	PB.1679.1	2	ENSG00000116793.16
PB.1679.3	chr1	-	2659	15	incomplete-splice_match	PHTF1	ENST00000369604.6	3657	19	-26	7001	-23	-9	5prime_fragment	FALSE	canonical	2	FALSE	B	non_coding	35	GTTGCAAAATAACTGATTTT	PB.1679.3	2	ENSG00000116793.16
PB.1679.4	chr1	-	2391	13	incomplete-splice_match	PHTF1	ENST00000357783.6	2747	15	3	1943	3	-1	5prime_fragment	FALSE	canonical	5	FALSE	B	non_coding	20	ACTTTTGATATTTGTGGATT	PB.1679.4	5	ENSG00000116793.16
PB.1679.5	chr1	-	2307	13	incomplete-splice_match	PHTF1	ENST00000369604.6	3657	19	-18	8935	-15	-1	5prime_fragment	FALSE	canonical	2	FALSE	B	non_coding	20	ACTTTTGATATTTGTGGATT	PB.1679.5	2	ENSG00000116793.16
PB.1679.8	chr1	-	1099	6	incomplete-splice_match	PHTF1	ENST00000357783.6	2747	15	-12	22595	1	-749	5prime_fragment	FALSE	canonical	3	FALSE	B	non_coding	45	GTAAGATGAGAAATTACACT	PB.1679.8	3	ENSG00000116793.16
PB.1681.1	chr1	-	3631	7	full-splice_match	RSBN1	ENST00000615321.1	2418	7	4	-1217	4	-15	alternative_3end	FALSE	canonical	40	FALSE	C	non_coding	90	AAAAAAAAAAAAAAATACAA	PB.1681.1	40	ENSG00000081019.13
PB.1681.2	chr1	-	2922	7	full-splice_match	RSBN1	ENST00000615321.1	2418	7	6	-510	6	4	alternative_3end	FALSE	canonical	18	FALSE	C	non_coding	70	AAAAAAAAAATCTAAAGATG	PB.1681.2	18	ENSG00000081019.13
PB.1681.3	chr1	-	1521	4	incomplete-splice_match	RSBN1	ENST00000615321.1	2418	7	14	11362	0	-11065	5prime_fragment	FALSE	canonical	2	FALSE	C	non_coding	25	GTAAATATTTCTTTTTCTCA	PB.1681.3	2	ENSG00000081019.13
PB.1683.2	chr1	-	2388	11	full-splice_match	AP4B1	ENST00000256658.8	2742	11	42	312	-8	0	alternative_3end	FALSE	canonical	17	FALSE	C	non_coding	10	TCTTGTTGCTTGTCTAGAGT	PB.1683.2	17	ENSG00000134262.13
PB.1683.5	chr1	-	913	2	incomplete-splice_match	AP4B1	ENST00000432415.5	681	3	-80	4052	-30	-3709	5prime_fragment	FALSE	canonical	2	FALSE	C	non_coding	20	TACTAGTAGGCCACTTTGCC	PB.1683.5	2	ENSG00000134262.13
PB.1684.1	chr1	+	3756	4	full-splice_match	DCLRE1B	ENST00000650450.2	3755	4	-9	8	-9	6	reference_match	FALSE	canonical	9	FALSE	C	non_coding	25	TATGCATATATTTTGCATTT	PB.1684.1	9	ENSG00000118655.7
PB.1684.2	chr1	+	2119	4	full-splice_match	DCLRE1B	ENST00000650450.2	3755	4	18	1618	11	4	alternative_3end	FALSE	canonical	4	FALSE	C	non_coding	30	AACTTAATCTGTTTAACCTT	PB.1684.2	4	ENSG00000118655.7
PB.1687.1	chr1	+	1747	3	full-splice_match	OLFML3	ENST00000320334.5	1748	3	4	-3	4	2	reference_match	FALSE	canonical	72	FALSE	A	non_coding	0	CTCCTGTGTTTGTTTGGGGT	PB.1687.1	72	ENSG00000116774.12
PB.1688.1	chr1	-	2615	8	full-splice_match	SYT6	ENST00000610096.1	1897	8	-23	-695	-5	695	alternative_3end	TRUE	canonical	2	FALSE	C	non_coding	45	AAATCCAAATAGCAGTTTGA	PB.1688.1	2	ENSG00000134207.16
PB.1688.2	chr1	-	1811	8	novel_in_catalog	SYT6	novel	4424	8			0	-2	combination_of_known_junctions	FALSE	canonical	12	FALSE	C	non_coding	80	AAGAAAAGGGAAAAAAAAAA	PB.1688.2	12	ENSG00000134207.16
PB.1688.3	chr1	-	1888	8	full-splice_match	SYT6	ENST00000610096.1	1897	8	7	2	7	-2	reference_match	FALSE	canonical	4	FALSE	C	non_coding	80	AAGAAAAGGGAAAAAAAAAA	PB.1688.3	4	ENSG00000134207.16
PB.1688.4	chr1	-	1742	7	novel_in_catalog	SYT6	novel	4424	8			0	-2	combination_of_known_junctions	FALSE	canonical	3	FALSE	C	non_coding	80	AAGAAAAGGGAAAAAAAAAA	PB.1688.4	3	ENSG00000134207.16
PB.1688.5	chr1	-	1801	7	full-splice_match	SYT6	ENST00000610121.5	4320	7	43	2476	25	-2	alternative_3end	FALSE	canonical	2	FALSE	C	non_coding	80	AAGAAAAGGGAAAAAAAAAA	PB.1688.5	2	ENSG00000134207.16
PB.1688.6	chr1	-	1790	8	novel_not_in_catalog	SYT6	novel	4424	8			0	-2	at_least_one_novel_splicesite	FALSE	canonical	3	TRUE	C	non_coding	80	AAGAAAAGGGAAAAAAAAAA	PB.1688.6	3	ENSG00000134207.16
PB.1688.7	chr1	-	1722	7	novel_in_catalog	SYT6	novel	4369	8			22	-2	combination_of_known_splicesites	FALSE	canonical	2	FALSE	C	non_coding	80	AAGAAAAGGGAAAAAAAAAA	PB.1688.7	2	ENSG00000134207.16
PB.1692.1	chr1	-	2551	17	incomplete-splice_match	TRIM33	ENST00000358465.7	8369	20	48038	4830	71	-12	3prime_fragment	FALSE	canonical	17	FALSE	C	non_coding	90	AAAAAAAAAAAACGAAAAAA	PB.1692.1	17	ENSG00000197323.12
PB.1692.2	chr1	-	3106	19	full-splice_match	TRIM33	ENST00000369543.6	3457	19	338	13	338	-13	alternative_5end	FALSE	canonical	32	FALSE	C	non_coding	90	AAAAAAAAAAAAACGAAAAA	PB.1692.2	32	ENSG00000197323.12
PB.1693.1	chr1	-	1279	7	full-splice_match	BCAS2	ENST00000369541.4	1275	7	0	-4	0	4	reference_match	FALSE	canonical	201	FALSE	C	non_coding	15	AGGAGGCGGTTACTGTTTTT	PB.1693.1	201	ENSG00000116752.6
PB.1693.2	chr1	-	1199	6	full-splice_match	BCAS2	ENST00000485021.1	891	6	14	-322	0	-5	alternative_3end	FALSE	canonical	12	FALSE	C	non_coding	35	AAAAACCTCAGGAGGCGGTT	PB.1693.2	12	ENSG00000116752.6
PB.1693.5	chr1	-	1040	6	full-splice_match	BCAS2	ENST00000485021.1	891	6	11	-160	-3	160	alternative_3end	FALSE	canonical	5	FALSE	C	non_coding	55	AAACAACTTCAGAAAGACAG	PB.1693.5	5	ENSG00000116752.6
PB.1693.6	chr1	-	1089	7	full-splice_match	BCAS2	ENST00000369541.4	1275	7	0	186	0	141	alternative_3end	FALSE	canonical	70	FALSE	C	non_coding	40	AAACACATTCTTGATCACCA	PB.1693.6	70	ENSG00000116752.6
PB.1693.8	chr1	-	939	7	full-splice_match	BCAS2	ENST00000369541.4	1275	7	-9	345	5	-18	alternative_3end	FALSE	canonical	2	FALSE	C	non_coding	45	CAAAATAAGGATGACTTTAG	PB.1693.8	2	ENSG00000116752.6
PB.1694.1	chr1	-	4308	7	full-splice_match	NRAS	ENST00000369535.5	4326	7	22	-4	22	4	reference_match	FALSE	canonical	142	FALSE	C	non_coding	25	TATATTCACTGAAGTGCCTT	PB.1694.1	142	ENSG00000213281.5
PB.1694.3	chr1	-	2470	7	full-splice_match	NRAS	ENST00000369535.5	4326	7	15	1841	15	-1841	alternative_3end	FALSE	canonical	4	FALSE	C	non_coding	25	AAAATGGCCACTTTGTTCCT	PB.1694.3	4	ENSG00000213281.5
PB.1694.5	chr1	-	1819	7	full-splice_match	NRAS	ENST00000369535.5	4326	7	12	2495	12	-2495	alternative_3end	FALSE	canonical	26	FALSE	C	non_coding	30	ACATTTTCACTGTATATCAT	PB.1694.5	26	ENSG00000213281.5
PB.1694.6	chr1	-	1685	7	full-splice_match	NRAS	ENST00000369535.5	4326	7	3	2638	3	-2638	alternative_3end	FALSE	canonical	2	FALSE	C	non_coding	35	AACTTCCATTTGTATTCAAA	PB.1694.6	2	ENSG00000213281.5
PB.1694.7	chr1	-	1253	7	full-splice_match	NRAS	ENST00000369535.5	4326	7	25	3048	25	-3048	alternative_3end	FALSE	canonical	2	FALSE	C	non_coding	25	AATTTTGAGTCTATCCTAGT	PB.1694.7	2	ENSG00000213281.5
PB.1695.1	chr1	-	4001	19	full-splice_match	CSDE1	ENST00000339438.10	4006	19	1	4	0	-1	reference_match	FALSE	canonical	103	FALSE	C	non_coding	25	AGCACCTAGCGCTTTCATTA	PB.1695.1	103	ENSG00000009307.16
PB.1695.10	chr1	-	3291	17	novel_in_catalog	CSDE1	novel	3774	20			-7	-21	combination_of_known_splicesites	FALSE	canonical	2	FALSE	C	non_coding	85	TAAAAACAAAACAAAAAAAA	PB.1695.10	2	ENSG00000009307.16
PB.1695.11	chr1	-	3446	18	novel_in_catalog	CSDE1	novel	4097	20			0	-21	combination_of_known_splicesites	FALSE	canonical	2	FALSE	C	non_coding	85	TAAAAACAAAACAAAAAAAA	PB.1695.11	2	ENSG00000009307.16
PB.1695.17	chr1	-	3055	20	full-splice_match	CSDE1	ENST00000358528.9	4097	20	1	1041	0	0	alternative_3end	FALSE	canonical	224	FALSE	C	non_coding	35	GAAAAACTTAAGGTGGCGCC	PB.1695.17	224	ENSG00000009307.16
PB.1695.18	chr1	-	2937	19	full-splice_match	CSDE1	ENST00000339438.10	4006	19	2	1067	1	-23	alternative_3end	FALSE	canonical	191	FALSE	C	non_coding	40	AAATAATGCACAGTTGCAGC	PB.1695.18	191	ENSG00000009307.16
PB.1695.19	chr1	-	2633	17	novel_in_catalog	CSDE1	novel	4006	19			0	-23	combination_of_known_splicesites	FALSE	canonical	4	FALSE	C	non_coding	40	AAATAATGCACAGTTGCAGC	PB.1695.19	4	ENSG00000009307.16
PB.1695.25	chr1	-	866	3	incomplete-splice_match	CSDE1	ENST00000358528.9	4097	20	-10	22566	-7	271	5prime_fragment	FALSE	canonical	2	FALSE	C	non_coding	25	ATTGTTTTTCCCCATAATGA	PB.1695.25	2	ENSG00000009307.16
PB.1695.3	chr1	-	3234	18	full-splice_match	CSDE1	ENST00000261443.9	3228	18	-5	-1	3	1	reference_match	FALSE	canonical	220	FALSE	C	non_coding	20	AATGAATCTTGTTTTTTTTT	PB.1695.3	220	ENSG00000009307.16
PB.1695.4	chr1	-	3624	19	full-splice_match	CSDE1	ENST00000339438.10	4006	19	0	382	0	0	alternative_3end	FALSE	canonical	128	FALSE	C	non_coding	25	AAATGAATCTTGTTTTTTTT	PB.1695.4	128	ENSG00000009307.16
PB.1695.5	chr1	-	3694	20	full-splice_match	CSDE1	ENST00000358528.9	4097	20	-13	416	6	-20	alternative_3end	FALSE	canonical	126	FALSE	C	non_coding	90	AAAAACAAAACAAAAAAAAA	PB.1695.5	126	ENSG00000009307.16
PB.1695.7	chr1	-	3736	20	full-splice_match	CSDE1	ENST00000369530.5	3774	20	18	20	-1	-20	reference_match	FALSE	canonical	13	FALSE	C	non_coding	90	AAAAACAAAACAAAAAAAAA	PB.1695.7	13	ENSG00000009307.16
PB.1695.9	chr1	-	3390	18	full-splice_match	CSDE1	ENST00000530886.5	3459	18	42	27	-1	-20	reference_match	FALSE	canonical	2	FALSE	C	non_coding	90	AAAAACAAAACAAAAAAAAA	PB.1695.9	2	ENSG00000009307.16
PB.1699.10	chr1	-	507	3	full-splice_match	SIKE1	ENST00000475335.5	470	3	-40	3	3	-3	reference_match	FALSE	canonical	6	FALSE	C	non_coding	40	AAATTGAAATCTTGAGATTG	PB.1699.10	6	ENSG00000052723.11
PB.1699.6	chr1	-	831	5	full-splice_match	SIKE1	ENST00000060969.5	2190	5	3	1356	3	11	alternative_3end	FALSE	canonical	7	FALSE	C	non_coding	25	AGTCAATATTGGCTGTCCAC	PB.1699.6	7	ENSG00000052723.11
PB.1699.8	chr1	-	398	2	full-splice_match	SIKE1	ENST00000466657.1	415	2	19	-2	11	2	reference_match	FALSE	canonical	3	FALSE	C	non_coding	30	GAAATCTTGAGATTGTTTTA	PB.1699.8	3	ENSG00000052723.11
PB.17.1	chr1	+	621	2	full-splice_match	AL390719.1	ENST00000433695.1	540	2	22	-103	-1	-64	alternative_3end	FALSE	canonical	2	FALSE	A	non_coding	25	GATCATCGCTGTATCTAATT	PB.17.1	2	ENSG00000217801.10
PB.1700.1	chr1	-	2008	8	full-splice_match	TSPAN2	ENST00000369516.7	3216	8	0	1208	0	1137	alternative_3end	FALSE	canonical	2	FALSE	C	non_coding	15	TTTTTGGTCTTAACGCTTCA	PB.1700.1	2	ENSG00000134198.10
PB.1701.1	chr1	+	605	2	full-splice_match	LINC01765	ENST00000448680.1	491	2	-95	-19	-95	19	alternative_5end	FALSE	canonical	2	FALSE	C	non_coding	20	AATATTGTTTATTGCTTTTT	PB.1701.1	2	ENSG00000233730.1
PB.1701.3	chr1	+	398	3	novel_not_in_catalog	LINC01765	novel	491	2			-77	9148	at_least_one_novel_splicesite	FALSE	canonical	2	TRUE	C	non_coding	25	ATACAGTTTACGGTATTTTG	PB.1701.3	2	ENSG00000233730.1
PB.1702.1	chr1	-	1057	3	full-splice_match	NGF	ENST00000369512.2	1047	3	-10	0	-10	0	reference_match	FALSE	canonical	9	FALSE	C	non_coding	10	ATCCTGTGTGCTGATGCTGG	PB.1702.1	9	ENSG00000134259.3
PB.1702.2	chr1	-	984	3	novel_not_in_catalog	NGF	novel	1047	3			0	0	at_least_one_novel_splicesite	FALSE	canonical	2	TRUE	C	non_coding	10	ATCCTGTGTGCTGATGCTGG	PB.1702.2	2	ENSG00000134259.3
PB.1703.1	chr1	+	1593	4	incomplete-splice_match	VANGL1	ENST00000355485.7	8671	8	-16	33442	-16	-19297	5prime_fragment	FALSE	canonical	2	FALSE	C	non_coding	30	TCCAAATGTGTAATCCTTGA	PB.1703.1	2	ENSG00000173218.15
PB.1705.1	chr1	-	2478	12	fusion	CASQ2_NHLH2	novel	2674	11			2838	-7	multi-exon	FALSE	canonical	4	FALSE	B	non_coding	35	AATGTTGAAAATCCTATCTT	PB.1705.1	4	ENSG00000118729.11_ENSG00000177551.5
PB.1705.2	chr1	-	2656	13	fusion	CASQ2_NHLH2	novel	2674	11			2828	-20	multi-exon	FALSE	canonical	3	FALSE	B	non_coding	45	AAAATATTCAGACAATGTTG	PB.1705.2	3	ENSG00000118729.11_ENSG00000177551.5
PB.1705.3	chr1	-	1211	1	full-splice_match	NHLH2	ENST00000369506.1	7226	1	6014	1	2838	-1	mono-exon	FALSE		2		A	non_coding	85	TAAAAAAAAAAGAAAAAAAG	PB.1705.3	2	ENSG00000177551.5
PB.1707.1	chr1	+	433	2	incomplete-splice_match	SLC22A15	ENST00000369502.1	1230	6	-66	39594	35	-39594	5prime_fragment	FALSE	canonical	2	FALSE	B	non_coding	10	AGCTACTCTTTTTGTCTTGC	PB.1707.1	2	ENSG00000163393.13
PB.1712.1	chr1	+	3668	23	full-splice_match	ATP1A1	ENST00000295598.10	3670	23	0	2	0	0	reference_match	FALSE	canonical	263	FALSE	C	non_coding	10	AATTTGTCTGTGCCCTCGTC	PB.1712.1	263	ENSG00000163399.16
PB.1712.3	chr1	+	3384	22	incomplete-splice_match	ATP1A1	ENST00000369496.8	3572	23	643	5	643	-5	3prime_fragment	FALSE	canonical	4	FALSE	C	non_coding	20	AATGGAATTTGTCTGTGCCC	PB.1712.3	4	ENSG00000163399.16
PB.1712.4	chr1	+	2649	16	incomplete-splice_match	ATP1A1	ENST00000369496.8	3572	23	6066	0	709	0	3prime_fragment	FALSE	canonical	7	FALSE	C	non_coding	10	AATTTGTCTGTGCCCTCGTC	PB.1712.4	7	ENSG00000163399.16
PB.1712.5	chr1	+	2179	14	incomplete-splice_match	ATP1A1	ENST00000369496.8	3572	23	7411	0	2054	0	3prime_fragment	FALSE	canonical	6	FALSE	C	non_coding	10	AATTTGTCTGTGCCCTCGTC	PB.1712.5	6	ENSG00000163399.16
PB.1712.6	chr1	+	1935	12	incomplete-splice_match	ATP1A1	ENST00000369496.8	3572	23	10158	1	4801	-1	3prime_fragment	FALSE	canonical	11	FALSE	C	non_coding	10	GAATTTGTCTGTGCCCTCGT	PB.1712.6	11	ENSG00000163399.16
PB.1714.1	chr1	-	2845	3	full-splice_match	ATP1A1-AS1	ENST00000608511.6	2862	3	41	-24	-27	24	reference_match	FALSE	canonical	8	FALSE	C	non_coding	95	AAAAAAAAAAAAAACAAAAA	PB.1714.1	8	ENSG00000203865.10
PB.1714.3	chr1	-	1588	2	novel_in_catalog	ATP1A1-AS1	novel	1011	3			21	795	combination_of_known_splicesites	FALSE	canonical	10	FALSE	C	non_coding	0	TTTCCGGGTGTTCCTTTTTT	PB.1714.3	10	ENSG00000203865.10
PB.1715.1	chr1	-	1079	6	full-splice_match	CD58	ENST00000369489.10	1086	6	6	1	6	-1	reference_match	FALSE	canonical	23	FALSE	C	non_coding	15	ACTAGGTGGTTTGGCTACTG	PB.1715.1	23	ENSG00000116815.16
PB.1715.3	chr1	-	851	4	full-splice_match	CD58	ENST00000369487.3	892	4	25	16	12	-16	reference_match	FALSE	canonical	2	FALSE	C	non_coding	60	TGAAAAGAAACAAAAACTTT	PB.1715.3	2	ENSG00000116815.16
PB.1717.1	chr1	+	1553	5	full-splice_match	CD2	ENST00000369478.4	1565	5	11	1	11	-1	reference_match	FALSE	canonical	4	FALSE	C	non_coding	10	ACCCGTGTCTGCTCATTGTG	PB.1717.1	4	ENSG00000116824.5
PB.1717.2	chr1	+	1152	5	full-splice_match	CD2	ENST00000369478.4	1565	5	34	379	-3	-379	alternative_3end	FALSE	canonical	3	FALSE	C	non_coding	15	GTACTTCCATGAGGTGTTTT	PB.1717.2	3	ENSG00000116824.5
PB.1718.1	chr1	+	4429	9	full-splice_match	PTGFRN	ENST00000393203.3	6314	9	140	1745	140	-1742	alternative_3end5end	FALSE	canonical	19	FALSE	A	non_coding	10	TTCATGTGCAGCTCTTTGTC	PB.1718.1	19	ENSG00000134247.10
PB.172.1	chr1	+	468	2	full-splice_match	ENO1-AS1	ENST00000442636.1	456	2	-12	0	-12	0	reference_match	FALSE	canonical	5	FALSE	C	non_coding	45	AAATATGTACTTGAATTTAA	PB.172.1	5	ENSG00000230679.1
PB.1721.2	chr1	-	1948	8	novel_not_in_catalog	TRIM45	novel	2415	7			12	5	at_least_one_novel_splicesite	FALSE	canonical	2	FALSE	C	non_coding	35	GAAATCTGCATTGTAAGATC	PB.1721.2	2	ENSG00000134253.10
PB.1721.3	chr1	-	2407	6	full-splice_match	TRIM45	ENST00000256649.9	3536	6	3	1126	3	-1	alternative_3end	FALSE	canonical	6	FALSE	C	non_coding	20	ACTGGAGTTCAAGTGCTCTT	PB.1721.3	6	ENSG00000134253.10
PB.1722.2	chr1	+	1155	2	incomplete-splice_match	MAN1A2	ENST00000356554.7	8576	13	0	126569	0	-18327	5prime_fragment	FALSE	canonical	13	FALSE	C	non_coding	55	AAAAATAAGGTAGTCCAAGA	PB.1722.2	13	ENSG00000198162.12
PB.1726.1	chr1	+	5629	2	full-splice_match	TENT5C	ENST00000369448.4	5654	2	0	25	0	-25	reference_match	FALSE	canonical	8	FALSE	C	non_coding	45	AAATAAAACTTGTCATTTAT	PB.1726.1	8	ENSG00000183508.5
PB.1726.2	chr1	+	2055	2	full-splice_match	TENT5C	ENST00000369448.4	5654	2	0	3599	0	-3599	alternative_3end	FALSE	canonical	4	FALSE	C	non_coding	25	TAATTAGAATTGTGGTGGTG	PB.1726.2	4	ENSG00000183508.5
PB.173.2	chr1	-	533	2	novel_not_in_catalog	ENO1	novel	2548	9			8634	-2	at_least_one_novel_splicesite	FALSE	canonical	2	FALSE	C	non_coding	15	AATACTCCGTGTGCCTGTGT	PB.173.2	2	ENSG00000074800.16
PB.173.4	chr1	-	2347	12	full-splice_match	ENO1	ENST00000234590.10	1781	12	-572	6	-68	1	alternative_5end	FALSE	canonical	4992	FALSE	C	non_coding	20	AGAATACTCCGTGTGCCTGT	PB.173.4
m64179e_230303_051739/121111792/ccs, m64179e_230303_051739/135659971/ccs, m64179e_230303_051739/154797380/ccs, m64179e_230303_051739/156567988/ccs, m64179e_230303_051739/160433154/ccs, m64179e_230303_051739/171639212/ccs, m64179e_230303_051739/3801286/ccs, m64179e_230303_051739/22807906/ccs, m64179e_230303_051739/74908143/ccs, m64179e_230303_051739/78119893/ccs, m64179e_230303_051739/105777106/cc…
_051739/57280278/ccs, m64179e_230303_051739/58526337/ccs, m64179e_230303_051739/58721846/ccs, m64179e_230303_051739/60098903/ccs, m64179e_230303_051739/60556551/ccs, m64179e_230303_051739/61276238/ccs, m64179e_230303_051739/62654719/ccs, m64179e_230303_051739/63046499/ccs, m64179e_230303_051739/63504742/ccs, m64179e_230303_051739/64030860/ccs, m64179e_230303_051739/64031251/ccs, m64179e_230303_05…
051739/14223963/ccs, m64179e_230303_051739/14943241/ccs, m64179e_230303_051739/16188216/ccs, m64179e_230303_051739/16253617/ccs, m64179e_230303_051739/17958718/ccs, m64179e_230303_051739/18089381/ccs, m64179e_230303_051739/18481899/ccs, m64179e_230303_051739/19662080/ccs, m64179e_230303_051739/19924398/ccs, m64179e_230303_051739/20186686/ccs, m64179e_230303_051739/21498684/ccs, m64179e_230303_051…
124521176/ccs, m64179e_230303_051739/124977287/ccs, m64179e_230303_051739/126026314/ccs, m64179e_230303_051739/126159029/ccs, m64179e_230303_051739/126223098/ccs, m64179e_230303_051739/127011140/ccs, m64179e_230303_051739/127074327/ccs, m64179e_230303_051739/127141814/ccs, m64179e_230303_051739/127205669/ccs, m64179e_230303_051739/127863419/ccs, m64179e_230303_051739/127863479/ccs, m64179e_230303…
64179e_230303_051739/80741164/ccs, m64179e_230303_051739/88801664/ccs, m64179e_230303_051739/94176499/ccs, m64179e_230303_051739/99091716/ccs, m64179e_230303_051739/104399879/ccs, m64179e_230303_051739/108332228/ccs, m64179e_230303_051739/109381130/ccs, m64179e_230303_051739/109838394/ccs, m64179e_230303_051739/113574875/ccs, m64179e_230303_051739/113968620/ccs, m64179e_230303_051739/120326027/cc…	4992	ENSG00000074800.16
PB.173.5	chr1	-	1716	11	novel_in_catalog	ENO1	novel	1781	12			0	1	combination_of_known_junctions	FALSE	canonical	16	FALSE	C	non_coding	20	AGAATACTCCGTGTGCCTGT	PB.173.5	16	ENSG00000074800.16
PB.173.6	chr1	-	2091	12	novel_in_catalog	ENO1	novel	1837	13			-45	0	combination_of_known_junctions	FALSE	canonical	2	FALSE	C	non_coding	20	GAGAATACTCCGTGTGCCTG	PB.173.6	2	ENSG00000074800.16
PB.173.7	chr1	-	1704	11	novel_in_catalog	ENO1	novel	1837	13			8	-2	combination_of_known_splicesites	FALSE	canonical	2	FALSE	C	non_coding	25	ATGAGAATACTCCGTGTGCC	PB.173.7	2	ENSG00000074800.16
PB.173.8	chr1	-	714	7	incomplete-splice_match	ENO1	ENST00000645609.1	1819	10	402	3238	0	9	5prime_fragment	FALSE	canonical	40	FALSE	C	non_coding	45	AAATATGGGAAAGATGCCAC	PB.173.8	40	ENSG00000074800.16
PB.173.9	chr1	-	416	5	incomplete-splice_match	ENO1	ENST00000645609.1	1819	10	402	4888	0	25	5prime_fragment	FALSE	canonical	6	FALSE	C	non_coding	55	AACAGAAAATAAATGTGAGT	PB.173.9	6	ENSG00000074800.16
PB.1734.1	chr1	+	1817	9	incomplete-splice_match	WDR3	ENST00000349139.6	10004	27	-775	24719	-756	36	5prime_fragment	FALSE	canonical	70	FALSE	C	non_coding	60	AAGAAAGCTAGAAAGAAAGC	PB.1734.1	70	ENSG00000065183.16
PB.1734.2	chr1	+	3893	27	full-splice_match	WDR3	ENST00000349139.6	10004	27	-9	6120	6	-6120	alternative_3end	TRUE	canonical	5	FALSE	C	non_coding	30	ACTATAAGTGTATGTCATCT	PB.1734.2	5	ENSG00000065183.16
PB.1734.3	chr1	+	3529	27	full-splice_match	WDR3	ENST00000349139.6	10004	27	3	6472	3	-6472	alternative_3end	FALSE	canonical	37	FALSE	C	non_coding	15	AAGATGCCTGGCTGGGCTTC	PB.1734.3	37	ENSG00000065183.16
PB.1734.4	chr1	+	1143	9	novel_in_catalog	WDR3	novel	10004	27			-4	27	combination_of_known_junctions	FALSE	canonical	11	FALSE	C	non_coding	55	AAGAAGATGAAGAAAGCTAG	PB.1734.4	11	ENSG00000065183.16
PB.1734.5	chr1	+	3626	27	novel_in_catalog	WDR3	novel	10004	27			-4	-6488	combination_of_known_junctions	FALSE	canonical	3	FALSE	C	non_coding	55	AAAAAGTAGCCAAGCTAAGA	PB.1734.5	3	ENSG00000065183.16
PB.1735.3	chr1	-	2151	14	full-splice_match	GDAP2	ENST00000369443.10	8819	14	-2	6670	-2	29	alternative_3end	FALSE	canonical	7	FALSE	C	non_coding	20	AGATGCATTGTTTGCTTCAG	PB.1735.3	7	ENSG00000196505.11
PB.1735.5	chr1	-	1885	9	novel_in_catalog	GDAP2	novel	2436	13			-9	19	combination_of_known_splicesites	FALSE	canonical	2	FALSE	C	non_coding	15	AACCCTCCTGTTAGCTGTTC	PB.1735.5	2	ENSG00000196505.11
PB.1736.1	chr1	-	564	5	incomplete-splice_match	SPAG17	ENST00000336338.10	7203	49	-15	148306	-15	-15918	5prime_fragment	FALSE	canonical	2	FALSE	C	non_coding	55	ATAAAGGGAAAGCAAAATCT	PB.1736.1	2	ENSG00000155761.14
PB.1738.1	chr1	+	1369	3	incomplete-splice_match	WARS2-AS1	ENST00000425884.5	745	4	-5	-479	0	479	intron_retention	FALSE	canonical	2	FALSE	C	non_coding	40	ATAGCAGCATGATTTATAAT	PB.1738.1	2	ENSG00000231365.6
PB.1738.4	chr1	+	1200	4	full-splice_match	WARS2-AS1	ENST00000425884.5	745	4	21	-476	-8	476	alternative_3end	FALSE	canonical	8	FALSE	C	non_coding	30	TTTATAGCAGCATGATTTAT	PB.1738.4	8	ENSG00000231365.6
PB.1738.6	chr1	+	1682	5	novel_not_in_catalog	WARS2-AS1	novel	745	4			-8	480	intron_retention	FALSE	canonical	5	FALSE	C	non_coding	35	TAGCAGCATGATTTATAATC	PB.1738.6	5	ENSG00000231365.6
PB.1738.7	chr1	+	956	5	novel_in_catalog	WARS2-AS1	novel	1154	5			5	483	combination_of_known_junctions	FALSE	canonical	2	FALSE	C	non_coding	30	CAGCATGATTTATAATCCTT	PB.1738.7	2	ENSG00000231365.6
PB.1739.2	chr1	-	2788	6	full-splice_match	WARS2	ENST00000235521.4	2800	6	15	-3	-2	-2	reference_match	FALSE	canonical	8	FALSE	C	non_coding	15	AATTGTCTGTTTATCTGTTT	PB.1739.2	8	ENSG00000116874.11
PB.1739.4	chr1	-	1336	6	full-splice_match	WARS2	ENST00000235521.4	2800	6	6	1458	6	618	alternative_3end	FALSE	canonical	23	FALSE	C	non_coding	25	AGCTGTCTGAATCCCCAATT	PB.1739.4	23	ENSG00000116874.11
PB.1744.1	chr1	+	1899	12	full-splice_match	PHGDH	ENST00000641947.1	1774	12	-1	-124	-1	0	alternative_3end	TRUE	canonical	50	FALSE	C	non_coding	5	CTTCTGCACTTTTGTGTGGT	PB.1744.1	50	ENSG00000092621.12
PB.1744.2	chr1	+	2125	14	novel_not_in_catalog	PHGDH	novel	2196	14			-3	0	at_least_one_novel_splicesite	FALSE	canonical	203	TRUE	C	non_coding	15	AACTCCTTCTGCACTTTTGT	PB.1744.2	203	ENSG00000092621.12
PB.1744.3	chr1	+	1903	12	full-splice_match	PHGDH	ENST00000641023.1	2096	12	180	13	-3	0	alternative_5end	FALSE	canonical	1402	FALSE	C	non_coding	15	AACTCCTTCTGCACTTTTGT	PB.1744.3
39/97453590/ccs, m64179e_230303_051739/104401128/ccs, m64179e_230303_051739/108266422/ccs, m64179e_230303_051739/108856402/ccs, m64179e_230303_051739/109119723/ccs, m64179e_230303_051739/112591157/ccs, m64179e_230303_051739/133891955/ccs, m64179e_230303_051739/135201157/ccs, m64179e_230303_051739/144375965/ccs, m64179e_230303_051739/146867647/ccs, m64179e_230303_051739/149553511/ccs, m64179e_2303…	1402	ENSG00000092621.12
PB.1744.4	chr1	+	1369	9	novel_in_catalog	PHGDH	novel	2196	14			-7	0	combination_of_known_junctions	FALSE	canonical	5	FALSE	C	non_coding	15	AACTCCTTCTGCACTTTTGT	PB.1744.4	5	ENSG00000092621.12
PB.175.1	chr1	-	2243	12	full-splice_match	SLC2A5	ENST00000377424.9	4085	12	0	1842	0	1483	alternative_3end	FALSE	canonical	119	FALSE	C	non_coding	25	AACAAGACGTGCTGCTGTTC	PB.175.1	119	ENSG00000142583.18
PB.175.3	chr1	-	1852	12	full-splice_match	SLC2A5	ENST00000377424.9	4085	12	0	2233	0	1092	alternative_3end	FALSE	canonical	2	FALSE	C	non_coding	10	ACTTTGCTGGTTCAGCCTTC	PB.175.3	2	ENSG00000142583.18
PB.175.5	chr1	-	1716	12	full-splice_match	SLC2A5	ENST00000377424.9	4085	12	0	2369	0	956	alternative_3end	FALSE	canonical	20	FALSE	C	non_coding	25	AATGCAGTCCTCATCTCCAG	PB.175.5	20	ENSG00000142583.18
PB.1752.1	chr1	-	3773	5	full-splice_match	SEC22B	ENST00000578049.4	6927	5	0	3154	0	-3154	alternative_3end	FALSE	canonical	2	FALSE	C	non_coding	20	CACAAGTGCTTTTCTGGTTA	PB.1752.1	2	ENSG00000265808.4
PB.1752.3	chr1	-	2733	6	novel_not_in_catalog	SEC22B	novel	6927	5			-10	2091	at_least_one_novel_splicesite	FALSE	canonical	17	FALSE	C	non_coding	20	AGTGTGAAGTTTTGTTATCT	PB.1752.3	17	ENSG00000265808.4
PB.1752.4	chr1	-	2620	5	full-splice_match	SEC22B	ENST00000578049.4	6927	5	0	4307	0	2086	alternative_3end	FALSE	canonical	14	FALSE	C	non_coding	20	ACTTCAGTGTGAAGTTTTGT	PB.1752.4	14	ENSG00000265808.4
PB.1752.5	chr1	-	1875	5	full-splice_match	SEC22B	ENST00000578049.4	6927	5	0	5052	0	1341	alternative_3end	FALSE	canonical	46	FALSE	C	non_coding	40	AAAAAGTCTCTGAGAGCACT	PB.1752.5	46	ENSG00000265808.4
PB.1752.6	chr1	-	1357	4	novel_in_catalog	SEC22B	novel	6927	5			5	938	combination_of_known_splicesites	FALSE	canonical	2	FALSE	C	non_coding	30	AAAATGTTTCTCTCATTTAC	PB.1752.6	2	ENSG00000265808.4
PB.1752.7	chr1	-	1470	5	full-splice_match	SEC22B	ENST00000578049.4	6927	5	1	5456	1	937	alternative_3end	FALSE	canonical	26	FALSE	C	non_coding	30	TAAAATGTTTCTCTCATTTA	PB.1752.7	26	ENSG00000265808.4
PB.1752.8	chr1	-	911	5	full-splice_match	SEC22B	ENST00000578049.4	6927	5	0	6016	0	377	alternative_3end	FALSE	canonical	8	FALSE	C	non_coding	50	AAGAAAAGAGATGCCCTGAA	PB.1752.8	8	ENSG00000265808.4
PB.1761.11	chr1	-	1039	2	full-splice_match	AC244669.1	ENST00000617318.4	625	2	-418	4	-386	-4	alternative_5end	FALSE	canonical	43	FALSE	C	non_coding	35	AAAATTATCCAGGCGTGATG	PB.1761.11	43	ENSG00000223804.5
PB.1761.12	chr1	-	645	3	full-splice_match	AC244669.1	ENST00000616141.4	715	3	63	7	31	-4	alternative_5end	FALSE	canonical	3	FALSE	C	non_coding	35	AAAATTATCCAGGCGTGATG	PB.1761.12	3	ENSG00000223804.5
PB.1761.2	chr1	-	3191	3	novel_not_in_catalog	AC244669.1	novel	715	3			-325	13710	at_least_one_novel_splicesite	FALSE	canonical	7	TRUE	C	non_coding	10	ATTGCCCCTGTTTTGGTGAT	PB.1761.2	7	ENSG00000223804.5
PB.1761.3	chr1	-	2887	3	novel_not_in_catalog	AC244669.1	novel	715	3			-533	13198	at_least_one_novel_splicesite	FALSE	canonical	20	TRUE	C	non_coding	55	AATAGAAAGATGAAAAGGGT	PB.1761.3	20	ENSG00000223804.5
PB.1761.6	chr1	-	846	3	novel_not_in_catalog	AC244669.1	novel	715	3			-325	11365	at_least_one_novel_splicesite	FALSE	canonical	6	TRUE	C	non_coding	20	AGGTGTGGGCAGACATTTTC	PB.1761.6	6	ENSG00000223804.5
PB.1761.7	chr1	-	970	4	novel_not_in_catalog	AC244669.1	novel	715	3			-389	11360	at_least_one_novel_splicesite	FALSE	canonical	2	TRUE	C	non_coding	30	AAGCCAGGTGTGGGCAGACA	PB.1761.7	2	ENSG00000223804.5
PB.1763.2	chr1	+	1979	5	novel_not_in_catalog	NBPF8	novel	5859	29			-4801	-42107	at_least_one_novel_splicesite	FALSE	canonical	2	FALSE	B	non_coding	5	TACTTTGTCTCTGTGTCTCT	PB.1763.2	2	ENSG00000270231.4
PB.1783.10	chr1	-	1838	13	incomplete-splice_match	AC241952.1	ENST00000612480.2	6897	42	-98	54468	-98	-15941	5prime_fragment	FALSE	canonical	2	FALSE	B	non_coding	40	AAATGAAATGTTGCTTGAGA	PB.1783.10	2	ENSG00000275131.3
PB.1783.6	chr1	-	2659	19	novel_not_in_catalog	AC241952.1	novel	6897	42			35923	-7989	at_least_one_novel_splicesite	FALSE	canonical	2	TRUE	B	non_coding	50	AAAAAGAACTGAGTAATGCC	PB.1783.6	2	ENSG00000275131.3
PB.1783.7	chr1	-	2454	8	novel_not_in_catalog	AC241952.1	novel	6897	42			-10248	-15662	at_least_one_novel_splicesite	FALSE	canonical	2	TRUE	B	non_coding	55	AAAGAAAAAGAACTGCGCCA	PB.1783.7	2	ENSG00000275131.3
PB.1783.9	chr1	-	2051	7	novel_not_in_catalog	AC241952.1	novel	6897	42			-9942	-15941	at_least_one_novel_splicesite	FALSE	canonical	2	TRUE	B	non_coding	40	AAATGAAATGTTGCTTGAGA	PB.1783.9	2	ENSG00000275131.3
PB.1785.4	chr1	+	507	4	incomplete-splice_match	NBPF26	ENST00000609741.2	3671	22	17392	7706	17392	141	internal_fragment	FALSE	canonical	2	FALSE	B	non_coding	25	GTGAGTACCTTTCTATGAAG	PB.1785.4	2	ENSG00000273136.7
PB.1787.1	chr1	+	2895	3	novel_not_in_catalog	LINC00623	novel	692	3			-292	-22982	at_least_one_novel_splicesite	FALSE	canonical	12	FALSE	C	non_coding	50	AGAAAAAAGGAGAATTTCTC	PB.1787.1	12	ENSG00000226067.7
PB.1787.10	chr1	+	1250	2	novel_not_in_catalog	LINC00623	novel	692	3			853	-4	intron_retention	FALSE	canonical	2	FALSE	C	non_coding	35	AAAATTACATTGGTTCTATT	PB.1787.10	2	ENSG00000226067.7
PB.1787.15	chr1	+	1340	2	novel_not_in_catalog	LINC00623	novel	692	3			28901	-4	intron_retention	FALSE	canonical	3	TRUE	C	non_coding	35	AAAATTACATTGGTTCTATT	PB.1787.15	3	ENSG00000226067.7
PB.1787.3	chr1	+	1572	2	full-splice_match	LINC00623	ENST00000659101.1	1261	2	-315	4	-287	-4	alternative_5end	FALSE	canonical	50	FALSE	C	non_coding	35	AAAATTACATTGGTTCTATT	PB.1787.3	50	ENSG00000226067.7
PB.1787.4	chr1	+	937	3	novel_in_catalog	LINC00623	novel	692	3			-246	-4	combination_of_known_splicesites	FALSE	canonical	11	FALSE	C	non_coding	35	AAAATTACATTGGTTCTATT	PB.1787.4	11	ENSG00000226067.7
PB.1787.6	chr1	+	939	3	full-splice_match	LINC00623	ENST00000621058.5	821	3	-125	7	-88	-4	alternative_5end	FALSE	canonical	17	FALSE	C	non_coding	35	AAAATTACATTGGTTCTATT	PB.1787.6	17	ENSG00000226067.7
PB.1787.7	chr1	+	1533	3	novel_not_in_catalog	LINC00623	novel	821	3			-88	-4	intron_retention	FALSE	canonical	4	FALSE	C	non_coding	35	AAAATTACATTGGTTCTATT	PB.1787.7	4	ENSG00000226067.7
PB.1787.8	chr1	+	1379	3	novel_not_in_catalog	LINC00623	novel	821	3			-40	-5	intron_retention	FALSE	canonical	4	FALSE	C	non_coding	35	TAAAATTACATTGGTTCTAT	PB.1787.8	4	ENSG00000226067.7
PB.1789.1	chr1	-	414	1	full-splice_match	AC241377.3	ENST00000640686.1	1055	1	477	164	477	-164	mono-exon	FALSE		8		A	non_coding	40	AAAAGAAGCAGCCGCTATTT	PB.1789.1	8	ENSG00000281741.2
PB.1792.1	chr1	+	1879	5	full-splice_match	FCGR1B	ENST00000369384.9	1902	5	18	5	1	-5	reference_match	FALSE	canonical	4	FALSE	C	non_coding	35	AGCAACTTGATTCTAGATTA	PB.1792.1	4	ENSG00000198019.13
PB.1792.2	chr1	+	1023	5	full-splice_match	FCGR1B	ENST00000369384.9	1902	5	27	852	10	154	alternative_3end	FALSE	canonical	7	FALSE	C	non_coding	30	ATACATTTGGAAATGTGGTC	PB.1792.2	7	ENSG00000198019.13
PB.1792.3	chr1	+	875	3	incomplete-splice_match	FCGR1B	ENST00000472543.5	947	6	5734	-368	-1813	147	3prime_fragment	FALSE	canonical	2	FALSE	C	non_coding	40	AACTGGGATACATTTGGAAA	PB.1792.3	2	ENSG00000198019.13
PB.1794.1	chr1	-	2122	3	novel_not_in_catalog	HIST2H2BA	novel	752	2			-35	1037	at_least_one_novel_splicesite	FALSE	canonical	2	FALSE	C	non_coding	35	TATATCTAATCTATTATCAT	PB.1794.1	2	ENSG00000223345.3
PB.1794.2	chr1	-	1824	2	full-splice_match	HIST2H2BA	ENST00000430394.1	752	2	-35	-1037	-35	1037	alternative_3end	FALSE	canonical	6	FALSE	C	non_coding	35	TATATCTAATCTATTATCAT	PB.1794.2	6	ENSG00000223345.3
PB.1797.1	chr1	-	1457	4	full-splice_match	FAM72B	ENST00000369390.7	2396	4	857	82	-85	-8	alternative_3end5end	FALSE	canonical	2	FALSE	C	non_coding	35	AAAAATGACCATTCTTCCTT	PB.1797.1	2	ENSG00000188610.12
PB.1799.1	chr1	+	3187	10	full-splice_match	SRGAP2C	ENST00000367123.8	7091	10	19	3885	19	1023	alternative_3end	FALSE	canonical	5	FALSE	C	non_coding	40	TAGAGATAATGGTGTTAGAA	PB.1799.1	5	ENSG00000171943.12
PB.1799.4	chr1	+	1798	9	incomplete-splice_match	SRGAP2C	ENST00000367123.8	7091	10	41	6278	41	-1370	5prime_fragment	FALSE	canonical	4	FALSE	C	non_coding	40	AAAACGAAGAGGTGAGTTTC	PB.1799.4	4	ENSG00000171943.12
PB.1799.6	chr1	+	3443	10	full-splice_match	SRGAP2C	ENST00000367123.8	7091	10	64	3584	64	1324	alternative_3end5end	FALSE	canonical	3	FALSE	C	non_coding	35	CATCATCATTAATTTATTTA	PB.1799.6	3	ENSG00000171943.12
PB.18.1	chr1	-	2002	11	full-splice_match	C1orf159	ENST00000379325.7	2010	11	6	2	0	0	reference_match	TRUE	canonical	8	FALSE	C	non_coding	15	AAGCTGCGTTCCGAGCTGCT	PB.18.1	8	ENSG00000131591.17
PB.18.2	chr1	-	1936	9	novel_in_catalog	C1orf159	novel	1841	10			0	0	intron_retention	FALSE	canonical	4	FALSE	C	non_coding	15	AAGCTGCGTTCCGAGCTGCT	PB.18.2	4	ENSG00000131591.17
PB.18.3	chr1	-	1830	10	full-splice_match	C1orf159	ENST00000421241.6	1841	10	9	2	0	0	reference_match	FALSE	canonical	14	FALSE	C	non_coding	15	AAGCTGCGTTCCGAGCTGCT	PB.18.3	14	ENSG00000131591.17
PB.1806.1	chr1	-	1200	1	full-splice_match	AL592494.2	ENST00000609485.1	464	1	-737	1	-737	-1	mono-exon	FALSE		6		A	non_coding	5	AGCTTTGTTTCCTCTCCCTT	PB.1806.1	6	ENSG00000272583.1
PB.1808.2	chr1	-	793	3	novel_not_in_catalog	AC239859.5	novel	213	2			-4477	18194	at_least_one_novel_splicesite	FALSE	canonical	3	TRUE	B	non_coding	15	GCTTCTGACTGAATGCTGTG	PB.1808.2	3	ENSG00000277702.1
PB.1812.1	chr1	-	2446	2	full-splice_match	AC239798.2	ENST00000609585.1	563	2	-3	-1880	-3	1880	alternative_3end	FALSE	canonical	6	FALSE	A	non_coding	35	AAAATAGTCTTGTGACTACC	PB.1812.1	6	ENSG00000234571.2
PB.1814.1	chr1	-	2298	4	full-splice_match	FAM72C	ENST00000584486.5	2297	4	-9	8	-9	-8	reference_match	FALSE	canonical	6	FALSE	A	non_coding	35	AAAAATGACCATTCTTCCTT	PB.1814.1	6	ENSG00000263513.5
PB.1815.2	chr1	+	957	4	novel_not_in_catalog	SRGAP2D	novel	1021	7			-2415	-13724	at_least_one_novel_splicesite	FALSE	canonical	2	TRUE	B	non_coding	55	AAGAAGATTGAGAAGATGAA	PB.1815.2	2	ENSG00000270872.2
PB.182.1	chr1	+	1438	3	full-splice_match	SPSB1	ENST00000328089.11	3106	3	0	1668	0	1	alternative_3end	FALSE	canonical	12	FALSE	C	non_coding	25	ACATTGAGCTCCAATCTGCT	PB.182.1	12	ENSG00000171621.14
PB.182.2	chr1	+	3103	3	full-splice_match	SPSB1	ENST00000328089.11	3106	3	0	3	0	-3	reference_match	FALSE	canonical	85	FALSE	C	non_coding	30	AAACCATTTTTGAATTCCTC	PB.182.2	85	ENSG00000171621.14
PB.1820.1	chr1	-	970	4	novel_not_in_catalog	LINC02802	novel	268	3			23	-4	at_least_one_novel_splicesite	FALSE	canonical	2	FALSE	A	non_coding	20	ATGGCTTCTGACTGAATGCT	PB.1820.1	2	ENSG00000232527.8
PB.1821.12	chr1	-	1163	9	incomplete-splice_match	NBPF15	ENST00000581897.6	4272	19	19694	4891	19650	-760	internal_fragment	FALSE	canonical	2	FALSE	B	non_coding	25	TGAGTACCTTACTGTGAAGG	PB.1821.12	2	ENSG00000266338.6
PB.1826.10	chr1	-	1411	7	novel_in_catalog	SRGAP2B	novel	2367	10			218	-1378	combination_of_known_junctions	FALSE	canonical	5	FALSE	B	non_coding	55	AAAGATTGAAAACGAAGAGG	PB.1826.10	5	ENSG00000196369.11
PB.1826.11	chr1	-	1849	10	novel_not_in_catalog	SRGAP2B	novel	2367	10			197	-1378	at_least_one_novel_splicesite	FALSE	canonical	2	TRUE	B	non_coding	55	AAAGATTGAAAACGAAGAGG	PB.1826.11	2	ENSG00000196369.11
PB.1826.28	chr1	-	670	2	incomplete-splice_match	SRGAP2B	ENST00000641863.1	2367	10	199	200860	197	106	5prime_fragment	FALSE	canonical	28	FALSE	B	non_coding	55	AAAAAGGATAAGGAGATCAT	PB.1826.28	28	ENSG00000196369.11
PB.1826.7	chr1	-	3922	8	novel_in_catalog	SRGAP2B	novel	2367	10			195	2108	combination_of_known_junctions	FALSE	canonical	2	FALSE	B	non_coding	20	TAACCCATTTCCTGTCTTAT	PB.1826.7	2	ENSG00000196369.11
PB.1826.8	chr1	-	3116	8	novel_in_catalog	SRGAP2B	novel	2367	10			195	1302	combination_of_known_junctions	FALSE	canonical	6	FALSE	B	non_coding	40	ATCATTAATTTATTTATTAA	PB.1826.8	6	ENSG00000196369.11
PB.1827.1	chr1	+	2390	4	full-splice_match	FAM72D	ENST00000400889.3	2423	4	29	4	29	-4	reference_match	FALSE	canonical	2	FALSE	A	non_coding	40	AGAATATAAGGCTAATGTTT	PB.1827.1	2	ENSG00000215784.6
PB.183.1	chr1	-	2350	2	full-splice_match	LINC02606	ENST00000641325.1	2442	2	91	1	-68	-1	alternative_5end	FALSE	canonical	7	FALSE	A	non_coding	25	ATGAATGTGTTTGATTCTTA	PB.183.1	7	ENSG00000284693.1
PB.1832.1	chr1	+	836	1	full-splice_match	AC241585.2	ENST00000638358.1	1055	1	55	164	55	-164	mono-exon	FALSE		255		C	non_coding	40	AAAAGAAGCAGCCGCTATTT	PB.1832.1	255	ENSG00000281571.2
PB.1832.2	chr1	+	1608	1	full-splice_match	AC241585.2	ENST00000628937.1	1088	1	143	-663	143	663	mono-exon	FALSE		2		C	non_coding	50	AGATAACACGGAAAAAGCCT	PB.1832.2	2	ENSG00000281571.2
PB.1833.1	chr1	-	1039	2	novel_in_catalog	LINC01145	novel	1015	3			-80	0	combination_of_known_splicesites	FALSE	canonical	12	FALSE	C	non_coding	30	ATAAATTGTGTGATTTTTCA	PB.1833.1	12	ENSG00000272419.6
PB.1833.11	chr1	-	1527	3	genic	LINC01145	novel	1015	3			837	-8554	multi-exon	FALSE	canonical	2	TRUE	C	non_coding	30	AATGGGACTTTCTCACCATA	PB.1833.11	2	ENSG00000272419.6
PB.1833.2	chr1	-	724	2	novel_not_in_catalog	LINC01145	novel	2307	2			837	0	at_least_one_novel_splicesite	FALSE	canonical	2	TRUE	C	non_coding	30	ATAAATTGTGTGATTTTTCA	PB.1833.2	2	ENSG00000272419.6
PB.1833.3	chr1	-	769	3	full-splice_match	LINC01145	ENST00000621798.4	1015	3	244	2	0	-1	alternative_5end	FALSE	canonical	2	FALSE	C	non_coding	25	TATAAATTGTGTGATTTTTC	PB.1833.3	2	ENSG00000272419.6
PB.1833.4	chr1	-	1889	1	full-splice_match	LINC01145	ENST00000621033.1	3389	1	1499	1	1499	-1	mono-exon	FALSE		3		C	non_coding	25	TATAAATTGTGTGATTTTTC	PB.1833.4	3	ENSG00000272419.6
PB.1834.1	chr1	-	2050	3	novel_in_catalog	NBPF20	novel	18760	138			100403	-106	combination_of_known_splicesites	FALSE	canonical	9	FALSE	B	non_coding	15	ACTCTGGACTTCTGGATTGT	PB.1834.1	9	ENSG00000162825.16
PB.1834.11	chr1	-	1520	13	incomplete-splice_match	NBPF20	ENST00000369373.9	18760	138	80567	25525	78303	-23925	internal_fragment	FALSE	canonical	2	FALSE	B	non_coding	25	TGAGTACCTTACTGTGAAGG	PB.1834.11	2	ENSG00000162825.16
PB.1834.12	chr1	-	809	8	novel_in_catalog	NBPF20	novel	18760	138			78296	-24744	combination_of_known_splicesites	FALSE	canonical	3	FALSE	B	non_coding	55	AAGAAGTGGAAGAAGACCAA	PB.1834.12	3	ENSG00000162825.16
PB.1834.13	chr1	-	998	9	novel_in_catalog	NBPF20	novel	18760	138			76773	-25478	combination_of_known_junctions	FALSE	canonical	6	FALSE	B	non_coding	25	GTGAGTACCTTTCTATGAAG	PB.1834.13	6	ENSG00000162825.16
PB.1838.1	chr1	-	573	4	incomplete-splice_match	NBPF20	ENST00000594479.7	3670	22	7	109752	7	-108891	5prime_fragment	FALSE	canonical	2	FALSE	B	non_coding	10	AGGTAGCCTCTGTTTTCCTT	PB.1838.1	2	ENSG00000162825.16
PB.184.1	chr1	+	1341	6	novel_in_catalog	SLC25A33	novel	3865	7			22	-2401	combination_of_known_splicesites	FALSE	canonical	15	FALSE	C	non_coding	10	ACATTTGGCTTGTGTCCTCT	PB.184.1	15	ENSG00000171612.7
PB.184.2	chr1	+	1440	7	full-splice_match	SLC25A33	ENST00000302692.7	3865	7	24	2401	24	-2401	alternative_3end	FALSE	canonical	16	FALSE	C	non_coding	10	ACATTTGGCTTGTGTCCTCT	PB.184.2	16	ENSG00000171612.7
PB.1845.1	chr1	+	1920	15	novel_not_in_catalog	GPR89A	novel	1644	15			-9	0	at_least_one_novel_splicesite	FALSE	canonical	11	TRUE	C	non_coding	20	AACACTTTTGCCTTACGTTC	PB.1845.1	11	ENSG00000117262.19
PB.1845.5	chr1	+	1903	14	full-splice_match	GPR89A	ENST00000313835.14	2124	14	31	190	0	0	alternative_3end	FALSE	canonical	144	FALSE	C	non_coding	20	AACACTTTTGCCTTACGTTC	PB.1845.5	144	ENSG00000117262.19
PB.1845.7	chr1	+	879	4	incomplete-splice_match	GPR89A	ENST00000465185.2	1906	5	17084	4	17084	-1	3prime_fragment	FALSE	canonical	2	FALSE	C	non_coding	20	TAACACTTTTGCCTTACGTT	PB.1845.7	2	ENSG00000117262.19
PB.1849.1	chr1	+	2272	15	full-splice_match	POLR3C	ENST00000334163.4	3777	15	-331	1836	-219	73	alternative_3end5end	FALSE	canonical	79	FALSE	C	non_coding	40	AAAGAATTTGGCATATTTAG	PB.1849.1	79	ENSG00000186141.9
PB.1849.2	chr1	+	3835	15	full-splice_match	POLR3C	ENST00000334163.4	3777	15	-65	7	-41	-7	alternative_5end	FALSE	canonical	3	FALSE	C	non_coding	40	AAACAAATATTGCATGTTCT	PB.1849.2	3	ENSG00000186141.9
PB.1849.3	chr1	+	2133	15	full-splice_match	POLR3C	ENST00000334163.4	3777	15	-3	1647	-3	262	alternative_3end	FALSE	canonical	17	FALSE	C	non_coding	15	AGATGTCTATGCCTGTTCTT	PB.1849.3	17	ENSG00000186141.9
PB.1849.4	chr1	+	1840	16	novel_in_catalog	POLR3C	novel	3777	15			0	85	combination_of_known_junctions	FALSE	canonical	6	FALSE	C	non_coding	25	ATATTTAGATCCATTGCTGT	PB.1849.4	6	ENSG00000186141.9
PB.1849.5	chr1	+	1765	13	novel_in_catalog	POLR3C	novel	3777	15			0	10	intron_retention	FALSE	canonical	3	FALSE	C	non_coding	30	GATAAGTCGCAGAGTCTTCA	PB.1849.5	3	ENSG00000186141.9
PB.1849.6	chr1	+	2814	14	incomplete-splice_match	POLR3C	ENST00000334163.4	3777	15	29	2201	29	-292	5prime_fragment	FALSE	canonical	2	FALSE	C	non_coding	5	ACTGGTTCTCCTGCTTTCTT	PB.1849.6	2	ENSG00000186141.9
PB.185.1	chr1	+	4021	6	full-splice_match	TMEM201	ENST00000340305.9	3851	6	-170	0	-159	0	alternative_5end	FALSE	canonical	29	FALSE	C	non_coding	5	TGGCGTCAGGTGCCGCGTCT	PB.185.1	29	ENSG00000188807.13
PB.1850.10	chr1	-	1584	10	novel_not_in_catalog	RNF115	novel	9135	9			122	-30	at_least_one_novel_splicesite	FALSE	canonical	4	TRUE	C	non_coding	75	AAAAAAAAAAAAAACTACTC	PB.1850.10	4	ENSG00000265491.5
PB.1850.11	chr1	-	1529	10	novel_not_in_catalog	RNF115	novel	9135	9			107	-30	at_least_one_novel_splicesite	FALSE	canonical	2	TRUE	C	non_coding	75	AAAAAAAAAAAAAACTACTC	PB.1850.11	2	ENSG00000265491.5
PB.1850.12	chr1	-	1313	9	full-splice_match	RNF115	ENST00000582693.5	9135	9	-39	7861	-39	-340	alternative_3end	FALSE	canonical	25	FALSE	C	non_coding	30	TTCTTCTTTAAATTTAAAGT	PB.1850.12	25	ENSG00000265491.5
PB.1850.4	chr1	-	1725	9	full-splice_match	RNF115	ENST00000582693.5	9135	9	0	7410	0	111	alternative_3end	FALSE	canonical	18	FALSE	C	non_coding	10	ATCATTGTGTGCTTTGGTTT	PB.1850.4	18	ENSG00000265491.5
PB.1850.8	chr1	-	1367	8	novel_in_catalog	RNF115	novel	9135	9			158	-30	combination_of_known_splicesites	FALSE	canonical	34	FALSE	C	non_coding	75	AAAAAAAAAAAAAACTACTC	PB.1850.8	34	ENSG00000265491.5
PB.1850.9	chr1	-	1584	9	full-splice_match	RNF115	ENST00000582693.5	9135	9	0	7551	0	-30	alternative_3end	FALSE	canonical	133	FALSE	C	non_coding	75	AAAAAAAAAAAAAACTACTC	PB.1850.9	133	ENSG00000265491.5
PB.1851.1	chr1	+	1476	8	full-splice_match	NUDT17	ENST00000334513.6	1473	8	-6	3	-6	-3	reference_match	FALSE	canonical	5	FALSE	C	non_coding	20	AAACTGCCTGTCTCAGTTTT	PB.1851.1	5	ENSG00000186364.12
PB.1851.3	chr1	+	1615	7	novel_in_catalog	NUDT17	novel	1473	8			-6	-3	intron_retention	FALSE	canonical	4	FALSE	C	non_coding	20	AAACTGCCTGTCTCAGTTTT	PB.1851.3	4	ENSG00000186364.12
PB.1851.4	chr1	+	1425	6	novel_in_catalog	NUDT17	novel	1473	8			0	-3	intron_retention	FALSE	canonical	7	FALSE	C	non_coding	20	AAACTGCCTGTCTCAGTTTT	PB.1851.4	7	ENSG00000186364.12
PB.1851.5	chr1	+	1453	6	novel_in_catalog	NUDT17	novel	1473	8			-5	-3	intron_retention	FALSE	canonical	2	FALSE	C	non_coding	20	AAACTGCCTGTCTCAGTTTT	PB.1851.5	2	ENSG00000186364.12
PB.1852.1	chr1	-	3019	14	full-splice_match	PIAS3	ENST00000393045.7	2902	14	-117	0	-117	0	alternative_5end	FALSE	canonical	132	FALSE	C	non_coding	20	TGTGAGTGTCATGGAGATGG	PB.1852.1	132	ENSG00000131788.16
PB.1852.2	chr1	-	2930	14	novel_in_catalog	PIAS3	novel	2902	14			-28	0	intron_retention	FALSE	canonical	72	FALSE	C	non_coding	20	TGTGAGTGTCATGGAGATGG	PB.1852.2	72	ENSG00000131788.16
PB.1852.3	chr1	-	2416	10	novel_not_in_catalog	PIAS3	novel	2902	14			-1104	0	at_least_one_novel_splicesite	FALSE	canonical	2	FALSE	C	non_coding	20	TGTGAGTGTCATGGAGATGG	PB.1852.3	2	ENSG00000131788.16
PB.1853.1	chr1	-	1542	5	incomplete-splice_match	ANKRD35	ENST00000544626.2	3093	12	12810	1	12810	-1	3prime_fragment	FALSE	canonical	328	FALSE	A	non_coding	15	GGCTGAGTGTAATTTTTTTT	PB.1853.1	328	ENSG00000198483.13
PB.1854.1	chr1	-	1229	5	novel_in_catalog	PEX11B	novel	1620	4			2	1	combination_of_known_junctions	FALSE	canonical	7	FALSE	C	non_coding	10	ATTTGGTCTGGTCCCTCATT	PB.1854.1	7	ENSG00000131779.11
PB.1854.2	chr1	-	1618	4	full-splice_match	PEX11B	ENST00000369306.8	1620	4	1	1	1	0	reference_match	FALSE	canonical	295	FALSE	C	non_coding	15	ACATTTGGTCTGGTCCCTCA	PB.1854.2	295	ENSG00000131779.11
PB.1856.10	chr1	-	4220	6	full-splice_match	RBM8A	ENST00000583313.6	4961	6	83	658	-6	-582	alternative_3end5end	FALSE	canonical	9	FALSE	C	non_coding	5	CTGGCTCTGCCGCCCACGCC	PB.1856.10	9	ENSG00000265241.6
PB.1856.12	chr1	-	3810	6	full-splice_match	RBM8A	ENST00000583313.6	4961	6	83	1068	-6	-992	alternative_3end5end	FALSE	canonical	4	FALSE	C	non_coding	55	AACAAAAAAAATCACCTTTC	PB.1856.12	4	ENSG00000265241.6
PB.1856.16	chr1	-	2864	6	full-splice_match	RBM8A	ENST00000583313.6	4961	6	83	2014	-6	-1938	alternative_3end5end	FALSE	canonical	240	FALSE	C	non_coding	30	ACAAGGTTAAAGTGCCTGCT	PB.1856.16	240	ENSG00000265241.6
PB.1856.18	chr1	-	757	6	full-splice_match	RBM8A	ENST00000583313.6	4961	6	83	4121	-6	-35	alternative_3end5end	FALSE	canonical	734	FALSE	C	non_coding	30	AGCAAGGCTGTATGGATCAT	PB.1856.18	734	ENSG00000265241.6
PB.1856.19	chr1	-	854	5	novel_in_catalog	RBM8A	novel	4961	6			-4	-80	intron_retention	FALSE	canonical	2	FALSE	C	non_coding	20	ATTTAATGTTACTTTCCTGT	PB.1856.19	2	ENSG00000265241.6
PB.1856.20	chr1	-	1031	4	novel_in_catalog	RBM8A	novel	4961	6			-6	-82	intron_retention	FALSE	canonical	8	FALSE	C	non_coding	25	ACATTTAATGTTACTTTCCT	PB.1856.20	8	ENSG00000265241.6
PB.1856.21	chr1	-	319	4	incomplete-splice_match	RBM8A	ENST00000632555.1	751	7	-17	4911	-4	-61	5prime_fragment	FALSE	canonical	6	FALSE	C	non_coding	55	AGAATATGGGGAAATTAAAA	PB.1856.21	6	ENSG00000265241.6
PB.1856.3	chr1	-	4863	6	full-splice_match	RBM8A	ENST00000369307.4	796	6	7	-4074	-6	-12	alternative_3end	FALSE	canonical	48	FALSE	C	non_coding	55	AAAAAACACAAATTTGGTTA	PB.1856.3	48	ENSG00000265241.6
PB.1856.6	chr1	-	3736	7	novel_not_in_catalog	RBM8A	novel	751	7			6	-12	intron_retention	FALSE	canonical	3	FALSE	C	non_coding	55	AAAAAACACAAATTTGGTTA	PB.1856.6	3	ENSG00000265241.6
PB.1856.7	chr1	-	3643	7	novel_not_in_catalog	RBM8A	novel	751	7			1	-12	intron_retention	FALSE	canonical	3	FALSE	C	non_coding	55	AAAAAACACAAATTTGGTTA	PB.1856.7	3	ENSG00000265241.6
PB.1857.2	chr1	+	509	2	full-splice_match	LIX1L-AS1	ENST00000595494.5	736	2	408	-181	41	13	alternative_3end5end	FALSE	canonical	2	FALSE	C	non_coding	40	TAAAAAGACGTTTTGTTATA	PB.1857.2	2	ENSG00000234222.6
PB.1858.2	chr1	-	3991	6	full-splice_match	LIX1L	ENST00000604000.4	3991	6	0	0	0	0	reference_match	FALSE	canonical	10	FALSE	C	non_coding	15	GCCAGACTGACTCTTTCTTG	PB.1858.2	10	ENSG00000271601.4
PB.1858.4	chr1	-	1416	6	full-splice_match	LIX1L	ENST00000604000.4	3991	6	0	2575	0	-2575	alternative_3end	FALSE	canonical	12	FALSE	C	non_coding	10	AGTGTTCATGTGTCCTTCTT	PB.1858.4	12	ENSG00000271601.4
PB.1858.5	chr1	-	1232	6	full-splice_match	LIX1L	ENST00000604000.4	3991	6	2	2757	2	-2757	alternative_3end	FALSE	canonical	2	FALSE	C	non_coding	25	ACACCTAGATTCCTATTTGC	PB.1858.5	2	ENSG00000271601.4
PB.1859.1	chr1	+	1584	10	fusion	AC243547.2_POLR3GL	novel	1178	8			-791	0	intron_retention	FALSE	canonical	201	TRUE	A	non_coding	5	TCTCTGTTGTGGGTGAGGCC	PB.1859.1	201	ENSG00000278431.1_ENSG00000121851.13
PB.1859.10	chr1	+	979	6	novel_in_catalog	POLR3GL	novel	1178	8			0	0	intron_retention	FALSE	canonical	7	FALSE	C	non_coding	5	TCTCTGTTGTGGGTGAGGCC	PB.1859.10	7	ENSG00000121851.13
PB.1859.12	chr1	+	1547	6	novel_in_catalog	POLR3GL	novel	1178	8			0	0	intron_retention	FALSE	canonical	2	FALSE	C	non_coding	5	TCTCTGTTGTGGGTGAGGCC	PB.1859.12	2	ENSG00000121851.13
PB.1859.13	chr1	+	672	7	incomplete-splice_match	POLR3GL	ENST00000369314.2	1178	8	1	769	1	-440	5prime_fragment	FALSE	canonical	108	FALSE	C	non_coding	50	AAGAAGAACATGAAGAGGTG	PB.1859.13	108	ENSG00000121851.13
PB.1859.16	chr1	+	1586	3	full-splice_match	POLR3GL	ENST00000622508.4	1600	3	14	0	0	0	reference_match	FALSE	canonical	3	FALSE	C	non_coding	5	TCTCTGTTGTGGGTGAGGCC	PB.1859.16	3	ENSG00000121851.13
PB.1859.2	chr1	+	1205	8	novel_not_in_catalog	POLR3GL	novel	1178	8			-4090	0	intron_retention	FALSE	canonical	3	TRUE	C	non_coding	5	TCTCTGTTGTGGGTGAGGCC	PB.1859.2	3	ENSG00000121851.13
PB.1859.5	chr1	+	1478	5	novel_in_catalog	POLR3GL	novel	1178	8			0	0	intron_retention	FALSE	canonical	7	FALSE	C	non_coding	5	TCTCTGTTGTGGGTGAGGCC	PB.1859.5	7	ENSG00000121851.13
PB.1859.6	chr1	+	1348	4	novel_in_catalog	POLR3GL	novel	1178	8			0	0	intron_retention	FALSE	canonical	9	FALSE	C	non_coding	5	TCTCTGTTGTGGGTGAGGCC	PB.1859.6	9	ENSG00000121851.13
PB.1859.7	chr1	+	1309	7	novel_in_catalog	POLR3GL	novel	1178	8			0	0	intron_retention	FALSE	canonical	2	FALSE	C	non_coding	5	TCTCTGTTGTGGGTGAGGCC	PB.1859.7	2	ENSG00000121851.13
PB.1859.8	chr1	+	1109	7	full-splice_match	POLR3GL	ENST00000369313.7	818	7	-13	-278	0	0	alternative_3end	FALSE	canonical	21	FALSE	C	non_coding	5	TCTCTGTTGTGGGTGAGGCC	PB.1859.8	21	ENSG00000121851.13
PB.186.1	chr1	+	2233	3	incomplete-splice_match	TMEM201	ENST00000416541.5	3447	8	13705	-3	2874	-1	3prime_fragment	FALSE	canonical	6	FALSE	C	non_coding	5	GCCTGCTGGCTGTCTGTATT	PB.186.1	6	ENSG00000188807.13
PB.186.2	chr1	+	2024	2	incomplete-splice_match	TMEM201	ENST00000508400.1	893	6	4024	-1623	4024	-3	3prime_fragment	FALSE	canonical	2	FALSE	C	non_coding	15	AATGATGCCTGCTGGCTGTC	PB.186.2	2	ENSG00000188807.13
PB.1860.1	chr1	-	2613	2	incomplete-splice_match	ANKRD34A	ENST00000606888.3	3607	4	1981	0	2	0	3prime_fragment	FALSE	canonical	13	FALSE	A	non_coding	5	TCTGTTTTGTCACTTCTGCC	PB.1860.1	13	ENSG00000272031.3
PB.1861.1	chr1	-	2897	8	full-splice_match	TXNIP	ENST00000582401.6	2905	8	-1	9	-1	-9	reference_match	TRUE	canonical	516	FALSE	C	non_coding	55	AAAAAAAAATGTCTGTGAGA	PB.1861.1	516	ENSG00000265972.6
PB.1861.12	chr1	-	1723	8	full-splice_match	TXNIP	ENST00000582401.6	2905	8	-1	1183	-1	-39	alternative_3end	FALSE	canonical	2	FALSE	C	non_coding	65	AAAAATAACTAGAAAAACTC	PB.1861.12	2	ENSG00000265972.6
PB.1861.14	chr1	-	730	3	incomplete-splice_match	TXNIP	ENST00000582401.6	2905	8	-1	2764	-1	-1360	5prime_fragment	FALSE	canonical	83	FALSE	C	non_coding	55	AAAGAAAAACTTTGAAGTAG	PB.1861.14	83	ENSG00000265972.6
PB.1863.20	chr1	-	2082	5	full-splice_match	NOTCH2NLA	ENST00000362074.7	1874	5	5	-213	5	213	alternative_3end	FALSE	canonical	2	FALSE	C	non_coding	45	AGATACTAAATAAGTATTTT	PB.1863.20	2	ENSG00000264343.6
PB.1863.21	chr1	-	1455	5	full-splice_match	NOTCH2NLA	ENST00000362074.7	1874	5	11	408	11	-408	alternative_3end	FALSE	canonical	77	FALSE	C	non_coding	55	AAATAAAAAGAGGAGCAGTG	PB.1863.21	77	ENSG00000264343.6
PB.1863.24	chr1	-	1103	5	full-splice_match	NOTCH2NLA	ENST00000362074.7	1874	5	22	749	22	-749	alternative_3end	FALSE	canonical	76	FALSE	C	non_coding	35	ATTAACAGTGGGTGATCAAC	PB.1863.24	76	ENSG00000264343.6
PB.1863.5	chr1	-	1176	10	incomplete-splice_match	NBPF10	ENST00000617010.2	11630	91	55521	15878	55521	-15878	internal_fragment	FALSE	canonical	2	FALSE	B	non_coding	25	TGAGTACCTTACTGTGAAGG	PB.1863.5	2	ENSG00000271425.9
PB.1865.1	chr1	-	2784	2	intergenic	novelGene_0_1334	novel							multi-exon	FALSE	canonical	2	FALSE	A	non_coding	20	ACTTTGGCGCTACTATTTTA	PB.1865.1	2	novelGene_0_1334
PB.1867.1	chr1	+	640	2	full-splice_match	AC245407.2	ENST00000660431.1	668	2	24	4	24	-4	reference_match	FALSE	canonical	22	FALSE	A	non_coding	5	ACCCGTTGGTCTCTTTGTTC	PB.1867.1	22	ENSG00000287978.1
PB.1868.2	chr1	+	1255	3	novel_not_in_catalog	HYDIN2	novel	1288	8			14457	-1	at_least_one_novel_splicesite	FALSE	canonical	7	FALSE	B	non_coding	20	ATGCTGTTTAGCCTATTCAC	PB.1868.2	7	ENSG00000276975.3
PB.187.1	chr1	-	505	2	incomplete-splice_match	PIK3CD-AS2	ENST00000415330.2	939	3	7	8419	7	-8419	5prime_fragment	FALSE	canonical	7	FALSE	A	non_coding	15	TGCCAAGTGTTGGCGTGATT	PB.187.1	7	ENSG00000231789.2
PB.1878.1	chr1	+	699	5	novel_not_in_catalog	HYDIN2	novel	14154	79			18765	14881	at_least_one_novel_splicesite	FALSE	canonical	2	TRUE	B	non_coding	55	AGAAGGAAGAGCTAAATAAG	PB.1878.1	2	ENSG00000276975.3
PB.1886.4	chr1	+	1313	3	novel_in_catalog	PDIA3P1	novel	2212	3			-17	30317	combination_of_known_splicesites	FALSE	canonical	7	FALSE	C	non_coding	25	AATTTCTGTCTCTTCAAATG	PB.1886.4	7	ENSG00000180867.11
PB.1889.1	chr1	-	5171	7	novel_in_catalog	PRKAB2	novel	5343	8			0	-5	combination_of_known_junctions	FALSE	canonical	59	FALSE	C	non_coding	40	AATAATATCTGAGTTATTGA	PB.1889.1	59	ENSG00000131791.8
PB.1891.1	chr1	+	2028	17	incomplete-splice_match	CHD1L	ENST00000369258.8	2967	23	-3	10288	0	9227	5prime_fragment	FALSE	canonical	22	FALSE	C	non_coding	55	AACATAAGAAAAAGTATGTC	PB.1891.1	22	ENSG00000131778.19
PB.1891.11	chr1	+	1958	14	incomplete-splice_match	CHD1L	ENST00000431239.6	2798	23	25641	-71	-2123	0	3prime_fragment	FALSE	canonical	3	FALSE	C	non_coding	15	AATGGTTTTATTGCTTTCTT	PB.1891.11	3	ENSG00000131778.19
PB.1891.13	chr1	+	1788	12	incomplete-splice_match	CHD1L	ENST00000650813.1	2144	15	5566	-31	1174	0	3prime_fragment	FALSE	canonical	2	FALSE	C	non_coding	15	AATGGTTTTATTGCTTTCTT	PB.1891.13	2	ENSG00000131778.19
PB.1891.2	chr1	+	2972	23	full-splice_match	CHD1L	ENST00000369258.8	2967	23	-1	-4	1	1	reference_match	FALSE	canonical	116	FALSE	C	non_coding	5	TTTATTGCTTTCTTTCCCTT	PB.1891.2	116	ENSG00000131778.19
PB.1891.3	chr1	+	2351	17	full-splice_match	CHD1L	ENST00000369259.4	2358	17	2	5	-1	0	reference_match	FALSE	canonical	2	FALSE	C	non_coding	15	AATGGTTTTATTGCTTTCTT	PB.1891.3	2	ENSG00000131778.19
PB.1891.4	chr1	+	2848	22	full-splice_match	CHD1L	ENST00000652616.1	2827	22	15	-36	1	0	reference_match	FALSE	canonical	8	FALSE	C	non_coding	15	AATGGTTTTATTGCTTTCTT	PB.1891.4	8	ENSG00000131778.19
PB.1891.5	chr1	+	3068	23	novel_in_catalog	CHD1L	novel	2967	23			2	0	intron_retention	FALSE	canonical	2	FALSE	C	non_coding	15	AATGGTTTTATTGCTTTCTT	PB.1891.5	2	ENSG00000131778.19
PB.1891.6	chr1	+	2584	19	full-splice_match	CHD1L	ENST00000652346.1	2578	19	1	-7	0	0	reference_match	FALSE	canonical	2	FALSE	C	non_coding	15	AATGGTTTTATTGCTTTCTT	PB.1891.6	2	ENSG00000131778.19
PB.1891.8	chr1	+	2922	23	novel_in_catalog	CHD1L	novel	2967	23			0	-1	intron_retention	FALSE	canonical	2	FALSE	C	non_coding	5	GTTTTATTGCTTTCTTTCCC	PB.1891.8	2	ENSG00000131778.19
PB.1891.9	chr1	+	1711	10	incomplete-splice_match	CHD1L	ENST00000650714.1	2461	21	8	26079	0	-1504	5prime_fragment	FALSE	canonical	2	FALSE	C	non_coding	55	AAAAATGCAAAAATTAGCCG	PB.1891.9	2	ENSG00000131778.19
PB.1892.1	chr1	+	510	4	incomplete-splice_match	BCL9	ENST00000234739.8	6189	10	-24	14545	-24	-22	5prime_fragment	FALSE	canonical	2	FALSE	C	non_coding	70	AGAGAAAAACAAAGAGGAAA	PB.1892.1	2	ENSG00000116128.11
PB.1892.2	chr1	+	6194	10	full-splice_match	BCL9	ENST00000234739.8	6189	10	-9	4	-9	-4	reference_match	FALSE	canonical	50	FALSE	C	non_coding	30	AAAATTGAACTGCCTTTTTT	PB.1892.2	50	ENSG00000116128.11
PB.1896.1	chr1	-	2544	10	novel_not_in_catalog	ACP6	novel	6956	10			10	2	intron_retention	FALSE	canonical	4	TRUE	C	non_coding	0	TCCTGCTTTGTGTGTTTGGG	PB.1896.1	4	ENSG00000162836.12
PB.1896.2	chr1	-	1817	10	full-splice_match	ACP6	ENST00000583509.7	6956	10	1	5138	1	0	alternative_3end	FALSE	canonical	6	FALSE	C	non_coding	0	CCTCCTGCTTTGTGTGTTTG	PB.1896.2	6	ENSG00000162836.12
PB.1896.3	chr1	-	1466	8	full-splice_match	ACP6	ENST00000487562.5	1258	8	-204	-4	26	4	alternative_5end	FALSE	canonical	3	FALSE	C	non_coding	25	GTAGTTTGAACCACTTTCAT	PB.1896.3	3	ENSG00000162836.12
PB.1897.1	chr1	+	1977	15	novel_not_in_catalog	GPR89B	novel	2160	14			-2	-2	at_least_one_novel_splicesite	FALSE	canonical	25	TRUE	C	non_coding	20	AACACTTTTGCCTTACGTTC	PB.1897.1	25	ENSG00000188092.15
PB.1897.2	chr1	+	1835	14	novel_not_in_catalog	GPR89B	novel	2160	14			0	-3	at_least_one_novel_splicesite	FALSE	canonical	2	TRUE	C	non_coding	20	TAACACTTTTGCCTTACGTT	PB.1897.2	2	ENSG00000188092.15
PB.1897.4	chr1	+	2156	14	full-splice_match	GPR89B	ENST00000314163.12	2160	14	2	2	2	-2	reference_match	FALSE	canonical	2	FALSE	C	non_coding	10	TAGTGATGTTTCCTTTTTTT	PB.1897.4	2	ENSG00000188092.15
PB.19.1	chr1	-	1074	7	full-splice_match	TNFRSF4	ENST00000379236.4	1075	7	0	1	0	-1	reference_match	FALSE	canonical	16	FALSE	C	non_coding	15	AGTCTCCGACCGGCACTGTG	PB.19.1	16	ENSG00000186827.11
PB.19.2	chr1	-	1135	6	novel_in_catalog	TNFRSF4	novel	1075	7			1	-2	intron_retention	FALSE	canonical	4	FALSE	C	non_coding	15	GAGTCTCCGACCGGCACTGT	PB.19.2	4	ENSG00000186827.11
PB.190.1	chr1	-	4573	19	full-splice_match	CLSTN1	ENST00000377298.8	5221	19	652	-4	110	4	alternative_5end	FALSE	canonical	527	FALSE	C	non_coding	10	AGCCGGAGCGGGGTTTGTCT	PB.190.1	527	ENSG00000171603.17
PB.190.4	chr1	-	843	5	incomplete-splice_match	CLSTN1	ENST00000377298.8	5221	19	601	22445	59	-1983	5prime_fragment	FALSE	canonical	15	FALSE	C	non_coding	30	AAGAATCGAGGAGCCGGCTT	PB.190.4	15	ENSG00000171603.17
PB.1902.1	chr1	-	1657	14	incomplete-splice_match	NBPF11	ENST00000614785.4	4343	20	6376	2554	6376	-17	internal_fragment	FALSE	canonical	4	FALSE	B	non_coding	65	AAAGAAGAAAAGAAGAAGGG	PB.1902.1	4	ENSG00000263956.6
PB.191.1	chr1	-	2994	6	full-splice_match	CTNNBIP1	ENST00000377263.6	3006	6	14	-2	14	2	reference_match	FALSE	canonical	42	FALSE	C	non_coding	10	TGTGTGAGCTGAGCTGGTTT	PB.191.1	42	ENSG00000178585.15
PB.191.2	chr1	-	3019	5	full-splice_match	CTNNBIP1	ENST00000400904.7	1206	5	19	-1832	19	-1	alternative_3end	FALSE	canonical	52	FALSE	C	non_coding	10	TCGTGTGTGAGCTGAGCTGG	PB.191.2	52	ENSG00000178585.15
PB.191.3	chr1	-	2792	4	novel_in_catalog	CTNNBIP1	novel	1206	5			94	-1	intron_retention	FALSE	canonical	2	FALSE	C	non_coding	10	TCGTGTGTGAGCTGAGCTGG	PB.191.3	2	ENSG00000178585.15
PB.191.4	chr1	-	1124	5	full-splice_match	CTNNBIP1	ENST00000400904.7	1206	5	81	1	14	-1	alternative_5end	FALSE	canonical	21	FALSE	C	non_coding	10	ACATTTGGGGTTTGTGTTTG	PB.191.4	21	ENSG00000178585.15
PB.191.5	chr1	-	1047	4	novel_in_catalog	CTNNBIP1	novel	1206	5			6	-1	combination_of_known_splicesites	FALSE	canonical	2	FALSE	C	non_coding	10	ACATTTGGGGTTTGTGTTTG	PB.191.5	2	ENSG00000178585.15
PB.191.6	chr1	-	810	5	full-splice_match	CTNNBIP1	ENST00000400904.7	1206	5	67	329	0	12	alternative_3end5end	FALSE	canonical	7	FALSE	C	non_coding	15	ATTTCTGACTCTTATTTTTT	PB.191.6	7	ENSG00000178585.15
PB.192.1	chr1	-	1039	8	novel_in_catalog	LZIC	novel	652	5			32	1	combination_of_known_junctions	FALSE	canonical	2	FALSE	C	non_coding	10	TATAGGCCGGGTGTGGTGGC	PB.192.1	2	ENSG00000162441.12
PB.192.10	chr1	-	2256	8	full-splice_match	LZIC	ENST00000377213.1	945	8	7	-1318	7	785	alternative_3end	FALSE	canonical	2	FALSE	C	non_coding	15	TGACCTTTTTATGTATCTGG	PB.192.10	2	ENSG00000162441.12
PB.192.11	chr1	-	1969	8	full-splice_match	LZIC	ENST00000377223.6	4989	8	32	2988	32	439	alternative_3end	FALSE	canonical	5	FALSE	C	non_coding	25	CTTCTGTACTGTAAACTACT	PB.192.11	5	ENSG00000162441.12
PB.192.12	chr1	-	1891	8	full-splice_match	LZIC	ENST00000377213.1	945	8	26	-972	10	439	alternative_3end	FALSE	canonical	9	FALSE	C	non_coding	25	CTTCTGTACTGTAAACTACT	PB.192.12	9	ENSG00000162441.12
PB.192.13	chr1	-	1482	8	full-splice_match	LZIC	ENST00000377213.1	945	8	7	-544	7	11	alternative_3end	FALSE	canonical	6	FALSE	C	non_coding	15	CCCCAGCCTGTAAGCTGTCT	PB.192.13	6	ENSG00000162441.12
PB.192.14	chr1	-	1271	6	novel_in_catalog	LZIC	novel	945	8			24	11	combination_of_known_splicesites	FALSE	canonical	2	FALSE	C	non_coding	15	CCCCAGCCTGTAAGCTGTCT	PB.192.14	2	ENSG00000162441.12
PB.192.15	chr1	-	1538	8	full-splice_match	LZIC	ENST00000377223.6	4989	8	35	3416	35	11	alternative_3end	FALSE	canonical	2	FALSE	C	non_coding	15	CCCCAGCCTGTAAGCTGTCT	PB.192.15	2	ENSG00000162441.12
PB.192.16	chr1	-	928	8	full-splice_match	LZIC	ENST00000377213.1	945	8	22	-5	6	5	reference_match	FALSE	canonical	16	FALSE	C	non_coding	15	GTTTATGCTCTTCATCATTG	PB.192.16	16	ENSG00000162441.12
PB.192.17	chr1	-	998	8	full-splice_match	LZIC	ENST00000377223.6	4989	8	35	3956	35	4	alternative_3end	FALSE	canonical	7	FALSE	C	non_coding	15	TGTTTATGCTCTTCATCATT	PB.192.17	7	ENSG00000162441.12
PB.192.2	chr1	-	939	8	novel_in_catalog	LZIC	novel	652	5			17	-14	combination_of_known_junctions	FALSE	canonical	2	FALSE	C	non_coding	55	AAAAATTAATGAGAGTATAG	PB.192.2	2	ENSG00000162441.12
PB.192.21	chr1	-	660	6	incomplete-splice_match	LZIC	ENST00000377223.6	4989	8	35	6557	35	-2589	5prime_fragment	FALSE	canonical	2	FALSE	C	non_coding	50	AACAGAAAGTGGAGATACTA	PB.192.21	2	ENSG00000162441.12
PB.192.6	chr1	-	3301	8	novel_not_in_catalog	LZIC	novel	4989	8			-17	-101	at_least_one_novel_splicesite	FALSE	canonical	3	FALSE	C	non_coding	35	ACCACTGAAATGGTATCTTA	PB.192.6	3	ENSG00000162441.12
PB.1921.1	chr1	+	1163	5	novel_in_catalog	AC245100.4	novel	1082	4			-49	1	combination_of_known_splicesites	FALSE	canonical	5	FALSE	B	non_coding	10	TTCTCTTGCCTATCATTTTT	PB.1921.1	5	ENSG00000231551.8
PB.1921.11	chr1	+	1479	7	novel_in_catalog	AC245100.4	novel	1082	4			1	0	combination_of_known_splicesites	FALSE	canonical	4	FALSE	B	non_coding	15	ATTCTCTTGCCTATCATTTT	PB.1921.11	4	ENSG00000231551.8
PB.1921.12	chr1	+	1231	5	novel_not_in_catalog	AC245100.4	novel	1082	4			1	-4	at_least_one_novel_splicesite	FALSE	canonical	3	TRUE	B	non_coding	20	AATAGTATGGGTCTCTGTGT	PB.1921.12	3	ENSG00000231551.8
PB.1921.13	chr1	+	976	4	incomplete-splice_match	AC245100.4	ENST00000635493.1	1357	8	10515	0	10124	0	3prime_fragment	FALSE	canonical	2	FALSE	B	non_coding	15	ATTCTCTTGCCTATCATTTT	PB.1921.13	2	ENSG00000231551.8
PB.1921.2	chr1	+	992	4	novel_in_catalog	AC245100.4	novel	1082	4			-36	0	combination_of_known_splicesites	FALSE	canonical	3	FALSE	B	non_coding	15	ATTCTCTTGCCTATCATTTT	PB.1921.2	3	ENSG00000231551.8
PB.1921.3	chr1	+	873	3	novel_in_catalog	AC245100.4	novel	1082	4			-36	0	combination_of_known_splicesites	FALSE	canonical	3	FALSE	B	non_coding	15	ATTCTCTTGCCTATCATTTT	PB.1921.3	3	ENSG00000231551.8
PB.1921.4	chr1	+	2077	3	novel_in_catalog	AC245100.4	novel	1082	4			-30	-2739	combination_of_known_splicesites	FALSE	canonical	6	FALSE	B	non_coding	40	AAAAACAATTTTCATCTTTC	PB.1921.4	6	ENSG00000231551.8
PB.1921.5	chr1	+	1081	5	novel_not_in_catalog	AC245100.4	novel	1082	4			-24	0	at_least_one_novel_splicesite	FALSE	canonical	4	TRUE	B	non_coding	15	ATTCTCTTGCCTATCATTTT	PB.1921.5	4	ENSG00000231551.8
PB.1921.6	chr1	+	1035	5	novel_in_catalog	AC245100.4	novel	1082	4			-23	4	combination_of_known_splicesites	FALSE	canonical	2	FALSE	B	non_coding	10	TCTTGCCTATCATTTTTTTT	PB.1921.6	2	ENSG00000231551.8
PB.1921.9	chr1	+	972	3	novel_in_catalog	AC245100.4	novel	1082	4			-8	-15	combination_of_known_splicesites	FALSE	canonical	10	FALSE	B	non_coding	35	ATTTTGAAGCCAATAGTATG	PB.1921.9	10	ENSG00000231551.8
PB.1922.10	chr1	+	732	2	antisense	novelGene_PPIAL4G_AS	novel							multi-exon	FALSE	canonical	4	FALSE	B	non_coding	25	CCACAGTTTTCATATTTATT	PB.1922.10	4	novelGene_PPIAL4G_AS
PB.1922.2	chr1	+	1922	2	genic	AC245100.7	novel	1058	1			-25576	-165	multi-exon	FALSE	canonical	2	FALSE	B	non_coding	40	AAAAGAAGCAGCCGCTATTT	PB.1922.2	2	ENSG00000280649.2
PB.1922.5	chr1	+	1958	2	intergenic	novelGene_0_1377	novel							multi-exon	FALSE	canonical	6	TRUE	A	non_coding	25	AATTTTATATTTTCCTGATT	PB.1922.5	6	novelGene_0_1377
PB.1922.6	chr1	+	2338	2	novel_not_in_catalog	AC245100.2	novel	1679	2			-1788	13	intron_retention	FALSE	canonical	8	FALSE	A	non_coding	60	AAAAAAAAATCATTCATATT	PB.1922.6	8	ENSG00000225871.2
PB.1922.8	chr1	+	469	2	intergenic	novelGene_0_1378	novel							multi-exon	FALSE	canonical	2	TRUE	A	non_coding	25	ATTAAGTTCTTGTCATTTCA	PB.1922.8	2	novelGene_0_1378
PB.1922.9	chr1	+	1835	2	intergenic	novelGene_0_1379	novel							multi-exon	FALSE	canonical	8	TRUE	A	non_coding	30	TAGAAATGTGATTTACTCTC	PB.1922.9	8	novelGene_0_1379
PB.1926.2	chr1	-	2508	5	novel_not_in_catalog	LINC01138	novel	820	2			0	10456	intron_retention	FALSE	canonical	2	FALSE	C	non_coding	45	AAAGATGAAAATTGTTTTTA	PB.1926.2	2	ENSG00000274020.4
PB.1926.6	chr1	-	1411	3	full-splice_match	LINC01138	ENST00000613452.1	1050	3	-362	1	31	0	alternative_5end	FALSE	canonical	8	FALSE	C	non_coding	25	ACCAGCGGCTTATCCTTGAA	PB.1926.6	8	ENSG00000274020.4
PB.1926.7	chr1	-	1390	4	novel_in_catalog	LINC01138	novel	1631	6			-18	0	intron_retention	FALSE	canonical	2	FALSE	C	non_coding	25	ACCAGCGGCTTATCCTTGAA	PB.1926.7	2	ENSG00000274020.4
PB.1926.8	chr1	-	2172	3	novel_not_in_catalog	LINC01138	novel	1050	3			-3	0	intron_retention	FALSE	canonical	6	TRUE	C	non_coding	25	ACCAGCGGCTTATCCTTGAA	PB.1926.8	6	ENSG00000274020.4
PB.1926.9	chr1	-	2027	4	novel_not_in_catalog	LINC01138	novel	1050	3			11	0	intron_retention	FALSE	canonical	2	TRUE	C	non_coding	25	ACCAGCGGCTTATCCTTGAA	PB.1926.9	2	ENSG00000274020.4
PB.1927.1	chr1	-	2482	7	incomplete-splice_match	NBPF14	ENST00000614999.4	10080	66	57776	106	55744	-106	3prime_fragment	FALSE	canonical	3	FALSE	B	non_coding	15	ACTCTGGACTTTTGGATTGT	PB.1927.1	3	ENSG00000270629.6
PB.1928.1	chr1	-	995	9	incomplete-splice_match	NBPF14	ENST00000614999.4	10080	66	46848	11169	44816	-9574	internal_fragment	FALSE	canonical	2	FALSE	B	non_coding	25	GTGAGTACCTTTCTATGAAG	PB.1928.1	2	ENSG00000270629.6
PB.193.1	chr1	+	575	4	incomplete-splice_match	NMNAT1	ENST00000403197.5	1094	5	-3	607	-3	-607	5prime_fragment	FALSE	canonical	2	FALSE	C	non_coding	50	AAAAACAAAAGGTTTGTATG	PB.193.1	2	ENSG00000173614.14
PB.1930.1	chr1	-	662	5	incomplete-splice_match	NBPF14	ENST00000614999.4	10080	66	24698	36328	22666	25932	internal_fragment	FALSE	canonical	5	FALSE	B	non_coding	25	GTGAGTACCTTACTGTGAAG	PB.1930.1	5	ENSG00000270629.6
PB.1930.14	chr1	-	1072	5	full-splice_match	NOTCH2NLB	ENST00000593495.3	1108	5	37	-1	37	1	reference_match	FALSE	canonical	14	FALSE	C	non_coding	35	GAATTGACATTAACAGTGGG	PB.1930.14	14	ENSG00000286019.1
PB.1930.3	chr1	-	716	7	incomplete-splice_match	NBPF14	ENST00000621066.4	3670	22	14571	41935	14571	19592	internal_fragment	FALSE	canonical	2	FALSE	B	non_coding	25	GTGAGTACCTTTCTATGAAG	PB.1930.3	2	ENSG00000270629.6
PB.1930.5	chr1	-	2728	15	fusion	NOTCH2NLB_NBPF14	novel	2701	19			-4	9172	intron_retention	FALSE	canonical	2	FALSE	B	non_coding	10	AGGTAGCCTCTGTTTTCCTT	PB.1930.5	2	ENSG00000286019.1_ENSG00000270629.6
PB.1933.1	chr1	+	2162	15	incomplete-splice_match	PDE4DIP	ENST00000524974.5	8305	46	-209	66081	76	-896	5prime_fragment	FALSE	canonical	16	FALSE	C	non_coding	55	AAAGAAAAAGAACTGCGCCA	PB.1933.1	16	ENSG00000178104.19
PB.1933.11	chr1	+	1023	4	full-splice_match	PDE4DIP	ENST00000616206.4	874	4	-150	1	22	-1	alternative_5end	FALSE	canonical	11	FALSE	C	non_coding	35	ACTTCAGGCTTGATCAGAAA	PB.1933.11	11	ENSG00000178104.19
PB.1933.13	chr1	+	3688	24	incomplete-splice_match	PDE4DIP	ENST00000618462.4	8150	46	129	51211	-8	62	5prime_fragment	FALSE	canonical	101	FALSE	C	non_coding	30	TATCATAAATGCATGTGTGT	PB.1933.13	101	ENSG00000178104.19
PB.1933.2	chr1	+	1087	4	novel_in_catalog	PDE4DIP	novel	823	5			-124	-1	combination_of_known_junctions	FALSE	canonical	2	FALSE	C	non_coding	35	ACTTCAGGCTTGATCAGAAA	PB.1933.2	2	ENSG00000178104.19
PB.1933.29	chr1	+	1009	4	novel_not_in_catalog	PDE4DIP	novel	586	3			11808	0	at_least_one_novel_splicesite	FALSE	canonical	4	FALSE	C	non_coding	10	TGCTGTGGTCTGAATGTTTG	PB.1933.29	4	ENSG00000178104.19
PB.1933.40	chr1	+	4377	17	full-splice_match	PDE4DIP	ENST00000529945.2	8824	17	-216	4663	1	68	alternative_3end5end	FALSE	canonical	44	FALSE	C	non_coding	30	AAATGCATGTGTGTGTATTA	PB.1933.40	44	ENSG00000178104.19
PB.1933.41	chr1	+	1618	2	incomplete-splice_match	PDE4DIP	ENST00000529945.2	8824	17	79	25692	79	-4729	5prime_fragment	FALSE	canonical	5	FALSE	C	non_coding	25	GTATGATTAGTACTATGCCC	PB.1933.41	5	ENSG00000178104.19
PB.1933.43	chr1	+	2520	9	incomplete-splice_match	PDE4DIP	ENST00000529945.2	8824	17	92	18674	92	33	5prime_fragment	FALSE	canonical	2	FALSE	C	non_coding	65	AAAGAAGAAATGGAAACCAA	PB.1933.43	2	ENSG00000178104.19
PB.1933.44	chr1	+	2328	8	incomplete-splice_match	PDE4DIP	ENST00000529945.2	8824	17	104	19603	104	-896	5prime_fragment	FALSE	canonical	51	FALSE	C	non_coding	55	AAAGAAAAAGAACTGCGCCA	PB.1933.44	51	ENSG00000178104.19
PB.1933.5	chr1	+	2282	16	incomplete-splice_match	PDE4DIP	ENST00000618462.4	8150	46	10	65198	10	51	5prime_fragment	FALSE	canonical	2	FALSE	C	non_coding	35	AAATTTAGCCGTTGGCAGAA	PB.1933.5	2	ENSG00000178104.19
PB.1933.51	chr1	+	492	4	incomplete-splice_match	PDE4DIP	ENST00000496263.6	687	5	3071	-33	2909	33	3prime_fragment	FALSE	canonical	4	FALSE	C	non_coding	65	AAAGAAGAAATGGAAACCAA	PB.1933.51	4	ENSG00000178104.19
PB.1933.52	chr1	+	2001	12	incomplete-splice_match	PDE4DIP	ENST00000479408.6	2746	17	13544	-28	2909	28	3prime_fragment	FALSE	canonical	6	FALSE	C	non_coding	35	AACTTTCACAATCCATTTCA	PB.1933.52	6	ENSG00000178104.19
PB.1933.53	chr1	+	1408	8	incomplete-splice_match	PDE4DIP	ENST00000479408.6	2746	17	16898	-28	6263	28	3prime_fragment	FALSE	canonical	4	FALSE	C	non_coding	35	AACTTTCACAATCCATTTCA	PB.1933.53	4	ENSG00000178104.19
PB.1933.54	chr1	+	876	4	incomplete-splice_match	PDE4DIP	ENST00000479408.6	2746	17	25997	-28	-1826	28	3prime_fragment	FALSE	canonical	9	FALSE	C	non_coding	35	AACTTTCACAATCCATTTCA	PB.1933.54	9	ENSG00000178104.19
PB.1933.6	chr1	+	1821	9	novel_not_in_catalog	PDE4DIP	novel	8150	46			10	0	at_least_one_novel_splicesite	FALSE	canonical	2	FALSE	C	non_coding	15	TCTTACAGTCTTTCTAGCTG	PB.1933.6	2	ENSG00000178104.19
PB.1933.8	chr1	+	2048	15	incomplete-splice_match	PDE4DIP	ENST00000618462.4	8150	46	46	66145	-1	-896	5prime_fragment	FALSE	canonical	7	FALSE	C	non_coding	55	AAAGAAAAAGAACTGCGCCA	PB.1933.8	7	ENSG00000178104.19
PB.194.1	chr1	+	781	4	full-splice_match	RBP7	ENST00000294435.8	625	4	-156	0	-134	0	alternative_5end	FALSE	canonical	15	FALSE	A	non_coding	10	TCTGAAGTTTTTCCTTTCCG	PB.194.1	15	ENSG00000162444.12
PB.195.1	chr1	+	4904	27	full-splice_match	UBE4B	ENST00000253251.12	4772	27	109	-241	-17	241	alternative_3end5end	FALSE	canonical	10	FALSE	C	non_coding	15	AATTTCAGTTTTTTTTTTCT	PB.195.1	10	ENSG00000130939.20
PB.195.2	chr1	+	1600	3	full-splice_match	UBE4B	ENST00000377153.5	1273	3	-329	2	-13	-2	alternative_5end	FALSE	canonical	3	FALSE	C	non_coding	15	AATGTTTCCTCTGTATGTCT	PB.195.2	3	ENSG00000130939.20
PB.195.3	chr1	+	5515	27	full-splice_match	UBE4B	ENST00000253251.12	4772	27	123	-866	-3	-6	alternative_3end5end	FALSE	canonical	49	FALSE	C	non_coding	30	AAGAAATCTTCTTTGAGTCT	PB.195.3	49	ENSG00000130939.20
PB.195.5	chr1	+	1491	2	incomplete-splice_match	UBE4B	ENST00000465408.1	355	3	398	-1286	398	-3	3prime_fragment	FALSE	canonical	4	FALSE	C	non_coding	20	AAATCTTCTTTGAGTCTCTT	PB.195.5	4	ENSG00000130939.20
PB.1950.1	chr1	+	3000	14	incomplete-splice_match	PDE4DIP	ENST00000618462.4	8150	46	165370	2	1303	1	3prime_fragment	FALSE	canonical	76	FALSE	C	non_coding	5	TGCTTTGTTTCCCATTTCTG	PB.1950.1	76	ENSG00000178104.19
PB.1950.2	chr1	+	2183	9	novel_in_catalog	PDE4DIP	novel	8262	44			206	-1	combination_of_known_junctions	FALSE	canonical	4	FALSE	C	non_coding	10	ACTGCTTTGTTTCCCATTTC	PB.1950.2	4	ENSG00000178104.19
PB.1950.4	chr1	+	1891	7	incomplete-splice_match	PDE4DIP	ENST00000369356.8	8307	44	135022	0	276	0	3prime_fragment	FALSE	canonical	3	FALSE	C	non_coding	5	CTGCTTTGTTTCCCATTTCT	PB.1950.4	3	ENSG00000178104.19
PB.1950.5	chr1	+	1630	5	incomplete-splice_match	PDE4DIP	ENST00000525630.5	825	7	-159	14252	-27	-1	5prime_fragment	FALSE	canonical	7	FALSE	C	non_coding	10	ACTGCTTTGTTTCCCATTTC	PB.1950.5	7	ENSG00000178104.19
PB.1951.11	chr1	-	3753	6	novel_not_in_catalog	NBPF9	novel	5835	29			10	-31594	at_least_one_novel_splicesite	FALSE	canonical	4	TRUE	B	non_coding	20	ATTTTCTGGACATATGTTTT	PB.1951.11	4	ENSG00000269713.7
PB.1951.12	chr1	-	2051	6	novel_not_in_catalog	NBPF9	novel	5835	29			49	-33205	at_least_one_novel_splicesite	FALSE	canonical	2	TRUE	B	non_coding	5	TACTTTGTCTCTGTGTCTCT	PB.1951.12	2	ENSG00000269713.7
PB.1951.2	chr1	-	2497	7	incomplete-splice_match	NBPF9	ENST00000483630.5	1915	14	12057	-1491	2825	-1	3prime_fragment	FALSE	canonical	18	FALSE	B	non_coding	15	ACTCTGGACTTTTGGATTGT	PB.1951.2	18	ENSG00000269713.7
PB.1951.7	chr1	-	1862	15	incomplete-splice_match	NBPF9	ENST00000584027.8	5034	25	4986	5730	-1459	0	internal_fragment	FALSE	canonical	11	FALSE	B	non_coding	65	AAAGAAGAAAAGAAGAAGGG	PB.1951.7	11	ENSG00000269713.7
PB.1953.1	chr1	+	3373	3	fusion	AC245297.3_AC245297.2	novel	1022	3			-115	-2	multi-exon	FALSE	canonical	11	TRUE	B	non_coding	10	CCCCTGTTTTGGTGATATTC	PB.1953.1	11	ENSG00000274265.5_ENSG00000272755.1
PB.1953.10	chr1	+	1036	4	fusion	AC245297.3_AC245297.2	novel	1022	3			0	-518	multi-exon	FALSE	canonical	2	TRUE	B	non_coding	55	AATAGAAAGATGAAAAGGGT	PB.1953.10	2	ENSG00000274265.5_ENSG00000272755.1
PB.1953.2	chr1	+	1149	3	full-splice_match	AC245297.3	ENST00000667654.1	918	3	-238	7	-93	-4	alternative_5end	FALSE	canonical	13	FALSE	C	non_coding	35	AAAATTATCCAGGCGTGATG	PB.1953.2	13	ENSG00000274265.5
PB.1953.3	chr1	+	1775	4	fusion	AC245297.3_AC245297.2	novel	1022	3			-72	4	multi-exon	FALSE	canonical	4	TRUE	B	non_coding	20	TTTTGGTGATATTCTGAATG	PB.1953.3	4	ENSG00000274265.5_ENSG00000272755.1
PB.1953.5	chr1	+	1059	2	full-splice_match	AC245297.3	ENST00000668239.1	1006	2	-58	5	-58	-4	alternative_5end	FALSE	canonical	52	FALSE	C	non_coding	35	AAAATTATCCAGGCGTGATG	PB.1953.5	52	ENSG00000274265.5
PB.1953.6	chr1	+	1021	2	novel_in_catalog	AC245297.3	novel	1022	3			-54	-22	combination_of_known_splicesites	FALSE	canonical	10	FALSE	C	non_coding	85	TGAAAAAAAAAAAACAAAAA	PB.1953.6	10	ENSG00000274265.5
PB.1953.9	chr1	+	1444	3	fusion	AC245297.3_AC245297.2	novel	1022	3			-3	-7	multi-exon	FALSE	canonical	4	TRUE	B	non_coding	10	TATTGCCCCTGTTTTGGTGA	PB.1953.9	4	ENSG00000274265.5_ENSG00000272755.1
PB.1955.1	chr1	-	4542	8	novel_not_in_catalog	AC245297.1	novel	933	7			35912	10939	at_least_one_novel_splicesite	FALSE	canonical	53	TRUE	C	non_coding	35	AAATTTATATGCCTGTGTAA	PB.1955.1	53	ENSG00000215861.6
PB.1955.15	chr1	-	3146	8	novel_not_in_catalog	AC245297.1	novel	933	7			-168	9509	at_least_one_novel_splicesite	FALSE	canonical	2	FALSE	C	non_coding	50	AAAGAAAATAATCTGTTTTA	PB.1955.15	2	ENSG00000215861.6
PB.1955.19	chr1	-	1296	8	novel_not_in_catalog	AC245297.1	novel	933	7			35912	9435	at_least_one_novel_splicesite	FALSE	canonical	4	TRUE	C	non_coding	55	AATTCAATTAAAGAAAGGGA	PB.1955.19	4	ENSG00000215861.6
PB.1955.2	chr1	-	2294	5	novel_not_in_catalog	AC245297.1	novel	589	5			12170	10939	at_least_one_novel_splicesite	FALSE	canonical	5	FALSE	C	non_coding	35	AAATTTATATGCCTGTGTAA	PB.1955.2	5	ENSG00000215861.6
PB.1955.21	chr1	-	1398	9	novel_not_in_catalog	AC245297.1	novel	933	7			35995	7705	at_least_one_novel_splicesite	FALSE	canonical	2	TRUE	C	non_coding	25	ATTAAGTTCTTGTCATTTCA	PB.1955.21	2	ENSG00000215861.6
PB.1955.22	chr1	-	1384	8	novel_not_in_catalog	AC245297.1	novel	933	7			-210	7705	at_least_one_novel_splicesite	FALSE	canonical	34	FALSE	C	non_coding	25	ATTAAGTTCTTGTCATTTCA	PB.1955.22	34	ENSG00000215861.6
PB.1955.23	chr1	-	1308	8	novel_not_in_catalog	AC245297.1	novel	933	7			35912	7705	at_least_one_novel_splicesite	FALSE	canonical	116	TRUE	C	non_coding	25	ATTAAGTTCTTGTCATTTCA	PB.1955.23	116	ENSG00000215861.6
PB.1955.24	chr1	-	1226	7	novel_not_in_catalog	AC245297.1	novel	933	7			-163	7705	at_least_one_novel_splicesite	FALSE	canonical	2	FALSE	C	non_coding	25	ATTAAGTTCTTGTCATTTCA	PB.1955.24	2	ENSG00000215861.6
PB.1955.25	chr1	-	1114	7	novel_not_in_catalog	AC245297.1	novel	933	7			35995	7705	at_least_one_novel_splicesite	FALSE	canonical	4	TRUE	C	non_coding	25	ATTAAGTTCTTGTCATTTCA	PB.1955.25	4	ENSG00000215861.6
PB.1955.26	chr1	-	935	5	novel_not_in_catalog	AC245297.1	novel	589	5			12037	7705	at_least_one_novel_splicesite	FALSE	canonical	11	FALSE	C	non_coding	25	ATTAAGTTCTTGTCATTTCA	PB.1955.26	11	ENSG00000215861.6
PB.1955.27	chr1	-	1612	8	novel_not_in_catalog	AC245297.1	novel	933	7			-178	7705	at_least_one_novel_splicesite	FALSE	canonical	2	FALSE	C	non_coding	25	ATTAAGTTCTTGTCATTTCA	PB.1955.27	2	ENSG00000215861.6
PB.1955.3	chr1	-	2785	8	novel_not_in_catalog	AC245297.1	novel	933	7			35912	10924	at_least_one_novel_splicesite	FALSE	canonical	10	TRUE	C	non_coding	30	ATATTTTCCTGATTCAAATT	PB.1955.3	10	ENSG00000215861.6
PB.1955.39	chr1	-	4056	8	novel_not_in_catalog	AC245297.1	novel	933	7			36020	3591	at_least_one_novel_splicesite	FALSE	canonical	2	TRUE	C	non_coding	25	TCTTTATAGCAGCATGATTT	PB.1955.39	2	ENSG00000215861.6
PB.1955.4	chr1	-	2569	7	novel_not_in_catalog	AC245297.1	novel	933	7			36017	10924	at_least_one_novel_splicesite	FALSE	canonical	2	TRUE	C	non_coding	30	ATATTTTCCTGATTCAAATT	PB.1955.4	2	ENSG00000215861.6
PB.1955.42	chr1	-	1503	7	novel_not_in_catalog	AC245297.1	novel	933	7			35912	436	at_least_one_novel_splicesite	FALSE	canonical	128	TRUE	C	non_coding	10	TGTGGTCTGAATGTTTGTGT	PB.1955.42	128	ENSG00000215861.6
PB.1955.43	chr1	-	1392	6	novel_not_in_catalog	AC245297.1	novel	933	7			35912	436	at_least_one_novel_splicesite	FALSE	canonical	5	TRUE	C	non_coding	10	TGTGGTCTGAATGTTTGTGT	PB.1955.43	5	ENSG00000215861.6
PB.1955.44	chr1	-	1592	7	full-splice_match	AC245297.1	ENST00000313342.8	933	7	-225	-434	-225	434	alternative_3end5end	FALSE	canonical	26	FALSE	C	non_coding	10	GCTGTGGTCTGAATGTTTGT	PB.1955.44	26	ENSG00000215861.6
PB.1955.46	chr1	-	1115	7	full-splice_match	AC245297.1	ENST00000313342.8	933	7	-188	6	-188	-3	alternative_5end	FALSE	canonical	4	FALSE	C	non_coding	15	AAGTAGGTGCCTTCGGTGCT	PB.1955.46	4	ENSG00000215861.6
PB.1955.47	chr1	-	1005	7	novel_not_in_catalog	AC245297.1	novel	933	7			35968	-3	at_least_one_novel_splicesite	FALSE	canonical	27	TRUE	C	non_coding	15	AAGTAGGTGCCTTCGGTGCT	PB.1955.47	27	ENSG00000215861.6
PB.1955.5	chr1	-	2665	8	novel_not_in_catalog	AC245297.1	novel	933	7			-15	10923	at_least_one_novel_splicesite	FALSE	canonical	3	FALSE	C	non_coding	30	TATATTTTCCTGATTCAAAT	PB.1955.5	3	ENSG00000215861.6
PB.1955.60	chr1	-	970	2	novel_not_in_catalog	AC245297.1	novel	933	7			-142	-122341	at_least_one_novel_splicesite	FALSE	canonical	4	TRUE	C	non_coding	40	AAAAAGTATTCATTGTTTGA	PB.1955.60	4	ENSG00000215861.6
PB.1955.61	chr1	-	533	2	novel_not_in_catalog	AC245297.1	novel	933	7			79	-122557	at_least_one_novel_splicesite	FALSE	canonical	2	TRUE	C	non_coding	45	AAAACTAAATGTTCATTGGA	PB.1955.61	2	ENSG00000215861.6
PB.1955.7	chr1	-	2462	8	novel_not_in_catalog	AC245297.1	novel	933	7			36125	10814	at_least_one_novel_splicesite	FALSE	canonical	7	TRUE	C	non_coding	30	TAGAAATGTGATTTACTCTC	PB.1955.7	7	ENSG00000215861.6
PB.1955.8	chr1	-	2701	8	novel_not_in_catalog	AC245297.1	novel	933	7			-163	10811	at_least_one_novel_splicesite	FALSE	canonical	2	FALSE	C	non_coding	40	ATATAGAAATGTGATTTACT	PB.1955.8	2	ENSG00000215861.6
PB.1956.1	chr1	-	1003	2	intergenic	novelGene_0_1459	novel							multi-exon	FALSE	canonical	2	FALSE	A	non_coding	25	AATGGCAATTTTGTGTGTCA	PB.1956.1	2	novelGene_0_1459
PB.1957.3	chr1	+	908	5	full-splice_match	NOTCH2NLC	ENST00000652191.1	1850	5	188	754	188	4	alternative_3end5end	FALSE	canonical	11	FALSE	C	non_coding	40	CATTAACAGTAGGTGATCAA	PB.1957.3	11	ENSG00000286219.1
PB.1961.10	chr1	+	1510	13	incomplete-splice_match	NBPF19	ENST00000651566.1	13648	94	50859	20635	26231	11109	internal_fragment	FALSE	canonical	3	FALSE	B	non_coding	25	GTGAGTACCTTTCTATGAAG	PB.1961.10	3	ENSG00000271383.7
PB.1961.6	chr1	+	766	7	incomplete-splice_match	NBPF19	ENST00000651566.1	13648	94	34980	41253	10352	-9509	internal_fragment	FALSE	canonical	6	FALSE	B	non_coding	25	GTGAGTACCTTTCTATGAAG	PB.1961.6	6	ENSG00000271383.7
PB.1961.9	chr1	+	2091	17	incomplete-splice_match	NBPF19	ENST00000651566.1	13648	94	41222	27015	16594	4729	internal_fragment	FALSE	canonical	5	FALSE	B	non_coding	25	GTGAGTACCTTTCTATGAAG	PB.1961.9	5	ENSG00000271383.7
PB.1965.1	chr1	+	976	4	novel_in_catalog	LINC00869	novel	737	3			-87	-2	combination_of_known_junctions	FALSE	canonical	38	FALSE	C	non_coding	35	AAAATTACATTGGTTCTATT	PB.1965.1	38	ENSG00000277147.6
PB.1965.15	chr1	+	673	3	novel_not_in_catalog	LINC00869	novel	1064	2			-44	-2	at_least_one_novel_splicesite	FALSE	canonical	5	FALSE	C	non_coding	35	AAAATTACATTGGTTCTATT	PB.1965.15	5	ENSG00000277147.6
PB.1965.16	chr1	+	1238	2	novel_in_catalog	LINC00869	novel	1064	2			-14	-2	intron_retention	FALSE	canonical	57	FALSE	C	non_coding	35	AAAATTACATTGGTTCTATT	PB.1965.16	57	ENSG00000277147.6
PB.1965.17	chr1	+	1993	2	novel_in_catalog	LINC00869	novel	1064	2			-22	25	intron_retention	FALSE	canonical	2	FALSE	C	non_coding	35	AACATCCTAGATTCATCTTA	PB.1965.17	2	ENSG00000277147.6
PB.1965.18	chr1	+	877	3	novel_in_catalog	LINC00869	novel	554	2			-19	-3	combination_of_known_splicesites	FALSE	canonical	6	FALSE	C	non_coding	35	TAAAATTACATTGGTTCTAT	PB.1965.18	6	ENSG00000277147.6
PB.1965.19	chr1	+	1210	2	novel_in_catalog	LINC00869	novel	1064	2			-12	-2	intron_retention	FALSE	canonical	5	FALSE	C	non_coding	35	AAAATTACATTGGTTCTATT	PB.1965.19	5	ENSG00000277147.6
PB.1965.2	chr1	+	1159	3	full-splice_match	LINC00869	ENST00000621156.1	737	3	-429	7	-52	-2	alternative_5end	FALSE	canonical	4	FALSE	C	non_coding	35	AAAATTACATTGGTTCTATT	PB.1965.2	4	ENSG00000277147.6
PB.1965.20	chr1	+	613	3	novel_not_in_catalog	LINC00869	novel	1064	2			-11	-3	at_least_one_novel_splicesite	FALSE	canonical	2	FALSE	C	non_coding	35	TAAAATTACATTGGTTCTAT	PB.1965.20	2	ENSG00000277147.6
PB.1965.21	chr1	+	736	3	novel_in_catalog	LINC00869	novel	1064	2			-2	-2	combination_of_known_splicesites	FALSE	canonical	13	FALSE	C	non_coding	35	AAAATTACATTGGTTCTATT	PB.1965.21	13	ENSG00000277147.6
PB.1965.22	chr1	+	757	3	novel_in_catalog	LINC00869	novel	1064	2			0	-2	combination_of_known_splicesites	FALSE	canonical	5	FALSE	C	non_coding	35	AAAATTACATTGGTTCTATT	PB.1965.22	5	ENSG00000277147.6
PB.1965.23	chr1	+	867	3	novel_in_catalog	LINC00869	novel	554	2			9	-2	combination_of_known_splicesites	FALSE	canonical	9	FALSE	C	non_coding	35	AAAATTACATTGGTTCTATT	PB.1965.23	9	ENSG00000277147.6
PB.1965.3	chr1	+	1552	2	full-splice_match	LINC00869	ENST00000620190.1	1260	2	-285	-7	-10	-2	alternative_5end	FALSE	canonical	194	FALSE	C	non_coding	35	AAAATTACATTGGTTCTATT	PB.1965.3	194	ENSG00000277147.6
PB.1965.4	chr1	+	1472	3	novel_in_catalog	LINC00869	novel	737	3			125	-2	intron_retention	FALSE	canonical	5	FALSE	C	non_coding	35	AAAATTACATTGGTTCTATT	PB.1965.4	5	ENSG00000277147.6
PB.1965.5	chr1	+	1069	3	novel_in_catalog	LINC00869	novel	737	3			-119	-3	intron_retention	FALSE	canonical	126	FALSE	C	non_coding	35	TAAAATTACATTGGTTCTAT	PB.1965.5	126	ENSG00000277147.6
PB.1965.6	chr1	+	658	3	novel_not_in_catalog	LINC00869	novel	737	3			-17	-1	at_least_one_novel_splicesite	FALSE	canonical	2	FALSE	C	non_coding	25	ACATTGGTTCTATTATTTTA	PB.1965.6	2	ENSG00000277147.6
PB.1965.7	chr1	+	1774	2	fusion	AC242842.1_LINC00869	novel	1064	2			-3	-2	intron_retention	FALSE	canonical	2	FALSE	A	non_coding	35	AAAATTACATTGGTTCTATT	PB.1965.7	2	ENSG00000275557.1_ENSG00000277147.6
PB.1972.1	chr1	+	2718	1	full-splice_match	FAM91A2P	ENST00000643354.1	2536	1	1594	-1776	1594	1776	mono-exon	FALSE		4		C	non_coding	15	TATTTGTTGGCAGTGAGCCC	PB.1972.1	4	ENSG00000284842.1
PB.1974.1	chr1	+	984	6	full-splice_match	FCGR1A	ENST00000369168.4	2180	6	21	1175	-17	-47	alternative_3end	FALSE	canonical	43	FALSE	C	non_coding	65	AAAAGAAAGAAAAAGTGGGA	PB.1974.1	43	ENSG00000150337.13
PB.1974.2	chr1	+	1308	6	full-splice_match	FCGR1A	ENST00000369168.4	2180	6	28	844	-10	-1	alternative_3end	FALSE	canonical	58	FALSE	C	non_coding	30	ATACATTTGGAAATGTGGTC	PB.1974.2	58	ENSG00000150337.13
PB.1974.4	chr1	+	1026	4	full-splice_match	FCGR1A	ENST00000444948.5	795	4	52	-283	-5	-2	alternative_3end5end	FALSE	canonical	6	FALSE	C	non_coding	30	GATACATTTGGAAATGTGGT	PB.1974.4	6	ENSG00000150337.13
PB.1976.1	chr1	-	1594	2	novel_not_in_catalog	HIST2H2BF	novel	999	2			0	27579	at_least_one_novel_splicesite	FALSE	canonical	4	FALSE	A	non_coding	20	ATATAATGTTTTGTTTTTTT	PB.1976.1	4	ENSG00000203814.6
PB.1978.1	chr1	+	1081	1	full-splice_match	HIST2H4A	ENST00000578186.2	583	1	-5	-493	-5	493	mono-exon	FALSE		11		C	non_coding	40	AAGGACCTATGAGATAACTG	PB.1978.1	11	ENSG00000270882.2
PB.1978.2	chr1	+	803	2	full-splice_match	HIST2H4A	ENST00000614272.1	942	2	-13	152	-2	-5	alternative_3end	FALSE	canonical	6	FALSE	C	non_coding	35	ACATATTCAATCTGCTGAGA	PB.1978.2	6	ENSG00000270882.2
PB.198.1	chr1	+	6043	21	full-splice_match	KIF1B	ENST00000377093.8	7565	21	-318	1840	-318	0	alternative_3end5end	FALSE	canonical	69	FALSE	C	non_coding	100	AAAAAAAAAAAAAAAAAAAA	PB.198.1	69	ENSG00000054523.17
PB.198.3	chr1	+	742	4	incomplete-splice_match	KIF1B	ENST00000377093.8	7565	21	-262	49961	-262	-23747	5prime_fragment	FALSE	canonical	2	FALSE	C	non_coding	55	AAACAAGAAGAAAGCCAGGC	PB.198.3	2	ENSG00000054523.17
PB.198.6	chr1	+	1255	9	incomplete-splice_match	KIF1B	ENST00000377093.8	7565	21	-238	36291	-238	-10077	5prime_fragment	FALSE	canonical	18	FALSE	C	non_coding	30	GTAAGTTTTATACTTCATTA	PB.198.6	18	ENSG00000054523.17
PB.1981.1	chr1	+	809	1	full-splice_match	HIST2H2BD	ENST00000608318.2	3612	1	2802	1	2636	-1	mono-exon	FALSE		6		C	non_coding	35	ACTAATGTCTTTGATTACAA	PB.1981.1	6	ENSG00000220323.4
PB.1982.1	chr1	-	637	1	full-splice_match	HIST2H2AA3	ENST00000369159.2	549	1	-64	-24	-64	24	mono-exon	FALSE		422		A	non_coding	35	AGTAGTGAATAGCGAACCTG	PB.1982.1	422	ENSG00000203812.2
PB.1983.1	chr1	-	2351	1	full-splice_match	HIST2H2BC	ENST00000564237.2	6440	1	4096	-7	3931	7	mono-exon	FALSE		14		C	non_coding	30	AAACTTTTGTATATCTCACT	PB.1983.1	14	ENSG00000261716.2
PB.1984.1	chr1	-	642	1	full-splice_match	HIST2H2BC	ENST00000498492.2	580	1	-132	70	33	-70	mono-exon	FALSE		3		C	non_coding	15	AGTCCCAGTTGATGTTTTTG	PB.1984.1	3	ENSG00000261716.2
PB.1985.1	chr1	+	429	1	full-splice_match	HIST2H2AA4	ENST00000607355.2	564	1	135	0	135	0	mono-exon	FALSE		4		A	non_coding	15	GCCACTCTCAGTCCAGCGTT	PB.1985.1	4	ENSG00000272196.2
PB.1987.1	chr1	-	956	2	novel_in_catalog	HIST2H4B	novel	1694	2			-11	1	combination_of_known_splicesites	FALSE	canonical	4	FALSE	C	non_coding	45	TACTGAGATACATAGTAAAG	PB.1987.1	4	ENSG00000270276.2
PB.1987.2	chr1	-	710	2	full-splice_match	HIST2H4B	ENST00000612061.1	1694	2	840	144	830	-144	alternative_3end5end	FALSE	canonical	2	FALSE	C	non_coding	40	AATCTGCTGAGAAATGTAGA	PB.1987.2	2	ENSG00000270276.2
PB.1988.1	chr1	+	1218	1	full-splice_match	AC239868.1	ENST00000577853.1	1234	1	9	7	9	-7	mono-exon	FALSE		16		C	non_coding	25	AAAAACTCTTCTGTGCCCTG	PB.1988.1	16	ENSG00000264207.1
PB.1988.2	chr1	+	754	1	full-splice_match	AC239868.1	ENST00000577853.1	1234	1	45	435	45	-435	mono-exon	FALSE		2		C	non_coding	15	TACTATCTTTTGTTGTACTT	PB.1988.2	2	ENSG00000264207.1
PB.1989.1	chr1	-	2227	1	full-splice_match	HIST2H2BE	ENST00000369155.3	2194	1	-30	-3	-30	3	mono-exon	FALSE		400		A	non_coding	10	TTTGCTGGATTCTTTTATCT	PB.1989.1	400	ENSG00000184678.10
PB.1990.1	chr1	+	455	1	full-splice_match	HIST2H2AC	ENST00000331380.3	390	1	-57	-8	-57	8	mono-exon	FALSE		10		A	non_coding	60	AAACAAACCAAGACCAAAGG	PB.1990.1	10	ENSG00000184260.5
PB.1991.2	chr1	+	1036	2	incomplete-splice_match	BOLA1	ENST00000369153.2	1096	3	11696	-300	18	-4	3prime_fragment	FALSE	canonical	5	FALSE	C	non_coding	20	ATGAGGCTGTGTTCTTAATG	PB.1991.2	5	ENSG00000178096.9
PB.1991.3	chr1	+	861	2	full-splice_match	BOLA1	ENST00000369152.6	891	2	26	4	-12	-4	reference_match	FALSE	canonical	127	FALSE	C	non_coding	20	ATGAGGCTGTGTTCTTAATG	PB.1991.3	127	ENSG00000178096.9
PB.1991.4	chr1	+	1084	2	full-splice_match	BOLA1	ENST00000369150.1	811	2	-29	-244	-9	-3	alternative_3end	FALSE	canonical	8	FALSE	C	non_coding	15	TGAGGCTGTGTTCTTAATGG	PB.1991.4	8	ENSG00000178096.9
PB.1993.1	chr1	-	1527	6	full-splice_match	SF3B4	ENST00000271628.9	1544	6	16	1	16	-1	reference_match	FALSE	canonical	644	FALSE	C	non_coding	10	ATTTGTGGTGTTTTCCTTGA	PB.1993.1	644	ENSG00000143368.10
PB.1994.3	chr1	-	2820	17	full-splice_match	MTMR11	ENST00000439741.4	2840	17	19	1	9	0	reference_match	FALSE	canonical	43	FALSE	C	non_coding	10	ATTGCTGGCATTGTTTCTTG	PB.1994.3	43	ENSG00000014914.21
PB.1994.5	chr1	-	1510	6	novel_not_in_catalog	MTMR11	novel	2840	17			-425	-1	intron_retention	FALSE	canonical	2	TRUE	C	non_coding	10	CATTGCTGGCATTGTTTCTT	PB.1994.5	2	ENSG00000014914.21
PB.1998.4	chr1	-	631	3	incomplete-splice_match	OTUD7B	ENST00000581312.6	8922	12	-15	33254	-15	-10139	5prime_fragment	FALSE	canonical	2	FALSE	B	non_coding	25	AAGGTACTGGGGTGACTGGA	PB.1998.4	2	ENSG00000264522.6
PB.2.7	chr1	-	565	2	novel_in_catalog	WASH9P	novel	1397	10			8956	292	combination_of_known_splicesites	FALSE	canonical	2	FALSE	B	non_coding	35	AGAAACCAACAGTGTGCTTT	PB.2.7	2	ENSG00000279457.4
PB.2.8	chr1	-	1968	10	novel_not_in_catalog	WASH9P	novel	1397	10			-4460	292	intron_retention	FALSE	canonical	10	FALSE	B	non_coding	35	AGAAACCAACAGTGTGCTTT	PB.2.8	10	ENSG00000279457.4
PB.2.9	chr1	-	1860	9	novel_not_in_catalog	WASH9P	novel	1397	10			-4464	292	intron_retention	FALSE	canonical	6	FALSE	B	non_coding	35	AGAAACCAACAGTGTGCTTT	PB.2.9	6	ENSG00000279457.4
PB.20.1	chr1	-	652	3	novel_not_in_catalog	SDF4	novel	2137	7			-15	0	at_least_one_novel_splicesite	FALSE	canonical	3	TRUE	C	non_coding	30	ATTCTTTGGGCGTGAAACAA	PB.20.1	3	ENSG00000078808.17
PB.20.10	chr1	-	1784	7	full-splice_match	SDF4	ENST00000360001.11	1956	7	2	170	2	-144	alternative_3end	FALSE	canonical	13	FALSE	C	non_coding	35	CTGGAAATGAGTAGCCAGGA	PB.20.10	13	ENSG00000078808.17
PB.20.11	chr1	-	1088	6	incomplete-splice_match	SDF4	ENST00000360001.11	1956	7	11	1626	11	-11	5prime_fragment	FALSE	canonical	20	FALSE	C	non_coding	60	GAAAGACAGAAAAAAGGAGT	PB.20.11	20	ENSG00000078808.17
PB.20.2	chr1	-	2013	7	novel_not_in_catalog	SDF4	novel	1956	7			-13	0	at_least_one_novel_splicesite	FALSE	canonical	90	FALSE	C	non_coding	30	ATTCTTTGGGCGTGAAACAA	PB.20.2	90	ENSG00000078808.17
PB.20.3	chr1	-	1938	7	full-splice_match	SDF4	ENST00000360001.11	1956	7	11	7	11	-6	reference_match	FALSE	canonical	618	FALSE	C	non_coding	10	AGCTTCATTCTTTGGGCGTG	PB.20.3	618	ENSG00000078808.17
PB.20.4	chr1	-	2084	6	novel_in_catalog	SDF4	novel	1956	7			0	-6	intron_retention	FALSE	canonical	7	FALSE	C	non_coding	10	AGCTTCATTCTTTGGGCGTG	PB.20.4	7	ENSG00000078808.17
PB.20.5	chr1	-	2063	7	full-splice_match	SDF4	ENST00000263741.12	2079	7	32	-16	2	-6	reference_match	FALSE	canonical	6	FALSE	C	non_coding	10	AGCTTCATTCTTTGGGCGTG	PB.20.5	6	ENSG00000078808.17
PB.20.6	chr1	-	3741	7	novel_not_in_catalog	SDF4	novel	1956	7			11	-6	at_least_one_novel_splicesite	FALSE	canonical	2	FALSE	C	non_coding	10	AGCTTCATTCTTTGGGCGTG	PB.20.6	2	ENSG00000078808.17
PB.20.8	chr1	-	1931	7	novel_in_catalog	SDF4	novel	2095	7			11	-4	combination_of_known_junctions	FALSE	canonical	2	FALSE	C	non_coding	25	AAATATAGTTGCCTTTTTTG	PB.20.8	2	ENSG00000078808.17
PB.2001.1	chr1	+	2779	15	full-splice_match	VPS45	ENST00000644510.2	2328	15	-454	3	-26	0	alternative_5end	FALSE	canonical	345	FALSE	C	non_coding	30	ATATGAGTGATTTAGTTTTA	PB.2001.1	345	ENSG00000136631.15
PB.2001.12	chr1	+	958	2	full-splice_match	VPS45	ENST00000618148.1	1670	2	1107	-395	1107	-6	alternative_3end5end	FALSE	canonical	3	FALSE	C	non_coding	40	GAAAGGATATGAGTGATTTA	PB.2001.12	3	ENSG00000136631.15
PB.2001.2	chr1	+	2423	16	full-splice_match	VPS45	ENST00000644526.1	2350	16	-81	8	1	-5	alternative_5end	FALSE	canonical	4	FALSE	C	non_coding	40	AAAGGATATGAGTGATTTAG	PB.2001.2	4	ENSG00000136631.15
PB.2001.3	chr1	+	2245	14	novel_in_catalog	VPS45	novel	2328	15			11	0	combination_of_known_splicesites	FALSE	canonical	3	FALSE	C	non_coding	30	ATATGAGTGATTTAGTTTTA	PB.2001.3	3	ENSG00000136631.15
PB.2001.5	chr1	+	3455	12	novel_in_catalog	VPS45	novel	2695	14			-4	0	intron_retention	FALSE	canonical	3	FALSE	C	non_coding	30	ATATGAGTGATTTAGTTTTA	PB.2001.5	3	ENSG00000136631.15
PB.2001.6	chr1	+	2506	16	novel_not_in_catalog	VPS45	novel	2350	16			10	-1	at_least_one_novel_splicesite	FALSE	canonical	2	FALSE	C	non_coding	25	GATATGAGTGATTTAGTTTT	PB.2001.6	2	ENSG00000136631.15
PB.2001.7	chr1	+	2282	15	full-splice_match	VPS45	ENST00000642919.1	2192	15	21	-111	-13	-5	alternative_3end	FALSE	canonical	7	FALSE	C	non_coding	40	AAAGGATATGAGTGATTTAG	PB.2001.7	7	ENSG00000136631.15
PB.2001.8	chr1	+	2011	13	incomplete-splice_match	VPS45	ENST00000644510.2	2328	15	4388	9	4135	-6	3prime_fragment	FALSE	canonical	7	FALSE	C	non_coding	40	GAAAGGATATGAGTGATTTA	PB.2001.8	7	ENSG00000136631.15
PB.2004.1	chr1	+	1578	6	novel_in_catalog	PLEKHO1	novel	1809	5			311	-20	combination_of_known_junctions	FALSE	canonical	182	FALSE	C	non_coding	80	AAAAAAAGAAAACAAAAATG	PB.2004.1	182	ENSG00000023902.14
PB.2004.2	chr1	+	1045	3	novel_in_catalog	PLEKHO1	novel	2114	6			264	-20	combination_of_known_splicesites	FALSE	canonical	3	FALSE	C	non_coding	80	AAAAAAAGAAAACAAAAATG	PB.2004.2	3	ENSG00000023902.14
PB.2004.3	chr1	+	1391	6	full-splice_match	PLEKHO1	ENST00000369124.5	2114	6	266	457	266	-20	alternative_3end5end	FALSE	canonical	102	FALSE	C	non_coding	80	AAAAAAAGAAAACAAAAATG	PB.2004.3	102	ENSG00000023902.14
PB.2004.5	chr1	+	1292	2	novel_in_catalog	PLEKHO1	novel	1809	5			-50	-20	combination_of_known_splicesites	FALSE	canonical	2	FALSE	C	non_coding	80	AAAAAAAGAAAACAAAAATG	PB.2004.5	2	ENSG00000023902.14
PB.2004.6	chr1	+	1590	5	full-splice_match	PLEKHO1	ENST00000479194.5	1025	5	0	-565	0	-20	alternative_3end	FALSE	canonical	10	FALSE	C	non_coding	80	AAAAAAAGAAAACAAAAATG	PB.2004.6	10	ENSG00000023902.14
PB.2006.1	chr1	-	3406	7	full-splice_match	ANP32E	ENST00000583931.6	3407	7	0	1	0	0	reference_match	TRUE	canonical	98	FALSE	C	non_coding	25	AGTTTCAGTGTATAGCATTC	PB.2006.1	98	ENSG00000143401.15
PB.2006.10	chr1	-	1133	6	novel_in_catalog	ANP32E	novel	3407	7			0	-2675	intron_retention	FALSE	canonical	5	FALSE	C	non_coding	55	AAGAAGGGGAAGAAGAGGAA	PB.2006.10	5	ENSG00000143401.15
PB.2006.11	chr1	-	1035	6	incomplete-splice_match	ANP32E	ENST00000583931.6	3407	7	0	4796	0	-2675	5prime_fragment	FALSE	canonical	112	FALSE	C	non_coding	55	AAGAAGGGGAAGAAGAGGAA	PB.2006.11	112	ENSG00000143401.15
PB.2006.12	chr1	-	906	5	novel_in_catalog	ANP32E	novel	3407	7			7	-2675	intron_retention	FALSE	canonical	3	FALSE	C	non_coding	55	AAGAAGGGGAAGAAGAGGAA	PB.2006.12	3	ENSG00000143401.15
PB.2006.13	chr1	-	885	5	novel_in_catalog	ANP32E	novel	3407	7			0	-2675	intron_retention	FALSE	canonical	3	FALSE	C	non_coding	55	AAGAAGGGGAAGAAGAGGAA	PB.2006.13	3	ENSG00000143401.15
PB.2006.15	chr1	-	1022	5	incomplete-splice_match	ANP32E	ENST00000583931.6	3407	7	-30	8206	14	-15	5prime_fragment	FALSE	canonical	25	FALSE	C	non_coding	55	AAAGAAGAAATTCAGGTGAA	PB.2006.15	25	ENSG00000143401.15
PB.2006.16	chr1	-	922	5	incomplete-splice_match	ANP32E	ENST00000583931.6	3407	7	-41	8317	3	-126	5prime_fragment	FALSE	canonical	16	FALSE	C	non_coding	45	GAAGAGGAGGAGGAAGAGGA	PB.2006.16	16	ENSG00000143401.15
PB.2006.2	chr1	-	3208	6	novel_in_catalog	ANP32E	novel	3407	7			0	-6	intron_retention	FALSE	canonical	56	FALSE	C	non_coding	75	AAAAACAAACAAAAAAATTT	PB.2006.2	56	ENSG00000143401.15
PB.2006.3	chr1	-	3263	7	full-splice_match	ANP32E	ENST00000583931.6	3407	7	0	144	0	-6	alternative_3end	FALSE	canonical	59	FALSE	C	non_coding	75	AAAAACAAACAAAAAAATTT	PB.2006.3	59	ENSG00000143401.15
PB.2006.4	chr1	-	3156	6	novel_in_catalog	ANP32E	novel	3407	7			1	-6	intron_retention	FALSE	canonical	2	FALSE	C	non_coding	75	AAAAACAAACAAAAAAATTT	PB.2006.4	2	ENSG00000143401.15
PB.2006.5	chr1	-	2467	7	full-splice_match	ANP32E	ENST00000583931.6	3407	7	0	940	0	-802	alternative_3end	FALSE	canonical	2	FALSE	C	non_coding	15	AAGTGAGTGTGTGTTTCCTT	PB.2006.5	2	ENSG00000143401.15
PB.2006.6	chr1	-	1449	7	full-splice_match	ANP32E	ENST00000583931.6	3407	7	0	1958	0	3	alternative_3end	FALSE	canonical	55	FALSE	C	non_coding	20	AGGTGTAGTATGGTGCATTT	PB.2006.6	55	ENSG00000143401.15
PB.2006.7	chr1	-	1128	7	full-splice_match	ANP32E	ENST00000616917.4	2989	7	37	1824	37	-1	alternative_3end	FALSE	canonical	3	FALSE	C	non_coding	25	ACACAGGTGTAGTATGGTGC	PB.2006.7	3	ENSG00000143401.15
PB.2006.8	chr1	-	1326	7	full-splice_match	ANP32E	ENST00000583931.6	3407	7	0	2081	0	-37	alternative_3end	FALSE	canonical	2	FALSE	C	non_coding	35	AAAAATTTTCATTGACTCCC	PB.2006.8	2	ENSG00000143401.15
PB.2006.9	chr1	-	1114	7	full-splice_match	ANP32E	ENST00000583931.6	3407	7	-33	2326	11	-205	alternative_3end	FALSE	canonical	2	FALSE	C	non_coding	45	GGAGAAGAGGAAACGAGATG	PB.2006.9	2	ENSG00000143401.15
PB.2008.1	chr1	+	1432	12	novel_in_catalog	CA14	novel	1531	12			7	-2	combination_of_known_splicesites	FALSE	canonical	6	FALSE	C	non_coding	20	AATTCTGGCCTATCCTTTGA	PB.2008.1	6	ENSG00000118298.12
PB.2008.2	chr1	+	2302	11	full-splice_match	CA14	ENST00000369111.9	1788	11	-516	2	7	-2	alternative_5end	FALSE	canonical	42	FALSE	C	non_coding	20	AATTCTGGCCTATCCTTTGA	PB.2008.2	42	ENSG00000118298.12
PB.2008.4	chr1	+	1551	12	full-splice_match	CA14	ENST00000647854.1	1531	12	7	-27	7	-2	reference_match	FALSE	canonical	2	FALSE	C	non_coding	20	AATTCTGGCCTATCCTTTGA	PB.2008.4	2	ENSG00000118298.12
PB.2008.5	chr1	+	1503	12	novel_in_catalog	CA14	novel	1531	12			9	-3	combination_of_known_junctions	FALSE	canonical	5	FALSE	C	non_coding	15	TAATTCTGGCCTATCCTTTG	PB.2008.5	5	ENSG00000118298.12
PB.2008.6	chr1	+	1471	9	novel_in_catalog	CA14	novel	1788	11			-10	-1	combination_of_known_splicesites	FALSE	canonical	3	FALSE	C	non_coding	15	ATTCTGGCCTATCCTTTGAG	PB.2008.6	3	ENSG00000118298.12
PB.2008.7	chr1	+	1651	11	novel_in_catalog	CA14	novel	1788	11			-8	-2	combination_of_known_junctions	FALSE	canonical	2	FALSE	C	non_coding	20	AATTCTGGCCTATCCTTTGA	PB.2008.7	2	ENSG00000118298.12
PB.2008.8	chr1	+	1598	10	novel_in_catalog	CA14	novel	1788	11			2	-2	combination_of_known_junctions	FALSE	canonical	4	FALSE	C	non_coding	20	AATTCTGGCCTATCCTTTGA	PB.2008.8	4	ENSG00000118298.12
PB.2009.10	chr1	-	1244	7	full-splice_match	APH1A	ENST00000369109.8	1730	7	18	468	17	-466	alternative_3end	FALSE	canonical	2	FALSE	C	non_coding	5	CTTTTTTTCTTTTTTGAGGT	PB.2009.10	2	ENSG00000117362.13
PB.2009.2	chr1	-	1942	6	novel_in_catalog	APH1A	novel	2353	6			-5	0	intron_retention	FALSE	canonical	114	FALSE	C	non_coding	20	AATTGTGGGGGAACTTGGCT	PB.2009.2	114	ENSG00000117362.13
PB.2009.3	chr1	-	1701	7	full-splice_match	APH1A	ENST00000369109.8	1730	7	27	2	26	0	reference_match	FALSE	canonical	106	FALSE	C	non_coding	20	AATTGTGGGGGAACTTGGCT	PB.2009.3	106	ENSG00000117362.13
PB.2009.4	chr1	-	1997	5	novel_in_catalog	APH1A	novel	2353	6			2	0	intron_retention	FALSE	canonical	9	FALSE	C	non_coding	20	AATTGTGGGGGAACTTGGCT	PB.2009.4	9	ENSG00000117362.13
PB.2009.7	chr1	-	2064	6	full-splice_match	APH1A	ENST00000360244.8	2353	6	288	1	0	-1	alternative_5end	FALSE	canonical	169	FALSE	C	non_coding	20	TAATTGTGGGGGAACTTGGC	PB.2009.7	169	ENSG00000117362.13
PB.2009.8	chr1	-	1591	7	novel_in_catalog	APH1A	novel	1730	7			0	-1	combination_of_known_junctions	FALSE	canonical	2	FALSE	C	non_coding	20	TAATTGTGGGGGAACTTGGC	PB.2009.8	2	ENSG00000117362.13
PB.2009.9	chr1	-	1574	6	full-splice_match	APH1A	ENST00000360244.8	2353	6	314	465	26	-465	alternative_3end5end	FALSE	canonical	2	FALSE	C	non_coding	5	TTTTTTTCTTTTTTGAGGTG	PB.2009.9	2	ENSG00000117362.13
PB.2010.1	chr1	+	483	5	full-splice_match	C1orf54	ENST00000369098.3	418	5	-69	4	-69	-4	alternative_5end	FALSE	canonical	3	FALSE	C	non_coding	35	AAATAATCTGGTTACCATCT	PB.2010.1	3	ENSG00000118292.9
PB.2010.2	chr1	+	568	6	novel_not_in_catalog	C1orf54	novel	509	6			-52	-4	at_least_one_novel_splicesite	FALSE	canonical	21	FALSE	C	non_coding	35	AAATAATCTGGTTACCATCT	PB.2010.2	21	ENSG00000118292.9
PB.2011.1	chr1	+	2048	5	full-splice_match	CIART	ENST00000290363.6	2011	5	-40	3	-29	-3	reference_match	FALSE	canonical	18	FALSE	C	non_coding	25	AAACAGTTTGCTGATTGGGG	PB.2011.1	18	ENSG00000159208.16
PB.2011.2	chr1	+	1164	6	full-splice_match	CIART	ENST00000369094.5	1179	6	11	4	0	-4	reference_match	FALSE	canonical	28	FALSE	C	non_coding	25	TAAACAGTTTGCTGATTGGG	PB.2011.2	28	ENSG00000159208.16
PB.2011.3	chr1	+	1113	6	full-splice_match	CIART	ENST00000447007.5	771	6	11	-353	0	-3	alternative_3end	FALSE	canonical	11	FALSE	C	non_coding	25	AAACAGTTTGCTGATTGGGG	PB.2011.3	11	ENSG00000159208.16
PB.2011.4	chr1	+	1406	6	full-splice_match	CIART	ENST00000369095.5	1433	6	23	4	12	-4	reference_match	FALSE	canonical	46	FALSE	C	non_coding	25	TAAACAGTTTGCTGATTGGG	PB.2011.4	46	ENSG00000159208.16
PB.2011.5	chr1	+	1259	6	novel_not_in_catalog	CIART	novel	1433	6			30	-3	at_least_one_novel_splicesite	FALSE	canonical	5	FALSE	C	non_coding	25	AAACAGTTTGCTGATTGGGG	PB.2011.5	5	ENSG00000159208.16
PB.2011.6	chr1	+	1119	4	full-splice_match	CIART	ENST00000497211.1	495	4	-168	-456	-168	-4	alternative_3end5end	FALSE	canonical	2	FALSE	C	non_coding	25	TAAACAGTTTGCTGATTGGG	PB.2011.6	2	ENSG00000159208.16
PB.2012.11	chr1	+	933	3	novel_not_in_catalog	MRPS21	novel	1462	2			-35	801	intron_retention	FALSE	canonical	2	TRUE	C	non_coding	35	AACCAGACTAGAGTGCTGGA	PB.2012.11	2	ENSG00000266472.5
PB.2012.3	chr1	+	1083	3	full-splice_match	MRPS21	ENST00000614145.4	1226	3	143	0	-57	0	alternative_5end	FALSE	canonical	43	FALSE	C	non_coding	40	CAGGAGAAGTAAGGAATTTT	PB.2012.3	43	ENSG00000266472.5
PB.2012.4	chr1	+	480	3	full-splice_match	MRPS21	ENST00000614145.4	1226	3	147	599	-53	-599	alternative_3end5end	FALSE	canonical	442	FALSE	C	non_coding	20	AGTCAGCAGTGGACCCTGTC	PB.2012.4	442	ENSG00000266472.5
PB.2012.6	chr1	+	326	2	novel_not_in_catalog	MRPS21	novel	1226	3			-50	801	at_least_one_novel_splicesite	FALSE	canonical	2	TRUE	C	non_coding	35	AACCAGACTAGAGTGCTGGA	PB.2012.6	2	ENSG00000266472.5
PB.2012.7	chr1	+	1509	2	full-splice_match	MRPS21	ENST00000581066.2	1462	2	-47	0	-47	0	reference_match	FALSE	canonical	6	FALSE	C	non_coding	40	CAGGAGAAGTAAGGAATTTT	PB.2012.7	6	ENSG00000266472.5
PB.2012.9	chr1	+	902	2	full-splice_match	MRPS21	ENST00000581066.2	1462	2	-39	599	-39	-599	alternative_3end	FALSE	canonical	224	FALSE	C	non_coding	20	AGTCAGCAGTGGACCCTGTC	PB.2012.9	224	ENSG00000266472.5
PB.2013.10	chr1	+	642	3	incomplete-splice_match	PRPF3	ENST00000467329.5	2595	13	18496	4	731	-4	3prime_fragment	FALSE	canonical	2	FALSE	C	non_coding	25	TAAACTTGGTGTGATATTTT	PB.2013.10	2	ENSG00000117360.13
PB.2013.2	chr1	+	2463	16	full-splice_match	PRPF3	ENST00000324862.7	2414	16	-55	6	-1	-6	alternative_5end	FALSE	canonical	73	FALSE	C	non_coding	25	ATTAGAGTTTGGGTCTACAG	PB.2013.2	73	ENSG00000117360.13
PB.2013.5	chr1	+	2411	16	novel_in_catalog	PRPF3	novel	2414	16			20	-3	combination_of_known_junctions	FALSE	canonical	2	FALSE	C	non_coding	25	AAACTTGGTGTGATATTTTT	PB.2013.5	2	ENSG00000117360.13
PB.2013.8	chr1	+	2440	17	novel_in_catalog	PRPF3	novel	2414	16			29	-3	combination_of_known_junctions	FALSE	canonical	2	FALSE	C	non_coding	25	AAACTTGGTGTGATATTTTT	PB.2013.8	2	ENSG00000117360.13
PB.2015.1	chr1	+	5076	10	full-splice_match	RPRD2	ENST00000401000.8	7605	10	-480	3009	-480	1	alternative_3end5end	FALSE	canonical	98	FALSE	C	non_coding	100	AAAAAAAAAAAAAAAAAAAA	PB.2015.1	98	ENSG00000163125.15
PB.2015.14	chr1	+	2229	2	novel_not_in_catalog	RPRD2	novel	7605	10			106476	-1	at_least_one_novel_splicesite	FALSE	canonical	2	FALSE	C	non_coding	95	TAAAAAAAAAAAAAAAAAAA	PB.2015.14	2	ENSG00000163125.15
PB.2015.2	chr1	+	2250	11	full-splice_match	RPRD2	ENST00000369068.4	4612	11	-530	2892	-469	-2892	alternative_3end5end	FALSE	canonical	2	FALSE	C	non_coding	45	ATAAAGGGAAGAAATCTGCC	PB.2015.2	2	ENSG00000163125.15
PB.2015.3	chr1	+	4642	11	full-splice_match	RPRD2	ENST00000369068.4	4612	11	-29	-1	-26	1	reference_match	FALSE	canonical	2	FALSE	C	non_coding	100	AAAAAAAAAAAAAAAAAAAA	PB.2015.3	2	ENSG00000163125.15
PB.2015.6	chr1	+	779	6	incomplete-splice_match	RPRD2	ENST00000401000.8	7605	10	54	30189	-4	4754	5prime_fragment	FALSE	canonical	4	FALSE	C	non_coding	45	AAAGAAGTAAAAGTGGTGGC	PB.2015.6	4	ENSG00000163125.15
PB.2015.7	chr1	+	3456	11	novel_not_in_catalog	RPRD2	novel	4612	11			175	-1	at_least_one_novel_splicesite	FALSE	canonical	2	FALSE	C	non_coding	95	TAAAAAAAAAAAAAAAAAAA	PB.2015.7	2	ENSG00000163125.15
PB.2019.1	chr1	+	2347	15	novel_in_catalog	TARS2	novel	2162	16			2	-31	combination_of_known_junctions	FALSE	canonical	3	FALSE	C	non_coding	75	AAATAAATAAATAAATAAAT	PB.2019.1	3	ENSG00000143374.17
PB.2019.2	chr1	+	2688	18	full-splice_match	TARS2	ENST00000369064.8	2727	18	4	35	3	-31	reference_match	FALSE	canonical	16	FALSE	C	non_coding	75	AAATAAATAAATAAATAAAT	PB.2019.2	16	ENSG00000143374.17
PB.2019.3	chr1	+	2442	16	full-splice_match	TARS2	ENST00000606933.5	2162	16	3	-283	3	-31	alternative_3end	FALSE	canonical	11	FALSE	C	non_coding	75	AAATAAATAAATAAATAAAT	PB.2019.3	11	ENSG00000143374.17
PB.2019.4	chr1	+	2384	18	full-splice_match	TARS2	ENST00000369064.8	2727	18	12	331	0	-13	alternative_3end	FALSE	canonical	28	FALSE	C	non_coding	60	AAAAAAAAATAAATTGGGCC	PB.2019.4	28	ENSG00000143374.17
PB.2019.5	chr1	+	2137	16	full-splice_match	TARS2	ENST00000606933.5	2162	16	12	13	1	-13	reference_match	FALSE	canonical	24	FALSE	C	non_coding	60	AAAAAAAAATAAATTGGGCC	PB.2019.5	24	ENSG00000143374.17
PB.2020.1	chr1	+	2081	10	full-splice_match	ECM1	ENST00000369047.9	2046	10	-29	-6	-2	6	reference_match	FALSE	canonical	2	FALSE	C	non_coding	30	CATCTTGAATTTATTCACAT	PB.2020.1	2	ENSG00000143369.15
PB.2020.2	chr1	+	1813	10	full-splice_match	ECM1	ENST00000369047.9	2046	10	-2	235	0	0	alternative_3end	FALSE	canonical	31	FALSE	C	non_coding	10	ATTTGGTGTCCTCATTGTCT	PB.2020.2	31	ENSG00000143369.15
PB.2027.2	chr1	-	3937	3	full-splice_match	MCL1	ENST00000369026.3	3950	3	10	3	10	-3	reference_match	FALSE	canonical	77	FALSE	C	non_coding	35	AAATACAGGGTGTGATATGG	PB.2027.2	77	ENSG00000143384.13
PB.2027.3	chr1	-	3699	2	full-splice_match	MCL1	ENST00000307940.3	1110	2	-80	-2509	0	-3	alternative_3end5end	FALSE	canonical	2	FALSE	C	non_coding	35	AAATACAGGGTGTGATATGG	PB.2027.3	2	ENSG00000143384.13
PB.2027.4	chr1	-	2548	3	full-splice_match	MCL1	ENST00000369026.3	3950	3	10	1392	10	977	alternative_3end	FALSE	canonical	48	FALSE	C	non_coding	25	AAACCTTGTTGCAAGTTTTT	PB.2027.4	48	ENSG00000143384.13
PB.2027.6	chr1	-	2429	3	full-splice_match	MCL1	ENST00000369026.3	3950	3	11	1510	11	859	alternative_3end	FALSE	canonical	4	FALSE	C	non_coding	40	AAAAGCAGGCTAGTCTAACC	PB.2027.6	4	ENSG00000143384.13
PB.2035.1	chr1	-	2046	4	full-splice_match	ENSA	ENST00000369014.9	2085	4	-3	42	-3	-42	reference_match	FALSE	canonical	11	FALSE	C	non_coding	80	AAAAAAAATAAATGAATAAA	PB.2035.1	11	ENSG00000143420.18
PB.2035.10	chr1	-	2506	3	full-splice_match	ENSA	ENST00000271690.12	2818	3	-10	322	-6	19	alternative_3end	FALSE	canonical	167	FALSE	C	non_coding	25	ATCTTCTCAAATTCTGTACT	PB.2035.10	167	ENSG00000143420.18
PB.2035.12	chr1	-	1547	3	full-splice_match	ENSA	ENST00000271690.12	2818	3	-35	1306	0	35	alternative_3end	FALSE	canonical	3	FALSE	C	non_coding	65	AAAAAAAAATACTTAGGAAG	PB.2035.12	3	ENSG00000143420.18
PB.2035.13	chr1	-	1298	3	full-splice_match	ENSA	ENST00000271690.12	2818	3	-10	1530	-6	-189	alternative_3end	FALSE	canonical	3	FALSE	C	non_coding	20	GATTCTGATTCTGAAGTCTT	PB.2035.13	3	ENSG00000143420.18
PB.2035.14	chr1	-	1096	3	full-splice_match	ENSA	ENST00000271690.12	2818	3	-19	1741	0	178	alternative_3end	FALSE	canonical	16	FALSE	C	non_coding	30	AGAAAATGGGCACCTTCTCT	PB.2035.14	16	ENSG00000143420.18
PB.2035.15	chr1	-	970	3	full-splice_match	ENSA	ENST00000271690.12	2818	3	-13	1861	6	58	alternative_3end	FALSE	canonical	22	FALSE	C	non_coding	55	AAAAAGAAAAATTGACTTGC	PB.2035.15	22	ENSG00000143420.18
PB.2035.18	chr1	-	718	2	full-splice_match	ENSA	ENST00000362052.7	703	2	-14	-1	5	1	reference_match	FALSE	canonical	21	FALSE	C	non_coding	35	AAATGAATCAGTTTCTTCAT	PB.2035.18	21	ENSG00000143420.18
PB.2035.2	chr1	-	1263	5	novel_not_in_catalog	ENSA	novel	633	5			0	313	at_least_one_novel_splicesite	FALSE	canonical	18	TRUE	C	non_coding	35	AAATATTCTGAAGCAGTTGG	PB.2035.2	18	ENSG00000143420.18
PB.2035.3	chr1	-	1237	5	full-splice_match	ENSA	ENST00000339643.9	633	5	-1	-603	0	313	alternative_3end	FALSE	canonical	2	FALSE	C	non_coding	35	AAATATTCTGAAGCAGTTGG	PB.2035.3	2	ENSG00000143420.18
PB.2035.4	chr1	-	1205	4	novel_not_in_catalog	ENSA	novel	2085	4			0	313	at_least_one_novel_splicesite	FALSE	canonical	13	TRUE	C	non_coding	35	AAATATTCTGAAGCAGTTGG	PB.2035.4	13	ENSG00000143420.18
PB.2035.6	chr1	-	1094	4	full-splice_match	ENSA	ENST00000361532.9	792	4	11	-313	-1	313	alternative_3end	FALSE	canonical	22	FALSE	C	non_coding	35	AAATATTCTGAAGCAGTTGG	PB.2035.6	22	ENSG00000143420.18
PB.2035.7	chr1	-	1201	4	full-splice_match	ENSA	ENST00000369014.9	2085	4	5	879	5	311	alternative_3end	FALSE	canonical	445	FALSE	C	non_coding	40	AGAAATATTCTGAAGCAGTT	PB.2035.7	445	ENSG00000143420.18
PB.2035.8	chr1	-	1042	3	novel_in_catalog	ENSA	novel	2085	4			-3	311	combination_of_known_splicesites	FALSE	canonical	2	FALSE	C	non_coding	40	AGAAATATTCTGAAGCAGTT	PB.2035.8	2	ENSG00000143420.18
PB.2035.9	chr1	-	2820	3	full-splice_match	ENSA	ENST00000271690.12	2818	3	0	-2	0	2	reference_match	FALSE	canonical	11	FALSE	C	non_coding	5	ATGTGTGTGGTCTGGTTCTG	PB.2035.9	11	ENSG00000143420.18
PB.2036.1	chr1	+	1139	3	intergenic	novelGene_0_1512	novel							multi-exon	FALSE	canonical	4	FALSE	A	non_coding	15	AGAGACTGGTGCCGGTGCGG	PB.2036.1	4	novelGene_0_1512
PB.2036.2	chr1	+	1007	2	intergenic	novelGene_0_1513	novel							multi-exon	FALSE	canonical	2	FALSE	A	non_coding	5	TGCCGGTGCGGGTCCACTGT	PB.2036.2	2	novelGene_0_1513
PB.2036.3	chr1	+	1046	2	intergenic	novelGene_0_1514	novel							multi-exon	FALSE	canonical	2	FALSE	A	non_coding	10	AGACTGGTGCCGGTGCGGGT	PB.2036.3	2	novelGene_0_1514
PB.2037.1	chr1	-	3124	5	full-splice_match	GOLPH3L	ENST00000271732.8	3124	5	0	0	0	0	reference_match	FALSE	canonical	58	FALSE	C	non_coding	15	TCTGGTCTCTCTGTGCACAA	PB.2037.1	58	ENSG00000143457.11
PB.2037.2	chr1	-	2292	5	full-splice_match	GOLPH3L	ENST00000271732.8	3124	5	0	832	0	-832	alternative_3end	FALSE	canonical	10	FALSE	C	non_coding	10	TTCTGGGAGTAGTTTTGTCT	PB.2037.2	10	ENSG00000143457.11
PB.2037.3	chr1	-	1451	5	full-splice_match	GOLPH3L	ENST00000271732.8	3124	5	0	1673	0	534	alternative_3end	FALSE	canonical	17	FALSE	C	non_coding	10	TTTGTCTCTCAGACTCTGCT	PB.2037.3	17	ENSG00000143457.11
PB.2037.4	chr1	-	1273	5	full-splice_match	GOLPH3L	ENST00000271732.8	3124	5	0	1851	0	356	alternative_3end	FALSE	canonical	2	FALSE	C	non_coding	30	AATGAACATTTTCTCCCATT	PB.2037.4	2	ENSG00000143457.11
PB.2039.1	chr1	-	2173	9	novel_not_in_catalog	CTSS	novel	3936	8			-5	-2	at_least_one_novel_splicesite	FALSE	canonical	12	TRUE	C	non_coding	15	GCTAATCTCTCTTTTGTTAT	PB.2039.1	12	ENSG00000163131.11
PB.2039.4	chr1	-	1736	8	full-splice_match	CTSS	ENST00000368985.8	3936	8	6	2194	6	185	alternative_3end	FALSE	canonical	93	FALSE	C	non_coding	30	TATCATTGCCACATACCATT	PB.2039.4	93	ENSG00000163131.11
PB.2039.6	chr1	-	1329	8	full-splice_match	CTSS	ENST00000368985.8	3936	8	6	2601	6	49	alternative_3end	FALSE	canonical	6	FALSE	C	non_coding	65	AAAAATACAAAAAATTAGCC	PB.2039.6	6	ENSG00000163131.11
PB.2039.7	chr1	-	1195	8	full-splice_match	CTSS	ENST00000368985.8	3936	8	6	2735	6	-85	alternative_3end	FALSE	canonical	3	FALSE	C	non_coding	35	AAAATATAGTTTGAGGCCGG	PB.2039.7	3	ENSG00000163131.11
PB.204.1	chr1	+	1858	12	novel_in_catalog	PGD	novel	2268	13			-3	314	combination_of_known_junctions	FALSE	canonical	66	FALSE	C	non_coding	10	TGCTCTTTCTCCAGATTCTT	PB.204.1	66	ENSG00000142657.21
PB.204.2	chr1	+	2267	13	full-splice_match	PGD	ENST00000270776.13	2268	13	0	1	0	-1	reference_match	FALSE	canonical	77	FALSE	C	non_coding	15	AGCTTGGTCTGATTTATTTC	PB.204.2	77	ENSG00000142657.21
PB.204.4	chr1	+	1583	10	incomplete-splice_match	PGD	ENST00000270776.13	2268	13	4006	368	3438	313	3prime_fragment	FALSE	canonical	7	FALSE	C	non_coding	15	ATGCTCTTTCTCCAGATTCT	PB.204.4	7	ENSG00000142657.21
PB.204.5	chr1	+	872	4	incomplete-splice_match	PGD	ENST00000498356.1	790	6	2082	-312	-1438	312	3prime_fragment	FALSE	canonical	4	FALSE	C	non_coding	15	GATGCTCTTTCTCCAGATTC	PB.204.5	4	ENSG00000142657.21
PB.2040.2	chr1	-	1653	8	full-splice_match	CTSK	ENST00000271651.8	1629	8	-50	26	-50	-26	reference_match	TRUE	canonical	47	FALSE	A	non_coding	50	AATAAATAGCATCTAGTACA	PB.2040.2	47	ENSG00000143387.13
PB.2041.1	chr1	-	4707	22	full-splice_match	ARNT	ENST00000358595.10	4710	22	0	3	0	-3	reference_match	FALSE	canonical	5	FALSE	C	non_coding	30	AAACTGTTCAAGTCTGGACC	PB.2041.1	5	ENSG00000143437.21
PB.2041.2	chr1	-	4329	22	full-splice_match	ARNT	ENST00000358595.10	4710	22	-4	385	-4	-4	alternative_3end	FALSE	canonical	58	FALSE	C	non_coding	20	AAAATTTCTTGTGTTGTGTG	PB.2041.2	58	ENSG00000143437.21
PB.2041.3	chr1	-	4317	21	novel_not_in_catalog	ARNT	novel	4710	22			0	-4	at_least_one_novel_splicesite	FALSE	canonical	2	TRUE	C	non_coding	20	AAAATTTCTTGTGTTGTGTG	PB.2041.3	2	ENSG00000143437.21
PB.2041.4	chr1	-	4279	21	full-splice_match	ARNT	ENST00000505755.5	2427	21	11	-1863	1	-4	alternative_3end	FALSE	canonical	3	FALSE	C	non_coding	20	AAAATTTCTTGTGTTGTGTG	PB.2041.4	3	ENSG00000143437.21
PB.2041.7	chr1	-	2730	22	full-splice_match	ARNT	ENST00000358595.10	4710	22	-106	2086	0	-118	alternative_3end5end	FALSE	canonical	8	FALSE	C	non_coding	30	AAATTTGAGGCTGGGTGAAG	PB.2041.7	8	ENSG00000143437.21
PB.2042.1	chr1	+	1507	9	incomplete-splice_match	SETDB1	ENST00000534805.5	2043	13	-23	5465	23	-2	5prime_fragment	FALSE	canonical	3	FALSE	B	non_coding	20	AATCTGCATGGTTTTGATTT	PB.2042.1	3	ENSG00000143379.12
PB.2042.3	chr1	+	4384	22	novel_in_catalog	SETDB1	novel	4437	22			-2	18	combination_of_known_junctions	FALSE	canonical	69	FALSE	B	non_coding	25	AGCCCGATACTCCCAATTCT	PB.2042.3	69	ENSG00000143379.12
PB.2042.5	chr1	+	1744	7	incomplete-splice_match	SETDB1	ENST00000271640.9	4437	22	34221	6	-757	-6	3prime_fragment	FALSE	canonical	3	FALSE	B	non_coding	35	AAAACTAAGATTGTGGTTTT	PB.2042.5	3	ENSG00000143379.12
PB.2043.1	chr1	-	2263	11	full-splice_match	CERS2	ENST00000271688.10	2544	11	271	10	94	-10	alternative_5end	FALSE	canonical	103	FALSE	C	non_coding	20	CTTCCTTGCAGTTATGTAAT	PB.2043.1	103	ENSG00000143418.19
PB.2043.2	chr1	-	2794	8	novel_in_catalog	CERS2	novel	2505	11			98	-14	intron_retention	FALSE	canonical	2	FALSE	C	non_coding	15	ATGCCTTCCTTGCAGTTATG	PB.2043.2	2	ENSG00000143418.19
PB.2043.3	chr1	-	2195	11	full-splice_match	CERS2	ENST00000368954.9	2505	11	296	14	118	-14	alternative_5end	FALSE	canonical	93	FALSE	C	non_coding	15	ATGCCTTCCTTGCAGTTATG	PB.2043.3	93	ENSG00000143418.19
PB.2043.4	chr1	-	2233	11	novel_in_catalog	CERS2	novel	2505	11			-10	-14	intron_retention	FALSE	canonical	5	FALSE	C	non_coding	15	ATGCCTTCCTTGCAGTTATG	PB.2043.4	5	ENSG00000143418.19
PB.2043.7	chr1	-	2805	8	novel_not_in_catalog	CERS2	novel	2505	11			-178	-80	intron_retention	FALSE	canonical	2	FALSE	C	non_coding	40	AATAAGTGTCAGACTATTAG	PB.2043.7	2	ENSG00000143418.19
PB.2044.1	chr1	-	571	2	antisense	novelGene_ANXA9_AS	novel							multi-exon	FALSE	canonical	2	FALSE	B	non_coding	20	AAAATTCCTGTGTTTTTTTT	PB.2044.1	2	novelGene_ANXA9_AS
PB.2044.10	chr1	-	2137	10	full-splice_match	MINDY1	ENST00000312210.9	2400	10	-24	287	-10	-1	alternative_3end	FALSE	canonical	2	FALSE	C	non_coding	20	ACGGTGGCTCACTCCTGTAA	PB.2044.10	2	ENSG00000143409.15
PB.2044.4	chr1	-	2961	10	novel_not_in_catalog	MINDY1	novel	2817	11			69	-18	at_least_one_novel_splicesite	FALSE	canonical	2	FALSE	C	non_coding	70	GTCTAAAAAAAAAAAAAACC	PB.2044.4	2	ENSG00000143409.15
PB.2044.5	chr1	-	2721	10	novel_not_in_catalog	MINDY1	novel	2817	11			18	7	at_least_one_novel_splicesite	FALSE	canonical	10	TRUE	C	non_coding	30	TCACTCCTGTAATCTCAACA	PB.2044.5	10	ENSG00000143409.15
PB.2044.6	chr1	-	2723	10	incomplete-splice_match	MINDY1	ENST00000622754.4	2637	11	-412	744	41	5	5prime_fragment	FALSE	canonical	39	FALSE	C	non_coding	25	GCTCACTCCTGTAATCTCAA	PB.2044.6	39	ENSG00000143409.15
PB.2044.7	chr1	-	3021	9	novel_in_catalog	MINDY1	novel	2817	11			7	-1	intron_retention	FALSE	canonical	2	FALSE	C	non_coding	20	ACGGTGGCTCACTCCTGTAA	PB.2044.7	2	ENSG00000143409.15
PB.2044.8	chr1	-	2597	9	novel_in_catalog	MINDY1	novel	2817	11			-17	-1	combination_of_known_splicesites	FALSE	canonical	2	FALSE	C	non_coding	20	ACGGTGGCTCACTCCTGTAA	PB.2044.8	2	ENSG00000143409.15
PB.2044.9	chr1	-	2520	10	novel_in_catalog	MINDY1	novel	1546	10			-10	-1	combination_of_known_splicesites	FALSE	canonical	7	FALSE	C	non_coding	20	ACGGTGGCTCACTCCTGTAA	PB.2044.9	7	ENSG00000143409.15
PB.2045.1	chr1	+	2851	7	full-splice_match	PRUNE1	ENST00000368936.5	2788	7	-63	0	0	0	alternative_5end	TRUE	canonical	48	FALSE	C	non_coding	5	TGGGGGTCTTACTGTCTTTT	PB.2045.1	48	ENSG00000143363.17
PB.2045.2	chr1	+	2500	5	novel_in_catalog	PRUNE1	novel	2788	7			6	-1	combination_of_known_junctions	FALSE	canonical	3	FALSE	C	non_coding	5	TTGGGGGTCTTACTGTCTTT	PB.2045.2	3	ENSG00000143363.17
PB.2045.3	chr1	+	3135	9	novel_in_catalog	PRUNE1	novel	2984	9			11	-1	combination_of_known_junctions	FALSE	canonical	4	FALSE	C	non_coding	5	TTGGGGGTCTTACTGTCTTT	PB.2045.3	4	ENSG00000143363.17
PB.2045.4	chr1	+	3025	8	full-splice_match	PRUNE1	ENST00000271620.8	3025	8	0	0	0	0	reference_match	FALSE	canonical	42	FALSE	C	non_coding	5	TGGGGGTCTTACTGTCTTTT	PB.2045.4	42	ENSG00000143363.17
PB.2045.5	chr1	+	2866	7	novel_in_catalog	PRUNE1	novel	3025	8			0	0	combination_of_known_junctions	FALSE	canonical	9	FALSE	C	non_coding	5	TGGGGGTCTTACTGTCTTTT	PB.2045.5	9	ENSG00000143363.17
PB.2045.6	chr1	+	2922	8	novel_in_catalog	PRUNE1	novel	2984	9			0	-1	combination_of_known_junctions	FALSE	canonical	3	FALSE	C	non_coding	5	TTGGGGGTCTTACTGTCTTT	PB.2045.6	3	ENSG00000143363.17
PB.2045.7	chr1	+	2659	6	full-splice_match	PRUNE1	ENST00000475722.5	916	6	4	-1747	4	0	alternative_3end	FALSE	canonical	6	FALSE	C	non_coding	5	TGGGGGTCTTACTGTCTTTT	PB.2045.7	6	ENSG00000143363.17
PB.2046.1	chr1	+	1489	2	full-splice_match	C1orf56	ENST00000368926.6	2085	2	0	596	0	-596	alternative_3end	FALSE	canonical	3	FALSE	C	non_coding	30	AAAGATGACAGTGGTCTTCT	PB.2046.1	3	ENSG00000143443.10
PB.2046.2	chr1	+	1225	2	full-splice_match	C1orf56	ENST00000368926.6	2085	2	0	860	0	847	alternative_3end	FALSE	canonical	24	FALSE	C	non_coding	30	AAAACACATTGTTTGGTCTT	PB.2046.2	24	ENSG00000143443.10
PB.2046.4	chr1	+	2054	2	full-splice_match	C1orf56	ENST00000368926.6	2085	2	4	27	4	-27	reference_match	FALSE	canonical	2	FALSE	C	non_coding	100	AAAAAAAAAAAAAAAAAAAA	PB.2046.4	2	ENSG00000143443.10
PB.2048.1	chr1	+	1581	3	novel_not_in_catalog	MLLT11	novel	4075	2			1532	-4	intron_retention	FALSE	canonical	89	TRUE	C	non_coding	25	AGGACTGGAGTCTAATTTTC	PB.2048.1	89	ENSG00000213190.3
PB.2048.2	chr1	+	2510	2	full-splice_match	MLLT11	ENST00000368921.4	4075	2	1561	4	1561	-4	alternative_5end	FALSE	canonical	674	FALSE	C	non_coding	25	AGGACTGGAGTCTAATTTTC	PB.2048.2	674	ENSG00000213190.3
PB.2048.3	chr1	+	1178	2	novel_not_in_catalog	MLLT11	novel	4075	2			2595	-4	at_least_one_novel_splicesite	FALSE	canonical	3	TRUE	C	non_coding	25	AGGACTGGAGTCTAATTTTC	PB.2048.3	3	ENSG00000213190.3
PB.2048.4	chr1	+	661	2	full-splice_match	MLLT11	ENST00000368921.4	4075	2	2632	782	2632	-782	alternative_3end5end	FALSE	canonical	9	FALSE	C	non_coding	25	AGTACTGGGTCACAGGGATT	PB.2048.4	9	ENSG00000213190.3
PB.2048.6	chr1	+	1365	2	novel_not_in_catalog	MLLT11	novel	4075	2			2653	-4	intron_retention	FALSE	canonical	2	TRUE	C	non_coding	25	AGGACTGGAGTCTAATTTTC	PB.2048.6	2	ENSG00000213190.3
PB.2048.7	chr1	+	1365	2	novel_not_in_catalog	MLLT11	novel	4075	2			2836	-4	intron_retention	FALSE	canonical	2	FALSE	C	non_coding	25	AGGACTGGAGTCTAATTTTC	PB.2048.7	2	ENSG00000213190.3
PB.2049.1	chr1	-	1417	6	full-splice_match	CDC42SE1	ENST00000492796.5	1174	6	42	-285	1	285	alternative_3end	FALSE	canonical	52	FALSE	C	non_coding	20	AATTATCCTCATCCTGCTGT	PB.2049.1	52	ENSG00000197622.13
PB.2049.2	chr1	-	1291	5	full-splice_match	CDC42SE1	ENST00000357235.6	3006	5	39	1676	-9	285	alternative_3end	FALSE	canonical	127	FALSE	C	non_coding	20	AATTATCCTCATCCTGCTGT	PB.2049.2	127	ENSG00000197622.13
PB.2049.3	chr1	-	1209	4	novel_in_catalog	CDC42SE1	novel	3006	5			3	285	combination_of_known_splicesites	FALSE	canonical	2	FALSE	C	non_coding	20	AATTATCCTCATCCTGCTGT	PB.2049.3	2	ENSG00000197622.13
PB.2049.4	chr1	-	2556	3	novel_in_catalog	CDC42SE1	novel	2379	4			11	285	intron_retention	FALSE	canonical	5	FALSE	C	non_coding	20	AATTATCCTCATCCTGCTGT	PB.2049.4	5	ENSG00000197622.13
PB.2049.6	chr1	-	1351	6	novel_not_in_catalog	CDC42SE1	novel	3181	6			-33	284	at_least_one_novel_splicesite	FALSE	canonical	2	TRUE	C	non_coding	20	TAATTATCCTCATCCTGCTG	PB.2049.6	2	ENSG00000197622.13
PB.2049.7	chr1	-	422	2	incomplete-splice_match	CDC42SE1	ENST00000483763.5	2379	4	-9	3563	-9	-94	5prime_fragment	FALSE	canonical	4	FALSE	C	non_coding	15	GTGAGTCTCCCCACCCCCCA	PB.2049.7	4	ENSG00000197622.13
PB.205.1	chr1	+	930	5	full-splice_match	CENPS	ENST00000477755.1	914	5	-33	17	-33	-17	reference_match	FALSE	canonical	19	FALSE	C	non_coding	70	AAAAGCACAGAAGAAAAAGA	PB.205.1	19	ENSG00000175279.22
PB.205.2	chr1	+	1102	5	full-splice_match	CENPS	ENST00000477755.1	914	5	-31	-157	-31	-11	alternative_3end	FALSE	canonical	8	FALSE	C	non_coding	65	AAATAGAGATTTAAAAAAAT	PB.205.2	8	ENSG00000175279.22
PB.205.3	chr1	+	1417	5	full-splice_match	CENPS	ENST00000477755.1	914	5	-30	-473	-30	-1	alternative_3end	FALSE	canonical	43	FALSE	C	non_coding	20	AGCTTTTCTGGTTACTAATG	PB.205.3	43	ENSG00000175279.22
PB.205.4	chr1	+	1331	6	fusion	CORT_CENPS	novel	914	5			-28	-244	multi-exon	FALSE	canonical	7	FALSE	B	non_coding	10	AGTGATCTTTCCTCTCCTCC	PB.205.4	7	ENSG00000241563.3_ENSG00000175279.22
PB.205.5	chr1	+	1259	3	full-splice_match	CENPS	ENST00000462462.1	584	3	-367	-308	-27	2	alternative_3end5end	FALSE	canonical	2	FALSE	C	non_coding	15	TTTTCTGGTTACTAATGTTG	PB.205.5	2	ENSG00000175279.22
PB.205.6	chr1	+	1556	6	fusion	CORT_CENPS	novel	914	5			-10	-1	multi-exon	FALSE	canonical	2	FALSE	B	non_coding	50	ATTAAGAGTTCAGAATAACA	PB.205.6	2	ENSG00000241563.3_ENSG00000175279.22
PB.2055.1	chr1	+	1140	2	full-splice_match	TNFAIP8L2	ENST00000368910.4	1158	2	25	-7	25	7	reference_match	FALSE	canonical	20	FALSE	A	non_coding	25	CTCAATGTTTAATCTGTCCA	PB.2055.1	20	ENSG00000163154.6
PB.2055.11	chr1	+	801	7	full-splice_match	SCNM1	ENST00000368902.1	869	7	65	3	65	2	alternative_5end	FALSE	canonical	56	FALSE	C	non_coding	20	TAACTTTCCTTAAGTCTGGT	PB.2055.11	56	ENSG00000163156.11
PB.2055.2	chr1	+	849	8	novel_not_in_catalog	SCNM1	novel	749	7			10	-1	at_least_one_novel_splicesite	FALSE	canonical	5	FALSE	C	non_coding	15	ACTTTCCTTAAGTCTGGTTC	PB.2055.2	5	ENSG00000163156.11
PB.2055.3	chr1	+	739	7	full-splice_match	SCNM1	ENST00000602841.5	749	7	12	-2	12	2	reference_match	FALSE	canonical	12	FALSE	C	non_coding	20	TAACTTTCCTTAAGTCTGGT	PB.2055.3	12	ENSG00000163156.11
PB.2055.5	chr1	+	1591	6	novel_in_catalog	SCNM1	novel	2016	7			-8	2	intron_retention	FALSE	canonical	5	FALSE	C	non_coding	20	TAACTTTCCTTAAGTCTGGT	PB.2055.5	5	ENSG00000163156.11
PB.2055.7	chr1	+	804	7	full-splice_match	SCNM1	ENST00000368905.8	2016	7	50	1162	13	2	alternative_3end	FALSE	canonical	238	FALSE	C	non_coding	20	TAACTTTCCTTAAGTCTGGT	PB.2055.7	238	ENSG00000163156.11
PB.2055.8	chr1	+	822	7	novel_not_in_catalog	SCNM1	novel	2016	7			15	-2	at_least_one_novel_splicesite	FALSE	canonical	5	FALSE	C	non_coding	20	AACTTTCCTTAAGTCTGGTT	PB.2055.8	5	ENSG00000163156.11
PB.2055.9	chr1	+	731	7	novel_not_in_catalog	SCNM1	novel	2016	7			37	-2	at_least_one_novel_splicesite	FALSE	canonical	2	TRUE	C	non_coding	20	AACTTTCCTTAAGTCTGGTT	PB.2055.9	2	ENSG00000163156.11
PB.2057.1	chr1	-	1491	6	full-splice_match	VPS72	ENST00000368892.8	1527	6	32	4	7	-4	reference_match	FALSE	canonical	12	FALSE	C	non_coding	40	AAAACACATCCTTGTATTGA	PB.2057.1	12	ENSG00000163159.12
PB.2057.4	chr1	-	1334	6	novel_not_in_catalog	VPS72	novel	4267	13			0	2	at_least_one_novel_splicesite	FALSE	canonical	62	TRUE	C	non_coding	10	TTGTCTGGTGTCCAGTCTAG	PB.2057.4	62	ENSG00000163159.12
PB.2057.5	chr1	-	1338	6	full-splice_match	VPS72	ENST00000368892.8	1527	6	32	157	7	1	alternative_3end	FALSE	canonical	463	FALSE	C	non_coding	10	TTTGTCTGGTGTCCAGTCTA	PB.2057.5	463	ENSG00000163159.12
PB.2057.6	chr1	-	1193	5	novel_in_catalog	VPS72	novel	1527	6			7	1	combination_of_known_splicesites	FALSE	canonical	15	FALSE	C	non_coding	10	TTTGTCTGGTGTCCAGTCTA	PB.2057.6	15	ENSG00000163159.12
PB.2057.9	chr1	-	1174	6	full-splice_match	VPS72	ENST00000368892.8	1527	6	32	321	7	106	alternative_3end	FALSE	canonical	14	FALSE	C	non_coding	20	AAACTTCTTTCCTGCCCTGA	PB.2057.9	14	ENSG00000163159.12
PB.2058.2	chr1	+	3678	14	full-splice_match	PIP5K1A	ENST00000441902.6	2297	14	7	-1388	6	1	alternative_3end	FALSE	canonical	3	FALSE	C	non_coding	10	ATTTTTTCTGATTCTTTTTC	PB.2058.2	3	ENSG00000143398.20
PB.2058.3	chr1	+	3470	13	novel_in_catalog	PIP5K1A	novel	3613	14			9	-3	combination_of_known_splicesites	FALSE	canonical	4	FALSE	C	non_coding	20	AGACCTCTTATTTTTTCTGA	PB.2058.3	4	ENSG00000143398.20
PB.2058.5	chr1	+	3735	15	full-splice_match	PIP5K1A	ENST00000349792.9	3767	15	24	8	21	-3	reference_match	FALSE	canonical	40	FALSE	C	non_coding	20	AGACCTCTTATTTTTTCTGA	PB.2058.5	40	ENSG00000143398.20
PB.2058.6	chr1	+	3836	15	novel_in_catalog	PIP5K1A	novel	3800	16			28	-4	combination_of_known_junctions	FALSE	canonical	2	FALSE	C	non_coding	15	TAGACCTCTTATTTTTTCTG	PB.2058.6	2	ENSG00000143398.20
PB.2061.1	chr1	+	1107	9	novel_in_catalog	PSMD4	novel	1333	10			-24	-5	combination_of_known_junctions	FALSE	canonical	15	FALSE	C	non_coding	30	TCAAATATTGATGGTTTTGA	PB.2061.1	15	ENSG00000159352.15
PB.2061.10	chr1	+	1377	10	novel_not_in_catalog	PSMD4	novel	1333	10			-5	0	at_least_one_novel_splicesite	FALSE	canonical	3	FALSE	C	non_coding	15	TTTCCTTTTTTGCTTCAAAT	PB.2061.10	3	ENSG00000159352.15
PB.2061.12	chr1	+	1135	9	novel_in_catalog	PSMD4	novel	1350	10			0	0	combination_of_known_splicesites	FALSE	canonical	48	FALSE	C	non_coding	15	TTTCCTTTTTTGCTTCAAAT	PB.2061.12	48	ENSG00000159352.15
PB.2061.13	chr1	+	1249	10	novel_not_in_catalog	PSMD4	novel	1350	10			-2	-1	at_least_one_novel_splicesite	FALSE	canonical	2	TRUE	C	non_coding	25	TTTTTTGCTTCAAATATTGA	PB.2061.13	2	ENSG00000159352.15
PB.2061.2	chr1	+	1427	10	novel_not_in_catalog	PSMD4	novel	1350	10			-13	-4	at_least_one_novel_splicesite	FALSE	canonical	160	FALSE	C	non_coding	30	CAAATATTGATGGTTTTGAG	PB.2061.2	160	ENSG00000159352.15
PB.2061.3	chr1	+	1695	8	novel_in_catalog	PSMD4	novel	1350	10			-13	0	intron_retention	FALSE	canonical	5	FALSE	C	non_coding	15	TTTCCTTTTTTGCTTCAAAT	PB.2061.3	5	ENSG00000159352.15
PB.2061.4	chr1	+	428	4	novel_not_in_catalog	PSMD4	novel	1232	9			-11	0	at_least_one_novel_splicesite	FALSE	canonical	2	TRUE	C	non_coding	15	TTTCCTTTTTTGCTTCAAAT	PB.2061.4	2	ENSG00000159352.15
PB.2061.5	chr1	+	1289	10	full-splice_match	PSMD4	ENST00000368884.7	1350	10	45	16	-10	3	reference_match	FALSE	canonical	1131	FALSE	C	non_coding	20	CCTTTTTTGCTTCAAATATT	PB.2061.5
51739/14486257/ccs, m64179e_230303_051739/15206148/ccs, m64179e_230303_051739/22219575/ccs, m64179e_230303_051739/27329056/ccs, m64179e_230303_051739/31261723/ccs, m64179e_230303_051739/34603611/ccs, m64179e_230303_051739/47057301/ccs, m64179e_230303_051739/49153400/ccs, m64179e_230303_051739/54265376/ccs, m64179e_230303_051739/65930685/ccs, m64179e_230303_051739/71565655/ccs, m64179e_230303_0517…	1131	ENSG00000159352.15
PB.2061.6	chr1	+	428	5	incomplete-splice_match	PSMD4	ENST00000476855.5	1232	9	-21	2043	-10	250	5prime_fragment	FALSE	canonical	4	FALSE	C	non_coding	55	AAGAAGGAGAAAGTAAATGT	PB.2061.6	4	ENSG00000159352.15
PB.2061.8	chr1	+	1219	9	novel_in_catalog	PSMD4	novel	1350	10			-8	-2	combination_of_known_splicesites	FALSE	canonical	4	FALSE	C	non_coding	20	CTTTTTTGCTTCAAATATTG	PB.2061.8	4	ENSG00000159352.15
PB.2061.9	chr1	+	1305	10	full-splice_match	PSMD4	ENST00000368881.8	1333	10	44	-16	-5	-4	reference_match	FALSE	canonical	23	FALSE	C	non_coding	30	CAAATATTGATGGTTTTGAG	PB.2061.9	23	ENSG00000159352.15
PB.2062.1	chr1	+	4532	9	full-splice_match	ZNF687	ENST00000336715.11	4795	9	-9	272	2	1	alternative_3end	FALSE	canonical	62	FALSE	A	non_coding	10	ATTCAGGCCTCTCTTTTTCT	PB.2062.1	62	ENSG00000143373.18
PB.2063.1	chr1	-	3662	12	full-splice_match	PI4KB	ENST00000368873.5	3340	12	11	-333	0	-2	alternative_3end	FALSE	canonical	14	FALSE	C	non_coding	0	TCCCCTCCTCTCCTGTGGCC	PB.2063.1	14	ENSG00000143393.16
PB.2063.10	chr1	-	3675	13	full-splice_match	PI4KB	ENST00000368872.5	3331	13	3	-347	0	0	alternative_3end	FALSE	canonical	8	FALSE	C	non_coding	15	ACTTGTGTCATTTCCAGGTT	PB.2063.10	8	ENSG00000143393.16
PB.2063.11	chr1	-	3656	12	novel_in_catalog	PI4KB	novel	3331	13			58	0	combination_of_known_junctions	FALSE	canonical	12	FALSE	C	non_coding	15	ACTTGTGTCATTTCCAGGTT	PB.2063.11	12	ENSG00000143393.16
PB.2063.12	chr1	-	3598	12	full-splice_match	PI4KB	ENST00000368873.5	3340	12	-258	0	-12	0	alternative_5end	FALSE	canonical	40	FALSE	C	non_coding	15	ACTTGTGTCATTTCCAGGTT	PB.2063.12	40	ENSG00000143393.16
PB.2063.13	chr1	-	3553	11	full-splice_match	PI4KB	ENST00000368874.8	3934	11	46	335	-12	0	alternative_3end	FALSE	canonical	52	FALSE	C	non_coding	15	ACTTGTGTCATTTCCAGGTT	PB.2063.13	52	ENSG00000143393.16
PB.2063.14	chr1	-	3504	13	novel_in_catalog	PI4KB	novel	3340	12			-2	0	combination_of_known_junctions	FALSE	canonical	6	FALSE	C	non_coding	15	ACTTGTGTCATTTCCAGGTT	PB.2063.14	6	ENSG00000143393.16
PB.2063.2	chr1	-	3612	11	full-splice_match	PI4KB	ENST00000368874.8	3934	11	313	9	-2	-9	alternative_5end	FALSE	canonical	6	FALSE	C	non_coding	5	GAGCCTGTCCCCTCCTCTCC	PB.2063.2	6	ENSG00000143393.16
PB.2063.3	chr1	-	3269	11	novel_in_catalog	PI4KB	novel	3340	12			0	0	combination_of_known_junctions	FALSE	canonical	62	FALSE	C	non_coding	15	ACTTGTGTCATTTCCAGGTT	PB.2063.3	62	ENSG00000143393.16
PB.2063.4	chr1	-	3800	13	full-splice_match	PI4KB	ENST00000368875.6	3983	13	-12	195	-12	0	alternative_3end	FALSE	canonical	99	FALSE	C	non_coding	15	ACTTGTGTCATTTCCAGGTT	PB.2063.4	99	ENSG00000143393.16
PB.2063.6	chr1	-	3795	12	novel_in_catalog	PI4KB	novel	3983	13			6	0	combination_of_known_junctions	FALSE	canonical	36	FALSE	C	non_coding	15	ACTTGTGTCATTTCCAGGTT	PB.2063.6	36	ENSG00000143393.16
PB.2063.7	chr1	-	2612	10	full-splice_match	PI4KB	ENST00000529142.5	2603	10	-8	-1	-8	0	reference_match	FALSE	canonical	8	FALSE	C	non_coding	15	ACTTGTGTCATTTCCAGGTT	PB.2063.7	8	ENSG00000143393.16
PB.2063.8	chr1	-	2567	11	novel_in_catalog	PI4KB	novel	3983	13			1	0	combination_of_known_junctions	FALSE	canonical	3	FALSE	C	non_coding	15	ACTTGTGTCATTTCCAGGTT	PB.2063.8	3	ENSG00000143393.16
PB.2063.9	chr1	-	3732	14	novel_in_catalog	PI4KB	novel	3983	13			-9	0	combination_of_known_junctions	FALSE	canonical	4	FALSE	C	non_coding	15	ACTTGTGTCATTTCCAGGTT	PB.2063.9	4	ENSG00000143393.16
PB.2065.1	chr1	+	468	2	full-splice_match	AL391069.2	ENST00000455503.1	618	2	12	138	12	-138	alternative_3end	FALSE	canonical	29	FALSE	A	non_coding	5	TATTTCTTGGTTTCCCGTGT	PB.2065.1	29	ENSG00000237976.1
PB.2066.1	chr1	-	1612	12	novel_not_in_catalog	RFX5	novel	3576	11			4	7497	at_least_one_novel_splicesite	FALSE	canonical	2	FALSE	C	non_coding	50	AATGAGGAATAAATGAGTTA	PB.2066.1	2	ENSG00000143390.17
PB.2066.2	chr1	-	1365	12	novel_not_in_catalog	RFX5	novel	2355	11			0	7496	at_least_one_novel_splicesite	FALSE	canonical	5	FALSE	C	non_coding	45	TAATGAGGAATAAATGAGTT	PB.2066.2	5	ENSG00000143390.17
PB.2066.3	chr1	-	3679	11	full-splice_match	RFX5	ENST00000452671.6	2355	11	-5	-1319	-5	-1	alternative_3end	FALSE	canonical	32	FALSE	C	non_coding	5	ATTGTGTTTGTGTTCCTCCC	PB.2066.3	32	ENSG00000143390.17
PB.2066.4	chr1	-	3657	11	novel_in_catalog	RFX5	novel	2355	11			-12	-1	intron_retention	FALSE	canonical	6	FALSE	C	non_coding	5	ATTGTGTTTGTGTTCCTCCC	PB.2066.4	6	ENSG00000143390.17
PB.2066.5	chr1	-	3262	11	novel_in_catalog	RFX5	novel	2355	11			-27	-411	intron_retention	FALSE	canonical	2	FALSE	C	non_coding	20	AGGTGGCAGCATCTTGTCAT	PB.2066.5	2	ENSG00000143390.17
PB.2066.6	chr1	-	2393	11	full-splice_match	RFX5	ENST00000452671.6	2355	11	103	-141	-3	10	alternative_3end5end	FALSE	canonical	2	FALSE	C	non_coding	45	AACTAGAAAGTCCATAGGTA	PB.2066.6	2	ENSG00000143390.17
PB.2066.7	chr1	-	2407	11	full-splice_match	RFX5	ENST00000392746.7	2056	11	-65	-286	-15	-1	alternative_3end5end	FALSE	canonical	17	FALSE	C	non_coding	15	ACCTGTATTCCCTGTGCTAT	PB.2066.7	17	ENSG00000143390.17
PB.2066.8	chr1	-	2299	11	full-splice_match	RFX5	ENST00000452671.6	2355	11	55	1	-8	-1	alternative_5end	FALSE	canonical	48	FALSE	C	non_coding	15	ACCTGTATTCCCTGTGCTAT	PB.2066.8	48	ENSG00000143390.17
PB.2066.9	chr1	-	2329	11	novel_in_catalog	RFX5	novel	2355	11			-4	-1	intron_retention	FALSE	canonical	17	FALSE	C	non_coding	15	ACCTGTATTCCCTGTGCTAT	PB.2066.9	17	ENSG00000143390.17
PB.2067.1	chr1	-	1973	11	full-splice_match	SELENBP1	ENST00000493560.5	1963	11	-11	1	0	0	reference_match	FALSE	canonical	25	FALSE	C	non_coding	10	AGATGGCCTTGTCTTTGGGG	PB.2067.1	25	ENSG00000143416.21
PB.2067.3	chr1	-	1721	12	full-splice_match	SELENBP1	ENST00000368868.10	1722	12	0	1	0	0	reference_match	FALSE	canonical	71	FALSE	C	non_coding	10	AGATGGCCTTGTCTTTGGGG	PB.2067.3	71	ENSG00000143416.21
PB.2068.1	chr1	+	1503	5	novel_in_catalog	PSMB4	novel	918	7			-2	2	intron_retention	FALSE	canonical	8	FALSE	C	non_coding	10	GCTGAGTGGTTTTTGTCTGA	PB.2068.1	8	ENSG00000159377.11
PB.2068.2	chr1	+	927	7	full-splice_match	PSMB4	ENST00000290541.7	918	7	-9	0	4	0	reference_match	FALSE	canonical	373	FALSE	C	non_coding	5	TTGCTGAGTGGTTTTTGTCT	PB.2068.2	373	ENSG00000159377.11
PB.2068.3	chr1	+	803	6	novel_in_catalog	PSMB4	novel	918	7			4	-4	combination_of_known_splicesites	FALSE	canonical	2	FALSE	C	non_coding	25	AAAATGCTTGCTGAGTGGTT	PB.2068.3	2	ENSG00000159377.11
PB.2068.4	chr1	+	718	6	novel_in_catalog	PSMB4	novel	918	7			5	0	combination_of_known_splicesites	FALSE	canonical	2	FALSE	C	non_coding	5	CTTGCTGAGTGGTTTTTGTC	PB.2068.4	2	ENSG00000159377.11
PB.207.1	chr1	-	2528	7	novel_not_in_catalog	DFFA	novel	6035	6			-15	-2	at_least_one_novel_splicesite	FALSE	canonical	17	FALSE	C	non_coding	25	AATTACCTGTTCAAGCTTTT	PB.207.1	17	ENSG00000160049.12
PB.207.13	chr1	-	1332	6	full-splice_match	DFFA	ENST00000377038.8	6035	6	-3	4706	-3	415	alternative_3end	FALSE	canonical	22	FALSE	C	non_coding	40	AAAAGTAATTGGCAGTGATT	PB.207.13	22	ENSG00000160049.12
PB.207.16	chr1	-	1442	5	full-splice_match	DFFA	ENST00000377036.2	1403	5	-38	-1	3	1	reference_match	FALSE	canonical	6	FALSE	C	non_coding	15	TTCCTGTTGGTGTTGTAAGA	PB.207.16	6	ENSG00000160049.12
PB.207.17	chr1	-	1093	5	full-splice_match	DFFA	ENST00000377036.2	1403	5	-66	376	-25	-376	alternative_3end5end	FALSE	canonical	21	FALSE	C	non_coding	35	AAACAGACTCTGGTCCAAGG	PB.207.17	21	ENSG00000160049.12
PB.2071.14	chr1	-	1568	7	full-splice_match	POGZ	ENST00000485040.5	2741	7	-346	1519	-31	-131	alternative_3end5end	FALSE	canonical	7	FALSE	C	non_coding	30	TAGTTTGTTCTTACAGAAAC	PB.2071.14	7	ENSG00000143442.22
PB.2071.3	chr1	-	4711	18	novel_in_catalog	POGZ	novel	4415	18			10	0	combination_of_known_junctions	FALSE	canonical	141	FALSE	C	non_coding	80	AAAATTAAGAAAAAGAAAAA	PB.2071.3	141	ENSG00000143442.22
PB.2071.4	chr1	-	4851	19	full-splice_match	POGZ	ENST00000271715.7	6655	19	29	1775	29	0	alternative_3end	FALSE	canonical	5	FALSE	C	non_coding	80	AAAATTAAGAAAAAGAAAAA	PB.2071.4	5	ENSG00000143442.22
PB.2071.8	chr1	-	1630	8	incomplete-splice_match	POGZ	ENST00000491586.5	4130	18	-260	19170	55	38	5prime_fragment	FALSE	canonical	8	FALSE	C	non_coding	65	AAAAGGCTAAAAAACAATAT	PB.2071.8	8	ENSG00000143442.22
PB.2071.9	chr1	-	1829	9	incomplete-splice_match	POGZ	ENST00000271715.7	6655	19	15	21248	15	38	5prime_fragment	FALSE	canonical	9	FALSE	C	non_coding	65	AAAAGGCTAAAAAACAATAT	PB.2071.9	9	ENSG00000143442.22
PB.2072.1	chr1	+	3032	12	full-splice_match	TUFT1	ENST00000368848.6	3033	12	0	1	0	-1	reference_match	FALSE	canonical	5	FALSE	A	non_coding	5	ACCTCCTGGTCTGGTTTCCT	PB.2072.1	5	ENSG00000143367.16
PB.2073.2	chr1	+	1799	12	full-splice_match	SNX27	ENST00000458013.7	6441	12	58	4584	44	6	alternative_3end5end	FALSE	canonical	37	FALSE	C	non_coding	80	AACAAAAAAGAAGAGAAAAA	PB.2073.2	37	ENSG00000143376.14
PB.2073.3	chr1	+	1417	11	novel_not_in_catalog	SNX27	novel	6441	12			-2	6	at_least_one_novel_splicesite	FALSE	canonical	4	FALSE	C	non_coding	80	AACAAAAAAGAAGAGAAAAA	PB.2073.3	4	ENSG00000143376.14
PB.2073.4	chr1	+	2495	12	full-splice_match	SNX27	ENST00000368843.8	7250	12	160	4595	0	6	alternative_3end5end	FALSE	canonical	42	FALSE	C	non_coding	80	AACAAAAAAGAAGAGAAAAA	PB.2073.4	42	ENSG00000143376.14
PB.2073.5	chr1	+	1351	11	novel_in_catalog	SNX27	novel	6441	12			4	6	combination_of_known_junctions	FALSE	canonical	2	FALSE	C	non_coding	80	AACAAAAAAGAAGAGAAAAA	PB.2073.5	2	ENSG00000143376.14
PB.2073.6	chr1	+	2128	11	full-splice_match	SNX27	ENST00000642376.1	1437	11	187	-878	4	6	alternative_3end5end	FALSE	canonical	2	FALSE	C	non_coding	80	AACAAAAAAGAAGAGAAAAA	PB.2073.6	2	ENSG00000143376.14
PB.2073.7	chr1	+	1212	8	incomplete-splice_match	SNX27	ENST00000643179.1	2777	10	-197	11077	8	-2096	5prime_fragment	FALSE	canonical	3	FALSE	C	non_coding	55	AGAAGCTATACGAACAAAGA	PB.2073.7	3	ENSG00000143376.14
PB.2073.8	chr1	+	1309	11	novel_in_catalog	SNX27	novel	6441	12			-28	6	combination_of_known_junctions	FALSE	canonical	3	FALSE	C	non_coding	80	AACAAAAAAGAAGAGAAAAA	PB.2073.8	3	ENSG00000143376.14
PB.2078.2	chr1	-	2199	11	novel_not_in_catalog	CELF3	novel	2335	12			-44	2	at_least_one_novel_splicesite	FALSE	canonical	2	TRUE	B	non_coding	40	AAATAAGAGTCTTGGAAGGT	PB.2078.2	2	ENSG00000159409.15
PB.2078.3	chr1	-	2297	13	novel_in_catalog	CELF3	novel	2444	14			-9	-14	combination_of_known_junctions	FALSE	canonical	4	FALSE	B	non_coding	70	AAATAAAGAAAAAAGTTTAA	PB.2078.3	4	ENSG00000159409.15
PB.2078.4	chr1	-	2251	12	novel_not_in_catalog	CELF3	novel	5582	13			27	-14	at_least_one_novel_splicesite	FALSE	canonical	4	TRUE	B	non_coding	70	AAATAAAGAAAAAAGTTTAA	PB.2078.4	4	ENSG00000159409.15
PB.2079.1	chr1	+	570	6	novel_not_in_catalog	RIIAD1	novel	669	5			0	0	at_least_one_novel_splicesite	FALSE	canonical	5	TRUE	C	non_coding	15	TCTCTGCTTTATTTCACTCA	PB.2079.1	5	ENSG00000178796.13
PB.2079.2	chr1	+	423	4	novel_in_catalog	RIIAD1	novel	669	5			0	0	combination_of_known_junctions	FALSE	canonical	4	FALSE	C	non_coding	15	TCTCTGCTTTATTTCACTCA	PB.2079.2	4	ENSG00000178796.13
PB.2079.3	chr1	+	469	5	full-splice_match	RIIAD1	ENST00000479191.2	669	5	1	199	1	0	alternative_3end	FALSE	canonical	16	FALSE	C	non_coding	15	TCTCTGCTTTATTTCACTCA	PB.2079.3	16	ENSG00000178796.13
PB.208.1	chr1	+	1840	8	novel_in_catalog	PEX14	novel	1922	9			-4	-1	combination_of_known_splicesites	FALSE	canonical	19	FALSE	C	non_coding	5	ATTTCTGCCTGTGGCTCCCT	PB.208.1	19	ENSG00000142655.13
PB.208.2	chr1	+	1791	8	novel_in_catalog	PEX14	novel	1922	9			0	-2	combination_of_known_splicesites	FALSE	canonical	9	FALSE	C	non_coding	10	AATTTCTGCCTGTGGCTCCC	PB.208.2	9	ENSG00000142655.13
PB.208.3	chr1	+	1915	9	full-splice_match	PEX14	ENST00000356607.9	1922	9	4	3	4	-3	reference_match	FALSE	canonical	130	FALSE	C	non_coding	10	TAATTTCTGCCTGTGGCTCC	PB.208.3	130	ENSG00000142655.13
PB.208.4	chr1	+	1935	9	novel_not_in_catalog	PEX14	novel	805	4			27	-6	at_least_one_novel_splicesite	FALSE	canonical	5	FALSE	C	non_coding	15	ATTTAATTTCTGCCTGTGGC	PB.208.4	5	ENSG00000142655.13
PB.208.5	chr1	+	1319	2	incomplete-splice_match	PEX14	ENST00000356607.9	1922	9	152320	3	91382	-3	3prime_fragment	FALSE	canonical	4	FALSE	C	non_coding	10	TAATTTCTGCCTGTGGCTCC	PB.208.5	4	ENSG00000142655.13
PB.2080.1	chr1	-	969	6	novel_in_catalog	MRPL9	novel	882	6			-2	2	combination_of_known_junctions	FALSE	canonical	2	FALSE	C	non_coding	15	AAGTGTTGCTTACTGGTCTT	PB.2080.1	2	ENSG00000143436.11
PB.2080.2	chr1	-	1124	6	full-splice_match	MRPL9	ENST00000368829.3	882	6	-12	-230	0	2	alternative_3end	FALSE	canonical	63	FALSE	C	non_coding	15	AAGTGTTGCTTACTGGTCTT	PB.2080.2	63	ENSG00000143436.11
PB.2080.3	chr1	-	1220	7	full-splice_match	MRPL9	ENST00000368830.8	1224	7	5	-1	-2	1	reference_match	FALSE	canonical	237	FALSE	C	non_coding	15	TAAGTGTTGCTTACTGGTCT	PB.2080.3	237	ENSG00000143436.11
PB.2080.4	chr1	-	1060	6	novel_in_catalog	MRPL9	novel	1224	7			-2	-2	combination_of_known_splicesites	FALSE	canonical	2	FALSE	C	non_coding	25	AAGTAAGTGTTGCTTACTGG	PB.2080.4	2	ENSG00000143436.11
PB.2080.5	chr1	-	1252	7	novel_in_catalog	MRPL9	novel	1264	7			-2	-2	combination_of_known_junctions	FALSE	canonical	5	FALSE	C	non_coding	25	AAGTAAGTGTTGCTTACTGG	PB.2080.5	5	ENSG00000143436.11
PB.2080.7	chr1	-	1204	7	novel_not_in_catalog	MRPL9	novel	1224	7			-2	-3	at_least_one_novel_splicesite	FALSE	canonical	2	TRUE	C	non_coding	25	TAAGTAAGTGTTGCTTACTG	PB.2080.7	2	ENSG00000143436.11
PB.2080.8	chr1	-	1071	7	novel_in_catalog	MRPL9	novel	1224	7			0	-3	combination_of_known_junctions	FALSE	canonical	5	FALSE	C	non_coding	25	TAAGTAAGTGTTGCTTACTG	PB.2080.8	5	ENSG00000143436.11
PB.2081.1	chr1	-	2053	14	full-splice_match	TDRKH	ENST00000368827.10	2318	14	31	234	-3	-215	alternative_3end	FALSE	canonical	2	FALSE	C	non_coding	30	AATATGCCTTTAAGTCTTAC	PB.2081.1	2	ENSG00000182134.16
PB.2081.2	chr1	-	2027	14	novel_in_catalog	TDRKH	novel	2318	14			-3	-216	intron_retention	FALSE	canonical	4	FALSE	C	non_coding	30	TAATATGCCTTTAAGTCTTA	PB.2081.2	4	ENSG00000182134.16
PB.2081.3	chr1	-	2616	14	novel_in_catalog	TDRKH	novel	3093	14			-6	4	intron_retention	FALSE	canonical	3	FALSE	C	non_coding	50	AAAACCAAATTCTGATTGAA	PB.2081.3	3	ENSG00000182134.16
PB.2081.4	chr1	-	2788	13	full-splice_match	TDRKH	ENST00000368824.8	2792	13	9	-5	-3	3	reference_match	FALSE	canonical	5	FALSE	C	non_coding	45	TAAAACCAAATTCTGATTGA	PB.2081.4	5	ENSG00000182134.16
PB.2081.5	chr1	-	2761	13	full-splice_match	TDRKH	ENST00000458431.6	2768	13	14	-7	-3	1	reference_match	FALSE	canonical	11	FALSE	C	non_coding	40	TCTAAAACCAAATTCTGATT	PB.2081.5	11	ENSG00000182134.16
PB.2081.6	chr1	-	2591	14	novel_in_catalog	TDRKH	novel	3093	14			-3	-3	intron_retention	FALSE	canonical	6	FALSE	C	non_coding	55	AAGAAAATTTTCTAAAACCA	PB.2081.6	6	ENSG00000182134.16
PB.2082.1	chr1	+	999	2	full-splice_match	TDRKH-AS1	ENST00000660232.1	999	2	0	0	0	0	reference_match	FALSE	canonical	11	FALSE	A	non_coding	5	ACTCTTTTGTGTCTGGCTTC	PB.2082.1	11	ENSG00000203288.4
PB.2083.1	chr1	-	2635	2	full-splice_match	LINGO4	ENST00000368820.3	3379	2	735	9	735	-9	alternative_5end	FALSE	canonical	2	FALSE	A	non_coding	40	AAAACTAAATGTCATCTCTG	PB.2083.1	2	ENSG00000213171.2
PB.2084.1	chr1	-	3006	11	full-splice_match	RORC	ENST00000318247.7	2996	11	-12	2	-12	-2	reference_match	FALSE	canonical	5	FALSE	A	non_coding	30	AAGAAGTGTGTGTGTCAGAG	PB.2084.1	5	ENSG00000143365.19
PB.2085.3	chr1	-	1786	7	full-splice_match	THEM4	ENST00000471464.5	1832	7	44	2	44	-2	reference_match	FALSE	canonical	21	FALSE	C	non_coding	20	AACCCAGGCTGTACTGTTGT	PB.2085.3	21	ENSG00000159445.13
PB.2085.4	chr1	-	1750	6	full-splice_match	THEM4	ENST00000368814.8	4798	6	-143	3191	-17	-2	alternative_3end5end	TRUE	canonical	9	FALSE	C	non_coding	20	AACCCAGGCTGTACTGTTGT	PB.2085.4	9	ENSG00000159445.13
PB.2085.5	chr1	-	1892	8	novel_not_in_catalog	THEM4	novel	1832	7			23	-3	at_least_one_novel_splicesite	FALSE	canonical	2	FALSE	C	non_coding	20	TAACCCAGGCTGTACTGTTG	PB.2085.5	2	ENSG00000159445.13
PB.2085.6	chr1	-	1628	7	full-splice_match	THEM4	ENST00000471464.5	1832	7	15	189	15	133	alternative_3end	FALSE	canonical	11	FALSE	C	non_coding	35	TGGGAAACACACAGGCATGT	PB.2085.6	11	ENSG00000159445.13
PB.2085.7	chr1	-	1586	6	full-splice_match	THEM4	ENST00000368814.8	4798	6	-218	3430	-92	81	alternative_3end5end	FALSE	canonical	14	FALSE	C	non_coding	40	TACTGCAAACTTGAAAATGC	PB.2085.7	14	ENSG00000159445.13
PB.2085.8	chr1	-	1658	7	full-splice_match	THEM4	ENST00000471464.5	1832	7	-164	338	-29	-16	alternative_3end5end	FALSE	canonical	11	FALSE	C	non_coding	80	AAACAAACAAACAAACAAAA	PB.2085.8	11	ENSG00000159445.13
PB.2086.1	chr1	-	736	3	full-splice_match	S100A10	ENST00000368811.8	671	3	-68	3	-68	0	alternative_5end	FALSE	canonical	2764	FALSE	C	non_coding	40	AAATTTGAGACAGAATGTTT	PB.2086.1
/65798386/ccs, m64179e_230303_051739/66389837/ccs, m64179e_230303_051739/70518828/ccs, m64179e_230303_051739/74123956/ccs, m64179e_230303_051739/74450255/ccs, m64179e_230303_051739/76219876/ccs, m64179e_230303_051739/79104788/ccs, m64179e_230303_051739/80087713/ccs, m64179e_230303_051739/92210919/ccs, m64179e_230303_051739/98372361/ccs, m64179e_230303_051739/104139170/ccs, m64179e_230303_051739/1…
ccs, m64179e_230303_051739/135529345/ccs, m64179e_230303_051739/170855162/ccs, m64179e_230303_051739/8587451/ccs, m64179e_230303_051739/16385238/ccs, m64179e_230303_051739/17039781/ccs, m64179e_230303_051739/20776547/ccs, m64179e_230303_051739/20973217/ccs, m64179e_230303_051739/29623748/ccs, m64179e_230303_051739/38995998/ccs, m64179e_230303_051739/42729740/ccs, m64179e_230303_051739/44435101/cc…
8606032/ccs, m64179e_230303_051739/90768139/ccs, m64179e_230303_051739/140641627/ccs, m64179e_230303_051739/150341726/ccs, m64179e_230303_051739/175769542/ccs, m64179e_230303_051739/111412766/ccs, m64179e_230303_051739/134547350/ccs, m64179e_230303_051739/151587125/ccs, m64179e_230303_051739/160433337/ccs, m64179e_230303_051739/52103239/ccs, m64179e_230303_051739/100140158/ccs, m64179e_230303_051…	2764	ENSG00000197747.9
PB.2087.1	chr1	-	572	3	full-splice_match	S100A11	ENST00000271638.3	563	3	-11	2	-11	-2	reference_match	FALSE	canonical	759	FALSE	A	non_coding	35	AACTAGAGAGTTGGTGAATT	PB.2087.1	759	ENSG00000163191.6
PB.2091.1	chr1	+	571	3	full-splice_match	S100A9	ENST00000368738.4	573	3	0	2	0	-2	reference_match	FALSE	canonical	92	FALSE	A	non_coding	15	AAGTCAGTGCTCTGTGTGCT	PB.2091.1	92	ENSG00000163220.11
PB.2092.1	chr1	-	466	3	full-splice_match	S100A12	ENST00000368737.5	485	3	22	-3	22	3	reference_match	FALSE	canonical	3	FALSE	A	non_coding	25	CTGAATAGTGTCTGTGAACT	PB.2092.1	3	ENSG00000163221.9
PB.2093.2	chr1	-	407	3	full-splice_match	S100A8	ENST00000368733.4	408	3	0	1	0	-1	reference_match	FALSE	canonical	66	FALSE	A	non_coding	10	ATGCCTCTCTCTTATGCTTT	PB.2093.2	66	ENSG00000143546.10
PB.2094.10	chr1	-	686	3	full-splice_match	S100A6	ENST00000496817.5	673	3	-20	7	9	-7	reference_match	FALSE	canonical	14	FALSE	C	non_coding	20	AAATTTACCCTTGCGTCCTG	PB.2094.10	14	ENSG00000197956.10
PB.2094.3	chr1	-	849	3	full-splice_match	S100A6	ENST00000368719.9	434	3	-416	1	-163	-1	alternative_5end	FALSE	canonical	5515	FALSE	C	non_coding	5	ACCCTTGCGTCCTGGCTTCC	PB.2094.3
18/ccs, m64179e_230303_051739/175245129/ccs, m64179e_230303_051739/100731606/ccs, m64179e_230303_051739/5112244/ccs, m64179e_230303_051739/6686860/ccs, m64179e_230303_051739/13043330/ccs, m64179e_230303_051739/13305812/ccs, m64179e_230303_051739/22219473/ccs, m64179e_230303_051739/23789678/ccs, m64179e_230303_051739/25627263/ccs, m64179e_230303_051739/26673952/ccs, m64179e_230303_051739/30409405/…
2034/ccs, m64179e_230303_051739/172493109/ccs, m64179e_230303_051739/175179892/ccs, m64179e_230303_051739/78382168/ccs, m64179e_230303_051739/7080262/ccs, m64179e_230303_051739/8782048/ccs, m64179e_230303_051739/11864064/ccs, m64179e_230303_051739/18481277/ccs, m64179e_230303_051739/19203019/ccs, m64179e_230303_051739/22415580/ccs, m64179e_230303_051739/30671278/ccs, m64179e_230303_051739/4764736…
179e_230303_051739/75761366/ccs, m64179e_230303_051739/99746721/ccs, m64179e_230303_051739/102042362/ccs, m64179e_230303_051739/115411335/ccs, m64179e_230303_051739/119734468/ccs, m64179e_230303_051739/121571676/ccs, m64179e_230303_051739/144312626/ccs, m64179e_230303_051739/144900852/ccs, m64179e_230303_051739/154732219/ccs, m64179e_230303_051739/155912522/ccs, m64179e_230303_051739/162793192/cc…
1739/101320671/ccs, m64179e_230303_051739/101779010/ccs, m64179e_230303_051739/102958640/ccs, m64179e_230303_051739/103088264/ccs, m64179e_230303_051739/103156469/ccs, m64179e_230303_051739/104401403/ccs, m64179e_230303_051739/105972956/ccs, m64179e_230303_051739/106955825/ccs, m64179e_230303_051739/107022047/ccs, m64179e_230303_051739/107283539/ccs, m64179e_230303_051739/107283737/ccs, m64179e_2…
3_051739/103483107/ccs, m64179e_230303_051739/105251313/ccs, m64179e_230303_051739/118426298/ccs, m64179e_230303_051739/139790991/ccs, m64179e_230303_051739/141625739/ccs, m64179e_230303_051739/145557927/ccs, m64179e_230303_051739/159320432/ccs, m64179e_230303_051739/162007900/ccs, m64179e_230303_051739/162531651/ccs, m64179e_230303_051739/166330486/ccs, m64179e_230303_051739/166593909/ccs, m6417…
_230303_051739/162922892/ccs, m64179e_230303_051739/163711527/ccs, m64179e_230303_051739/164561553/ccs, m64179e_230303_051739/164692510/ccs, m64179e_230303_051739/166659502/ccs, m64179e_230303_051739/168100069/ccs, m64179e_230303_051739/169805965/ccs, m64179e_230303_051739/170002670/ccs, m64179e_230303_051739/170459740/ccs, m64179e_230303_051739/171117209/ccs, m64179e_230303_051739/171376996/ccs,…	5515	ENSG00000197956.10
PB.2094.4	chr1	-	715	3	novel_not_in_catalog	S100A6	novel	673	3			-182	-1	at_least_one_novel_splicesite	FALSE	canonical	4	TRUE	C	non_coding	5	ACCCTTGCGTCCTGGCTTCC	PB.2094.4	4	ENSG00000197956.10
PB.2094.5	chr1	-	691	4	novel_not_in_catalog	S100A6	novel	673	4			-28	-1	at_least_one_novel_splicesite	FALSE	canonical	3	TRUE	C	non_coding	5	ACCCTTGCGTCCTGGCTTCC	PB.2094.5	3	ENSG00000197956.10
PB.2094.7	chr1	-	803	2	full-splice_match	S100A6	ENST00000462951.2	311	2	0	-492	0	-2	alternative_3end	FALSE	canonical	6	FALSE	C	non_coding	5	TACCCTTGCGTCCTGGCTTC	PB.2094.7	6	ENSG00000197956.10
PB.2094.8	chr1	-	522	3	novel_not_in_catalog	S100A6	novel	479	3			-5	-2	at_least_one_novel_splicesite	FALSE	canonical	188	TRUE	C	non_coding	5	TACCCTTGCGTCCTGGCTTC	PB.2094.8	188	ENSG00000197956.10
PB.2094.9	chr1	-	518	3	novel_not_in_catalog	S100A6	novel	479	3			-14	-2	at_least_one_novel_splicesite	FALSE	canonical	14	TRUE	C	non_coding	5	TACCCTTGCGTCCTGGCTTC	PB.2094.9	14	ENSG00000197956.10
PB.2095.1	chr1	-	683	4	fusion	S100A4_S100A3	novel	566	4			-181	-3	multi-exon	FALSE	canonical	5	TRUE	B	non_coding	20	TGATGGTTTGAGAGACTCTG	PB.2095.1	5	ENSG00000196154.12_ENSG00000188015.10
PB.2095.10	chr1	-	823	3	full-splice_match	S100A3	ENST00000368712.1	579	3	-60	-184	-60	0	alternative_3end5end	FALSE	canonical	14	FALSE	C	non_coding	0	TTGGTTTTGTTTGGTTCTTC	PB.2095.10	14	ENSG00000188015.10
PB.2095.11	chr1	-	831	3	full-splice_match	S100A3	ENST00000368713.8	742	3	-90	1	-90	-1	alternative_5end	FALSE	canonical	88	FALSE	C	non_coding	0	CTTGGTTTTGTTTGGTTCTT	PB.2095.11	88	ENSG00000188015.10
PB.2095.12	chr1	-	719	3	novel_not_in_catalog	S100A3	novel	742	3			-166	-3	at_least_one_novel_splicesite	FALSE	canonical	10	TRUE	C	non_coding	5	AGCTTGGTTTTGTTTGGTTC	PB.2095.12	10	ENSG00000188015.10
PB.2095.3	chr1	-	770	2	incomplete-splice_match	S100A4	ENST00000468373.1	537	3	702	8	-7	0	3prime_fragment	FALSE	canonical	2	FALSE	C	non_coding	25	GAGGCTGATGGTTTGAGAGA	PB.2095.3	2	ENSG00000196154.12
PB.2095.4	chr1	-	902	4	fusion	S100A4_S100A3	novel	513	3			-219	0	multi-exon	FALSE	canonical	25	FALSE	B	non_coding	25	GAGGCTGATGGTTTGAGAGA	PB.2095.4	25	ENSG00000196154.12_ENSG00000188015.10
PB.2095.5	chr1	-	587	3	full-splice_match	S100A4	ENST00000368715.5	573	3	-22	8	12	0	reference_match	FALSE	canonical	20	FALSE	C	non_coding	25	GAGGCTGATGGTTTGAGAGA	PB.2095.5	20	ENSG00000196154.12
PB.2095.6	chr1	-	513	3	full-splice_match	S100A4	ENST00000368716.9	513	3	0	0	0	0	reference_match	FALSE	canonical	161	FALSE	C	non_coding	25	GAGGCTGATGGTTTGAGAGA	PB.2095.6	161	ENSG00000196154.12
PB.2095.7	chr1	-	562	4	full-splice_match	S100A4	ENST00000354332.8	566	4	-4	8	0	0	reference_match	FALSE	canonical	2	FALSE	C	non_coding	25	GAGGCTGATGGTTTGAGAGA	PB.2095.7	2	ENSG00000196154.12
PB.2095.9	chr1	-	568	3	novel_not_in_catalog	S100A4	novel	573	3			-324	-1	at_least_one_novel_splicesite	FALSE	canonical	2	FALSE	C	non_coding	20	TGAGGCTGATGGTTTGAGAG	PB.2095.9	2	ENSG00000196154.12
PB.2096.1	chr1	-	666	3	full-splice_match	S100A2	ENST00000368708.9	977	3	299	12	-3	-12	alternative_5end	FALSE	canonical	3	FALSE	C	non_coding	55	AAAAAAGGCAAATACCATCC	PB.2096.1	3	ENSG00000196754.12
PB.2096.2	chr1	-	398	3	novel_in_catalog	S100A2	novel	697	3			28	0	combination_of_known_splicesites	FALSE	canonical	2	FALSE	C	non_coding	20	TTTTAATTGCTCAGTGATGT	PB.2096.2	2	ENSG00000196754.12
PB.2096.3	chr1	-	719	3	full-splice_match	S100A2	ENST00000368708.9	977	3	22	236	8	-1	alternative_3end	FALSE	canonical	4	FALSE	C	non_coding	30	AATATTTTAATTGCTCAGTG	PB.2096.3	4	ENSG00000196754.12
PB.2096.4	chr1	-	517	3	full-splice_match	S100A2	ENST00000368709.6	457	3	-62	2	-62	-2	alternative_5end	FALSE	canonical	41	FALSE	C	non_coding	30	TAATATTTTAATTGCTCAGT	PB.2096.4	41	ENSG00000196754.12
PB.2099.1	chr1	-	1097	4	fusion	S100A16_BX470102.2	novel	3176	2			30	-2402	multi-exon	FALSE	canonical	2	TRUE	B	non_coding	15	ATCCCATCAGTCTTGTCTTT	PB.2099.1	2	ENSG00000188643.11_ENSG00000285867.1
PB.2099.10	chr1	-	1535	3	full-splice_match	S100A16	ENST00000368703.6	946	3	-503	-86	-503	-3	alternative_3end5end	FALSE	canonical	2	FALSE	C	non_coding	20	AAACGTTTTATGCTTTGGTG	PB.2099.10	2	ENSG00000188643.11
PB.2099.11	chr1	-	1189	3	full-splice_match	S100A16	ENST00000368706.9	1172	3	-21	4	-13	-4	reference_match	FALSE	canonical	1010	FALSE	C	non_coding	20	GAAACGTTTTATGCTTTGGT	PB.2099.11
60752291/ccs, m64179e_230303_051739/103745312/ccs, m64179e_230303_051739/110034992/ccs, m64179e_230303_051739/112984635/ccs, m64179e_230303_051739/120783031/ccs, m64179e_230303_051739/131139164/ccs, m64179e_230303_051739/138413120/ccs, m64179e_230303_051739/159319121/ccs, m64179e_230303_051739/174457795/ccs, m64179e_230303_051739/22218853/ccs, m64179e_230303_051739/64096771/ccs, m64179e_230303_05…	1010	ENSG00000188643.11
PB.2099.12	chr1	-	1084	3	full-splice_match	S100A16	ENST00000368705.2	956	3	344	-472	337	-4	alternative_3end5end	FALSE	canonical	76	FALSE	C	non_coding	20	GAAACGTTTTATGCTTTGGT	PB.2099.12	76	ENSG00000188643.11
PB.2099.14	chr1	-	1117	3	novel_not_in_catalog	S100A16	novel	1146	3			985	-5	at_least_one_novel_splicesite	FALSE	canonical	2	FALSE	C	non_coding	20	GGAAACGTTTTATGCTTTGG	PB.2099.14	2	ENSG00000188643.11
PB.2099.2	chr1	-	1010	4	fusion	S100A16_BX470102.2	novel	3176	2			142	-2402	multi-exon	FALSE	canonical	5	TRUE	B	non_coding	15	ATCCCATCAGTCTTGTCTTT	PB.2099.2	5	ENSG00000188643.11_ENSG00000285867.1
PB.2099.3	chr1	-	963	3	fusion	S100A16_BX470102.2	novel	3176	2			64	-2402	multi-exon	FALSE	canonical	21	FALSE	B	non_coding	15	ATCCCATCAGTCTTGTCTTT	PB.2099.3	21	ENSG00000188643.11_ENSG00000285867.1
PB.2099.8	chr1	-	1130	3	novel_not_in_catalog	S100A16	novel	1172	3			171	-3	at_least_one_novel_splicesite	FALSE	canonical	88	FALSE	C	non_coding	20	AAACGTTTTATGCTTTGGTG	PB.2099.8	88	ENSG00000188643.11
PB.2099.9	chr1	-	1102	3	novel_not_in_catalog	S100A16	novel	1146	3			872	-3	at_least_one_novel_splicesite	FALSE	canonical	2	FALSE	C	non_coding	20	AAACGTTTTATGCTTTGGTG	PB.2099.9	2	ENSG00000188643.11
PB.21.1	chr1	+	1172	1	full-splice_match	B3GALT6	ENST00000379198.5	2805	1	319	1314	319	-1314	mono-exon	FALSE		13		C	non_coding	20	AAGTTGGCAGTGCGCACGTC	PB.21.1	13	ENSG00000176022.7
PB.21.2	chr1	+	2480	1	full-splice_match	B3GALT6	ENST00000379198.5	2805	1	319	6	319	-6	mono-exon	FALSE		29		C	non_coding	30	AACAAAGCCTGCCCCAGGCT	PB.21.2	29	ENSG00000176022.7
PB.21.3	chr1	+	581	1	full-splice_match	B3GALT6	ENST00000379198.5	2805	1	1365	859	1365	-859	mono-exon	FALSE		4		C	non_coding	10	TCCCTGGAGTCCGACGCGGG	PB.21.3	4	ENSG00000176022.7
PB.210.1	chr1	+	2887	7	full-splice_match	TARDBP	ENST00000472476.5	1001	7	-25	-1861	7	-6	alternative_3end	TRUE	canonical	130	FALSE	C	non_coding	30	AAATAATATGTGTCTTTGTT	PB.210.1	130	ENSG00000120948.17
PB.210.10	chr1	+	330	2	incomplete-splice_match	TARDBP	ENST00000613864.4	584	4	5	4493	5	-4493	5prime_fragment	FALSE	canonical	19	FALSE	C	non_coding	30	AAAAGGTTTGTTACCATTTG	PB.210.10	19	ENSG00000120948.17
PB.210.11	chr1	+	1747	7	novel_in_catalog	TARDBP	novel	1031	7			5	-6	intron_retention	FALSE	canonical	3	FALSE	C	non_coding	30	AAATAATATGTGTCTTTGTT	PB.210.11	3	ENSG00000120948.17
PB.210.12	chr1	+	3405	7	novel_in_catalog	TARDBP	novel	1031	7			5	-1	intron_retention	FALSE	canonical	6	FALSE	C	non_coding	15	AGTTTAGTGTCTGGAGTCTT	PB.210.12	6	ENSG00000120948.17
PB.210.13	chr1	+	4179	6	full-splice_match	TARDBP	ENST00000240185.7	5367	6	261	927	7	1	alternative_3end5end	FALSE	canonical	67	FALSE	C	non_coding	15	TTTAGTGTCTGGAGTCTTAC	PB.210.13	67	ENSG00000120948.17
PB.210.2	chr1	+	913	6	full-splice_match	TARDBP	ENST00000240185.7	5367	6	254	4200	0	44	alternative_3end5end	FALSE	canonical	2	FALSE	C	non_coding	40	AAAGAAGTGGAAGATTTGGT	PB.210.2	2	ENSG00000120948.17
PB.210.3	chr1	+	1505	6	full-splice_match	TARDBP	ENST00000240185.7	5367	6	254	3608	0	-46	alternative_3end5end	FALSE	canonical	10	FALSE	C	non_coding	60	AAAAAGGAAGAGCTAAAGGA	PB.210.3	10	ENSG00000120948.17
PB.210.4	chr1	+	2885	6	full-splice_match	TARDBP	ENST00000240185.7	5367	6	255	2227	1	0	alternative_3end5end	FALSE	canonical	12	FALSE	C	non_coding	30	AAATGGATTCATCACCTGTC	PB.210.4	12	ENSG00000120948.17
PB.210.6	chr1	+	3674	6	full-splice_match	TARDBP	ENST00000240185.7	5367	6	255	1438	1	-37	alternative_3end5end	FALSE	canonical	2	FALSE	C	non_coding	25	TAATCGCCACATTGTTTCAT	PB.210.6	2	ENSG00000120948.17
PB.210.7	chr1	+	3437	6	full-splice_match	TARDBP	ENST00000240185.7	5367	6	255	1675	1	-274	alternative_3end5end	FALSE	canonical	2	FALSE	C	non_coding	45	AAAACTCACACTCTCACAAT	PB.210.7	2	ENSG00000120948.17
PB.210.9	chr1	+	2725	6	full-splice_match	TARDBP	ENST00000240185.7	5367	6	259	2383	5	-6	alternative_3end5end	FALSE	canonical	296	FALSE	C	non_coding	30	AAATAATATGTGTCTTTGTT	PB.210.9	296	ENSG00000120948.17
PB.2100.1	chr1	-	1147	5	full-splice_match	S100A14	ENST00000368702.5	1218	5	45	26	-14	-26	reference_match	FALSE	canonical	2	FALSE	A	non_coding	85	AATAAAAAAAAATGAAAAAA	PB.2100.1	2	ENSG00000189334.9
PB.2101.1	chr1	+	821	4	full-splice_match	S100A1	ENST00000368698.3	784	4	-33	-4	-33	1	reference_match	FALSE	canonical	11	FALSE	C	non_coding	10	ATCCGATGTCTGTCTCCTCT	PB.2101.1	11	ENSG00000160678.11
PB.2101.2	chr1	+	576	3	full-splice_match	S100A1	ENST00000292169.5	594	3	18	0	-7	0	reference_match	FALSE	canonical	620	FALSE	C	non_coding	10	CATCCGATGTCTGTCTCCTC	PB.2101.2	620	ENSG00000160678.11
PB.2101.3	chr1	+	603	2	novel_in_catalog	S100A1	novel	522	3			-3	-1	intron_retention	FALSE	canonical	4	FALSE	C	non_coding	10	CCATCCGATGTCTGTCTCCT	PB.2101.3	4	ENSG00000160678.11
PB.2101.4	chr1	+	742	3	full-splice_match	S100A1	ENST00000368696.3	522	3	12	-232	12	-1	alternative_3end	FALSE	canonical	157	FALSE	C	non_coding	10	CCATCCGATGTCTGTCTCCT	PB.2101.4	157	ENSG00000160678.11
PB.2101.5	chr1	+	637	4	novel_not_in_catalog	S100A1	novel	594	3			16	0	intron_retention	FALSE	canonical	4	TRUE	C	non_coding	10	CATCCGATGTCTGTCTCCTC	PB.2101.5	4	ENSG00000160678.11
PB.2101.6	chr1	+	785	2	full-splice_match	S100A1	ENST00000469893.2	2621	2	1838	-2	1758	2	alternative_5end	FALSE	canonical	2	FALSE	C	non_coding	5	CGATGTCTGTCTCCTCTGGG	PB.2101.6	2	ENSG00000160678.11
PB.2102.1	chr1	+	1936	6	full-splice_match	CHTOP	ENST00000368694.8	2079	6	0	143	0	-139	alternative_3end	FALSE	canonical	5	FALSE	C	non_coding	20	AATCTTGGACTTTTCCACTC	PB.2102.1	5	ENSG00000160679.13
PB.2102.11	chr1	+	2872	5	novel_in_catalog	CHTOP	novel	2165	6			0	-1	intron_retention	FALSE	canonical	20	FALSE	C	non_coding	5	GATTTGGTTTTTTGTTTTTG	PB.2102.11	20	ENSG00000160679.13
PB.2102.12	chr1	+	3705	5	novel_in_catalog	CHTOP	novel	2165	6			0	0	intron_retention	FALSE	canonical	13	FALSE	C	non_coding	20	ACCCAGGACTCTCTTTATTT	PB.2102.12	13	ENSG00000160679.13
PB.2102.13	chr1	+	1968	2	incomplete-splice_match	CHTOP	ENST00000495554.1	2553	3	5	7195	0	-6110	5prime_fragment	FALSE	canonical	2	FALSE	C	non_coding	20	ATTTTGTTCGACCTTGAAGC	PB.2102.13	2	ENSG00000160679.13
PB.2102.14	chr1	+	3219	5	novel_in_catalog	CHTOP	novel	2079	6			9	358	intron_retention	FALSE	canonical	4	FALSE	C	non_coding	40	ACTACAGGGCAGCATAAGAG	PB.2102.14	4	ENSG00000160679.13
PB.2102.16	chr1	+	735	3	incomplete-splice_match	CHTOP	ENST00000368687.1	1094	4	4156	0	3898	0	3prime_fragment	FALSE	canonical	3	FALSE	C	non_coding	5	ATTTGGTTTTTTGTTTTTGT	PB.2102.16	3	ENSG00000160679.13
PB.2102.2	chr1	+	1607	6	full-splice_match	CHTOP	ENST00000368690.7	2165	6	84	474	0	361	alternative_3end5end	FALSE	canonical	42	FALSE	C	non_coding	35	ACAGGGCAGCATAAGAGGTT	PB.2102.2	42	ENSG00000160679.13
PB.2102.3	chr1	+	1106	5	novel_in_catalog	CHTOP	novel	2165	6			2	0	intron_retention	FALSE	canonical	4	FALSE	C	non_coding	5	ATTTGGTTTTTTGTTTTTGT	PB.2102.3	4	ENSG00000160679.13
[truncated: 56,494 more rows]
