# Supplementary material for: Full-length isoform concatenation sequencing to resolve cancer transcriptome complexity
Source: BMC Genomics. 2024 Jan 29;25:122. doi: 10.1186/s12864-024-10021-x (PMC10823626; doi:10.1186/s12864-024-10021-x)
Supplement: Supplementary file 8 — Additional file 8. Adjacent non-malignant tissue SQANTI3 output for isoform characterization. [file 12864_2024_10021_MOESM8_ESM.xlsx]

## Sheet: A01_sqanti3_canonical_results
Additional file 8. Adjacent non-malignant tissue SQANTI3 output for isoform characterization
isoform	chrom	strand	length	exons	structural_category	associated_gene	associated_transcript	ref_length	ref_exons	diff_to_TSS	diff_to_TTS	diff_to_gene_TSS	diff_to_gene_TTS	subcategory	RTS_stage	all_canonical	FL	bite	FSM_class	coding	perc_A_downstream_TTS	seq_A_downstream_TTS	pbid	CCS_Counts	associated_gene_id
PB.1.1	chr1	-	1500	9	novel_not_in_catalog	WASH7P	novel	1351	11			223	45	at_least_one_novel_splicesite	FALSE	canonical	7	FALSE	B	non_coding	25	AAACGTCTCGGGGTCAGTGA	PB.1.1	7	ENSG00000227232.5
PB.1.10	chr1	-	1226	8	novel_not_in_catalog	WASH7P	novel	1351	11			217	-2040	at_least_one_novel_splicesite	FALSE	canonical	7	FALSE	B	non_coding	20	TAGAGCTCTGGACTTCTCAC	PB.1.10	7	ENSG00000227232.5
PB.1.11	chr1	-	1078	7	novel_not_in_catalog	WASH7P	novel	1351	11			211	-2040	at_least_one_novel_splicesite	FALSE	canonical	2	FALSE	B	non_coding	20	TAGAGCTCTGGACTTCTCAC	PB.1.11	2	ENSG00000227232.5
PB.1.2	chr1	-	1894	12	novel_not_in_catalog	WASH7P	novel	1351	11			211	2	at_least_one_novel_splicesite	FALSE	canonical	32	FALSE	B	non_coding	40	AACAGTGTGCTTTTAATAAA	PB.1.2	32	ENSG00000227232.5
PB.1.3	chr1	-	1726	10	novel_not_in_catalog	WASH7P	novel	1351	11			10457	2	at_least_one_novel_splicesite	FALSE	canonical	4	TRUE	B	non_coding	40	AACAGTGTGCTTTTAATAAA	PB.1.3	4	ENSG00000227232.5
PB.1.6	chr1	-	1953	10	novel_not_in_catalog	WASH7P	novel	1351	11			225	-3	intron_retention	FALSE	canonical	19	FALSE	B	non_coding	35	AAACCAACAGTGTGCTTTTA	PB.1.6	19	ENSG00000227232.5
PB.1.9	chr1	-	1776	2	novel_in_catalog	WASH7P	novel	1351	11			4676	-2039	intron_retention	FALSE	canonical	2	FALSE	B	non_coding	20	AGAGCTCTGGACTTCTCACT	PB.1.9	2	ENSG00000227232.5
PB.1002.3	chr1	+	2496	22	novel_not_in_catalog	HOOK1	novel	5761	22			12	-8	at_least_one_novel_splicesite	FALSE	canonical	5	FALSE	C	non_coding	85	AAAAAAAACAAAACAAAACA	PB.1002.3	5	ENSG00000134709.11
PB.1002.4	chr1	+	2341	22	full-splice_match	HOOK1	ENST00000371208.4	5761	22	20	3400	20	-8	alternative_3end	FALSE	canonical	25	FALSE	C	non_coding	85	AAAAAAAACAAAACAAAACA	PB.1002.4	25	ENSG00000134709.11
PB.1002.8	chr1	+	674	8	incomplete-splice_match	HOOK1	ENST00000371208.4	5761	22	43479	8050	-6211	-4658	internal_fragment	FALSE	canonical	2	FALSE	C	non_coding	55	AGAGAAAGAGAGAAGAATTG	PB.1002.8	2	ENSG00000134709.11
PB.1007.1	chr1	-	1892	9	novel_in_catalog	CYP2J2	novel	2019	10			2	-1	combination_of_known_junctions	FALSE	canonical	17	FALSE	C	non_coding	5	AGTGTGCCTCCTTCCTGCTT	PB.1007.1	17	ENSG00000134716.11
PB.1007.2	chr1	-	2007	11	novel_not_in_catalog	CYP2J2	novel	2006	10			87	-1	at_least_one_novel_splicesite	FALSE	canonical	2	TRUE	C	non_coding	5	AGTGTGCCTCCTTCCTGCTT	PB.1007.2	2	ENSG00000134716.11
PB.1007.3	chr1	-	1704	8	novel_in_catalog	CYP2J2	novel	2019	10			2	-1	combination_of_known_junctions	FALSE	canonical	2	FALSE	C	non_coding	5	AGTGTGCCTCCTTCCTGCTT	PB.1007.3	2	ENSG00000134716.11
PB.1007.4	chr1	-	1687	8	full-splice_match	CYP2J2	ENST00000466095.5	1667	8	-10	-10	2	-2	reference_match	FALSE	canonical	6	FALSE	C	non_coding	5	TAGTGTGCCTCCTTCCTGCT	PB.1007.4	6	ENSG00000134716.11
PB.1007.5	chr1	-	1869	9	full-splice_match	CYP2J2	ENST00000371204.4	1879	9	2	8	2	0	reference_match	FALSE	canonical	101	FALSE	C	non_coding	15	TATCTATAGTGTGCCTCCTT	PB.1007.5	101	ENSG00000134716.11
PB.1008.1	chr1	+	1038	2	intergenic	novelGene_0_594	novel							multi-exon	FALSE	canonical	2	FALSE	A	non_coding	25	AGCATTTTTTTGAGAGCTCA	PB.1008.1	2	novelGene_0_594
PB.101.1	chr1	+	2842	7	full-splice_match	DFFB	ENST00000378209.7	3028	7	177	9	-2	0	alternative_5end	FALSE	canonical	7	FALSE	A	non_coding	60	AAAAATAGACATGTCAAGAA	PB.101.1	7	ENSG00000169598.15
PB.1013.1	chr1	-	1012	3	full-splice_match	NFIA-AS2	ENST00000421455.2	2947	3	-116	2051	-33	-2051	alternative_3end5end	FALSE	canonical	8	FALSE	C	non_coding	15	ATCACCTTGTCATTTTCTTT	PB.1013.1	8	ENSG00000237928.6
PB.1013.2	chr1	-	1078	4	incomplete-splice_match	NFIA-AS2	ENST00000665665.1	4256	6	5	41064	5	-2051	5prime_fragment	FALSE	canonical	3	FALSE	C	non_coding	15	ATCACCTTGTCATTTTCTTT	PB.1013.2	3	ENSG00000237928.6
PB.1013.3	chr1	-	1179	4	incomplete-splice_match	NFIA-AS2	ENST00000438559.5	1275	7	38	13501	7	-2052	5prime_fragment	FALSE	canonical	5	FALSE	C	non_coding	15	CATCACCTTGTCATTTTCTT	PB.1013.3	5	ENSG00000237928.6
PB.1014.10	chr1	+	2860	10	full-splice_match	NFIA	ENST00000371187.7	2683	10	-198	21	0	-21	alternative_5end	FALSE	canonical	36	FALSE	C	non_coding	90	TAAAAAAAAAAAACAAAAAA	PB.1014.10	36	ENSG00000162599.17
PB.1014.11	chr1	+	2426	11	full-splice_match	NFIA	ENST00000403491.8	9229	11	-138	6941	0	-27	alternative_3end5end	FALSE	canonical	2	FALSE	C	non_coding	60	AAAAAGAAAATGCAGTTATA	PB.1014.11	2	ENSG00000162599.17
PB.1014.14	chr1	+	2902	11	novel_not_in_catalog	NFIA	novel	9229	11			36	-20	at_least_one_novel_splicesite	FALSE	canonical	2	TRUE	C	non_coding	95	AAAAAAAAAAAACAAAAAAA	PB.1014.14	2	ENSG00000162599.17
PB.1014.16	chr1	+	2810	12	full-splice_match	NFIA	ENST00000664149.1	3401	12	223	368	0	-20	alternative_3end5end	FALSE	canonical	2	FALSE	C	non_coding	95	AAAAAAAAAAAACAAAAAAA	PB.1014.16	2	ENSG00000162599.17
PB.1014.17	chr1	+	2692	12	novel_in_catalog	NFIA	novel	4676	14			-10	-20	combination_of_known_junctions	FALSE	canonical	5	FALSE	C	non_coding	95	AAAAAAAAAAAACAAAAAAA	PB.1014.17	5	ENSG00000162599.17
PB.1014.18	chr1	+	2939	10	incomplete-splice_match	NFIA	ENST00000371189.8	1989	12	5905	-812	-382	-20	3prime_fragment	FALSE	canonical	3	FALSE	C	non_coding	95	AAAAAAAAAAAACAAAAAAA	PB.1014.18	3	ENSG00000162599.17
PB.1014.19	chr1	+	2810	11	novel_not_in_catalog	NFIA	novel	3886	10			-381	-20	at_least_one_novel_splicesite	FALSE	canonical	2	TRUE	C	non_coding	95	AAAAAAAAAAAACAAAAAAA	PB.1014.19	2	ENSG00000162599.17
PB.1014.2	chr1	+	2895	10	novel_in_catalog	NFIA	novel	2123	11			-75	-20	combination_of_known_junctions	FALSE	canonical	86	FALSE	C	non_coding	95	AAAAAAAAAAAACAAAAAAA	PB.1014.2	86	ENSG00000162599.17
PB.1014.20	chr1	+	2206	10	novel_not_in_catalog	NFIA	novel	3886	10			296	-21	at_least_one_novel_splicesite	FALSE	canonical	2	FALSE	C	non_coding	90	TAAAAAAAAAAAACAAAAAA	PB.1014.20	2	ENSG00000162599.17
PB.1014.3	chr1	+	2960	11	full-splice_match	NFIA	ENST00000407417.7	2123	11	-48	-789	-48	-20	alternative_3end	FALSE	canonical	67	FALSE	C	non_coding	95	AAAAAAAAAAAACAAAAAAA	PB.1014.3	67	ENSG00000162599.17
PB.1014.4	chr1	+	520	2	incomplete-splice_match	NFIA	ENST00000407417.7	2123	11	-46	367318	-46	-44761	5prime_fragment	FALSE	canonical	12	FALSE	C	non_coding	55	AAAAGAAGAAGAGAGAGCCG	PB.1014.4	12	ENSG00000162599.17
PB.1014.45	chr1	+	2376	11	full-splice_match	NFIA	ENST00000657234.1	3861	11	-17	1502	-17	-20	alternative_3end	FALSE	canonical	3	FALSE	C	non_coding	95	AAAAAAAAAAAACAAAAAAA	PB.1014.45	3	ENSG00000162599.17
PB.1014.46	chr1	+	2179	10	novel_in_catalog	NFIA	novel	3861	11			36	-21	combination_of_known_splicesites	FALSE	canonical	6	FALSE	C	non_coding	90	TAAAAAAAAAAAACAAAAAA	PB.1014.46	6	ENSG00000162599.17
PB.1014.47	chr1	+	2184	9	incomplete-splice_match	NFIA	ENST00000657234.1	3861	11	2219	1502	55	-20	3prime_fragment	FALSE	canonical	2	FALSE	C	non_coding	95	AAAAAAAAAAAACAAAAAAA	PB.1014.47	2	ENSG00000162599.17
PB.1014.5	chr1	+	2724	12	full-splice_match	NFIA	ENST00000371189.8	1989	12	76	-811	76	-21	alternative_3end5end	FALSE	canonical	9	FALSE	C	non_coding	90	TAAAAAAAAAAAACAAAAAA	PB.1014.5	9	ENSG00000162599.17
PB.1014.53	chr1	+	1643	5	incomplete-splice_match	NFIA	ENST00000657234.1	3861	11	108090	1502	-20844	-20	3prime_fragment	FALSE	canonical	2	FALSE	C	non_coding	95	AAAAAAAAAAAACAAAAAAA	PB.1014.53	2	ENSG00000162599.17
PB.1014.8	chr1	+	2952	11	full-splice_match	NFIA	ENST00000403491.8	9229	11	-138	6415	0	-21	alternative_3end5end	FALSE	canonical	120	FALSE	C	non_coding	90	TAAAAAAAAAAAACAAAAAA	PB.1014.8	120	ENSG00000162599.17
PB.102.1	chr1	-	1627	4	full-splice_match	C1orf174	ENST00000361605.4	1645	4	12	6	12	-6	reference_match	FALSE	canonical	55	FALSE	C	non_coding	45	AAAATATTTTGAAAGCAGTC	PB.102.1	55	ENSG00000198912.11
PB.1024.10	chr1	-	949	6	novel_in_catalog	TM2D1	novel	1250	7			0	0	combination_of_known_splicesites	FALSE	canonical	15	FALSE	B	non_coding	15	ATTTTTAGTGCTTTGTTATT	PB.1024.10	15	ENSG00000162604.12
PB.1024.12	chr1	-	934	6	novel_in_catalog	TM2D1	novel	1250	7			0	0	combination_of_known_splicesites	FALSE	canonical	7	FALSE	B	non_coding	15	ATTTTTAGTGCTTTGTTATT	PB.1024.12	7	ENSG00000162604.12
PB.1024.13	chr1	-	861	5	novel_in_catalog	TM2D1	novel	1250	7			6	0	combination_of_known_splicesites	FALSE	canonical	2	FALSE	B	non_coding	15	ATTTTTAGTGCTTTGTTATT	PB.1024.13	2	ENSG00000162604.12
PB.1024.17	chr1	-	1132	8	novel_in_catalog	TM2D1	novel	921	8			-2	0	combination_of_known_junctions	FALSE	canonical	3	FALSE	B	non_coding	15	CATTTTTAGTGCTTTGTTAT	PB.1024.17	3	ENSG00000162604.12
PB.1024.18	chr1	-	3014	5	novel_in_catalog	TM2D1	novel	969	7			0	0	intron_retention	FALSE	canonical	2	FALSE	B	non_coding	15	CATTTTTAGTGCTTTGTTAT	PB.1024.18	2	ENSG00000162604.12
PB.1024.5	chr1	-	1071	7	novel_in_catalog	TM2D1	novel	1250	7			0	0	combination_of_known_splicesites	FALSE	canonical	6	FALSE	B	non_coding	15	ATTTTTAGTGCTTTGTTATT	PB.1024.5	6	ENSG00000162604.12
PB.1024.6	chr1	-	1009	7	novel_in_catalog	TM2D1	novel	921	8			0	0	combination_of_known_junctions	FALSE	canonical	11	FALSE	B	non_coding	15	ATTTTTAGTGCTTTGTTATT	PB.1024.6	11	ENSG00000162604.12
PB.1024.9	chr1	-	991	7	novel_in_catalog	TM2D1	novel	1250	7			0	0	combination_of_known_junctions	FALSE	canonical	4	FALSE	B	non_coding	15	ATTTTTAGTGCTTTGTTATT	PB.1024.9	4	ENSG00000162604.12
PB.1025.1	chr1	+	3855	27	incomplete-splice_match	PATJ	ENST00000635214.1	4863	36	-71	186421	0	9753	5prime_fragment	FALSE	canonical	4	FALSE	B	non_coding	15	GTGAGTGCCTTTTCACTATT	PB.1025.1	4	ENSG00000132849.20
PB.1025.3	chr1	+	1699	12	novel_not_in_catalog	PATJ	novel	3657	26			21	-63851	at_least_one_novel_splicesite	FALSE	canonical	5	TRUE	B	non_coding	50	AAAAATTGGGTAGGCACAAA	PB.1025.3	5	ENSG00000132849.20
PB.1027.11	chr1	+	3014	19	novel_not_in_catalog	PATJ	novel	569	3			3854	2	at_least_one_novel_splicesite	FALSE	canonical	2	FALSE	B	non_coding	20	AATACATTGTTGTGGTGTTT	PB.1027.11	2	ENSG00000132849.20
PB.1027.12	chr1	+	1717	9	novel_not_in_catalog	PATJ	novel	569	3			3866	0	at_least_one_novel_splicesite	FALSE	canonical	5	FALSE	B	non_coding	90	AAAAAAAAAAAAAAGAAAAG	PB.1027.12	5	ENSG00000132849.20
PB.1027.2	chr1	+	416	2	incomplete-splice_match	PATJ	ENST00000307297.8	1585	12	-259	127169	0	-212	5prime_fragment	FALSE	canonical	5	FALSE	B	non_coding	55	AAAAAGATAAGAATGGACTT	PB.1027.2	5	ENSG00000132849.20
PB.1027.3	chr1	+	1916	8	novel_in_catalog	PATJ	novel	5234	18			0	0	combination_of_known_splicesites	FALSE	canonical	9	FALSE	B	non_coding	90	AAAAAAAAAAAAAAGAAAAG	PB.1027.3	9	ENSG00000132849.20
PB.1027.4	chr1	+	1750	11	incomplete-splice_match	PATJ	ENST00000646453.1	5234	18	3	46558	3	-1	5prime_fragment	FALSE	canonical	8	FALSE	B	non_coding	25	ATTAATCCCTAGATTTTTCT	PB.1027.4	8	ENSG00000132849.20
PB.1027.5	chr1	+	1990	9	incomplete-splice_match	PATJ	ENST00000646453.1	5234	18	18	49040	-4	0	5prime_fragment	FALSE	canonical	7	FALSE	B	non_coding	90	AAAAAAAAAAAAAAGAAAAG	PB.1027.5	7	ENSG00000132849.20
PB.1027.7	chr1	+	2922	18	novel_in_catalog	PATJ	novel	5234	18			-12	2	combination_of_known_junctions	FALSE	canonical	15	FALSE	B	non_coding	20	AATACATTGTTGTGGTGTTT	PB.1027.7	15	ENSG00000132849.20
PB.1027.9	chr1	+	803	4	novel_not_in_catalog	PATJ	novel	1585	12			11	-7	at_least_one_novel_splicesite	FALSE	canonical	2	FALSE	B	non_coding	30	AATATTATTCATTGCCTCAG	PB.1027.9	2	ENSG00000132849.20
PB.1030.11	chr1	+	784	2	incomplete-splice_match	USP1	ENST00000339950.5	3602	9	-310	11884	-310	-1660	5prime_fragment	FALSE	canonical	12	FALSE	C	non_coding	50	AAAGAAAAACAGACTTTCCT	PB.1030.11	12	ENSG00000162607.13
PB.1030.12	chr1	+	3603	9	full-splice_match	USP1	ENST00000339950.5	3602	9	-66	65	-66	-63	alternative_3end5end	FALSE	canonical	8	FALSE	C	non_coding	35	ATATGAATATTTGAATTTTT	PB.1030.12	8	ENSG00000162607.13
PB.1030.16	chr1	+	3192	8	incomplete-splice_match	USP1	ENST00000339950.5	3602	9	2748	60	2748	-58	3prime_fragment	FALSE	canonical	3	FALSE	C	non_coding	30	AATATTTGAATTTTTTACTT	PB.1030.16	3	ENSG00000162607.13
PB.1030.2	chr1	+	3497	9	full-splice_match	USP1	ENST00000371146.5	3507	9	10	0	10	0	reference_match	FALSE	canonical	86	FALSE	C	non_coding	40	AATAAGTGTGTGTATATATA	PB.1030.2	86	ENSG00000162607.13
PB.1030.3	chr1	+	3332	9	novel_in_catalog	USP1	novel	3507	9			14	-66	combination_of_known_junctions	FALSE	canonical	3	FALSE	C	non_coding	35	TGTATATGAATATTTGAATT	PB.1030.3	3	ENSG00000162607.13
PB.1031.1	chr1	-	6802	49	full-splice_match	DOCK7	ENST00000634264.1	6303	49	-98	-401	6	0	alternative_3end5end	TRUE	canonical	25	FALSE	C	non_coding	25	AATTTTACCGAGTGGGACTT	PB.1031.1	25	ENSG00000116641.18
PB.1031.10	chr1	-	1329	2	novel_not_in_catalog	DOCK7	novel	7084	50			0	-52111	at_least_one_novel_splicesite	FALSE	canonical	2	TRUE	C	non_coding	5	GGCCGGGCGCGGTGGCTCAC	PB.1031.10	2	ENSG00000116641.18
PB.1031.7	chr1	-	1228	10	incomplete-splice_match	DOCK7	ENST00000404627.3	2678	16	-11	49396	7	876	5prime_fragment	FALSE	canonical	9	FALSE	C	non_coding	30	AAGGTAGAATGTTATGCTTC	PB.1031.7	9	ENSG00000116641.18
PB.1031.8	chr1	-	760	6	incomplete-splice_match	DOCK7	ENST00000404627.3	2678	16	-12	64089	6	-13817	5prime_fragment	FALSE	canonical	6	FALSE	C	non_coding	50	AAATGAAGAAATAGACCGTC	PB.1031.8	6	ENSG00000116641.18
PB.1032.1	chr1	+	1774	11	full-splice_match	ATG4C	ENST00000371120.7	2890	11	-19	1135	-16	-1135	alternative_3end	FALSE	canonical	7	FALSE	C	non_coding	25	ATTCCTATTTCCCTAAGATC	PB.1032.1	7	ENSG00000125703.15
PB.1032.10	chr1	+	2556	11	full-splice_match	ATG4C	ENST00000317868.9	2944	11	23	365	20	-362	alternative_3end	FALSE	canonical	29	FALSE	C	non_coding	20	TAAAATGCTTTTGTTTTGGT	PB.1032.10	29	ENSG00000125703.15
PB.1032.11	chr1	+	2656	11	full-splice_match	ATG4C	ENST00000317868.9	2944	11	34	254	31	-251	alternative_3end	FALSE	canonical	14	FALSE	C	non_coding	45	GAAAACAATATTAATTTTTT	PB.1032.11	14	ENSG00000125703.15
PB.1032.12	chr1	+	1438	4	incomplete-splice_match	ATG4C	ENST00000371120.7	2890	11	49901	362	12853	-362	3prime_fragment	FALSE	canonical	2	FALSE	C	non_coding	20	TAAAATGCTTTTGTTTTGGT	PB.1032.12	2	ENSG00000125703.15
PB.1032.2	chr1	+	1569	11	full-splice_match	ATG4C	ENST00000371120.7	2890	11	2	1319	2	-1319	alternative_3end	FALSE	canonical	19	FALSE	C	non_coding	55	ATTGAAAGGGGAAAAATGAA	PB.1032.2	19	ENSG00000125703.15
PB.1032.3	chr1	+	2527	11	full-splice_match	ATG4C	ENST00000371120.7	2890	11	2	361	2	-361	alternative_3end	FALSE	canonical	31	FALSE	C	non_coding	20	AAAATGCTTTTGTTTTGGTT	PB.1032.3	31	ENSG00000125703.15
PB.1032.4	chr1	+	2334	9	novel_in_catalog	ATG4C	novel	2944	11			14	-362	combination_of_known_splicesites	FALSE	canonical	2	FALSE	C	non_coding	20	TAAAATGCTTTTGTTTTGGT	PB.1032.4	2	ENSG00000125703.15
PB.1032.6	chr1	+	2623	11	full-splice_match	ATG4C	ENST00000371120.7	2890	11	17	250	17	-250	alternative_3end	FALSE	canonical	7	FALSE	C	non_coding	45	AAAACAATATTAATTTTTTT	PB.1032.6	7	ENSG00000125703.15
PB.1032.8	chr1	+	1786	11	full-splice_match	ATG4C	ENST00000317868.9	2944	11	20	1138	17	-1135	alternative_3end	FALSE	canonical	4	FALSE	C	non_coding	25	ATTCCTATTTCCCTAAGATC	PB.1032.8	4	ENSG00000125703.15
PB.1032.9	chr1	+	1599	11	full-splice_match	ATG4C	ENST00000317868.9	2944	11	23	1322	20	-1319	alternative_3end	FALSE	canonical	14	FALSE	C	non_coding	55	ATTGAAAGGGGAAAAATGAA	PB.1032.9	14	ENSG00000125703.15
PB.1033.2	chr1	+	1970	15	full-splice_match	ALG6	ENST00000263440.6	3325	15	0	1355	0	16	alternative_3end	FALSE	non_canonical	15	FALSE	C	non_coding	35	AAAGACCAATGGAGGCTTGT	PB.1033.2	15	ENSG00000088035.18
PB.1034.1	chr1	+	2385	14	full-splice_match	EFCAB7	ENST00000371088.5	2178	14	-207	0	-54	0	alternative_5end	TRUE	canonical	43	FALSE	C	non_coding	10	TTGTGTGGTGTTCTTATTTA	PB.1034.1	43	ENSG00000203965.13
PB.1034.3	chr1	+	2788	2	incomplete-splice_match	EFCAB7	ENST00000371088.5	2178	14	0	44444	0	-4447	5prime_fragment	FALSE	canonical	2	FALSE	C	non_coding	55	ATAAAAAAGAATGAGATCCT	PB.1034.3	2	ENSG00000203965.13
PB.1034.5	chr1	+	1416	9	novel_not_in_catalog	EFCAB7	novel	2178	14			7	-1	at_least_one_novel_splicesite	FALSE	canonical	2	FALSE	C	non_coding	10	ATTGTGTGGTGTTCTTATTT	PB.1034.5	2	ENSG00000203965.13
PB.1034.6	chr1	+	3772	7	novel_not_in_catalog	EFCAB7	novel	2178	14			20	3153	at_least_one_novel_splicesite	FALSE	canonical	11	TRUE	C	non_coding	25	AAATGGTTCATTATCTGTTT	PB.1034.6	11	ENSG00000203965.13
PB.1035.1	chr1	-	3280	10	full-splice_match	ITGB3BP	ENST00000489099.5	1285	10	287	-2282	0	2279	alternative_3end5end	FALSE	canonical	7	FALSE	C	non_coding	35	AATTATTTATAACTTCCTCA	PB.1035.1	7	ENSG00000142856.16
PB.1035.10	chr1	-	556	6	incomplete-splice_match	ITGB3BP	ENST00000460394.5	873	8	-80	2655	-7	-604	5prime_fragment	FALSE	canonical	5	FALSE	C	non_coding	25	GTAAGAATTTTTGAGTTTTC	PB.1035.10	5	ENSG00000142856.16
PB.1035.2	chr1	-	1463	10	full-splice_match	ITGB3BP	ENST00000489099.5	1285	10	240	-418	-7	415	alternative_3end5end	FALSE	canonical	2	FALSE	C	non_coding	15	ATCATGTTTTTGTTGTCACT	PB.1035.2	2	ENSG00000142856.16
PB.1035.3	chr1	-	935	8	novel_in_catalog	ITGB3BP	novel	1285	10			4	-1	combination_of_known_junctions	FALSE	canonical	4	FALSE	C	non_coding	20	ACCTTTGGTAGAACTCTGTG	PB.1035.3	4	ENSG00000142856.16
PB.1035.4	chr1	-	958	10	novel_in_catalog	ITGB3BP	novel	1285	10			-5673	-1	combination_of_known_splicesites	FALSE	canonical	8	FALSE	C	non_coding	20	ACCTTTGGTAGAACTCTGTG	PB.1035.4	8	ENSG00000142856.16
PB.1035.5	chr1	-	785	8	novel_in_catalog	ITGB3BP	novel	1285	10			3	-1	combination_of_known_junctions	FALSE	canonical	8	FALSE	C	non_coding	20	ACCTTTGGTAGAACTCTGTG	PB.1035.5	8	ENSG00000142856.16
PB.1035.6	chr1	-	999	10	full-splice_match	ITGB3BP	ENST00000489099.5	1285	10	287	-1	0	1	alternative_5end	FALSE	canonical	36	FALSE	C	non_coding	20	CACCTTTGGTAGAACTCTGT	PB.1035.6	36	ENSG00000142856.16
PB.1035.7	chr1	-	945	9	full-splice_match	ITGB3BP	ENST00000271002.14	948	9	4	-1	-2	1	reference_match	FALSE	canonical	2	FALSE	C	non_coding	20	CACCTTTGGTAGAACTCTGT	PB.1035.7	2	ENSG00000142856.16
PB.1035.9	chr1	-	1177	3	novel_in_catalog	ITGB3BP	novel	657	5			-2	-188	intron_retention	FALSE	canonical	2	FALSE	C	non_coding	55	AATAAACAAAAACTGTTTGA	PB.1035.9	2	ENSG00000142856.16
PB.1037.1	chr1	+	2494	11	full-splice_match	PGM1	ENST00000371084.8	2337	11	-159	2	-159	2	alternative_5end	FALSE	canonical	265	FALSE	C	non_coding	10	AATTGCTTGTCGTCTTTTTT	PB.1037.1	265	ENSG00000079739.17
PB.1037.3	chr1	+	2362	11	full-splice_match	PGM1	ENST00000540265.5	2345	11	-15	-2	-15	2	reference_match	FALSE	canonical	2	FALSE	C	non_coding	10	AATTGCTTGTCGTCTTTTTT	PB.1037.3	2	ENSG00000079739.17
PB.1037.4	chr1	+	1114	4	incomplete-splice_match	PGM1	ENST00000371083.4	2657	11	25423	-22	-2839	2	3prime_fragment	FALSE	canonical	3	FALSE	C	non_coding	10	AATTGCTTGTCGTCTTTTTT	PB.1037.4	3	ENSG00000079739.17
PB.1038.1	chr1	-	625	2	antisense	novelGene_PGM1_AS	novel							multi-exon	FALSE	canonical	2	FALSE	A	non_coding	55	AAAAAGAGAACCAGTTAAGG	PB.1038.1	2	novelGene_PGM1_AS
PB.105.2	chr1	-	4226	21	novel_not_in_catalog	NPHP4	novel	4955	30			-2	0	intron_retention	FALSE	canonical	4	TRUE	B	non_coding	5	TTCCCTTGGCAGTTTTCTTG	PB.105.2	4	ENSG00000131697.18
PB.1052.1	chr1	+	2933	5	incomplete-splice_match	RAVER2	ENST00000294428.7	4398	12	59987	0	27016	0	3prime_fragment	FALSE	canonical	20	FALSE	A	non_coding	35	AAAGTCTTTAGTATATTTAT	PB.1052.1	20	ENSG00000162437.14
PB.1059.1	chr1	-	5061	25	full-splice_match	JAK1	ENST00000342505.5	5092	25	30	1	30	-1	reference_match	FALSE	canonical	115	FALSE	C	non_coding	30	ACATGCATATGCCTTTTAAT	PB.1059.1	115	ENSG00000162434.13
PB.1059.10	chr1	-	662	5	incomplete-splice_match	JAK1	ENST00000673254.1	4930	25	27	40199	24	-3	5prime_fragment	FALSE	canonical	142	FALSE	C	non_coding	55	AAAGAAGCAGAAAAATGGCT	PB.1059.10	142	ENSG00000162434.13
PB.1059.11	chr1	-	601	5	incomplete-splice_match	JAK1	ENST00000672751.1	1263	8	19	8533	-3	-3	5prime_fragment	FALSE	canonical	6	FALSE	C	non_coding	55	AAAGAAGCAGAAAAATGGCT	PB.1059.11	6	ENSG00000162434.13
PB.1059.3	chr1	-	3608	24	incomplete-splice_match	JAK1	ENST00000342505.5	5092	25	9	2213	9	-973	5prime_fragment	FALSE	canonical	2	FALSE	C	non_coding	50	AAAAGAAGGAAAACGCCTGC	PB.1059.3	2	ENSG00000162434.13
PB.1059.5	chr1	-	1312	8	incomplete-splice_match	JAK1	ENST00000342505.5	5092	25	21	31695	21	4	5prime_fragment	FALSE	canonical	56	FALSE	C	non_coding	65	AAAATAAACACAAGAAGGAT	PB.1059.5	56	ENSG00000162434.13
PB.1059.6	chr1	-	1265	7	incomplete-splice_match	JAK1	ENST00000342505.5	5092	25	21	33635	21	236	5prime_fragment	FALSE	canonical	64	FALSE	C	non_coding	20	AAGTGGCTGTTGGCAGTCGA	PB.1059.6	64	ENSG00000162434.13
PB.1059.7	chr1	-	1198	7	incomplete-splice_match	JAK1	ENST00000672751.1	1263	8	22	1936	0	236	5prime_fragment	FALSE	canonical	6	FALSE	C	non_coding	20	AAGTGGCTGTTGGCAGTCGA	PB.1059.7	6	ENSG00000162434.13
PB.1059.8	chr1	-	608	5	novel_in_catalog	JAK1	novel	2682	16			973	7	combination_of_known_splicesites	FALSE	canonical	2	FALSE	C	non_coding	60	AAAAATGGCTACGAGAAAAA	PB.1059.8	2	ENSG00000162434.13
PB.1059.9	chr1	-	713	6	incomplete-splice_match	JAK1	ENST00000672247.1	5061	26	-44	40218	-44	-3	5prime_fragment	FALSE	canonical	2	FALSE	C	non_coding	55	AAAGAAGCAGAAAAATGGCT	PB.1059.9	2	ENSG00000162434.13
PB.106.1	chr1	+	3854	15	full-splice_match	KCNAB2	ENST00000666163.1	3878	15	26	-2	-1	0	reference_match	FALSE	canonical	121	FALSE	C	non_coding	10	TGACTTTTTGCTCCTCTCAT	PB.106.1	121	ENSG00000069424.15
PB.106.10	chr1	+	2786	2	incomplete-splice_match	KCNAB2	ENST00000671076.1	4620	5	2784	8	2784	0	3prime_fragment	FALSE	canonical	8	FALSE	C	non_coding	10	ATCGGTCTCTGTGACTTTTT	PB.106.10	8	ENSG00000069424.15
PB.106.2	chr1	+	3916	17	full-splice_match	KCNAB2	ENST00000341524.6	3853	17	-74	11	4	0	alternative_5end	TRUE	canonical	13	FALSE	C	non_coding	10	ATCGGTCTCTGTGACTTTTT	PB.106.2	13	ENSG00000069424.15
PB.106.4	chr1	+	3867	16	full-splice_match	KCNAB2	ENST00000378097.6	4302	16	434	1	3	-1	alternative_5end	FALSE	canonical	118	FALSE	C	non_coding	10	ACTTTTTGCTCCTCTCATTT	PB.106.4	118	ENSG00000069424.15
PB.106.7	chr1	+	3747	14	full-splice_match	KCNAB2	ENST00000458166.6	1336	14	-80	-2331	-80	-1	alternative_3end5end	FALSE	canonical	2	FALSE	C	non_coding	5	TCTGTGACTTTTTGCTCCTC	PB.106.7	2	ENSG00000069424.15
PB.106.8	chr1	+	3904	15	novel_in_catalog	KCNAB2	novel	4142	16			0	0	combination_of_known_junctions	FALSE	canonical	2	FALSE	C	non_coding	10	ATCGGTCTCTGTGACTTTTT	PB.106.8	2	ENSG00000069424.15
PB.106.9	chr1	+	3216	6	incomplete-splice_match	KCNAB2	ENST00000662363.1	2958	14	28645	-1163	-2	-1	3prime_fragment	FALSE	canonical	3	FALSE	C	non_coding	5	TCTGTGACTTTTTGCTCCTC	PB.106.9	3	ENSG00000069424.15
PB.1061.1	chr1	+	2008	6	full-splice_match	AK4	ENST00000497030.5	834	6	-43	-1131	-43	332	alternative_3end	FALSE	canonical	2	FALSE	C	non_coding	30	TAACTATTGATGCTGACAGT	PB.1061.1	2	ENSG00000162433.15
PB.1061.4	chr1	+	1674	5	novel_in_catalog	AK4	novel	6887	6			17	333	combination_of_known_splicesites	FALSE	canonical	3	FALSE	C	non_coding	30	AACTATTGATGCTGACAGTG	PB.1061.4	3	ENSG00000162433.15
PB.1061.8	chr1	+	1926	6	full-splice_match	AK4	ENST00000395334.6	6998	6	150	4922	150	332	alternative_3end5end	FALSE	canonical	2	FALSE	C	non_coding	30	TAACTATTGATGCTGACAGT	PB.1061.8	2	ENSG00000162433.15
PB.1063.11	chr1	+	5307	19	novel_not_in_catalog	DNAJC6	novel	5962	19			5	-600	at_least_one_novel_splicesite	FALSE	canonical	2	TRUE	C	non_coding	50	AAAAATATTTGTATAAATCT	PB.1063.11	2	ENSG00000116675.16
PB.1063.12	chr1	+	5355	19	full-splice_match	DNAJC6	ENST00000371069.5	5962	19	5	602	5	-600	alternative_3end	FALSE	canonical	16	FALSE	C	non_coding	50	AAAAATATTTGTATAAATCT	PB.1063.12	16	ENSG00000116675.16
PB.1063.13	chr1	+	5082	19	full-splice_match	DNAJC6	ENST00000371069.5	5962	19	11	869	11	-867	alternative_3end	FALSE	canonical	7	FALSE	C	non_coding	45	AAAGAATCTTACTTAAATTT	PB.1063.13	7	ENSG00000116675.16
PB.1063.17	chr1	+	2525	2	incomplete-splice_match	DNAJC6	ENST00000371069.5	5962	19	101705	602	27162	-600	3prime_fragment	FALSE	canonical	6	FALSE	C	non_coding	50	AAAAATATTTGTATAAATCT	PB.1063.17	6	ENSG00000116675.16
PB.1063.2	chr1	+	5153	19	novel_in_catalog	DNAJC6	novel	1621	12			0	-599	combination_of_known_junctions	FALSE	canonical	286	FALSE	C	non_coding	50	AAAATATTTGTATAAATCTA	PB.1063.2	286	ENSG00000116675.16
PB.1063.3	chr1	+	5265	20	novel_in_catalog	DNAJC6	novel	1621	12			0	-600	combination_of_known_splicesites	FALSE	canonical	5	FALSE	C	non_coding	50	AAAAATATTTGTATAAATCT	PB.1063.3	5	ENSG00000116675.16
PB.1063.7	chr1	+	5135	19	full-splice_match	DNAJC6	ENST00000395325.7	5743	19	8	600	-2	-600	alternative_3end	FALSE	canonical	11	FALSE	C	non_coding	50	AAAAATATTTGTATAAATCT	PB.1063.7	11	ENSG00000116675.16
PB.1063.8	chr1	+	617	5	incomplete-splice_match	DNAJC6	ENST00000395325.7	5743	19	8	36372	-2	-291	5prime_fragment	FALSE	canonical	2	FALSE	C	non_coding	30	AAAAATGTCTGTGTTGTCCA	PB.1063.8	2	ENSG00000116675.16
PB.1063.9	chr1	+	5236	20	full-splice_match	DNAJC6	ENST00000263441.11	5916	20	80	600	10	-600	alternative_3end5end	FALSE	canonical	3	FALSE	C	non_coding	50	AAAAATATTTGTATAAATCT	PB.1063.9	3	ENSG00000116675.16
PB.1065.5	chr1	+	2771	4	full-splice_match	LEPROT	ENST00000371065.9	4541	4	50	1720	2	-1720	alternative_3end	FALSE	canonical	2	FALSE	C	non_coding	25	AAATGTTGGACATTTTTTTC	PB.1065.5	2	ENSG00000213625.9
PB.1080.10	chr1	+	3322	9	novel_in_catalog	PDE4B	novel	615	3			304	0	combination_of_known_junctions	FALSE	canonical	2	FALSE	C	non_coding	25	AGATTAGTCTGTAGGCCCAC	PB.1080.10	2	ENSG00000184588.18
PB.1080.3	chr1	+	3581	11	novel_in_catalog	PDE4B	novel	3982	10			8	-1	combination_of_known_junctions	FALSE	canonical	61	FALSE	C	non_coding	20	AGTCTGTAGGCCCACTTATT	PB.1080.3	61	ENSG00000184588.18
PB.1080.5	chr1	+	3328	10	full-splice_match	PDE4B	ENST00000371045.9	3982	10	326	328	141	-27	alternative_3end5end	FALSE	canonical	5	FALSE	C	non_coding	45	TAATAAAATGTGAACTGATG	PB.1080.5	5	ENSG00000184588.18
PB.1080.6	chr1	+	3647	10	full-splice_match	PDE4B	ENST00000371045.9	3982	10	329	6	144	0	alternative_5end	FALSE	canonical	30	FALSE	C	non_coding	25	AGATTAGTCTGTAGGCCCAC	PB.1080.6	30	ENSG00000184588.18
PB.1080.8	chr1	+	3548	10	full-splice_match	PDE4B	ENST00000480109.2	2037	10	31	-1542	31	2	alternative_3end	FALSE	canonical	5	FALSE	C	non_coding	30	ACGCAAATGTGAAGCCTCTT	PB.1080.8	5	ENSG00000184588.18
PB.1080.9	chr1	+	3730	10	full-splice_match	PDE4B	ENST00000480109.2	2037	10	146	-1839	146	-2	alternative_3end5end	FALSE	canonical	19	FALSE	C	non_coding	20	TAGTCTGTAGGCCCACTTAT	PB.1080.9	19	ENSG00000184588.18
PB.1081.4	chr1	+	1413	13	incomplete-splice_match	SGIP1	ENST00000371039.5	4080	22	541	54555	-20	-1	internal_fragment	FALSE	canonical	2	FALSE	B	non_coding	15	TGTTTTGCAGGAATTTTCTT	PB.1081.4	2	ENSG00000118473.22
PB.1084.1	chr1	+	2391	4	incomplete-splice_match	SGIP1	ENST00000435165.2	3646	8	44705	-10	43966	9	3prime_fragment	FALSE	canonical	15	FALSE	B	non_coding	20	ATGTCTTTGTATTTATATTT	PB.1084.1	15	ENSG00000118473.22
PB.1087.1	chr1	+	2317	6	novel_in_catalog	TCTEX1D1	novel	1010	7			7	-1	combination_of_known_splicesites	FALSE	canonical	2	FALSE	C	non_coding	45	ACAAAGTCTATTGTAACAAT	PB.1087.1	2	ENSG00000152760.10
PB.1087.2	chr1	+	2223	5	full-splice_match	TCTEX1D1	ENST00000282670.7	2262	5	31	8	-5	-8	reference_match	FALSE	canonical	2	FALSE	C	non_coding	45	AACATATACAAAGTCTATTG	PB.1087.2	2	ENSG00000152760.10
PB.1088.12	chr1	+	704	7	novel_not_in_catalog	MIER1	novel	473	2			508	-767	at_least_one_novel_splicesite	FALSE	canonical	2	FALSE	C	non_coding	25	GTAAGTGTTACTGGTTGATA	PB.1088.12	2	ENSG00000198160.14
PB.1088.13	chr1	+	623	5	incomplete-splice_match	MIER1	ENST00000401042.7	1648	14	-1	27689	-1	-769	5prime_fragment	FALSE	canonical	4	FALSE	C	non_coding	30	AAGTAAGTGTTACTGGTTGA	PB.1088.13	4	ENSG00000198160.14
PB.1088.17	chr1	+	1512	13	full-splice_match	MIER1	ENST00000355356.3	4818	13	22	3284	22	-938	alternative_3end	FALSE	canonical	2	FALSE	C	non_coding	50	AAGAAATGAAAATGATTTTG	PB.1088.17	2	ENSG00000198160.14
PB.1088.18	chr1	+	4441	13	full-splice_match	MIER1	ENST00000355356.3	4818	13	24	353	24	-353	alternative_3end	FALSE	canonical	29	FALSE	C	non_coding	30	AATACTGTGTGAATATTTTC	PB.1088.18	29	ENSG00000198160.14
PB.1088.2	chr1	+	466	6	novel_in_catalog	MIER1	novel	4978	15			-3	-2007	combination_of_known_junctions	FALSE	canonical	2	FALSE	C	non_coding	55	AAGAGGAAGAAATGATGGAA	PB.1088.2	2	ENSG00000198160.14
PB.1088.3	chr1	+	3153	16	novel_in_catalog	MIER1	novel	1802	16			1	-3	combination_of_known_junctions	FALSE	canonical	15	FALSE	C	non_coding	25	AATATTTTCTTTGCTATCGA	PB.1088.3	15	ENSG00000198160.14
PB.1088.5	chr1	+	2313	5	incomplete-splice_match	MIER1	ENST00000357692.6	4978	15	33	39878	23	-87	5prime_fragment	FALSE	canonical	2	FALSE	C	non_coding	20	GGTACCTTGCAAGAGTGCTC	PB.1088.5	2	ENSG00000198160.14
PB.1089.1	chr1	-	1087	6	full-splice_match	WDR78	ENST00000371022.3	1520	6	-10	443	0	-443	alternative_3end	FALSE	canonical	2	FALSE	C	non_coding	30	AACAGTAGTTGGACACTGTG	PB.1089.1	2	ENSG00000152763.17
PB.1093.10	chr1	-	1855	8	full-splice_match	SERBP1	ENST00000370995.6	3482	8	-9	1636	4	193	alternative_3end	FALSE	canonical	2	FALSE	C	non_coding	25	TAGTTTTAATATTTTCATTT	PB.1093.10	2	ENSG00000142864.14
PB.1093.11	chr1	-	1651	8	full-splice_match	SERBP1	ENST00000370990.5	1621	8	-30	0	-3	0	reference_match	FALSE	canonical	13	FALSE	C	non_coding	25	TAAAGCTTTCACTTCATTTG	PB.1093.11	13	ENSG00000142864.14
PB.1093.12	chr1	-	1596	8	full-splice_match	SERBP1	ENST00000370994.8	6676	8	21	5059	5	-2	alternative_3end	FALSE	canonical	5	FALSE	C	non_coding	25	TTTAAAGCTTTCACTTCATT	PB.1093.12	5	ENSG00000142864.14
PB.1093.13	chr1	-	1672	8	full-splice_match	SERBP1	ENST00000370995.6	3482	8	-23	1833	6	-4	alternative_3end	FALSE	canonical	5	FALSE	C	non_coding	30	AGTTTAAAGCTTTCACTTCA	PB.1093.13	5	ENSG00000142864.14
PB.1093.14	chr1	-	1614	8	full-splice_match	SERBP1	ENST00000361219.10	2103	8	-2	491	-2	-9	alternative_3end	FALSE	canonical	6	FALSE	C	non_coding	30	GTACCAGTTTAAAGCTTTCA	PB.1093.14	6	ENSG00000142864.14
PB.1093.22	chr1	-	868	5	incomplete-splice_match	SERBP1	ENST00000361219.10	2103	8	-3	11822	-3	78	5prime_fragment	FALSE	canonical	5	FALSE	C	non_coding	45	AAAATAAGTAAGTGGTATTG	PB.1093.22	5	ENSG00000142864.14
PB.1093.23	chr1	-	843	5	incomplete-splice_match	SERBP1	ENST00000370994.8	6676	8	20	16397	4	78	5prime_fragment	FALSE	canonical	4	FALSE	C	non_coding	45	AAAATAAGTAAGTGGTATTG	PB.1093.23	4	ENSG00000142864.14
PB.1093.4	chr1	-	3448	8	full-splice_match	SERBP1	ENST00000370994.8	6676	8	20	3208	4	20	alternative_3end	FALSE	canonical	124	FALSE	C	non_coding	15	ATGTTTATTGTCATGTGTTT	PB.1093.4	124	ENSG00000142864.14
PB.1093.5	chr1	-	3487	8	full-splice_match	SERBP1	ENST00000370990.5	1621	8	-20	-1846	-6	17	alternative_3end	FALSE	canonical	15	FALSE	C	non_coding	20	ATCATGTTTATTGTCATGTG	PB.1093.5	15	ENSG00000142864.14
PB.1093.6	chr1	-	3483	8	full-splice_match	SERBP1	ENST00000370995.6	3482	8	-1	0	-1	0	reference_match	FALSE	canonical	13	FALSE	C	non_coding	60	AAAAACAATCAAATAGGATC	PB.1093.6	13	ENSG00000142864.14
PB.1093.7	chr1	-	3433	8	full-splice_match	SERBP1	ENST00000361219.10	2103	8	8	-1338	-5	-9	alternative_3end	FALSE	canonical	14	FALSE	C	non_coding	65	AAAAGTCATAAAAACAATCA	PB.1093.7	14	ENSG00000142864.14
PB.1094.1	chr1	+	687	4	full-splice_match	GADD45A	ENST00000370986.9	1352	4	118	547	-86	-199	alternative_3end5end	FALSE	canonical	2	FALSE	C	non_coding	55	AAAATAACTGAACCAAATTG	PB.1094.1	2	ENSG00000116717.13
PB.1094.2	chr1	+	1155	4	full-splice_match	GADD45A	ENST00000370986.9	1352	4	199	-2	-5	2	alternative_5end	FALSE	canonical	42	FALSE	C	non_coding	5	TCTTATTGTGTGCTCTTGTT	PB.1094.2	42	ENSG00000116717.13
PB.1094.3	chr1	+	801	4	full-splice_match	GADD45A	ENST00000370986.9	1352	4	201	350	-3	-2	alternative_3end5end	FALSE	canonical	17	FALSE	C	non_coding	70	AAACAGAAAAATAAGTCAAA	PB.1094.3	17	ENSG00000116717.13
PB.1094.4	chr1	+	812	3	incomplete-splice_match	GADD45A	ENST00000370986.9	1352	4	676	350	201	-2	3prime_fragment	FALSE	canonical	3	FALSE	C	non_coding	70	AAACAGAAAAATAAGTCAAA	PB.1094.4	3	ENSG00000116717.13
PB.1094.5	chr1	+	1014	2	incomplete-splice_match	GADD45A	ENST00000617962.2	1093	4	844	-2	573	1	3prime_fragment	FALSE	canonical	6	FALSE	C	non_coding	5	TTCTTATTGTGTGCTCTTGT	PB.1094.5	6	ENSG00000116717.13
PB.1094.6	chr1	+	648	2	incomplete-splice_match	GADD45A	ENST00000370985.4	902	3	1063	2	588	-2	3prime_fragment	FALSE	canonical	8	FALSE	C	non_coding	70	AAACAGAAAAATAAGTCAAA	PB.1094.6	8	ENSG00000116717.13
PB.1095.1	chr1	-	4436	5	novel_not_in_catalog	GNG12	novel	4395	4			0	-60	at_least_one_novel_splicesite	FALSE	canonical	36	TRUE	C	non_coding	15	CGTCAGTGCCTCATTGTATC	PB.1095.1	36	ENSG00000172380.6
PB.1095.2	chr1	-	4329	4	full-splice_match	GNG12	ENST00000370982.4	4395	4	0	66	0	-66	alternative_3end	FALSE	canonical	36	FALSE	C	non_coding	15	GTACTGCGTCAGTGCCTCAT	PB.1095.2	36	ENSG00000172380.6
PB.1095.4	chr1	-	1159	4	full-splice_match	GNG12	ENST00000370982.4	4395	4	-7	3243	-7	-3243	alternative_3end	FALSE	canonical	2	FALSE	C	non_coding	40	AGTCCTTCGATAATATGAAA	PB.1095.4	2	ENSG00000172380.6
PB.1096.1	chr1	-	1664	2	full-splice_match	DIRAS3	ENST00000646789.1	1481	2	-185	2	-185	-2	alternative_5end	FALSE	canonical	13	FALSE	C	non_coding	35	AATCAGCTGTAAGAATTTGT	PB.1096.1	13	ENSG00000162595.7
PB.1097.1	chr1	-	1705	11	incomplete-splice_match	WLS	ENST00000354777.6	2037	12	38317	-13	-17851	13	3prime_fragment	FALSE	canonical	4	FALSE	C	non_coding	40	ACATCCATATTAACTCAATG	PB.1097.1	4	ENSG00000116729.14
PB.1097.2	chr1	-	2715	12	full-splice_match	WLS	ENST00000262348.9	2716	12	0	1	0	-1	reference_match	FALSE	canonical	29	FALSE	C	non_coding	35	ATACACATGCGTGCAGATTA	PB.1097.2	29	ENSG00000116729.14
PB.1097.3	chr1	-	1415	3	novel_not_in_catalog	WLS	novel	2332	11			-2658	-9	at_least_one_novel_splicesite	FALSE	canonical	2	FALSE	C	non_coding	40	TAAAACTCATACACATGCGT	PB.1097.3	2	ENSG00000116729.14
PB.1097.5	chr1	-	2582	12	full-splice_match	WLS	ENST00000262348.9	2716	12	0	134	0	-2	alternative_3end	FALSE	canonical	33	FALSE	C	non_coding	30	AACTTCTTGCTTAAAATGCG	PB.1097.5	33	ENSG00000116729.14
PB.1097.6	chr1	-	1041	3	novel_not_in_catalog	WLS	novel	2332	11			-3093	-2	at_least_one_novel_splicesite	FALSE	canonical	2	FALSE	C	non_coding	30	AACTTCTTGCTTAAAATGCG	PB.1097.6	2	ENSG00000116729.14
PB.1097.7	chr1	-	603	2	full-splice_match	WLS	ENST00000370971.1	700	2	-1	98	-1	-98	alternative_3end	FALSE	canonical	4	FALSE	C	non_coding	20	AGTTAAGTGTACTCTCCTCT	PB.1097.7	4	ENSG00000116729.14
PB.1098.1	chr1	-	960	2	intergenic	novelGene_0_718	novel							multi-exon	FALSE	canonical	6	FALSE	A	non_coding	25	AAACAGGTCTTTATTGTTTC	PB.1098.1	6	novelGene_0_718
PB.1098.2	chr1	-	1049	3	intergenic	novelGene_0_719	novel							multi-exon	FALSE	canonical	4	FALSE	A	non_coding	25	TGAAACAGGTCTTTATTGTT	PB.1098.2	4	novelGene_0_719
PB.1099.1	chr1	-	1481	10	incomplete-splice_match	DEPDC1	ENST00000370966.9	4586	11	139	3683	0	-938	5prime_fragment	FALSE	canonical	2	FALSE	A	non_coding	40	AAAAACAGGAGTTTACCTCT	PB.1099.1	2	ENSG00000024526.17
PB.11.1	chr1	-	3180	1	full-splice_match	LINC00115	ENST00000473798.1	1317	1	16	-1879	16	1879	mono-exon	FALSE		3		C	non_coding	50	ACATATATGTAAAATGAATT	PB.11.1	3	ENSG00000225880.5
PB.11.3	chr1	-	1405	1	full-splice_match	LINC00115	ENST00000473798.1	1317	1	41	-129	41	129	mono-exon	FALSE		2		C	non_coding	40	AAAGACAAATCGCTGTTACT	PB.11.3	2	ENSG00000225880.5
PB.11.4	chr1	-	1302	1	full-splice_match	LINC00115	ENST00000473798.1	1317	1	20	-5	20	5	mono-exon	FALSE		7		C	non_coding	25	AAAGCTCACCTTTTATGTTT	PB.11.4	7	ENSG00000225880.5
PB.110.1	chr1	+	1883	3	full-splice_match	RNF207	ENST00000484435.1	551	3	-584	-748	70	5	alternative_3end5end	FALSE	canonical	7	FALSE	C	non_coding	65	AAAAAAAAAAAAATTTTTTT	PB.110.1	7	ENSG00000158286.13
PB.1101.1	chr1	-	979	4	novel_not_in_catalog	AL158840.1	novel	694	2			-11029	-5	at_least_one_novel_splicesite	FALSE	canonical	11	TRUE	B	non_coding	25	TATTACATGGTCTTTTGTAA	PB.1101.1	11	ENSG00000237919.5
PB.1101.3	chr1	-	3258	2	antisense	novelGene_LRRC7_AS	novel							multi-exon	FALSE	canonical	2	FALSE	A	non_coding	30	TAAGTGAGTCCATTTATTCA	PB.1101.3	2	novelGene_LRRC7_AS
PB.1104.11	chr1	-	2447	15	full-splice_match	LRRC40	ENST00000370952.4	2843	15	-97	493	-97	-493	alternative_3end5end	FALSE	canonical	5	FALSE	C	non_coding	30	TGTTCTTTGGCATTTAAAAA	PB.1104.11	5	ENSG00000066557.6
PB.1104.12	chr1	-	1645	14	incomplete-splice_match	LRRC40	ENST00000370952.4	2843	15	0	3779	0	-3779	5prime_fragment	FALSE	canonical	7	FALSE	C	non_coding	55	AGAAAATGAAGATGATGGAA	PB.1104.12	7	ENSG00000066557.6
PB.1104.13	chr1	-	1091	8	incomplete-splice_match	LRRC40	ENST00000370952.4	2843	15	-3	28833	-3	-28833	5prime_fragment	FALSE	canonical	2	FALSE	C	non_coding	55	AAGAGAAATTATAAGTGTAA	PB.1104.13	2	ENSG00000066557.6
PB.1104.4	chr1	-	2832	15	full-splice_match	LRRC40	ENST00000370952.4	2843	15	12	-1	12	1	reference_match	FALSE	canonical	141	FALSE	C	non_coding	25	TACAATGTTTATGTTTTCAT	PB.1104.4	141	ENSG00000066557.6
PB.1104.5	chr1	-	2506	12	novel_in_catalog	LRRC40	novel	2843	15			6	-3	combination_of_known_splicesites	FALSE	canonical	2	FALSE	C	non_coding	25	TGATTACAATGTTTATGTTT	PB.1104.5	2	ENSG00000066557.6
PB.1104.7	chr1	-	2578	13	novel_in_catalog	LRRC40	novel	2843	15			0	-9	combination_of_known_splicesites	FALSE	canonical	15	FALSE	C	non_coding	40	AAATATTGATTACAATGTTT	PB.1104.7	15	ENSG00000066557.6
PB.1104.8	chr1	-	2446	15	full-splice_match	LRRC40	ENST00000370952.4	2843	15	6	391	6	-391	alternative_3end	FALSE	canonical	51	FALSE	C	non_coding	25	GATAGGACTTTTGTGATATG	PB.1104.8	51	ENSG00000066557.6
PB.1105.13	chr1	+	1221	2	incomplete-splice_match	SRSF11	ENST00000469170.5	668	3	-97	2083	-13	458	5prime_fragment	FALSE	canonical	3	FALSE	C	non_coding	10	TATTTGTGTGTGTGATTTTT	PB.1105.13	3	ENSG00000116754.13
PB.1105.14	chr1	+	1089	7	novel_in_catalog	SRSF11	novel	1408	11			-13	2	intron_retention	FALSE	canonical	6	FALSE	C	non_coding	40	GTAAACAATGTTTATGCAAT	PB.1105.14	6	ENSG00000116754.13
PB.1105.15	chr1	+	1218	9	novel_in_catalog	SRSF11	novel	1408	11			-10	-5586	combination_of_known_junctions	FALSE	canonical	5	FALSE	C	non_coding	50	AAAAACAAGGTATAGCATTG	PB.1105.15	5	ENSG00000116754.13
PB.1105.16	chr1	+	1388	11	novel_not_in_catalog	SRSF11	novel	1408	11			-9	-5586	at_least_one_novel_splicesite	FALSE	canonical	8	FALSE	C	non_coding	50	AAAAACAAGGTATAGCATTG	PB.1105.16	8	ENSG00000116754.13
PB.1105.17	chr1	+	1326	10	novel_in_catalog	SRSF11	novel	1408	11			-9	-5586	combination_of_known_junctions	FALSE	canonical	2	FALSE	C	non_coding	50	AAAAACAAGGTATAGCATTG	PB.1105.17	2	ENSG00000116754.13
PB.1105.18	chr1	+	4518	8	novel_in_catalog	SRSF11	novel	1408	11			-7	-5586	intron_retention	FALSE	canonical	5	FALSE	C	non_coding	50	AAAAACAAGGTATAGCATTG	PB.1105.18	5	ENSG00000116754.13
PB.1105.2	chr1	+	1225	11	incomplete-splice_match	SRSF11	ENST00000370951.5	2385	13	14	1570	-2	-345	5prime_fragment	FALSE	canonical	4	FALSE	C	non_coding	40	GTAAGAATGTTAATCATTTA	PB.1105.2	4	ENSG00000116754.13
PB.1105.20	chr1	+	1088	8	incomplete-splice_match	SRSF11	ENST00000395136.6	1408	11	76	5586	3	-5586	5prime_fragment	FALSE	canonical	7	FALSE	C	non_coding	50	AAAAACAAGGTATAGCATTG	PB.1105.20	7	ENSG00000116754.13
PB.1105.24	chr1	+	3826	7	novel_in_catalog	SRSF11	novel	1408	11			4	2	intron_retention	FALSE	canonical	2	FALSE	C	non_coding	40	GTAAACAATGTTTATGCAAT	PB.1105.24	2	ENSG00000116754.13
PB.1105.25	chr1	+	1140	9	incomplete-splice_match	SRSF11	ENST00000395136.6	1408	11	81	3527	-3	-3527	5prime_fragment	FALSE	canonical	2	FALSE	C	non_coding	50	AAAAAGTTACAGCACAGCCA	PB.1105.25	2	ENSG00000116754.13
PB.1105.27	chr1	+	877	6	incomplete-splice_match	SRSF11	ENST00000395136.6	1408	11	82	12840	-2	2	5prime_fragment	FALSE	canonical	13	FALSE	C	non_coding	40	GTAAACAATGTTTATGCAAT	PB.1105.27	13	ENSG00000116754.13
PB.1105.28	chr1	+	2414	12	incomplete-splice_match	SRSF11	ENST00000370950.7	3784	13	15754	1447	-2	-12	3prime_fragment	FALSE	canonical	4	FALSE	C	non_coding	85	AAAGGAAAAAAAGAAAAAAA	PB.1105.28	4	ENSG00000116754.13
PB.1105.3	chr1	+	2770	13	full-splice_match	SRSF11	ENST00000370950.7	3784	13	-22	1036	4	15	alternative_3end	FALSE	canonical	41	FALSE	C	non_coding	35	AAAACCGTATTTGTATTTAT	PB.1105.3	41	ENSG00000116754.13
PB.1105.30	chr1	+	1985	4	incomplete-splice_match	SRSF11	ENST00000486667.5	662	7	8870	68	316	-68	3prime_fragment	FALSE	canonical	2	FALSE	C	non_coding	55	AAAGAAATAGAGGAAGCTAT	PB.1105.30	2	ENSG00000116754.13
PB.1105.31	chr1	+	2275	10	full-splice_match	SRSF11	ENST00000370949.1	3034	10	361	398	361	-14	alternative_3end5end	FALSE	canonical	2	FALSE	C	non_coding	75	TTAAAGGAAAAAAAGAAAAA	PB.1105.31	2	ENSG00000116754.13
PB.1105.32	chr1	+	1539	6	incomplete-splice_match	SRSF11	ENST00000370949.1	3034	10	7889	396	1956	-12	3prime_fragment	FALSE	canonical	6	FALSE	C	non_coding	85	AAAGGAAAAAAAGAAAAAAA	PB.1105.32	6	ENSG00000116754.13
PB.1105.34	chr1	+	1322	4	full-splice_match	SRSF11	ENST00000460795.5	528	4	86	-880	86	-12	alternative_3end5end	FALSE	canonical	6	FALSE	C	non_coding	85	AAAGGAAAAAAAGAAAAAAA	PB.1105.34	6	ENSG00000116754.13
PB.1105.35	chr1	+	1645	3	full-splice_match	SRSF11	ENST00000489188.1	784	3	208	-1069	208	14	alternative_3end5end	FALSE	canonical	2	FALSE	C	non_coding	35	TAAAACCGTATTTGTATTTA	PB.1105.35	2	ENSG00000116754.13
PB.1105.4	chr1	+	1274	12	incomplete-splice_match	SRSF11	ENST00000370951.5	2385	13	35	1183	-7	42	5prime_fragment	FALSE	canonical	14	FALSE	C	non_coding	65	AAGAAGAAGAAGAGTAAAGA	PB.1105.4	14	ENSG00000116754.13
PB.1105.6	chr1	+	803	7	incomplete-splice_match	SRSF11	ENST00000370951.5	2385	13	36	14065	-6	2	5prime_fragment	FALSE	canonical	41	FALSE	C	non_coding	40	GTAAACAATGTTTATGCAAT	PB.1105.6	41	ENSG00000116754.13
PB.1105.7	chr1	+	2345	13	novel_in_catalog	SRSF11	novel	2385	13			-6	-7	combination_of_known_junctions	FALSE	canonical	88	FALSE	C	non_coding	75	AAAAAAAGAAAAAAACCTTA	PB.1105.7	88	ENSG00000116754.13
PB.1105.8	chr1	+	1007	9	incomplete-splice_match	SRSF11	ENST00000370951.5	2385	13	37	6811	-5	-5586	5prime_fragment	FALSE	canonical	40	FALSE	C	non_coding	50	AAAAACAAGGTATAGCATTG	PB.1105.8	40	ENSG00000116754.13
PB.1105.9	chr1	+	1062	10	incomplete-splice_match	SRSF11	ENST00000370950.7	3784	13	0	6187	0	-3527	5prime_fragment	FALSE	canonical	2	FALSE	C	non_coding	50	AAAAAGTTACAGCACAGCCA	PB.1105.9	2	ENSG00000116754.13
PB.1110.1	chr1	-	5678	13	full-splice_match	ANKRD13C	ENST00000370944.9	5658	13	-7	-13	5	13	reference_match	FALSE	canonical	13	FALSE	C	non_coding	25	CATATTACTGTTCAGCGTAT	PB.1110.1	13	ENSG00000118454.13
PB.1110.12	chr1	-	2569	13	full-splice_match	ANKRD13C	ENST00000370944.9	5658	13	-7	3096	5	179	alternative_3end	FALSE	canonical	15	FALSE	C	non_coding	30	ATTTCAGAAGGAGCGTTCAC	PB.1110.12	15	ENSG00000118454.13
PB.1110.13	chr1	-	2466	12	novel_in_catalog	ANKRD13C	novel	5658	13			-5	179	combination_of_known_splicesites	FALSE	canonical	2	FALSE	C	non_coding	30	ATTTCAGAAGGAGCGTTCAC	PB.1110.13	2	ENSG00000118454.13
PB.1110.14	chr1	-	2515	12	novel_in_catalog	ANKRD13C	novel	5658	13			0	174	combination_of_known_splicesites	FALSE	canonical	2	FALSE	C	non_coding	40	AATACATTTCAGAAGGAGCG	PB.1110.14	2	ENSG00000118454.13
PB.1110.2	chr1	-	3973	12	novel_in_catalog	ANKRD13C	novel	5658	13			5	647	combination_of_known_splicesites	FALSE	canonical	15	FALSE	C	non_coding	30	AAGATTTTTCGAAATGTGCC	PB.1110.2	15	ENSG00000118454.13
PB.1110.21	chr1	-	1437	9	incomplete-splice_match	ANKRD13C	ENST00000370944.9	5658	13	-7	33488	5	-341	5prime_fragment	FALSE	canonical	3	FALSE	C	non_coding	55	AAAAGAAGAGAACATCTCAG	PB.1110.21	3	ENSG00000118454.13
PB.1110.22	chr1	-	2960	6	novel_in_catalog	ANKRD13C	novel	530	4			337	1977	combination_of_known_splicesites	FALSE	canonical	2	FALSE	C	non_coding	50	ATTCAAAGAGAAATCTTTAA	PB.1110.22	2	ENSG00000118454.13
PB.1110.29	chr1	-	1156	3	incomplete-splice_match	ANKRD13C	ENST00000370944.9	5658	13	1	65588	1	-18901	5prime_fragment	FALSE	canonical	2	FALSE	C	non_coding	55	ATAATACAGGACTTTAAAAA	PB.1110.29	2	ENSG00000118454.13
PB.1110.3	chr1	-	4023	13	novel_in_catalog	ANKRD13C	novel	5658	13			-1	646	combination_of_known_junctions	FALSE	canonical	3	FALSE	C	non_coding	30	GAAGATTTTTCGAAATGTGC	PB.1110.3	3	ENSG00000118454.13
PB.1110.4	chr1	-	4066	13	full-splice_match	ANKRD13C	ENST00000370944.9	5658	13	-3	1595	-3	643	alternative_3end	FALSE	canonical	24	FALSE	C	non_coding	40	AATGAAGATTTTTCGAAATG	PB.1110.4	24	ENSG00000118454.13
PB.1110.6	chr1	-	3385	13	novel_in_catalog	ANKRD13C	novel	5658	13			5	2	combination_of_known_junctions	FALSE	canonical	3	FALSE	C	non_coding	25	TCTTCCATACTGATACATGC	PB.1110.6	3	ENSG00000118454.13
PB.1110.7	chr1	-	3322	12	novel_in_catalog	ANKRD13C	novel	5658	13			-3	0	combination_of_known_splicesites	FALSE	canonical	3	FALSE	C	non_coding	30	CATCTTCCATACTGATACAT	PB.1110.7	3	ENSG00000118454.13
PB.1110.8	chr1	-	3243	13	full-splice_match	ANKRD13C	ENST00000370944.9	5658	13	-1	2416	-1	-178	alternative_3end	FALSE	canonical	6	FALSE	C	non_coding	30	ATCCTGATGAATGTCTCAAG	PB.1110.8	6	ENSG00000118454.13
PB.1111.1	chr1	+	947	4	novel_in_catalog	HHLA3	novel	832	4			0	-4	combination_of_known_junctions	FALSE	canonical	8	FALSE	C	non_coding	15	CAAAGCCTGTTTGGTGGTCT	PB.1111.1	8	ENSG00000197568.14
PB.1111.2	chr1	+	896	3	full-splice_match	HHLA3	ENST00000359875.9	898	3	-1	3	0	-3	reference_match	FALSE	canonical	3	FALSE	C	non_coding	15	AAAGCCTGTTTGGTGGTCTC	PB.1111.2	3	ENSG00000197568.14
PB.1111.3	chr1	+	837	4	full-splice_match	HHLA3	ENST00000463058.5	832	4	-9	4	-8	-4	reference_match	FALSE	canonical	26	FALSE	C	non_coding	15	CAAAGCCTGTTTGGTGGTCT	PB.1111.3	26	ENSG00000197568.14
PB.1111.4	chr1	+	786	3	full-splice_match	HHLA3	ENST00000361764.8	692	3	15	-109	-8	-3	alternative_3end	FALSE	canonical	37	FALSE	C	non_coding	15	AAAGCCTGTTTGGTGGTCTC	PB.1111.4	37	ENSG00000197568.14
PB.1111.5	chr1	+	713	4	novel_in_catalog	HHLA3	novel	689	5			225	-3	combination_of_known_splicesites	FALSE	canonical	2	FALSE	C	non_coding	15	AAAGCCTGTTTGGTGGTCTC	PB.1111.5	2	ENSG00000197568.14
PB.1112.1	chr1	+	1870	12	full-splice_match	CTH	ENST00000370938.8	2090	12	-54	274	-4	-274	alternative_3end5end	FALSE	canonical	17	FALSE	C	non_coding	50	TAAGCCGAAAATCAAATACT	PB.1112.1	17	ENSG00000116761.12
PB.1114.1	chr1	-	2884	11	full-splice_match	ZRANB2	ENST00000254821.10	2821	11	-18	-45	6	-1	reference_match	TRUE	canonical	225	FALSE	C	non_coding	35	ATCTAATGTTCATTTTTAAA	PB.1114.1	225	ENSG00000132485.14
PB.1114.10	chr1	-	1128	11	full-splice_match	ZRANB2	ENST00000254821.10	2821	11	-24	1717	0	0	alternative_3end	FALSE	canonical	133	FALSE	C	non_coding	50	AAAAAAATCCAGTACAGTGC	PB.1114.10	133	ENSG00000132485.14
PB.1114.11	chr1	-	1050	10	full-splice_match	ZRANB2	ENST00000370920.8	2816	10	3	1763	3	0	alternative_3end	FALSE	canonical	55	FALSE	C	non_coding	50	AAAAAAATCCAGTACAGTGC	PB.1114.11	55	ENSG00000132485.14
PB.1114.13	chr1	-	3582	9	novel_in_catalog	ZRANB2	novel	2821	11			0	0	intron_retention	FALSE	canonical	8	FALSE	C	non_coding	65	AAAAAAGAAATAATGTATTA	PB.1114.13	8	ENSG00000132485.14
PB.1114.14	chr1	-	968	10	novel_in_catalog	ZRANB2	novel	2821	11			-6	0	combination_of_known_splicesites	FALSE	canonical	2	FALSE	C	non_coding	65	AAAAAAGAAATAATGTATTA	PB.1114.14	2	ENSG00000132485.14
PB.1114.15	chr1	-	2556	10	novel_in_catalog	ZRANB2	novel	2821	11			3	0	intron_retention	FALSE	canonical	13	FALSE	C	non_coding	65	AAAAAAGAAATAATGTATTA	PB.1114.15	13	ENSG00000132485.14
PB.1114.16	chr1	-	2112	10	novel_in_catalog	ZRANB2	novel	2821	11			6	0	intron_retention	FALSE	canonical	9	FALSE	C	non_coding	65	AAAAAAGAAATAATGTATTA	PB.1114.16	9	ENSG00000132485.14
PB.1114.17	chr1	-	1366	9	incomplete-splice_match	ZRANB2	ENST00000611683.1	1257	10	256	658	2	-658	5prime_fragment	FALSE	canonical	5	FALSE	C	non_coding	20	ATTGGGAATCTGTCCTCATT	PB.1114.17	5	ENSG00000132485.14
PB.1114.24	chr1	-	471	6	incomplete-splice_match	ZRANB2	ENST00000611683.1	1257	10	257	6481	3	-6481	5prime_fragment	FALSE	canonical	21	FALSE	C	non_coding	55	AAAGGAAGTTGAAGATAAAG	PB.1114.24	21	ENSG00000132485.14
PB.1114.25	chr1	-	359	5	incomplete-splice_match	ZRANB2	ENST00000611683.1	1257	10	257	6809	3	-6809	5prime_fragment	FALSE	canonical	5	FALSE	C	non_coding	55	AAAGAGAAAATGTTGAATAT	PB.1114.25	5	ENSG00000132485.14
PB.1114.3	chr1	-	2812	10	full-splice_match	ZRANB2	ENST00000370920.8	2816	10	3	1	3	-1	reference_match	FALSE	canonical	132	FALSE	C	non_coding	35	ATCTAATGTTCATTTTTAAA	PB.1114.3	132	ENSG00000132485.14
PB.1114.6	chr1	-	2199	11	full-splice_match	ZRANB2	ENST00000254821.10	2821	11	-21	643	3	-643	alternative_3end	FALSE	canonical	18	FALSE	C	non_coding	55	TTTAAAAAATAAAAAGGTTT	PB.1114.6	18	ENSG00000132485.14
PB.1114.7	chr1	-	2094	10	full-splice_match	ZRANB2	ENST00000370920.8	2816	10	12	710	12	-664	alternative_3end	FALSE	canonical	6	FALSE	C	non_coding	10	GAGCTTTAGTTTGTTTTCTG	PB.1114.7	6	ENSG00000132485.14
PB.1119.6	chr1	-	3200	3	incomplete-splice_match	NEGR1	ENST00000306821.3	5577	7	489888	1596	92363	-1596	3prime_fragment	FALSE	canonical	56	FALSE	B	non_coding	55	AAGAAAGAAAGGATGAGAGG	PB.1119.6	56	ENSG00000172260.15
PB.112.1	chr1	-	2501	6	novel_in_catalog	RPL22	novel	806	5			-44	-1	intron_retention	FALSE	canonical	275	FALSE	C	non_coding	15	ACGAGGCTTTGTTTTTTTTA	PB.112.1	275	ENSG00000116251.11
PB.112.11	chr1	-	862	4	full-splice_match	RPL22	ENST00000234875.9	2061	4	0	1199	0	356	alternative_3end	FALSE	canonical	164	FALSE	C	non_coding	15	ATTCGTCTTACTTTCATTTT	PB.112.11	164	ENSG00000116251.11
PB.112.12	chr1	-	1333	6	novel_in_catalog	RPL22	novel	806	5			70	355	intron_retention	FALSE	canonical	3	FALSE	C	non_coding	15	CATTCGTCTTACTTTCATTT	PB.112.12	3	ENSG00000116251.11
PB.112.13	chr1	-	735	3	novel_in_catalog	RPL22	novel	2061	4			1	355	combination_of_known_splicesites	FALSE	canonical	2	FALSE	C	non_coding	15	CATTCGTCTTACTTTCATTT	PB.112.13	2	ENSG00000116251.11
PB.112.14	chr1	-	932	6	novel_in_catalog	RPL22	novel	806	5			72	-4	intron_retention	FALSE	canonical	13	FALSE	C	non_coding	25	AAAATGGTGGTTTATCCTTG	PB.112.14	13	ENSG00000116251.11
PB.112.16	chr1	-	890	5	novel_not_in_catalog	RPL22	novel	806	5			446	-4	at_least_one_novel_splicesite	FALSE	canonical	2	FALSE	C	non_coding	25	AAAATGGTGGTTTATCCTTG	PB.112.16	2	ENSG00000116251.11
PB.112.17	chr1	-	635	4	full-splice_match	RPL22	ENST00000465387.5	508	4	-23	-104	-13	-4	alternative_3end	FALSE	canonical	3	FALSE	C	non_coding	25	AAAATGGTGGTTTATCCTTG	PB.112.17	3	ENSG00000116251.11
PB.112.18	chr1	-	593	5	novel_not_in_catalog	RPL22	novel	2061	4			-1	-4	at_least_one_novel_splicesite	FALSE	canonical	2	FALSE	C	non_coding	25	AAAATGGTGGTTTATCCTTG	PB.112.18	2	ENSG00000116251.11
PB.112.2	chr1	-	2620	6	novel_in_catalog	RPL22	novel	806	5			439	-2	combination_of_known_splicesites	FALSE	canonical	2	FALSE	C	non_coding	10	TACGAGGCTTTGTTTTTTTT	PB.112.2	2	ENSG00000116251.11
PB.112.20	chr1	-	462	4	full-splice_match	RPL22	ENST00000234875.9	2061	4	0	1599	0	-4	alternative_3end	FALSE	canonical	131	FALSE	C	non_coding	25	AAAATGGTGGTTTATCCTTG	PB.112.20	131	ENSG00000116251.11
PB.112.27	chr1	-	848	3	novel_in_catalog	AL031847.1	novel	378	3			-3569	0	intron_retention	FALSE	canonical	11	FALSE	A	non_coding	20	AGATATTTGAGCTGTTTTCG	PB.112.27	11	ENSG00000226944.1
PB.112.3	chr1	-	2487	5	novel_not_in_catalog	RPL22	novel	806	5			446	-2	at_least_one_novel_splicesite	FALSE	canonical	2	FALSE	C	non_coding	10	TACGAGGCTTTGTTTTTTTT	PB.112.3	2	ENSG00000116251.11
PB.112.6	chr1	-	2049	4	full-splice_match	RPL22	ENST00000234875.9	2061	4	0	12	0	-12	reference_match	FALSE	canonical	111	FALSE	C	non_coding	20	ACTCTTACTGTACGAGGCTT	PB.112.6	111	ENSG00000116251.11
PB.112.7	chr1	-	2034	4	novel_not_in_catalog	RPL22	novel	2061	4			-2	-12	at_least_one_novel_splicesite	FALSE	canonical	2	TRUE	C	non_coding	20	ACTCTTACTGTACGAGGCTT	PB.112.7	2	ENSG00000116251.11
PB.113.1	chr1	-	3544	6	novel_in_catalog	ICMT	novel	2612	6			-14	4	combination_of_known_junctions	FALSE	canonical	41	FALSE	C	non_coding	15	AGTGTGATTGTCTGGGATGT	PB.113.1	41	ENSG00000116237.16
PB.113.10	chr1	-	2642	6	full-splice_match	ICMT	ENST00000489498.5	2612	6	-19	-11	-19	11	reference_match	FALSE	canonical	12	FALSE	C	non_coding	30	AATGAATTTTTTCATTGTTA	PB.113.10	12	ENSG00000116237.16
PB.113.11	chr1	-	2511	5	full-splice_match	ICMT	ENST00000343813.10	4795	5	-15	2299	-7	-1	alternative_3end	FALSE	canonical	10	FALSE	C	non_coding	30	ATTTCATGGCTTAATGAATT	PB.113.11	10	ENSG00000116237.16
PB.113.12	chr1	-	1092	5	incomplete-splice_match	ICMT	ENST00000489498.5	2612	6	-42	8201	-42	-7093	5prime_fragment	FALSE	canonical	3	FALSE	C	non_coding	25	AATGTAGTCCTTAATGCTTT	PB.113.12	3	ENSG00000116237.16
PB.113.13	chr1	-	935	4	incomplete-splice_match	ICMT	ENST00000343813.10	4795	5	0	10499	0	-7093	5prime_fragment	FALSE	canonical	7	FALSE	C	non_coding	25	AATGTAGTCCTTAATGCTTT	PB.113.13	7	ENSG00000116237.16
PB.115.1	chr1	-	1415	9	full-splice_match	ACOT7	ENST00000608083.5	1403	9	-16	4	-16	0	reference_match	FALSE	canonical	322	FALSE	C	non_coding	10	ACCCACGTGTCCTGGGTGGT	PB.115.1	322	ENSG00000097021.19
PB.115.3	chr1	-	1607	9	full-splice_match	ACOT7	ENST00000377855.6	1614	9	7	0	7	0	reference_match	FALSE	canonical	17	FALSE	C	non_coding	10	ACCCACGTGTCCTGGGTGGT	PB.115.3	17	ENSG00000097021.19
PB.116.2	chr1	+	860	1	full-splice_match	AL031848.2	ENST00000607670.1	837	1	-23	0	-23	0	mono-exon	FALSE		3		C	non_coding	30	TCCCTAGTGCAATTTGAACA	PB.116.2	3	ENSG00000271746.1
PB.117.1	chr1	+	3481	15	novel_in_catalog	ESPN	novel	3543	13			0	1	combination_of_known_junctions	FALSE	canonical	29	FALSE	B	non_coding	5	TCGCTGTGGCCGCGACTTGC	PB.117.1	29	ENSG00000187017.17
PB.117.2	chr1	+	2361	11	novel_not_in_catalog	ESPN	novel	1494	7			3410	4	at_least_one_novel_splicesite	FALSE	canonical	41	FALSE	B	non_coding	10	CTCCGGTTCACTCACTCGCT	PB.117.2	41	ENSG00000187017.17
PB.117.3	chr1	+	1404	9	novel_not_in_catalog	ESPN	novel	1494	7			3424	1	at_least_one_novel_splicesite	FALSE	canonical	2	FALSE	B	non_coding	20	TGAGCTGGGGGTCAGGCAGA	PB.117.3	2	ENSG00000187017.17
PB.117.4	chr1	+	2454	10	novel_not_in_catalog	ESPN	novel	1494	7			3424	3	intron_retention	FALSE	canonical	4	FALSE	B	non_coding	5	GCTGTGGCCGCGACTTGCTC	PB.117.4	4	ENSG00000187017.17
PB.117.5	chr1	+	1874	11	novel_not_in_catalog	ESPN	novel	1494	7			3424	52	at_least_one_novel_splicesite	FALSE	canonical	20	FALSE	B	non_coding	10	AGCCCCGTGGGTGGTGACTT	PB.117.5	20	ENSG00000187017.17
PB.117.6	chr1	+	1863	8	novel_in_catalog	ESPN	novel	1494	7			54	-1	combination_of_known_junctions	FALSE	canonical	2	FALSE	B	non_coding	10	ACTCGCTGTGGCCGCGACTT	PB.117.6	2	ENSG00000187017.17
PB.1188.1	chr1	+	1225	1	full-splice_match	RPL31P12	ENST00000422587.2	358	1	-825	-42	-825	42	mono-exon	FALSE		2		A	non_coding	90	AAAAAAAAAAAAAAAGAAGA	PB.1188.1	2	ENSG00000227207.2
PB.119.2	chr1	-	1464	9	full-splice_match	TNFRSF25	ENST00000414040.6	1198	9	-7	-259	-7	-24	alternative_3end	FALSE	canonical	52	FALSE	A	non_coding	80	AAAGAAAACAAAACAAAACA	PB.119.2	52	ENSG00000215788.10
PB.119.5	chr1	-	3708	21	full-splice_match	PLEKHG5	ENST00000535355.5	4725	21	-14	1031	-14	-1	alternative_3end	FALSE	canonical	55	FALSE	C	non_coding	20	ACTGGGAAGAGTCCTTTGCT	PB.119.5	55	ENSG00000171680.22
PB.119.6	chr1	-	3723	22	full-splice_match	PLEKHG5	ENST00000400915.7	3697	22	-27	1	-27	-1	reference_match	FALSE	canonical	8	FALSE	C	non_coding	20	ACTGGGAAGAGTCCTTTGCT	PB.119.6	8	ENSG00000171680.22
PB.119.7	chr1	-	3684	21	full-splice_match	PLEKHG5	ENST00000340850.9	4715	21	0	1031	0	-1	alternative_3end	FALSE	canonical	6	FALSE	C	non_coding	20	ACTGGGAAGAGTCCTTTGCT	PB.119.7	6	ENSG00000171680.22
PB.119.8	chr1	-	3664	21	full-splice_match	PLEKHG5	ENST00000400913.5	4698	21	3	1031	3	-1	alternative_3end	FALSE	canonical	3	FALSE	C	non_coding	20	ACTGGGAAGAGTCCTTTGCT	PB.119.8	3	ENSG00000171680.22
PB.1193.1	chr1	-	2174	2	full-splice_match	AL591463.1	ENST00000666275.1	2291	2	129	-12	65	12	alternative_5end	FALSE	canonical	2	FALSE	A	non_coding	15	TACTCAGTCTTGGGCAGTTC	PB.1193.1	2	ENSG00000285778.2
PB.1194.10	chr1	+	994	6	novel_not_in_catalog	FPGT-TNNI3K	novel	566	6			0	1675	at_least_one_novel_splicesite	FALSE	canonical	2	TRUE	C	non_coding	15	ACACCTTTTTGTACCTTTTC	PB.1194.10	2	ENSG00000259030.7
PB.1194.12	chr1	+	2425	4	full-splice_match	FPGT	ENST00000370898.7	3254	4	47	782	-8	229	alternative_3end	FALSE	canonical	4	FALSE	C	non_coding	25	AACATGTGTTTGTATATCTT	PB.1194.12	4	ENSG00000254685.6
PB.1194.3	chr1	+	1516	4	full-splice_match	FPGT	ENST00000370898.7	3254	4	32	1706	0	-678	alternative_3end	FALSE	canonical	6	FALSE	C	non_coding	10	AGTCTGTTTCCTGTCATGCT	PB.1194.3	6	ENSG00000254685.6
PB.1194.4	chr1	+	3282	27	full-splice_match	FPGT-TNNI3K	ENST00000557284.6	2855	27	9	-436	0	25	alternative_3end	FALSE	canonical	7	FALSE	C	non_coding	50	AAATAGAAAATTGATTTATG	PB.1194.4	7	ENSG00000259030.7
PB.1194.6	chr1	+	3048	4	full-splice_match	FPGT	ENST00000370898.7	3254	4	32	174	0	-174	alternative_3end	FALSE	canonical	4	FALSE	C	non_coding	40	AAAAATGATTGATTTACTTG	PB.1194.6	4	ENSG00000254685.6
PB.1194.9	chr1	+	665	6	incomplete-splice_match	FPGT-TNNI3K	ENST00000370895.5	7566	19	3	125082	-2	1248	5prime_fragment	FALSE	canonical	3	FALSE	C	non_coding	35	AAGGTAGGACACTTTAATTC	PB.1194.9	3	ENSG00000259030.7
PB.1198.1	chr1	+	709	5	incomplete-splice_match	TYW3	ENST00000370867.8	3437	6	-90	14286	-90	-3	5prime_fragment	FALSE	canonical	21	FALSE	C	non_coding	65	AAAAAATGGAGGAAAACAAG	PB.1198.1	21	ENSG00000162623.16
PB.1198.2	chr1	+	1131	6	full-splice_match	TYW3	ENST00000370867.8	3437	6	27	2279	27	-2	alternative_3end	FALSE	canonical	8	FALSE	C	non_coding	30	AATGGTGTCTTATTCTGAAA	PB.1198.2	8	ENSG00000162623.16
PB.1198.3	chr1	+	3397	6	full-splice_match	TYW3	ENST00000370867.8	3437	6	37	3	37	0	reference_match	FALSE	canonical	11	FALSE	C	non_coding	25	AAATTTTGTGTAGTCTTAGT	PB.1198.3	11	ENSG00000162623.16
PB.1198.4	chr1	+	735	6	full-splice_match	TYW3	ENST00000370867.8	3437	6	56	2646	-39	30	alternative_3end5end	FALSE	canonical	27	FALSE	C	non_coding	55	TAAAGAAAGTGATGAAGAAC	PB.1198.4	27	ENSG00000162623.16
PB.1199.2	chr1	-	2807	9	full-splice_match	CRYZ	ENST00000340866.10	1908	9	-11	-888	0	884	alternative_3end	FALSE	canonical	8	FALSE	C	non_coding	20	AACTCAGTCTTTTGGATTTC	PB.1199.2	8	ENSG00000116791.14
PB.1199.3	chr1	-	2287	9	full-splice_match	CRYZ	ENST00000340866.10	1908	9	-50	-329	-39	325	alternative_3end	FALSE	canonical	2	FALSE	C	non_coding	30	AGTTGAAGGATATCATTGGC	PB.1199.3	2	ENSG00000116791.14
PB.1199.4	chr1	-	1909	9	full-splice_match	CRYZ	ENST00000340866.10	1908	9	-11	10	0	-6	reference_match	FALSE	canonical	47	FALSE	C	non_coding	40	AAAATTAAAACCTGCTTTTC	PB.1199.4	47	ENSG00000116791.14
PB.1199.5	chr1	-	1939	10	full-splice_match	CRYZ	ENST00000417775.5	2301	10	356	6	-2	-6	alternative_5end	FALSE	canonical	9	FALSE	C	non_coding	40	AAAATTAAAACCTGCTTTTC	PB.1199.5	9	ENSG00000116791.14
PB.12.1	chr1	+	1717	6	incomplete-splice_match	LINC01128	ENST00000659124.1	5289	7	-57	4941	-3	6	5prime_fragment	FALSE	canonical	6	FALSE	C	non_coding	50	AGGTACAATAGCTATTAAAA	PB.12.1	6	ENSG00000228794.9
PB.12.2	chr1	+	3647	3	full-splice_match	LINC01128	ENST00000669922.1	5441	3	-5	1799	0	972	alternative_3end	FALSE	canonical	3	FALSE	C	non_coding	40	AAAAATAGCAGCCTCTGTAT	PB.12.2	3	ENSG00000228794.9
PB.1200.10	chr1	+	606	7	incomplete-splice_match	ACADM	ENST00000370841.8	2619	12	358	23641	0	6497	5prime_fragment	FALSE	canonical	19	FALSE	C	non_coding	55	AGAAAAGAAAGGAGATGAGT	PB.1200.10	19	ENSG00000117054.13
PB.1200.11	chr1	+	2250	11	full-splice_match	ACADM	ENST00000541113.5	2535	11	362	-77	0	77	alternative_3end5end	FALSE	canonical	4	FALSE	C	non_coding	25	TGACATCACATCTCATTCTC	PB.1200.11	4	ENSG00000117054.13
PB.1200.12	chr1	+	1965	12	full-splice_match	ACADM	ENST00000370841.8	2619	12	358	296	0	-108	alternative_3end5end	FALSE	canonical	5	FALSE	C	non_coding	20	ATTTTTATATGACTGTTGGT	PB.1200.12	5	ENSG00000117054.13
PB.1200.14	chr1	+	484	6	incomplete-splice_match	ACADM	ENST00000370841.8	2619	12	371	28858	13	1280	5prime_fragment	FALSE	canonical	11	FALSE	C	non_coding	55	AACAAAAGAAGAAGTATTTG	PB.1200.14	11	ENSG00000117054.13
PB.1200.17	chr1	+	1927	11	novel_in_catalog	ACADM	novel	2619	12			0	7	combination_of_known_junctions	FALSE	canonical	3	FALSE	C	non_coding	15	ATCTTTCTGTATTTTTTCCA	PB.1200.17	3	ENSG00000117054.13
PB.1200.18	chr1	+	1837	10	novel_in_catalog	ACADM	novel	2535	11			0	5	combination_of_known_junctions	FALSE	canonical	4	FALSE	C	non_coding	15	ATATCTTTCTGTATTTTTTC	PB.1200.18	4	ENSG00000117054.13
PB.1200.2	chr1	+	2376	12	full-splice_match	ACADM	ENST00000370841.8	2619	12	60	183	60	5	alternative_3end5end	TRUE	canonical	263	FALSE	C	non_coding	15	ATATCTTTCTGTATTTTTTC	PB.1200.2	263	ENSG00000117054.13
PB.1200.20	chr1	+	1785	9	incomplete-splice_match	ACADM	ENST00000370841.8	2619	12	8500	183	335	5	3prime_fragment	FALSE	canonical	2	FALSE	C	non_coding	15	ATATCTTTCTGTATTTTTTC	PB.1200.20	2	ENSG00000117054.13
PB.1200.5	chr1	+	1992	11	full-splice_match	ACADM	ENST00000526196.5	1451	11	-3	-538	-3	1	alternative_3end	FALSE	canonical	15	FALSE	C	non_coding	20	TATCATATCTTTCTGTATTT	PB.1200.5	15	ENSG00000117054.13
PB.1200.6	chr1	+	3404	11	incomplete-splice_match	ACADM	ENST00000370841.8	2619	12	353	183	-2	5	intron_retention	FALSE	canonical	5	FALSE	C	non_coding	15	ATATCTTTCTGTATTTTTTC	PB.1200.6	5	ENSG00000117054.13
PB.1200.7	chr1	+	2350	12	full-splice_match	ACADM	ENST00000370841.8	2619	12	353	-84	-2	84	alternative_3end5end	FALSE	canonical	39	FALSE	C	non_coding	20	ACATCTCATTCTCTAGTTCT	PB.1200.7	39	ENSG00000117054.13
PB.1202.2	chr1	+	1190	9	full-splice_match	RABGGTB	ENST00000319942.8	1448	9	-5	263	-5	-10	alternative_3end	FALSE	canonical	20	FALSE	C	non_coding	15	TCTGCTTTTTATTCTGAAGT	PB.1202.2	20	ENSG00000137955.16
PB.1202.3	chr1	+	1447	9	full-splice_match	RABGGTB	ENST00000319942.8	1448	9	0	1	0	-1	reference_match	FALSE	canonical	60	FALSE	C	non_coding	30	ATTGATAGGTTTGAATATGG	PB.1202.3	60	ENSG00000137955.16
PB.1202.4	chr1	+	1244	8	novel_in_catalog	RABGGTB	novel	1448	9			0	-6	combination_of_known_junctions	FALSE	canonical	9	FALSE	C	non_coding	40	AAATGATTGATAGGTTTGAA	PB.1202.4	9	ENSG00000137955.16
PB.1202.5	chr1	+	1143	9	novel_not_in_catalog	RABGGTB	novel	1448	9			2	-4	at_least_one_novel_splicesite	FALSE	canonical	3	TRUE	C	non_coding	45	AAAATAAAGACCGGTATTTT	PB.1202.5	3	ENSG00000137955.16
PB.1202.6	chr1	+	1012	5	incomplete-splice_match	RABGGTB	ENST00000471759.5	2137	10	4583	-277	15	-6	3prime_fragment	FALSE	canonical	5	FALSE	C	non_coding	40	AAATGATTGATAGGTTTGAA	PB.1202.6	5	ENSG00000137955.16
PB.1202.7	chr1	+	849	3	incomplete-splice_match	RABGGTB	ENST00000471759.5	2137	10	5478	-277	910	-6	3prime_fragment	FALSE	canonical	5	FALSE	C	non_coding	40	AAATGATTGATAGGTTTGAA	PB.1202.7	5	ENSG00000137955.16
PB.1208.1	chr1	+	2035	5	full-splice_match	ST6GALNAC5	ENST00000477717.6	5547	5	0	3512	0	-24	alternative_3end	FALSE	canonical	3	FALSE	A	non_coding	70	AAAACAAAAAAATGCTAACA	PB.1208.1	3	ENSG00000117069.15
PB.1209.1	chr1	+	228	1	full-splice_match	AC113935.1	ENST00000471722.1	555	1	352	-25	352	25	mono-exon	FALSE		4		A	non_coding	80	AAAAGGAAAAATAAAAAATA	PB.1209.1	4	ENSG00000226084.5
PB.1210.1	chr1	-	4601	11	full-splice_match	PIGK	ENST00000370812.8	4601	11	4	-4	0	4	reference_match	FALSE	canonical	39	FALSE	C	non_coding	25	GAAAGGTGGCAGTGTCATTC	PB.1210.1	39	ENSG00000142892.15
PB.1210.2	chr1	-	2849	11	full-splice_match	PIGK	ENST00000370812.8	4601	11	0	1752	0	1461	alternative_3end	FALSE	canonical	18	FALSE	C	non_coding	35	ACTGATTATAGTAGCACTGA	PB.1210.2	18	ENSG00000142892.15
PB.1210.3	chr1	-	1882	11	full-splice_match	PIGK	ENST00000370812.8	4601	11	4	2715	0	498	alternative_3end	FALSE	canonical	21	FALSE	C	non_coding	35	AAAAATTGGTTTTTTAATCT	PB.1210.3	21	ENSG00000142892.15
PB.1210.4	chr1	-	1550	11	full-splice_match	PIGK	ENST00000370812.8	4601	11	1	3050	0	163	alternative_3end	FALSE	canonical	8	FALSE	C	non_coding	40	AACAGAAGTAACTTTGGTTA	PB.1210.4	8	ENSG00000142892.15
PB.1212.1	chr1	+	3354	14	full-splice_match	AK5	ENST00000354567.7	3280	14	-72	-2	-72	2	alternative_5end	FALSE	canonical	10	FALSE	C	non_coding	15	ACTCTTTTTCTATTTATTTG	PB.1212.1	10	ENSG00000154027.19
PB.1212.2	chr1	+	2029	14	full-splice_match	AK5	ENST00000354567.7	3280	14	19	1232	19	-2	alternative_3end	FALSE	canonical	13	FALSE	C	non_coding	35	AATGTTTCAAGTTAAACCTT	PB.1212.2	13	ENSG00000154027.19
PB.1217.1	chr1	-	2867	14	full-splice_match	AC118549.1	ENST00000370798.5	2468	14	-15	-384	-15	2	alternative_3end	TRUE	canonical	9	FALSE	C	non_coding	20	AGAATGCTTGTTGTGACTTC	PB.1217.1	9	ENSG00000036549.13
PB.1217.16	chr1	-	750	5	full-splice_match	AC118549.1	ENST00000463166.5	587	5	-28	-135	-12	5	alternative_3end	FALSE	canonical	3	FALSE	C	non_coding	55	AGAAAGGAAATAATAATGGG	PB.1217.16	3	ENSG00000036549.13
PB.1217.17	chr1	-	662	5	incomplete-splice_match	AC118549.1	ENST00000370801.8	6412	15	-8	70761	-8	5	5prime_fragment	FALSE	canonical	8	FALSE	C	non_coding	55	AGAAAGGAAATAATAATGGG	PB.1217.17	8	ENSG00000036549.13
PB.1217.2	chr1	-	2567	12	novel_in_catalog	AC118549.1	novel	6412	15			0	1	combination_of_known_splicesites	FALSE	canonical	3	FALSE	C	non_coding	20	TAGAATGCTTGTTGTGACTT	PB.1217.2	3	ENSG00000036549.13
PB.1217.20	chr1	-	804	2	novel_not_in_catalog	AC118549.1	novel	420	2			7	371	at_least_one_novel_splicesite	FALSE	canonical	4	FALSE	C	non_coding	55	AACAAAACAATGTTTTATAA	PB.1217.20	4	ENSG00000036549.13
PB.1217.21	chr1	-	782	2	full-splice_match	AC118549.1	ENST00000458763.2	420	2	9	-371	-8	371	alternative_3end	FALSE	canonical	3	FALSE	C	non_coding	55	AACAAAACAATGTTTTATAA	PB.1217.21	3	ENSG00000036549.13
PB.1217.22	chr1	-	425	2	full-splice_match	AC118549.1	ENST00000458763.2	420	2	0	-5	0	5	reference_match	FALSE	canonical	2	FALSE	C	non_coding	10	ATTCTGTTTGTTTAGTTTTT	PB.1217.22	2	ENSG00000036549.13
PB.1217.23	chr1	-	427	2	novel_not_in_catalog	AC118549.1	novel	420	2			0	4	at_least_one_novel_splicesite	FALSE	canonical	6	FALSE	C	non_coding	15	AATTCTGTTTGTTTAGTTTT	PB.1217.23	6	ENSG00000036549.13
PB.1217.3	chr1	-	4404	15	novel_in_catalog	AC118549.1	novel	6412	15			3	1	combination_of_known_junctions	FALSE	canonical	4	FALSE	C	non_coding	20	TAGAATGCTTGTTGTGACTT	PB.1217.3	4	ENSG00000036549.13
PB.1217.4	chr1	-	2774	14	novel_in_catalog	AC118549.1	novel	6412	15			-8	0	combination_of_known_junctions	FALSE	canonical	2	FALSE	C	non_coding	25	ATAGAATGCTTGTTGTGACT	PB.1217.4	2	ENSG00000036549.13
PB.1217.5	chr1	-	2632	11	novel_in_catalog	AC118549.1	novel	2468	14			-133	0	combination_of_known_splicesites	FALSE	canonical	2	FALSE	C	non_coding	25	ATAGAATGCTTGTTGTGACT	PB.1217.5	2	ENSG00000036549.13
PB.1217.6	chr1	-	4321	15	full-splice_match	AC118549.1	ENST00000370801.8	6412	15	0	2091	0	-1	alternative_3end	FALSE	canonical	12	FALSE	C	non_coding	25	TATAGAATGCTTGTTGTGAC	PB.1217.6	12	ENSG00000036549.13
PB.1217.8	chr1	-	2861	15	novel_in_catalog	AC118549.1	novel	2468	14			3	-4	combination_of_known_splicesites	FALSE	canonical	2	FALSE	C	non_coding	25	TATTATAGAATGCTTGTTGT	PB.1217.8	2	ENSG00000036549.13
PB.1218.1	chr1	-	4481	25	full-splice_match	USP33	ENST00000370793.5	4502	25	21	0	-11	0	reference_match	TRUE	canonical	138	FALSE	C	non_coding	40	AAAACTTGAATGTTGAATTT	PB.1218.1	138	ENSG00000077254.14
PB.1218.14	chr1	-	2805	22	incomplete-splice_match	USP33	ENST00000370793.5	4502	25	3	15794	-3	0	5prime_fragment	FALSE	canonical	43	FALSE	C	non_coding	75	AAAAAAGAAGAAAAACTGAA	PB.1218.14	43	ENSG00000077254.14
PB.1218.17	chr1	-	2784	22	full-splice_match	USP33	ENST00000370792.7	2917	22	0	133	0	0	alternative_3end	FALSE	canonical	6	FALSE	C	non_coding	75	AAAAAAGAAGAAAAACTGAA	PB.1218.17	6	ENSG00000077254.14
PB.1218.18	chr1	-	2613	21	incomplete-splice_match	USP33	ENST00000370794.7	4327	24	16	15798	10	0	5prime_fragment	FALSE	canonical	38	FALSE	C	non_coding	75	AAAAAAGAAGAAAAACTGAA	PB.1218.18	38	ENSG00000077254.14
PB.1218.19	chr1	-	2605	21	novel_in_catalog	USP33	novel	2917	22			0	0	combination_of_known_junctions	FALSE	canonical	9	FALSE	C	non_coding	75	AAAAAAGAAGAAAAACTGAA	PB.1218.19	9	ENSG00000077254.14
PB.1218.29	chr1	-	1257	10	incomplete-splice_match	USP33	ENST00000370794.7	4327	24	1	32446	1	5924	5prime_fragment	FALSE	canonical	10	FALSE	C	non_coding	55	AAAAAGAGAAGATGTGCAAT	PB.1218.29	10	ENSG00000077254.14
PB.1218.3	chr1	-	4220	23	novel_in_catalog	USP33	novel	4502	25			0	0	combination_of_known_junctions	FALSE	canonical	3	FALSE	C	non_coding	40	AAAACTTGAATGTTGAATTT	PB.1218.3	3	ENSG00000077254.14
PB.1218.30	chr1	-	1177	10	incomplete-splice_match	USP33	ENST00000370794.7	4327	24	-20	32547	-20	5823	5prime_fragment	FALSE	canonical	9	FALSE	C	non_coding	50	AGAAAATGAAAATGGCTCTA	PB.1218.30	9	ENSG00000077254.14
PB.1218.31	chr1	-	1021	10	incomplete-splice_match	USP33	ENST00000370794.7	4327	24	0	32683	0	5687	5prime_fragment	FALSE	canonical	5	FALSE	C	non_coding	50	AAGAATTGAAAGAGCAAGTC	PB.1218.31	5	ENSG00000077254.14
PB.1218.33	chr1	-	687	6	incomplete-splice_match	USP33	ENST00000370794.7	4327	24	3	40094	-3	-1724	5prime_fragment	FALSE	canonical	2	FALSE	C	non_coding	40	GAAGAAGATGAACTTAGGGC	PB.1218.33	2	ENSG00000077254.14
PB.1218.34	chr1	-	867	7	incomplete-splice_match	USP33	ENST00000370792.7	2917	22	0	24431	0	-1726	5prime_fragment	FALSE	canonical	4	FALSE	C	non_coding	45	ATGAAGAAGATGAACTTAGG	PB.1218.34	4	ENSG00000077254.14
PB.1218.35	chr1	-	731	6	incomplete-splice_match	USP33	ENST00000370792.7	2917	22	37	27636	-4	23	5prime_fragment	FALSE	canonical	2	FALSE	C	non_coding	55	AAATACAAGAAAACAGTGTC	PB.1218.35	2	ENSG00000077254.14
PB.1218.36	chr1	-	589	5	incomplete-splice_match	USP33	ENST00000370794.7	4327	24	0	43301	0	23	5prime_fragment	FALSE	canonical	4	FALSE	C	non_coding	55	AAATACAAGAAAACAGTGTC	PB.1218.36	4	ENSG00000077254.14
PB.1218.4	chr1	-	4196	23	novel_in_catalog	USP33	novel	4502	25			0	0	combination_of_known_junctions	FALSE	canonical	2	FALSE	C	non_coding	40	AAAACTTGAATGTTGAATTT	PB.1218.4	2	ENSG00000077254.14
PB.1218.5	chr1	-	4280	24	novel_in_catalog	USP33	novel	4502	25			13	0	combination_of_known_junctions	FALSE	canonical	10	FALSE	C	non_coding	40	AAAACTTGAATGTTGAATTT	PB.1218.5	10	ENSG00000077254.14
PB.1218.7	chr1	-	4465	25	novel_in_catalog	USP33	novel	4502	25			6	-1	combination_of_known_junctions	FALSE	canonical	4	FALSE	C	non_coding	40	TAAAACTTGAATGTTGAATT	PB.1218.7	4	ENSG00000077254.14
PB.1218.8	chr1	-	4319	24	full-splice_match	USP33	ENST00000370794.7	4327	24	3	5	-3	-1	reference_match	FALSE	canonical	32	FALSE	C	non_coding	40	TAAAACTTGAATGTTGAATT	PB.1218.8	32	ENSG00000077254.14
PB.1219.2	chr1	+	5258	16	full-splice_match	MIGA1	ENST00000443751.3	6409	16	6	1145	0	16	alternative_3end	FALSE	canonical	38	FALSE	C	non_coding	100	AAAAAAAAAAAAAAAAAAAA	PB.1219.2	38	ENSG00000180488.15
PB.1219.4	chr1	+	3034	11	novel_in_catalog	MIGA1	novel	5288	16			11	-3482	combination_of_known_splicesites	FALSE	canonical	2	FALSE	C	non_coding	30	AGAATCAAGTTCTTTTATTT	PB.1219.4	2	ENSG00000180488.15
PB.1220.1	chr1	+	585	4	full-splice_match	NEXN	ENST00000464998.1	859	4	252	22	252	-22	alternative_5end	FALSE	canonical	2	FALSE	A	non_coding	75	GAAAAAGAAATACAGAAAAA	PB.1220.1	2	ENSG00000162614.18
PB.1221.1	chr1	+	3092	3	full-splice_match	DNAJB4	ENST00000487931.1	949	3	0	-2143	0	453	alternative_3end	FALSE	canonical	3	FALSE	C	non_coding	45	AAAACCAGTATACCAGTATC	PB.1221.1	3	ENSG00000162616.9
PB.1221.10	chr1	+	3581	3	full-splice_match	DNAJB4	ENST00000370763.6	2903	3	-109	-569	-105	569	alternative_3end5end	FALSE	canonical	7	FALSE	C	non_coding	30	TTTTAAAGTTTTTTAATTTA	PB.1221.10	7	ENSG00000162616.9
PB.1221.11	chr1	+	3447	3	full-splice_match	DNAJB4	ENST00000370763.6	2903	3	-91	-453	-87	453	alternative_3end5end	FALSE	canonical	2	FALSE	C	non_coding	45	AAAACCAGTATACCAGTATC	PB.1221.11	2	ENSG00000162616.9
PB.1221.13	chr1	+	981	2	incomplete-splice_match	DNAJB4	ENST00000370763.6	2903	3	-87	4403	-83	47	5prime_fragment	FALSE	canonical	9	FALSE	C	non_coding	50	AAAATTTAAAAGGGATGGAT	PB.1221.13	9	ENSG00000162616.9
PB.1221.15	chr1	+	2020	3	full-splice_match	DNAJB4	ENST00000370763.6	2903	3	-87	970	-83	695	alternative_3end5end	FALSE	canonical	2	FALSE	C	non_coding	30	TCTGCTAGTTTAAAGTAATT	PB.1221.15	2	ENSG00000162616.9
PB.1221.16	chr1	+	2986	3	full-splice_match	DNAJB4	ENST00000370763.6	2903	3	-85	2	-81	-2	alternative_5end	FALSE	canonical	37	FALSE	C	non_coding	25	AACATTTGTGTGCAAGTTTT	PB.1221.16	37	ENSG00000162616.9
PB.1221.19	chr1	+	2325	3	full-splice_match	DNAJB4	ENST00000370763.6	2903	3	-77	655	-73	-655	alternative_3end5end	FALSE	canonical	16	FALSE	C	non_coding	30	AAAAATTTAGTTTTGTTTTC	PB.1221.19	16	ENSG00000162616.9
PB.1221.2	chr1	+	1882	3	full-splice_match	DNAJB4	ENST00000487931.1	949	3	0	-933	0	-757	alternative_3end	FALSE	canonical	6	FALSE	C	non_coding	30	ATAATGTTGCAACTACTTGT	PB.1221.2	6	ENSG00000162616.9
PB.1221.20	chr1	+	2218	3	full-splice_match	DNAJB4	ENST00000370763.6	2903	3	-72	757	-68	-757	alternative_3end5end	FALSE	canonical	18	FALSE	C	non_coding	30	ATAATGTTGCAACTACTTGT	PB.1221.20	18	ENSG00000162616.9
PB.1221.4	chr1	+	2635	3	full-splice_match	DNAJB4	ENST00000487931.1	949	3	2	-1688	2	-2	alternative_3end	FALSE	canonical	29	FALSE	C	non_coding	25	AACATTTGTGTGCAAGTTTT	PB.1221.4	29	ENSG00000162616.9
PB.1221.5	chr1	+	1962	3	full-splice_match	DNAJB4	ENST00000487931.1	949	3	23	-1036	23	-654	alternative_3end	FALSE	canonical	13	FALSE	C	non_coding	25	AAAATTTAGTTTTGTTTTCT	PB.1221.5	13	ENSG00000162616.9
PB.1221.8	chr1	+	3057	3	novel_in_catalog	DNAJB4	novel	906	2			255	453	combination_of_known_junctions	FALSE	canonical	3	FALSE	C	non_coding	45	AAAACCAGTATACCAGTATC	PB.1221.8	3	ENSG00000162616.9
PB.1222.5	chr1	-	2436	21	novel_in_catalog	FUBP1	novel	2378	20			12	10	combination_of_known_junctions	FALSE	canonical	21	FALSE	C	non_coding	25	AAGTTGGATATGTGGGTATT	PB.1222.5	21	ENSG00000162613.16
PB.1222.7	chr1	-	2390	20	novel_in_catalog	FUBP1	novel	2378	20			-8	1	combination_of_known_junctions	FALSE	canonical	21	FALSE	C	non_coding	20	TGTGTCGGTAAGTTGGATAT	PB.1222.7	21	ENSG00000162613.16
PB.1222.9	chr1	-	1200	13	incomplete-splice_match	FUBP1	ENST00000294623.8	2201	21	38	17117	37	1470	5prime_fragment	FALSE	canonical	2	FALSE	C	non_coding	50	AAAACTGGATTAATAATAGG	PB.1222.9	2	ENSG00000162613.16
PB.1228.1	chr1	+	1108	3	novel_in_catalog	GIPC2	novel	3778	6			60	565	combination_of_known_junctions	FALSE	canonical	4	FALSE	A	non_coding	20	TGAAACTTCTGGTATCTTTG	PB.1228.1	4	ENSG00000137960.6
PB.123.3	chr1	-	2414	12	full-splice_match	NOL9	ENST00000377705.6	6627	12	-12	4225	-12	-4225	alternative_3end	FALSE	canonical	4	FALSE	C	non_coding	30	AGAAAGTTCTTCAGGGACCT	PB.123.3	4	ENSG00000162408.11
PB.1231.1	chr1	+	1678	9	full-splice_match	IFI44	ENST00000370747.9	1682	9	1	3	0	-3	reference_match	FALSE	canonical	4	FALSE	C	non_coding	20	GGGTCTAACTTGAGAGTGTG	PB.1231.1	4	ENSG00000137965.11
PB.1231.2	chr1	+	1217	8	novel_in_catalog	IFI44	novel	1682	9			0	-2	combination_of_known_junctions	FALSE	canonical	2	FALSE	C	non_coding	25	AACTTGAGAGTGTGTGTGAT	PB.1231.2	2	ENSG00000137965.11
PB.1232.3	chr1	-	2705	15	full-splice_match	ADGRL4	ENST00000370742.4	3539	15	-13	847	-13	61	alternative_3end	FALSE	canonical	5	FALSE	C	non_coding	45	AAGAAACACATTTTACCATT	PB.1232.3	5	ENSG00000162618.15
PB.1234.16	chr1	-	1893	14	incomplete-splice_match	TTLL7	ENST00000610996.1	2028	15	37	4661	-6	29	5prime_fragment	FALSE	canonical	4	FALSE	B	non_coding	45	AAATTGATGATGAAAAGTTG	PB.1234.16	4	ENSG00000137941.17
PB.1234.17	chr1	-	1539	10	incomplete-splice_match	TTLL7	ENST00000610996.1	2028	15	0	16139	0	-11449	5prime_fragment	FALSE	canonical	8	FALSE	B	non_coding	30	TAAAATACTCTCTCTATCTT	PB.1234.17	8	ENSG00000137941.17
PB.1234.20	chr1	-	528	4	novel_in_catalog	TTLL7	novel	2028	15			5	2107	combination_of_known_splicesites	FALSE	canonical	2	FALSE	B	non_coding	50	AAAATTATGTGAAAGAATTG	PB.1234.20	2	ENSG00000137941.17
PB.1234.22	chr1	-	1174	4	incomplete-splice_match	TTLL7	ENST00000610996.1	2028	15	18	36352	0	-35	5prime_fragment	FALSE	canonical	6	FALSE	B	non_coding	70	AAAAAACAAACAACAACCAC	PB.1234.22	6	ENSG00000137941.17
PB.1234.23	chr1	-	991	3	novel_in_catalog	TTLL7	novel	2028	15			0	-35	combination_of_known_splicesites	FALSE	canonical	2	FALSE	B	non_coding	70	AAAAAACAAACAACAACCAC	PB.1234.23	2	ENSG00000137941.17
PB.1235.1	chr1	-	1567	1	full-splice_match	AL359504.2	ENST00000605506.1	1601	1	24	10	24	-10	mono-exon	FALSE		8		C	non_coding	40	AATAATAAAAGTGGTTGTGT	PB.1235.1	8	ENSG00000271576.1
PB.1235.2	chr1	-	1335	1	full-splice_match	AL359504.2	ENST00000605506.1	1601	1	-16	282	-16	-282	mono-exon	FALSE		2		C	non_coding	35	AAAGATTTGGACTAGATGCT	PB.1235.2	2	ENSG00000271576.1
PB.1235.3	chr1	-	601	1	full-splice_match	AL359504.2	ENST00000605506.1	1601	1	25	975	25	-975	mono-exon	FALSE		14		C	non_coding	25	AGTTGCGTTTTTATTAATAT	PB.1235.3	14	ENSG00000271576.1
PB.1236.1	chr1	+	3282	10	full-splice_match	PRKACB	ENST00000370689.6	4513	10	-90	1321	-90	-1317	alternative_3end5end	FALSE	canonical	36	FALSE	C	non_coding	35	AAGTTTTGTGTAACAAAGGC	PB.1236.1	36	ENSG00000142875.19
PB.1236.12	chr1	+	4476	10	full-splice_match	PRKACB	ENST00000370685.7	4481	10	-3	8	-3	-4	reference_match	FALSE	canonical	4	FALSE	C	non_coding	35	TAAGACAATTGATTGAGTCG	PB.1236.12	4	ENSG00000142875.19
PB.1236.13	chr1	+	4177	10	full-splice_match	PRKACB	ENST00000370685.7	4481	10	53	251	2	-247	alternative_3end5end	FALSE	canonical	2	FALSE	C	non_coding	55	GAAAAAAAAAATCTTTCCCA	PB.1236.13	2	ENSG00000142875.19
PB.1236.14	chr1	+	1653	9	novel_in_catalog	PRKACB	novel	869	9			-12	-3	combination_of_known_junctions	FALSE	canonical	3	FALSE	C	non_coding	45	AAATTCAAACTAGAATGTGT	PB.1236.14	3	ENSG00000142875.19
PB.1236.16	chr1	+	901	11	novel_in_catalog	PRKACB	novel	4288	12			-12	-31	combination_of_known_junctions	FALSE	canonical	3	FALSE	C	non_coding	60	AACAAAACAAAACTTTGAGA	PB.1236.16	3	ENSG00000142875.19
PB.1236.18	chr1	+	4343	11	novel_in_catalog	PRKACB	novel	4288	12			-12	0	combination_of_known_junctions	FALSE	canonical	13	FALSE	C	non_coding	30	AATTGATTGAGTCGTGAATT	PB.1236.18	13	ENSG00000142875.19
PB.1236.21	chr1	+	4344	12	full-splice_match	PRKACB	ENST00000370682.7	4288	12	-59	3	0	-3	alternative_5end	FALSE	canonical	72	FALSE	C	non_coding	35	AAGACAATTGATTGAGTCGT	PB.1236.21	72	ENSG00000142875.19
PB.1236.22	chr1	+	4301	10	full-splice_match	PRKACB	ENST00000610703.4	4240	10	-59	-2	0	0	alternative_5end	FALSE	canonical	19	FALSE	C	non_coding	30	AATTGATTGAGTCGTGAATT	PB.1236.22	19	ENSG00000142875.19
PB.1236.23	chr1	+	4076	11	novel_in_catalog	PRKACB	novel	4288	12			0	-247	combination_of_known_junctions	FALSE	canonical	8	FALSE	C	non_coding	55	GAAAAAAAAAATCTTTCCCA	PB.1236.23	8	ENSG00000142875.19
PB.1236.26	chr1	+	1683	11	novel_in_catalog	PRKACB	novel	4288	12			0	-3	combination_of_known_junctions	FALSE	canonical	16	FALSE	C	non_coding	45	AAATTCAAACTAGAATGTGT	PB.1236.26	16	ENSG00000142875.19
PB.1236.27	chr1	+	3069	12	full-splice_match	PRKACB	ENST00000370682.7	4288	12	-40	1259	19	-1259	alternative_3end	FALSE	canonical	18	FALSE	C	non_coding	35	AAAATATTTTAATTTTCTTG	PB.1236.27	18	ENSG00000142875.19
PB.1236.28	chr1	+	4409	13	novel_not_in_catalog	PRKACB	novel	4306	13			19	0	at_least_one_novel_splicesite	FALSE	canonical	25	TRUE	C	non_coding	30	AATTGATTGAGTCGTGAATT	PB.1236.28	25	ENSG00000142875.19
PB.1236.3	chr1	+	4566	10	full-splice_match	PRKACB	ENST00000370689.6	4513	10	-33	-20	-33	20	reference_match	FALSE	canonical	438	FALSE	C	non_coding	10	ACTTGGTGCCCTCATCTCCT	PB.1236.3	438	ENSG00000142875.19
PB.1236.31	chr1	+	1103	11	novel_in_catalog	PRKACB	novel	1914	12			-1	-31	combination_of_known_junctions	FALSE	canonical	2	FALSE	C	non_coding	60	AACAAAACAAAACTTTGAGA	PB.1236.31	2	ENSG00000142875.19
PB.1236.32	chr1	+	3308	12	novel_in_catalog	PRKACB	novel	4306	13			-1	-1259	combination_of_known_junctions	FALSE	canonical	29	FALSE	C	non_coding	35	AAAATATTTTAATTTTCTTG	PB.1236.32	29	ENSG00000142875.19
PB.1236.33	chr1	+	4564	12	novel_in_catalog	PRKACB	novel	4306	13			-1	-3	combination_of_known_junctions	FALSE	canonical	81	FALSE	C	non_coding	35	AAGACAATTGATTGAGTCGT	PB.1236.33	81	ENSG00000142875.19
PB.1236.36	chr1	+	4539	11	novel_in_catalog	PRKACB	novel	4306	13			-1	-4	combination_of_known_junctions	FALSE	canonical	6	FALSE	C	non_coding	35	TAAGACAATTGATTGAGTCG	PB.1236.36	6	ENSG00000142875.19
PB.1236.39	chr1	+	1903	11	novel_in_catalog	PRKACB	novel	1914	12			-1	-3	combination_of_known_junctions	FALSE	canonical	18	FALSE	C	non_coding	45	AAATTCAAACTAGAATGTGT	PB.1236.39	18	ENSG00000142875.19
PB.1236.41	chr1	+	4336	10	novel_in_catalog	PRKACB	novel	4306	13			-30	-3	combination_of_known_junctions	FALSE	canonical	4	FALSE	C	non_coding	35	AAGACAATTGATTGAGTCGT	PB.1236.41	4	ENSG00000142875.19
PB.1236.49	chr1	+	1621	9	novel_in_catalog	PRKACB	novel	1914	12			-3867	-3	combination_of_known_junctions	FALSE	canonical	7	FALSE	C	non_coding	45	AAATTCAAACTAGAATGTGT	PB.1236.49	7	ENSG00000142875.19
PB.1236.5	chr1	+	1850	9	novel_in_catalog	PRKACB	novel	1905	9			-5	-3	combination_of_known_junctions	FALSE	canonical	7	FALSE	C	non_coding	45	AAATTCAAACTAGAATGTGT	PB.1236.5	7	ENSG00000142875.19
PB.1236.54	chr1	+	4012	7	incomplete-splice_match	PRKACB	ENST00000610457.1	4206	9	2375	-2	2375	0	3prime_fragment	FALSE	canonical	3	FALSE	C	non_coding	30	AATTGATTGAGTCGTGAATT	PB.1236.54	3	ENSG00000142875.19
PB.1236.7	chr1	+	4604	11	novel_not_in_catalog	PRKACB	novel	4513	10			-32	0	at_least_one_novel_splicesite	FALSE	canonical	2	TRUE	C	non_coding	30	AATTGATTGAGTCGTGAATT	PB.1236.7	2	ENSG00000142875.19
PB.1238.1	chr1	-	525	2	antisense	novelGene_SAMD13_AS	novel							multi-exon	FALSE	canonical	2	FALSE	A	non_coding	55	AAGAATGGAAGGAGAAGGAA	PB.1238.1	2	novelGene_SAMD13_AS
PB.1239.1	chr1	+	1423	4	full-splice_match	SAMD13	ENST00000370673.7	1567	4	142	2	142	0	alternative_5end	FALSE	canonical	2	FALSE	C	non_coding	20	TATTGCCAGTGTATCTTTGA	PB.1239.1	2	ENSG00000203943.8
PB.1239.2	chr1	+	2025	3	novel_not_in_catalog	SAMD13	novel	1222	2			5	707	at_least_one_novel_splicesite	FALSE	canonical	2	FALSE	C	non_coding	10	CGTGCAGGTCTCTGTGTGGA	PB.1239.2	2	ENSG00000203943.8
PB.1239.3	chr1	+	1922	2	full-splice_match	SAMD13	ENST00000463429.1	1222	2	11	-711	11	711	alternative_3end	FALSE	canonical	7	FALSE	C	non_coding	20	CAGGTCTCTGTGTGGACATA	PB.1239.3	7	ENSG00000203943.8
PB.1239.4	chr1	+	1488	4	full-splice_match	SAMD13	ENST00000394834.7	785	4	71	-774	21	0	alternative_3end5end	FALSE	canonical	7	FALSE	C	non_coding	20	TATTGCCAGTGTATCTTTGA	PB.1239.4	7	ENSG00000203943.8
PB.1240.1	chr1	+	1053	4	full-splice_match	DNASE2B	ENST00000370662.3	1130	4	81	-4	81	4	alternative_5end	FALSE	canonical	2	FALSE	A	non_coding	30	ATTTAATCTTCTATTTAATG	PB.1240.1	2	ENSG00000137976.7
PB.1241.1	chr1	+	3236	9	full-splice_match	RPF1	ENST00000370654.6	1948	9	-9	-1279	-2	1279	alternative_3end	FALSE	canonical	2	FALSE	C	non_coding	55	ATTTAAAAAAGGCAGAATGA	PB.1241.1	2	ENSG00000117133.11
PB.1241.2	chr1	+	1397	9	full-splice_match	RPF1	ENST00000370654.6	1948	9	-4	555	3	-555	alternative_3end	FALSE	canonical	2	FALSE	C	non_coding	25	TAACCCTTGATTTTTATACC	PB.1241.2	2	ENSG00000117133.11
PB.1241.3	chr1	+	1273	9	full-splice_match	RPF1	ENST00000370654.6	1948	9	1	674	1	-674	alternative_3end	FALSE	canonical	95	FALSE	C	non_coding	20	AAACTTAGTTCTCTTGTTTT	PB.1241.3	95	ENSG00000117133.11
PB.1241.4	chr1	+	1932	9	full-splice_match	RPF1	ENST00000370654.6	1948	9	1	15	1	-15	reference_match	FALSE	canonical	9	FALSE	C	non_coding	20	AAGTTTTATTGTATGCTGCT	PB.1241.4	9	ENSG00000117133.11
PB.1242.1	chr1	+	1009	3	full-splice_match	AL359762.1	ENST00000646567.1	1093	3	80	4	80	0	alternative_5end	FALSE	canonical	2	FALSE	A	non_coding	10	CTCATGTGTGTCCCTATCCT	PB.1242.1	2	ENSG00000284882.1
PB.1243.1	chr1	-	1374	8	fusion	CTBS_GNG5	novel	806	4			17	0	multi-exon	FALSE	canonical	2	FALSE	B	non_coding	20	TATTTTGCATTATTATTGGT	PB.1243.1	2	ENSG00000117151.13_ENSG00000174021.11
PB.1243.10	chr1	-	2865	6	full-splice_match	CTBS	ENST00000477677.5	2892	6	25	2	-15	-2	reference_match	FALSE	canonical	4	FALSE	C	non_coding	35	AATTGAGATTGTAGAGATGT	PB.1243.10	4	ENSG00000117151.13
PB.1243.12	chr1	-	1638	7	full-splice_match	CTBS	ENST00000370630.6	6571	7	5	4928	5	-1	alternative_3end	FALSE	canonical	3	FALSE	C	non_coding	20	ACAATGTAGTGTCTCCCCTT	PB.1243.12	3	ENSG00000117151.13
PB.1243.13	chr1	-	1366	7	full-splice_match	CTBS	ENST00000370630.6	6571	7	-37	5242	3	0	alternative_3end	FALSE	canonical	20	FALSE	C	non_coding	50	AAAAATACACACGAATGTCC	PB.1243.13	20	ENSG00000117151.13
PB.1243.14	chr1	-	1586	10	novel_not_in_catalog	CTBS	novel	6571	7			-46554	-41	at_least_one_novel_splicesite	FALSE	canonical	2	TRUE	C	non_coding	85	AAAAAAAAAGAATAAATAAA	PB.1243.14	2	ENSG00000117151.13
PB.1243.15	chr1	-	1094	6	full-splice_match	CTBS	ENST00000477677.5	2892	6	25	1773	-15	-41	alternative_3end	FALSE	canonical	12	FALSE	C	non_coding	85	AAAAAAAAAGAATAAATAAA	PB.1243.15	12	ENSG00000117151.13
PB.1243.16	chr1	-	1976	12	novel_not_in_catalog	CTBS	novel	6571	7			-46584	-42	at_least_one_novel_splicesite	FALSE	canonical	2	TRUE	C	non_coding	80	TAAAAAAAAAGAATAAATAA	PB.1243.16	2	ENSG00000117151.13
PB.1243.2	chr1	-	1157	7	fusion	CTBS_GNG5	novel	806	4			-15	0	multi-exon	FALSE	canonical	6	FALSE	B	non_coding	20	TATTTTGCATTATTATTGGT	PB.1243.2	6	ENSG00000117151.13_ENSG00000174021.11
PB.1243.20	chr1	-	886	2	intergenic	novelGene_0_888	novel							multi-exon	FALSE	canonical	2	FALSE	A	non_coding	15	TTATTGTCTCAGTGATTGGC	PB.1243.20	2	novelGene_0_888
PB.1243.21	chr1	-	1241	4	intergenic	novelGene_0_889	novel							multi-exon	FALSE	canonical	3	FALSE	A	non_coding	30	AATACTTATTGTCTCAGTGA	PB.1243.21	3	novelGene_0_889
PB.1243.3	chr1	-	539	3	full-splice_match	GNG5	ENST00000370641.3	920	3	385	-4	385	0	alternative_5end	FALSE	canonical	180	FALSE	A	non_coding	20	TATTTTGCATTATTATTGGT	PB.1243.3	180	ENSG00000174021.11
PB.1243.9	chr1	-	3094	7	full-splice_match	CTBS	ENST00000370630.6	6571	7	-35	3512	5	-2	alternative_3end	FALSE	canonical	13	FALSE	C	non_coding	35	AATTGAGATTGTAGAGATGT	PB.1243.9	13	ENSG00000117151.13
PB.1244.1	chr1	-	5571	14	full-splice_match	SSX2IP	ENST00000342203.7	5835	14	60	204	-17	-204	alternative_3end5end	FALSE	canonical	35	FALSE	C	non_coding	25	AAATGACTGGTTGAGGTTTT	PB.1244.1	35	ENSG00000117155.16
PB.1244.17	chr1	-	1044	8	incomplete-splice_match	SSX2IP	ENST00000342203.7	5835	14	72	18566	-5	3846	5prime_fragment	FALSE	canonical	15	FALSE	C	non_coding	45	AAAAAGGAAATGATTTCTCT	PB.1244.17	15	ENSG00000117155.16
PB.1244.2	chr1	-	5512	14	novel_in_catalog	SSX2IP	novel	2457	15			80	-204	combination_of_known_junctions	FALSE	canonical	2	FALSE	C	non_coding	25	AAATGACTGGTTGAGGTTTT	PB.1244.2	2	ENSG00000117155.16
PB.1244.21	chr1	-	891	7	incomplete-splice_match	SSX2IP	ENST00000342203.7	5835	14	83	18787	6	3625	5prime_fragment	FALSE	canonical	4	FALSE	C	non_coding	40	AAAAAGAGGCTCCTGGAGGA	PB.1244.21	4	ENSG00000117155.16
PB.1244.28	chr1	-	734	5	incomplete-splice_match	SSX2IP	ENST00000342203.7	5835	14	70	22412	-7	0	5prime_fragment	FALSE	canonical	3	FALSE	C	non_coding	25	AGTTGTCAGTTATTGCAGAT	PB.1244.28	3	ENSG00000117155.16
PB.1244.29	chr1	-	618	4	incomplete-splice_match	SSX2IP	ENST00000605755.5	1933	13	-47	18743	-23	0	5prime_fragment	FALSE	canonical	2	FALSE	C	non_coding	25	AGTTGTCAGTTATTGCAGAT	PB.1244.29	2	ENSG00000117155.16
PB.1244.3	chr1	-	5393	13	full-splice_match	SSX2IP	ENST00000605755.5	1933	13	0	-3460	0	-209	alternative_3end	FALSE	canonical	2	FALSE	C	non_coding	40	AAATCAAATGACTGGTTGAG	PB.1244.3	2	ENSG00000117155.16
PB.1244.4	chr1	-	4948	14	full-splice_match	SSX2IP	ENST00000342203.7	5835	14	116	771	15	-771	alternative_3end5end	FALSE	canonical	30	FALSE	C	non_coding	10	ATTTTTGTCCTTTTTCAGTC	PB.1244.4	30	ENSG00000117155.16
PB.1244.5	chr1	-	4874	13	full-splice_match	SSX2IP	ENST00000605755.5	1933	13	-43	-2898	-19	-771	alternative_3end	FALSE	canonical	2	FALSE	C	non_coding	10	ATTTTTGTCCTTTTTCAGTC	PB.1244.5	2	ENSG00000117155.16
PB.1244.6	chr1	-	4783	13	full-splice_match	SSX2IP	ENST00000437941.6	5843	13	289	771	110	-771	alternative_3end5end	FALSE	canonical	4	FALSE	C	non_coding	10	ATTTTTGTCCTTTTTCAGTC	PB.1244.6	4	ENSG00000117155.16
PB.1244.7	chr1	-	4525	14	full-splice_match	SSX2IP	ENST00000342203.7	5835	14	63	1247	-14	-1247	alternative_3end5end	FALSE	canonical	16	FALSE	C	non_coding	55	TATGATGAGAAACAATGAAA	PB.1244.7	16	ENSG00000117155.16
PB.1244.8	chr1	-	4343	13	full-splice_match	SSX2IP	ENST00000605755.5	1933	13	-8	-2402	-8	-1267	alternative_3end	FALSE	canonical	5	FALSE	C	non_coding	25	AAATGTTTGCATCTGCAGTC	PB.1244.8	5	ENSG00000117155.16
PB.1245.1	chr1	-	3384	4	full-splice_match	C1orf52	ENST00000294661.8	3391	4	10	-3	0	3	reference_match	FALSE	canonical	29	FALSE	C	non_coding	10	CCCAGTCTCTGGTATGTCTT	PB.1245.1	29	ENSG00000162642.14
PB.1245.10	chr1	-	1357	4	full-splice_match	C1orf52	ENST00000294661.8	3391	4	18	2016	8	-2016	alternative_3end	FALSE	canonical	79	FALSE	C	non_coding	25	ACACAGCTAGTGAGTGGTTC	PB.1245.10	79	ENSG00000162642.14
PB.1245.11	chr1	-	1237	4	full-splice_match	C1orf52	ENST00000294661.8	3391	4	18	2136	8	-2136	alternative_3end	FALSE	canonical	16	FALSE	C	non_coding	5	CCTCCTGTGTTCCAGGTGCT	PB.1245.11	16	ENSG00000162642.14
PB.1245.12	chr1	-	1110	3	full-splice_match	C1orf52	ENST00000471115.6	3254	3	1	2143	1	-2143	alternative_3end	FALSE	canonical	56	FALSE	C	non_coding	15	AAGAGTGCCTCCTGTGTTCC	PB.1245.12	56	ENSG00000162642.14
PB.1245.13	chr1	-	1131	4	full-splice_match	C1orf52	ENST00000294661.8	3391	4	17	2243	7	-2243	alternative_3end	FALSE	canonical	27	FALSE	C	non_coding	35	TACTATTACTGTATAACATT	PB.1245.13	27	ENSG00000162642.14
PB.1245.2	chr1	-	3243	3	full-splice_match	C1orf52	ENST00000471115.6	3254	3	8	3	8	-3	reference_match	FALSE	canonical	13	FALSE	C	non_coding	25	AAATTGCCCAGTCTCTGGTA	PB.1245.2	13	ENSG00000162642.14
PB.1245.7	chr1	-	1920	4	full-splice_match	C1orf52	ENST00000294661.8	3391	4	-7	1478	-7	-1478	alternative_3end	FALSE	canonical	4	FALSE	C	non_coding	30	CATCAATCTTTCCATGAATC	PB.1245.7	4	ENSG00000162642.14
PB.1245.8	chr1	-	1679	3	full-splice_match	C1orf52	ENST00000471115.6	3254	3	20	1555	-9	-1555	alternative_3end	FALSE	canonical	2	FALSE	C	non_coding	20	AGTTGGGAAGGTGTGATCGT	PB.1245.8	2	ENSG00000162642.14
PB.1245.9	chr1	-	1234	3	full-splice_match	C1orf52	ENST00000471115.6	3254	3	8	2012	8	-2012	alternative_3end	FALSE	canonical	117	FALSE	C	non_coding	20	AGCTAGTGAGTGGTTCATTT	PB.1245.9	117	ENSG00000162642.14
PB.1247.1	chr1	-	2708	3	full-splice_match	BCL10	ENST00000648566.1	2833	3	122	3	-54	-3	alternative_5end	FALSE	canonical	2	FALSE	C	non_coding	20	AAAGCTAGGTTTGTGGGTTT	PB.1247.1	2	ENSG00000142867.14
PB.1247.2	chr1	-	3711	3	novel_in_catalog	BCL10	novel	2833	3			1	-473	combination_of_known_junctions	FALSE	canonical	6	FALSE	C	non_coding	20	AGTGAGTGCTATTTTGGAGT	PB.1247.2	6	ENSG00000142867.14
PB.1247.3	chr1	-	2355	3	full-splice_match	BCL10	ENST00000648566.1	2833	3	5	473	5	-473	alternative_3end	FALSE	canonical	10	FALSE	C	non_coding	20	AGTGAGTGCTATTTTGGAGT	PB.1247.3	10	ENSG00000142867.14
PB.1247.4	chr1	-	2291	3	full-splice_match	BCL10	ENST00000620248.2	776	3	-141	-1374	35	-474	alternative_3end5end	FALSE	canonical	2	FALSE	C	non_coding	20	TAGTGAGTGCTATTTTGGAG	PB.1247.4	2	ENSG00000142867.14
PB.1247.5	chr1	-	1424	3	full-splice_match	BCL10	ENST00000648566.1	2833	3	24	1385	24	463	alternative_3end	FALSE	canonical	14	FALSE	C	non_coding	50	AAAAATAAAAATCTCTTTTC	PB.1247.5	14	ENSG00000142867.14
PB.1248.1	chr1	+	575	2	incomplete-splice_match	AL078459.1	ENST00000654182.1	2673	3	386	69540	59	-69540	5prime_fragment	FALSE	canonical	4	FALSE	A	non_coding	30	AATTTATATTCTAGTTTATT	PB.1248.1	4	ENSG00000223653.6
PB.125.2	chr1	+	2308	11	full-splice_match	ZBTB48	ENST00000377674.9	2347	11	30	9	7	-9	reference_match	FALSE	canonical	16	FALSE	C	non_coding	20	ACTCTCGTATTTCAGCCTGA	PB.125.2	16	ENSG00000204859.13
PB.1251.1	chr1	-	4238	6	full-splice_match	DDAH1	ENST00000284031.13	3939	6	-300	1	-300	0	alternative_5end	FALSE	canonical	602	FALSE	C	non_coding	25	ATCAACAGTGTATGTCTCTT	PB.1251.1	602	ENSG00000153904.20
PB.1251.2	chr1	-	3614	6	novel_not_in_catalog	DDAH1	novel	4017	7			571	0	at_least_one_novel_splicesite	FALSE	canonical	11	FALSE	C	non_coding	25	ATCAACAGTGTATGTCTCTT	PB.1251.2	11	ENSG00000153904.20
PB.1251.3	chr1	-	3794	5	novel_in_catalog	DDAH1	novel	3939	6			0	0	combination_of_known_splicesites	FALSE	canonical	2	FALSE	C	non_coding	25	ATCAACAGTGTATGTCTCTT	PB.1251.3	2	ENSG00000153904.20
PB.1251.4	chr1	-	3610	6	novel_not_in_catalog	DDAH1	novel	3939	6			558	-1	at_least_one_novel_splicesite	FALSE	canonical	4	FALSE	C	non_coding	25	GATCAACAGTGTATGTCTCT	PB.1251.4	4	ENSG00000153904.20
PB.1251.6	chr1	-	1090	6	full-splice_match	DDAH1	ENST00000284031.13	3939	6	2	2847	2	120	alternative_3end	FALSE	canonical	2	FALSE	C	non_coding	40	AAAATTTGATTCTAAGTTGA	PB.1251.6	2	ENSG00000153904.20
PB.1252.1	chr1	+	2031	5	full-splice_match	CCN1	ENST00000451137.7	2278	5	0	247	0	-247	alternative_3end	FALSE	canonical	32	FALSE	A	non_coding	30	AATATCTGAGTGTATGCCAT	PB.1252.1	32	ENSG00000142871.17
PB.1253.1	chr1	-	4557	10	full-splice_match	ZNHIT6	ENST00000370574.4	6203	10	216	1430	216	-1424	alternative_3end5end	TRUE	canonical	2	FALSE	C	non_coding	15	ACTGGGGTGAGTGAGTTCTC	PB.1253.1	2	ENSG00000117174.11
PB.1253.2	chr1	-	2812	10	full-splice_match	ZNHIT6	ENST00000370574.4	6203	10	0	3391	0	-3385	alternative_3end	FALSE	canonical	46	FALSE	C	non_coding	25	TATTGTATGTGTGTACTTAA	PB.1253.2	46	ENSG00000117174.11
PB.1255.1	chr1	-	582	5	novel_not_in_catalog	ODF2L	novel	461	5			-323	5	at_least_one_novel_splicesite	FALSE	canonical	2	TRUE	C	non_coding	30	TCTAAGTAGTAGATTTTTAT	PB.1255.1	2	ENSG00000122417.15
PB.1255.13	chr1	-	783	8	novel_in_catalog	ODF2L	novel	2155	16			-29	-5325	combination_of_known_junctions	FALSE	canonical	2	FALSE	C	non_coding	55	AAGAATGAATAAGAATGAGG	PB.1255.13	2	ENSG00000122417.15
PB.1255.14	chr1	-	4122	2	full-splice_match	ODF2L	ENST00000478286.2	1650	2	-20	-2452	-1	-950	alternative_3end	FALSE	canonical	9	FALSE	C	non_coding	15	TAGTGCTTATTTCACTTCCT	PB.1255.14	9	ENSG00000122417.15
PB.1255.17	chr1	-	1079	2	full-splice_match	ODF2L	ENST00000478286.2	1650	2	-20	591	-1	490	alternative_3end	FALSE	canonical	99	FALSE	C	non_coding	50	AAAATATAATATGTGATATC	PB.1255.17	99	ENSG00000122417.15
PB.1255.3	chr1	-	3261	7	incomplete-splice_match	ODF2L	ENST00000317336.11	4376	18	34578	831	-843	-831	3prime_fragment	FALSE	canonical	2	FALSE	C	non_coding	55	AAAGAATATGAACAGACACT	PB.1255.3	2	ENSG00000122417.15
PB.1255.5	chr1	-	1537	12	incomplete-splice_match	ODF2L	ENST00000294678.6	4267	18	-3	8738	0	-13	5prime_fragment	FALSE	canonical	11	FALSE	C	non_coding	75	AAAAATAACCAAATAACAAA	PB.1255.5	11	ENSG00000122417.15
PB.1255.6	chr1	-	1420	11	novel_in_catalog	ODF2L	novel	2155	16			2	-13	combination_of_known_junctions	FALSE	canonical	4	FALSE	C	non_coding	75	AAAAATAACCAAATAACAAA	PB.1255.6	4	ENSG00000122417.15
PB.1255.7	chr1	-	1359	12	novel_in_catalog	ODF2L	novel	2155	16			-40	-13	combination_of_known_junctions	FALSE	canonical	2	FALSE	C	non_coding	75	AAAAATAACCAAATAACAAA	PB.1255.7	2	ENSG00000122417.15
PB.1255.8	chr1	-	1166	9	novel_in_catalog	ODF2L	novel	1422	11			-1	-13	combination_of_known_junctions	FALSE	canonical	3	FALSE	C	non_coding	75	AAAAATAACCAAATAACAAA	PB.1255.8	3	ENSG00000122417.15
PB.1256.1	chr1	+	3069	14	full-splice_match	CLCA4	ENST00000370563.3	3211	14	135	7	135	-7	alternative_5end	FALSE	canonical	5	FALSE	C	non_coding	45	AAAAAAATGAATTTGGTGTT	PB.1256.1	5	ENSG00000016602.9
PB.1256.2	chr1	+	2925	13	novel_in_catalog	CLCA4	novel	3211	14			167	-10	combination_of_known_splicesites	FALSE	canonical	2	FALSE	C	non_coding	45	TGGAAAAAAATGAATTTGGT	PB.1256.2	2	ENSG00000016602.9
PB.1257.1	chr1	+	2363	9	full-splice_match	SH3GLB1	ENST00000370558.8	6371	9	-30	4038	-24	878	alternative_3end	FALSE	canonical	5	FALSE	C	non_coding	55	AAACATTGAAAATTTATTAA	PB.1257.1	5	ENSG00000097033.14
PB.1257.11	chr1	+	2228	11	full-splice_match	SH3GLB1	ENST00000482504.1	1199	11	-124	-905	-124	905	alternative_3end5end	FALSE	canonical	3	FALSE	C	non_coding	25	AGGCTATCTTGATGAGGATC	PB.1257.11	3	ENSG00000097033.14
PB.1257.3	chr1	+	2156	9	full-splice_match	SH3GLB1	ENST00000370558.8	6371	9	0	4215	0	701	alternative_3end	FALSE	canonical	2	FALSE	C	non_coding	35	ATTCAGTTGGCACAATTTAA	PB.1257.3	2	ENSG00000097033.14
PB.1257.4	chr1	+	1838	11	full-splice_match	SH3GLB1	ENST00000482504.1	1199	11	-319	-320	0	320	alternative_3end5end	FALSE	canonical	6	FALSE	C	non_coding	30	ATCAGCGACTCATTTATTAG	PB.1257.4	6	ENSG00000097033.14
PB.1257.6	chr1	+	793	4	incomplete-splice_match	SH3GLB1	ENST00000482504.1	1199	11	-311	20595	8	-16022	5prime_fragment	FALSE	canonical	7	FALSE	C	non_coding	30	GTGAGTTGAAAAATGTCCCC	PB.1257.6	7	ENSG00000097033.14
PB.1257.7	chr1	+	1475	9	full-splice_match	SH3GLB1	ENST00000370558.8	6371	9	31	4865	31	51	alternative_3end	FALSE	canonical	7	FALSE	C	non_coding	35	ATGTTAATGTGTTAAGAGAC	PB.1257.7	7	ENSG00000097033.14
PB.1257.8	chr1	+	1435	8	full-splice_match	SH3GLB1	ENST00000535010.5	6227	8	201	4591	-124	317	alternative_3end5end	FALSE	canonical	3	FALSE	C	non_coding	30	GATATCAGCGACTCATTTAT	PB.1257.8	3	ENSG00000097033.14
PB.1258.1	chr1	-	1230	1	full-splice_match	AL049597.2	ENST00000565575.1	961	1	-270	1	-270	-1	mono-exon	FALSE		5		A	non_coding	25	ATTTATTGTCTATTTTAGAT	PB.1258.1	5	ENSG00000261737.1
PB.126.1	chr1	-	4492	4	full-splice_match	KLHL21	ENST00000377658.8	4487	4	0	-5	0	5	reference_match	FALSE	canonical	60	FALSE	A	non_coding	10	AGTCATTGCCTTTGTCCTCC	PB.126.1	60	ENSG00000162413.16
PB.1261.1	chr1	-	1655	5	full-splice_match	SELENOF	ENST00000469566.5	831	5	-104	-720	-104	0	alternative_3end5end	FALSE	canonical	52	FALSE	C	non_coding	25	AACCTTCTGTGTGGTTCAAA	PB.1261.1	52	ENSG00000183291.17
PB.1261.10	chr1	-	1487	5	novel_in_catalog	SELENOF	novel	1542	5			0	3	intron_retention	FALSE	canonical	4	FALSE	C	non_coding	25	ATCTGAATTTGGAATTCTTC	PB.1261.10	4	ENSG00000183291.17
PB.1261.11	chr1	-	1426	4	novel_in_catalog	SELENOF	novel	1220	4			10	2	intron_retention	FALSE	canonical	2	FALSE	C	non_coding	25	TATCTGAATTTGGAATTCTT	PB.1261.11	2	ENSG00000183291.17
PB.1261.12	chr1	-	1211	5	full-splice_match	SELENOF	ENST00000469566.5	831	5	64	-444	10	2	alternative_3end5end	FALSE	canonical	39	FALSE	C	non_coding	25	TATCTGAATTTGGAATTCTT	PB.1261.12	39	ENSG00000183291.17
PB.1261.13	chr1	-	1372	6	novel_not_in_catalog	SELENOF	novel	1835	6			-5	-5	intron_retention	FALSE	canonical	3	TRUE	C	non_coding	40	AAAAATCTATCTGAATTTGG	PB.1261.13	3	ENSG00000183291.17
PB.1261.14	chr1	-	1186	4	full-splice_match	SELENOF	ENST00000370554.5	1220	4	8	26	0	-26	reference_match	FALSE	canonical	11	FALSE	C	non_coding	65	AAAATATAAATAAAAAGTTT	PB.1261.14	11	ENSG00000183291.17
PB.1261.16	chr1	-	832	5	full-splice_match	SELENOF	ENST00000331835.10	1542	5	0	710	0	12	alternative_3end	FALSE	canonical	2	FALSE	C	non_coding	50	AAATTAGAGAGGTTAACAAG	PB.1261.16	2	ENSG00000183291.17
PB.1261.17	chr1	-	669	5	full-splice_match	SELENOF	ENST00000331835.10	1542	5	-20	893	-12	-37	alternative_3end	FALSE	canonical	4	FALSE	C	non_coding	35	AAATGGCAGTATAGTCCATG	PB.1261.17	4	ENSG00000183291.17
PB.1261.2	chr1	-	1468	4	novel_in_catalog	SELENOF	novel	1785	5			-21	0	intron_retention	FALSE	canonical	2	FALSE	C	non_coding	25	AACCTTCTGTGTGGTTCAAA	PB.1261.2	2	ENSG00000183291.17
PB.1261.4	chr1	-	1759	5	full-splice_match	SELENOF	ENST00000331835.10	1542	5	-219	2	25	0	alternative_5end	FALSE	canonical	191	FALSE	C	non_coding	25	AACCTTCTGTGTGGTTCAAA	PB.1261.4	191	ENSG00000183291.17
PB.1261.5	chr1	-	1751	5	novel_in_catalog	SELENOF	novel	1835	6			11	0	intron_retention	FALSE	canonical	2	FALSE	C	non_coding	25	AACCTTCTGTGTGGTTCAAA	PB.1261.5	2	ENSG00000183291.17
PB.1261.6	chr1	-	1479	4	full-splice_match	SELENOF	ENST00000370554.5	1220	4	18	-277	10	-1	alternative_3end	FALSE	canonical	8	FALSE	C	non_coding	20	TAACCTTCTGTGTGGTTCAA	PB.1261.6	8	ENSG00000183291.17
PB.1261.7	chr1	-	1414	5	full-splice_match	SELENOF	ENST00000331835.10	1542	5	0	128	0	-126	alternative_3end	FALSE	canonical	13	FALSE	C	non_coding	15	GCTTTATATTTGTCTGATTT	PB.1261.7	13	ENSG00000183291.17
PB.1261.8	chr1	-	1306	4	full-splice_match	SELENOF	ENST00000370554.5	1220	4	8	-94	0	94	alternative_3end	FALSE	canonical	55	FALSE	C	non_coding	50	AAAATGTAAAAATGGCTGTA	PB.1261.8	55	ENSG00000183291.17
PB.1261.9	chr1	-	1488	5	full-splice_match	SELENOF	ENST00000331835.10	1542	5	-223	277	21	3	alternative_3end5end	FALSE	canonical	552	FALSE	C	non_coding	25	ATCTGAATTTGGAATTCTTC	PB.1261.9	552	ENSG00000183291.17
PB.1262.3	chr1	+	2968	7	full-splice_match	HS2ST1	ENST00000370550.10	6759	7	27	3764	14	-3764	alternative_3end	FALSE	canonical	15	FALSE	C	non_coding	25	AAATATCCTCTCAGTGTTTT	PB.1262.3	15	ENSG00000153936.17
PB.1262.4	chr1	+	4934	7	full-splice_match	HS2ST1	ENST00000370550.10	6759	7	36	1789	23	-1789	alternative_3end	FALSE	canonical	5	FALSE	C	non_coding	45	AAAGTGCTAGAGAATTTAAC	PB.1262.4	5	ENSG00000153936.17
PB.1262.5	chr1	+	4540	7	full-splice_match	HS2ST1	ENST00000370550.10	6759	7	45	2174	32	-2174	alternative_3end	FALSE	canonical	6	FALSE	C	non_coding	40	AATCTGTAAAGTAGCACTTA	PB.1262.5	6	ENSG00000153936.17
PB.1266.1	chr1	+	610	3	novel_not_in_catalog	LINC01140	novel	426	3			-18	244	at_least_one_novel_splicesite	FALSE	canonical	2	TRUE	B	non_coding	15	ATGGATGCGTATTTCTGCTG	PB.1266.1	2	ENSG00000267272.5
PB.1268.2	chr1	+	1451	5	full-splice_match	LMO4	ENST00000370544.10	4993	5	2	3540	2	-25	alternative_3end	FALSE	canonical	38	FALSE	C	non_coding	80	AAAGAAAAAAAAAAGAATGA	PB.1268.2	38	ENSG00000143013.13
PB.1268.4	chr1	+	825	5	full-splice_match	LMO4	ENST00000370542.1	1260	5	53	382	53	11	alternative_3end5end	FALSE	canonical	2	FALSE	C	non_coding	60	AAAATGAAAAAAGATCCACC	PB.1268.4	2	ENSG00000143013.13
PB.1268.5	chr1	+	1181	5	full-splice_match	LMO4	ENST00000370542.1	1260	5	54	25	54	-25	alternative_5end	FALSE	canonical	13	FALSE	C	non_coding	80	AAAGAAAAAAAAAAGAATGA	PB.1268.5	13	ENSG00000143013.13
PB.1268.6	chr1	+	754	2	incomplete-splice_match	LMO4	ENST00000370542.1	1260	5	8377	25	8264	-25	3prime_fragment	FALSE	canonical	4	FALSE	C	non_coding	80	AAAGAAAAAAAAAAGAATGA	PB.1268.6	4	ENSG00000143013.13
PB.1271.5	chr1	+	1794	10	incomplete-splice_match	PKN2	ENST00000316005.11	2632	11	33	1380	-18	-6	5prime_fragment	FALSE	canonical	2	FALSE	C	non_coding	60	AAAGACAAAAGAAAATTTTT	PB.1271.5	2	ENSG00000065243.20
PB.1272.1	chr1	-	3814	7	full-splice_match	GTF2B	ENST00000370500.10	1599	7	-32	-2183	-10	2183	alternative_3end	FALSE	canonical	3	FALSE	C	non_coding	30	AACTAGTAGCACTGTGACCT	PB.1272.1	3	ENSG00000137947.12
PB.1272.2	chr1	-	1598	7	full-splice_match	GTF2B	ENST00000370500.10	1599	7	0	1	0	-1	reference_match	FALSE	canonical	26	FALSE	C	non_coding	20	ATTTTCTTAGTGAGCTTATT	PB.1272.2	26	ENSG00000137947.12
PB.1272.3	chr1	-	1854	7	novel_in_catalog	GTF2B	novel	1599	7			-9	-7	combination_of_known_junctions	FALSE	canonical	2	FALSE	C	non_coding	20	TATGTGATTTTCTTAGTGAG	PB.1272.3	2	ENSG00000137947.12
PB.1272.4	chr1	-	1481	7	full-splice_match	GTF2B	ENST00000370500.10	1599	7	-41	159	-19	-159	alternative_3end	FALSE	canonical	7	FALSE	C	non_coding	40	AAAAGCTTTTGAGAACCATT	PB.1272.4	7	ENSG00000137947.12
PB.1272.5	chr1	-	1541	7	novel_in_catalog	GTF2B	novel	1599	7			10	290	combination_of_known_junctions	FALSE	canonical	43	FALSE	C	non_coding	25	AAGTTTTTGTTATATGTTAC	PB.1272.5	43	ENSG00000137947.12
PB.1272.6	chr1	-	1464	8	novel_in_catalog	GTF2B	novel	1599	7			19	290	combination_of_known_junctions	FALSE	canonical	2	FALSE	C	non_coding	25	AAGTTTTTGTTATATGTTAC	PB.1272.6	2	ENSG00000137947.12
PB.1272.7	chr1	-	1298	7	full-splice_match	GTF2B	ENST00000370500.10	1599	7	0	301	0	290	alternative_3end	FALSE	canonical	137	FALSE	C	non_coding	25	AAGTTTTTGTTATATGTTAC	PB.1272.7	137	ENSG00000137947.12
PB.1273.1	chr1	-	1719	14	novel_not_in_catalog	KYAT3	novel	1815	14			16	14727	at_least_one_novel_splicesite	FALSE	canonical	3	FALSE	C	non_coding	30	AAGCCACTGTAGTACAGTTC	PB.1273.1	3	ENSG00000137944.18
PB.1273.2	chr1	-	2020	13	full-splice_match	KYAT3	ENST00000370491.7	1868	13	-159	7	18	-1	alternative_5end	FALSE	canonical	36	FALSE	C	non_coding	15	AGCCGGTTTCATGTTTCCAC	PB.1273.2	36	ENSG00000137944.18
PB.1273.3	chr1	-	1956	14	full-splice_match	KYAT3	ENST00000260508.9	1815	14	-142	1	5	-1	alternative_5end	FALSE	canonical	15	FALSE	C	non_coding	15	AGCCGGTTTCATGTTTCCAC	PB.1273.3	15	ENSG00000137944.18
PB.1273.4	chr1	-	1965	13	novel_not_in_catalog	KYAT3	novel	1937	14			-22	12519	at_least_one_novel_splicesite	FALSE	canonical	2	TRUE	C	non_coding	40	AGAATAACACTTATTGAGGG	PB.1273.4	2	ENSG00000137944.18
PB.1273.6	chr1	-	4899	3	full-splice_match	RBMXL1	ENST00000652648.1	4756	3	-142	-1	1	1	alternative_5end	FALSE	canonical	18	FALSE	C	non_coding	25	ATGTTCGTAAATACTTTTCT	PB.1273.6	18	ENSG00000213516.10
PB.1275.1	chr1	-	3023	11	full-splice_match	GBP3	ENST00000370481.9	3037	11	6	8	0	-8	reference_match	FALSE	canonical	13	FALSE	C	non_coding	55	AAATAAAATAAGTTTCACTA	PB.1275.1	13	ENSG00000117226.12
PB.1275.2	chr1	-	2923	11	full-splice_match	GBP3	ENST00000370481.9	3037	11	-5	119	-5	-119	alternative_3end	FALSE	canonical	2	FALSE	C	non_coding	35	ATTACTTAGTATATGTAGAC	PB.1275.2	2	ENSG00000117226.12
PB.1275.3	chr1	-	2050	12	novel_not_in_catalog	GBP3	novel	2062	11			-3	0	at_least_one_novel_splicesite	FALSE	canonical	2	TRUE	C	non_coding	75	AAAAAAAAAACCAAGAGATA	PB.1275.3	2	ENSG00000117226.12
PB.1275.4	chr1	-	778	5	incomplete-splice_match	GBP3	ENST00000489444.6	2455	9	-33	7400	-8	22	5prime_fragment	FALSE	canonical	2	FALSE	C	non_coding	40	ACAGAGACGTACCATTGATA	PB.1275.4	2	ENSG00000117226.12
PB.1276.1	chr1	-	3034	11	full-splice_match	GBP1	ENST00000370473.5	2883	11	-155	4	-133	-4	alternative_5end	FALSE	canonical	7	FALSE	C	non_coding	45	AAAATACAATGTATTTCACT	PB.1276.1	7	ENSG00000117228.10
PB.1276.3	chr1	-	1907	11	full-splice_match	GBP1	ENST00000370473.5	2883	11	-143	1119	-121	-1	alternative_3end5end	FALSE	canonical	4	FALSE	C	non_coding	65	AAAAAGAAAGCAGAATAATG	PB.1276.3	4	ENSG00000117228.10
PB.1276.4	chr1	-	1727	10	incomplete-splice_match	GBP1	ENST00000370473.5	2883	11	-131	2500	-109	750	5prime_fragment	FALSE	canonical	6	FALSE	C	non_coding	55	AAAGAAAGAATGAGCAGATG	PB.1276.4	6	ENSG00000117228.10
PB.1277.1	chr1	-	821	5	incomplete-splice_match	GBP2	ENST00000370466.4	4088	11	12006	1942	-1058	43	3prime_fragment	FALSE	canonical	3	FALSE	A	non_coding	40	AAAATCATGATGCATGCATT	PB.1277.1	3	ENSG00000162645.13
PB.1278.1	chr1	+	2724	3	novel_not_in_catalog	AC104459.1	novel	3491	2			-27	7030	intron_retention	FALSE	canonical	2	TRUE	B	non_coding	25	GAAGCATATGTCTGTGTATT	PB.1278.1	2	ENSG00000286802.1
PB.1278.2	chr1	+	985	4	novel_not_in_catalog	AC104459.1	novel	3491	2			12	35102	at_least_one_novel_splicesite	FALSE	canonical	7	TRUE	B	non_coding	5	ATTCTTTCCTTTCTTTGTGT	PB.1278.2	7	ENSG00000286802.1
PB.128.2	chr1	+	3573	4	full-splice_match	PHF13	ENST00000377648.5	3632	4	24	35	-7	-35	reference_match	FALSE	canonical	25	FALSE	C	non_coding	25	GATTCAAGGTTCAGGCGATT	PB.128.2	25	ENSG00000116273.6
PB.1280.1	chr1	+	1085	4	incomplete-splice_match	GBP1P1	ENST00000513638.5	1234	5	-103	3289	-103	-3289	5prime_fragment	FALSE	canonical	2	FALSE	B	non_coding	25	GAATAGTTTCATTTGTTTCA	PB.1280.1	2	ENSG00000225492.6
PB.1280.2	chr1	+	784	5	novel_in_catalog	GBP1P1	novel	1740	9			-74	-3297	combination_of_known_junctions	FALSE	canonical	2	FALSE	B	non_coding	25	TTTTATTGGAATAGTTTCAT	PB.1280.2	2	ENSG00000225492.6
PB.1284.1	chr1	-	664	2	full-splice_match	LRRC8C-DT	ENST00000528692.1	439	2	-233	8	-78	-8	alternative_5end	FALSE	canonical	6	FALSE	A	non_coding	30	AAAAGATATTCTCTTGGGCT	PB.1284.1	6	ENSG00000231999.7
PB.1285.1	chr1	+	2803	3	full-splice_match	LRRC8C	ENST00000370454.9	7170	3	-13	4380	-13	-4380	alternative_3end	FALSE	canonical	5	FALSE	C	non_coding	30	TAATATTTTGAAGTTTTATT	PB.1285.1	5	ENSG00000171488.15
PB.1288.1	chr1	+	3360	3	full-splice_match	LRRC8D	ENST00000337338.9	3950	3	-20	610	-2	0	alternative_3end	FALSE	canonical	29	FALSE	C	non_coding	10	TCACCTTTTTTGAGGGGTCT	PB.1288.1	29	ENSG00000171492.14
PB.1288.2	chr1	+	3291	2	full-splice_match	LRRC8D	ENST00000527156.1	922	2	2	-2371	2	-2	alternative_3end	FALSE	canonical	2	FALSE	C	non_coding	15	TATCACCTTTTTTGAGGGGT	PB.1288.2	2	ENSG00000171492.14
PB.129.1	chr1	+	1366	6	full-splice_match	THAP3	ENST00000054650.8	1366	6	2	-2	2	2	reference_match	FALSE	canonical	144	FALSE	C	non_coding	15	TCGCTCCCATCATCATTTTC	PB.129.1	144	ENSG00000041988.15
PB.129.3	chr1	+	1177	4	novel_in_catalog	THAP3	novel	1046	5			-1	-4	combination_of_known_splicesites	FALSE	canonical	3	FALSE	C	non_coding	15	ACGGTGTCGCTCCCATCATC	PB.129.3	3	ENSG00000041988.15
PB.129.4	chr1	+	1321	6	full-splice_match	THAP3	ENST00000487819.5	840	6	-39	-442	5	-2	alternative_3end	FALSE	canonical	3	FALSE	C	non_coding	15	GGTGTCGCTCCCATCATCAT	PB.129.4	3	ENSG00000041988.15
PB.129.5	chr1	+	1131	4	novel_in_catalog	THAP3	novel	1366	6			5	-5	combination_of_known_splicesites	FALSE	canonical	3	FALSE	C	non_coding	15	TACGGTGTCGCTCCCATCAT	PB.129.5	3	ENSG00000041988.15
PB.129.6	chr1	+	1123	5	novel_not_in_catalog	THAP3	novel	1366	6			5	0	at_least_one_novel_splicesite	FALSE	canonical	7	TRUE	C	non_coding	15	TGTCGCTCCCATCATCATTT	PB.129.6	7	ENSG00000041988.15
PB.1291.11	chr1	+	1201	10	full-splice_match	ZNF326	ENST00000394583.7	1956	10	36	719	11	-719	alternative_3end	FALSE	canonical	5	FALSE	C	non_coding	50	AAGAAGTAGAGGAAGTGAGA	PB.1291.11	5	ENSG00000162664.17
PB.1291.13	chr1	+	1068	8	incomplete-splice_match	ZNF326	ENST00000340281.9	9729	12	47	18176	20	-10869	5prime_fragment	FALSE	canonical	8	FALSE	C	non_coding	55	AAGAAAAAGATATTGAACTG	PB.1291.13	8	ENSG00000162664.17
PB.1291.14	chr1	+	2220	10	full-splice_match	ZNF326	ENST00000394583.7	1956	10	45	-309	20	309	alternative_3end	FALSE	canonical	2	FALSE	C	non_coding	10	TTCTGTAGTTGTGTTAGTTC	PB.1291.14	2	ENSG00000162664.17
PB.1291.15	chr1	+	1263	11	novel_in_catalog	ZNF326	novel	9729	12			28	-698	combination_of_known_splicesites	FALSE	canonical	3	FALSE	C	non_coding	40	AAGGAGGAATAGAGGGCGAG	PB.1291.15	3	ENSG00000162664.17
PB.1291.2	chr1	+	650	6	incomplete-splice_match	ZNF326	ENST00000394583.7	1956	10	-1	10869	1	-10869	5prime_fragment	FALSE	canonical	5	FALSE	C	non_coding	55	AAGAAAAAGATATTGAACTG	PB.1291.2	5	ENSG00000162664.17
PB.1291.4	chr1	+	1696	12	full-splice_match	ZNF326	ENST00000340281.9	9729	12	18	8015	-6	-708	alternative_3end	FALSE	canonical	11	FALSE	C	non_coding	45	GAAGTGAGAGAAGGAGGAAT	PB.1291.4	11	ENSG00000162664.17
PB.1291.7	chr1	+	679	7	novel_in_catalog	ZNF326	novel	9729	12			3	-10869	combination_of_known_splicesites	FALSE	canonical	5	FALSE	C	non_coding	55	AAGAAAAAGATATTGAACTG	PB.1291.7	5	ENSG00000162664.17
PB.1291.8	chr1	+	1021	7	incomplete-splice_match	ZNF326	ENST00000340281.9	9729	12	33	22316	6	6768	5prime_fragment	FALSE	canonical	31	FALSE	C	non_coding	45	AAATACGGAGATGGATACAG	PB.1291.8	31	ENSG00000162664.17
PB.1299.4	chr1	-	2296	4	novel_not_in_catalog	BARHL2	novel	2044	3			-1454	-61	at_least_one_novel_splicesite	FALSE	canonical	3	TRUE	B	non_coding	40	AAAAATATAGATTTTTTTGT	PB.1299.4	3	ENSG00000143032.8
PB.1299.5	chr1	-	2037	4	novel_not_in_catalog	BARHL2	novel	2044	3			-1690	-61	at_least_one_novel_splicesite	FALSE	canonical	2	FALSE	B	non_coding	40	AAAAATATAGATTTTTTTGT	PB.1299.5	2	ENSG00000143032.8
PB.130.1	chr1	-	3205	16	full-splice_match	DNAJC11	ENST00000377577.10	3201	16	-1	-3	-1	1	reference_match	FALSE	canonical	208	FALSE	C	non_coding	5	GCTGGCGCTCTTCCGTGTAT	PB.130.1	208	ENSG00000007923.16
PB.130.3	chr1	-	3116	15	novel_in_catalog	DNAJC11	novel	3201	16			-2	-1	combination_of_known_junctions	FALSE	canonical	12	FALSE	C	non_coding	10	AGAGGCTGGCGCTCTTCCGT	PB.130.3	12	ENSG00000007923.16
PB.130.4	chr1	-	3067	15	novel_in_catalog	DNAJC11	novel	3201	16			-2	-1	combination_of_known_splicesites	FALSE	canonical	2	FALSE	C	non_coding	10	AGAGGCTGGCGCTCTTCCGT	PB.130.4	2	ENSG00000007923.16
PB.130.5	chr1	-	3055	15	full-splice_match	DNAJC11	ENST00000294401.11	2210	15	97	-942	-4	-1	alternative_3end5end	FALSE	canonical	5	FALSE	C	non_coding	10	AGAGGCTGGCGCTCTTCCGT	PB.130.5	5	ENSG00000007923.16
PB.130.6	chr1	-	2250	16	full-splice_match	DNAJC11	ENST00000377577.10	3201	16	2	949	2	-6	alternative_3end	FALSE	canonical	12	FALSE	C	non_coding	40	AACAAACGGGTTTGGAAATT	PB.130.6	12	ENSG00000007923.16
PB.130.8	chr1	-	483	5	full-splice_match	DNAJC11	ENST00000485073.5	613	5	-13	143	-1	-143	alternative_3end	FALSE	canonical	11	FALSE	C	non_coding	55	AGATTGAAATTAATAAAATG	PB.130.8	11	ENSG00000007923.16
PB.1300.1	chr1	+	1355	3	full-splice_match	AC092805.1	ENST00000660766.1	2306	3	-26	977	-26	-977	alternative_3end	FALSE	canonical	2	FALSE	C	non_coding	5	ACTCCTGTCTGGTTTGCTTT	PB.1300.1	2	ENSG00000287076.1
PB.1300.2	chr1	+	2502	3	full-splice_match	AC092805.1	ENST00000660766.1	2306	3	-6	-190	-6	28	alternative_3end	FALSE	canonical	7	FALSE	C	non_coding	15	TGAGCCACCAGTCTCTGCCT	PB.1300.2	7	ENSG00000287076.1
PB.1300.3	chr1	+	1702	3	full-splice_match	AC092805.1	ENST00000660766.1	2306	3	-6	610	-6	-610	alternative_3end	FALSE	canonical	2	FALSE	C	non_coding	25	AATGGTGCGTAATGTGCTCA	PB.1300.3	2	ENSG00000287076.1
PB.1300.5	chr1	+	2652	2	full-splice_match	AC092805.1	ENST00000659815.1	2626	2	2	-28	2	28	reference_match	FALSE	canonical	2	FALSE	C	non_coding	15	TGAGCCACCAGTCTCTGCCT	PB.1300.5	2	ENSG00000287076.1
PB.1300.7	chr1	+	1811	2	full-splice_match	AC092805.1	ENST00000662386.1	2571	2	1	759	1	-610	alternative_3end	FALSE	canonical	2	FALSE	C	non_coding	25	AATGGTGCGTAATGTGCTCA	PB.1300.7	2	ENSG00000287076.1
PB.1303.10	chr1	-	632	3	full-splice_match	LINC02609	ENST00000669273.1	1114	3	9	473	-3	-2	alternative_3end	FALSE	canonical	35	FALSE	C	non_coding	35	AATTTTTTTATCTGCAAAAT	PB.1303.10	35	ENSG00000233593.10
PB.1303.16	chr1	-	3044	3	full-splice_match	LINC02609	ENST00000443802.2	2996	3	0	-48	0	2	reference_match	FALSE	canonical	2	FALSE	C	non_coding	25	ATAGAGATCGTGCTTTGCCA	PB.1303.16	2	ENSG00000233593.10
PB.1303.17	chr1	-	2815	2	full-splice_match	LINC02609	ENST00000606660.1	2786	2	-28	-1	1	1	reference_match	FALSE	canonical	4	FALSE	C	non_coding	20	TATAGAGATCGTGCTTTGCC	PB.1303.17	4	ENSG00000233593.10
PB.1303.18	chr1	-	2457	2	full-splice_match	LINC02609	ENST00000655784.1	2292	2	45	-210	10	210	alternative_3end	FALSE	canonical	2	FALSE	C	non_coding	35	AATAGGATTGTGGCTAAATT	PB.1303.18	2	ENSG00000233593.10
PB.1303.19	chr1	-	2252	2	full-splice_match	LINC02609	ENST00000655784.1	2292	2	34	6	-1	-3	reference_match	FALSE	canonical	17	FALSE	C	non_coding	25	AAATTAGTTGTCATGCTCTG	PB.1303.19	17	ENSG00000233593.10
PB.1303.20	chr1	-	1919	2	full-splice_match	LINC02609	ENST00000655784.1	2292	2	26	347	3	-5	alternative_3end	FALSE	canonical	7	FALSE	C	non_coding	35	AAAAAGACCTTGGCTATTGT	PB.1303.20	7	ENSG00000233593.10
PB.1303.21	chr1	-	582	2	full-splice_match	LINC02609	ENST00000655784.1	2292	2	33	1677	0	35	alternative_3end	FALSE	canonical	31	FALSE	C	non_coding	15	AAATTGTCCCCCTGGTGTGT	PB.1303.21	31	ENSG00000233593.10
PB.1303.22	chr1	-	780	3	full-splice_match	LINC02609	ENST00000443802.2	2996	3	23	2193	-4	2	alternative_3end	FALSE	canonical	5	FALSE	C	non_coding	85	AAAAAACAAAACAAAAAAAC	PB.1303.22	5	ENSG00000233593.10
PB.1303.24	chr1	-	477	2	full-splice_match	LINC02609	ENST00000655784.1	2292	2	16	1799	4	-1	alternative_3end	FALSE	canonical	21	FALSE	C	non_coding	30	AATATGAACCTGTTCTATGT	PB.1303.24	21	ENSG00000233593.10
PB.1303.25	chr1	-	433	2	incomplete-splice_match	LINC02609	ENST00000657053.1	1358	4	-21	49362	2	-1	5prime_fragment	FALSE	canonical	3	FALSE	C	non_coding	30	AATATGAACCTGTTCTATGT	PB.1303.25	3	ENSG00000233593.10
PB.1303.3	chr1	-	913	3	full-splice_match	LINC02609	ENST00000659034.1	5238	3	38	4287	-1	-225	alternative_3end	FALSE	canonical	2	FALSE	C	non_coding	55	AAAATACAAAAGATTATCCT	PB.1303.3	2	ENSG00000233593.10
PB.1303.4	chr1	-	1187	5	full-splice_match	LINC02609	ENST00000634619.2	1178	5	-11	2	0	-2	reference_match	FALSE	canonical	2	FALSE	C	non_coding	35	AATTTTTTTATCTGCAAAAT	PB.1303.4	2	ENSG00000233593.10
PB.1303.5	chr1	-	934	4	full-splice_match	LINC02609	ENST00000635581.2	973	4	37	2	-1	-2	reference_match	FALSE	canonical	20	FALSE	C	non_coding	35	AATTTTTTTATCTGCAAAAT	PB.1303.5	20	ENSG00000233593.10
PB.1303.6	chr1	-	891	3	full-splice_match	LINC02609	ENST00000668679.1	856	3	-37	2	-10	-2	reference_match	FALSE	canonical	2	FALSE	C	non_coding	35	AATTTTTTTATCTGCAAAAT	PB.1303.6	2	ENSG00000233593.10
PB.1303.8	chr1	-	801	4	novel_not_in_catalog	LINC02609	novel	973	4			3	-2	at_least_one_novel_splicesite	FALSE	canonical	4	TRUE	C	non_coding	35	AATTTTTTTATCTGCAAAAT	PB.1303.8	4	ENSG00000233593.10
PB.1303.9	chr1	-	735	3	full-splice_match	LINC02609	ENST00000659034.1	5238	3	-32	4535	-31	-2	alternative_3end	FALSE	canonical	151	FALSE	C	non_coding	35	AATTTTTTTATCTGCAAAAT	PB.1303.9	151	ENSG00000233593.10
PB.1306.1	chr1	-	3053	4	incomplete-splice_match	ZNF644	ENST00000370440.5	5702	6	82537	14	1184	-8	3prime_fragment	FALSE	canonical	37	FALSE	C	non_coding	65	AAAGAAAATTAAAATGTGAA	PB.1306.1	37	ENSG00000122482.21
PB.1306.10	chr1	-	3313	4	incomplete-splice_match	ZNF644	ENST00000337393.10	5541	6	0	22619	0	-40	5prime_fragment	FALSE	canonical	53	FALSE	C	non_coding	70	AAAATGAAGAAAAATATGAA	PB.1306.10	53	ENSG00000122482.21
PB.1306.2	chr1	-	2444	5	novel_not_in_catalog	ZNF644	novel	851	5			10	-8	at_least_one_novel_splicesite	FALSE	canonical	3	FALSE	C	non_coding	65	AAAGAAAATTAAAATGTGAA	PB.1306.2	3	ENSG00000122482.21
PB.1306.26	chr1	-	1014	3	full-splice_match	ZNF644	ENST00000498303.5	514	3	48	-548	2	548	alternative_3end	FALSE	canonical	70	FALSE	C	non_coding	55	AAAAATGCAAGAAGTAGACT	PB.1306.26	70	ENSG00000122482.21
PB.1306.3	chr1	-	2161	4	novel_in_catalog	ZNF644	novel	2036	4			8	-8	combination_of_known_splicesites	FALSE	canonical	5	FALSE	C	non_coding	65	AAAGAAAATTAAAATGTGAA	PB.1306.3	5	ENSG00000122482.21
PB.1306.35	chr1	-	1085	2	full-splice_match	ZNF644	ENST00000482467.1	710	2	-281	-94	8	13	alternative_3end5end	FALSE	canonical	3	FALSE	C	non_coding	20	TATCATACTTTGTGTTGGTA	PB.1306.35	3	ENSG00000122482.21
PB.1306.4	chr1	-	1879	4	full-splice_match	ZNF644	ENST00000361321.5	1253	4	247	-873	10	-8	alternative_3end5end	FALSE	canonical	3	FALSE	C	non_coding	65	AAAGAAAATTAAAATGTGAA	PB.1306.4	3	ENSG00000122482.21
PB.1306.6	chr1	-	1560	4	full-splice_match	ZNF644	ENST00000361321.5	1253	4	237	-544	0	-337	alternative_3end5end	FALSE	canonical	14	FALSE	C	non_coding	30	AAAATATGGTGCAGGTGTCT	PB.1306.6	14	ENSG00000122482.21
PB.1306.7	chr1	-	3162	4	incomplete-splice_match	ZNF644	ENST00000370440.5	5702	6	82099	343	746	-337	3prime_fragment	FALSE	canonical	6	FALSE	C	non_coding	30	AAAATATGGTGCAGGTGTCT	PB.1306.7	6	ENSG00000122482.21
PB.1306.8	chr1	-	1904	4	novel_in_catalog	ZNF644	novel	2036	4			3	-337	combination_of_known_splicesites	FALSE	canonical	2	FALSE	C	non_coding	30	AAAATATGGTGCAGGTGTCT	PB.1306.8	2	ENSG00000122482.21
PB.1307.1	chr1	-	747	2	incomplete-splice_match	HFM1	ENST00000462405.5	2667	21	90245	-1	66545	1	3prime_fragment	FALSE	canonical	3	FALSE	B	non_coding	20	AGATTGTTGTTTTCATTTAG	PB.1307.1	3	ENSG00000162669.16
PB.1309.1	chr1	-	2638	4	incomplete-splice_match	HFM1	ENST00000488023.1	1699	11	24669	-1947	24596	1631	3prime_fragment	FALSE	canonical	3	FALSE	B	non_coding	25	TAAAGTGCTTTGTAATTGGG	PB.1309.1	3	ENSG00000162669.16
PB.131.1	chr1	+	625	5	full-splice_match	CAMTA1	ENST00000461311.1	431	5	-98	-96	0	18	alternative_3end5end	FALSE	canonical	3	FALSE	C	non_coding	15	ACCTACTCTTGCCTCATCCG	PB.131.1	3	ENSG00000171735.19
PB.131.2	chr1	+	597	4	full-splice_match	CAMTA1	ENST00000473578.5	567	4	-25	-5	1	-2	reference_match	FALSE	canonical	375	FALSE	C	non_coding	45	TTAAAATTTAAGTTTAATGA	PB.131.2	375	ENSG00000171735.19
PB.131.4	chr1	+	930	5	full-splice_match	CAMTA1	ENST00000461311.1	431	5	-87	-412	1	-2	alternative_3end5end	FALSE	canonical	33	FALSE	C	non_coding	15	AATGTGTGGGTCACTTGCGT	PB.131.4	33	ENSG00000171735.19
PB.131.5	chr1	+	846	4	full-splice_match	CAMTA1	ENST00000557126.5	486	4	-26	-334	1	-2	alternative_3end	FALSE	canonical	68	FALSE	C	non_coding	15	AATGTGTGGGTCACTTGCGT	PB.131.5	68	ENSG00000171735.19
PB.131.6	chr1	+	776	3	novel_in_catalog	CAMTA1	novel	863	4			1	-2	combination_of_known_junctions	FALSE	canonical	29	FALSE	C	non_coding	15	AATGTGTGGGTCACTTGCGT	PB.131.6	29	ENSG00000171735.19
PB.131.7	chr1	+	518	3	full-splice_match	CAMTA1	ENST00000490738.5	538	3	11	9	1	-1	reference_match	FALSE	canonical	96	FALSE	C	non_coding	45	TAAAATTTAAGTTTAATGAG	PB.131.7	96	ENSG00000171735.19
PB.131.8	chr1	+	658	5	novel_in_catalog	CAMTA1	novel	392	4			5	-7	combination_of_known_junctions	FALSE	canonical	6	FALSE	C	non_coding	45	AAAATAAAGTGTAATCTGTG	PB.131.8	6	ENSG00000171735.19
PB.131.9	chr1	+	955	5	novel_in_catalog	CAMTA1	novel	431	5			-3	-2	combination_of_known_junctions	FALSE	canonical	2	FALSE	C	non_coding	15	AATGTGTGGGTCACTTGCGT	PB.131.9	2	ENSG00000171735.19
PB.1312.2	chr1	+	3110	11	novel_in_catalog	CDC7	novel	3215	12			7	-2	combination_of_known_junctions	FALSE	canonical	2	FALSE	C	non_coding	25	TATGTCAGACTACTCATTTG	PB.1312.2	2	ENSG00000097046.13
PB.1312.3	chr1	+	3195	12	full-splice_match	CDC7	ENST00000234626.11	3215	12	17	3	17	-3	reference_match	FALSE	canonical	23	FALSE	C	non_coding	25	TTATGTCAGACTACTCATTT	PB.1312.3	23	ENSG00000097046.13
PB.1312.4	chr1	+	3280	12	full-splice_match	CDC7	ENST00000428239.5	3313	12	31	2	1	-2	reference_match	FALSE	canonical	7	FALSE	C	non_coding	25	TATGTCAGACTACTCATTTG	PB.1312.4	7	ENSG00000097046.13
PB.1312.5	chr1	+	2243	5	incomplete-splice_match	CDC7	ENST00000428239.5	3313	12	12838	-9	819	9	3prime_fragment	FALSE	canonical	2	FALSE	C	non_coding	40	ACTCATTTGAAAAATAGCTT	PB.1312.5	2	ENSG00000097046.13
PB.1314.1	chr1	-	4127	17	full-splice_match	TGFBR3	ENST00000212355.9	6339	17	128	2084	86	-1	alternative_3end5end	FALSE	canonical	12	FALSE	C	non_coding	95	TAAAAAAAAAAAAAAAAAAA	PB.1314.1	12	ENSG00000069702.11
PB.1315.1	chr1	+	1431	7	full-splice_match	EPHX4	ENST00000370383.5	1436	7	-4	9	-4	-9	reference_match	FALSE	canonical	8	FALSE	A	non_coding	50	AAAAAGGAAGTTTGGAGTAA	PB.1315.1	8	ENSG00000172031.7
PB.1316.24	chr1	+	1383	2	incomplete-splice_match	BTBD8	ENST00000637221.2	4272	7	13149	1	13149	0	3prime_fragment	FALSE	canonical	2	FALSE	B	non_coding	20	ATTCATGTAGAGTTTTCTGT	PB.1316.24	2	ENSG00000189195.13
PB.1316.4	chr1	+	3287	17	incomplete-splice_match	BTBD8	ENST00000636805.1	6041	18	35	3987	4	-3984	5prime_fragment	FALSE	canonical	27	FALSE	B	non_coding	50	AAGAAAAAGAGAAGTTGGCG	PB.1316.4	27	ENSG00000189195.13
PB.1320.11	chr1	+	1394	3	incomplete-splice_match	RPAP2	ENST00000477322.1	755	5	12597	-945	12597	945	3prime_fragment	FALSE	canonical	2	FALSE	C	non_coding	55	AAAGAGAATTAAATACTTAG	PB.1320.11	2	ENSG00000122484.9
PB.1320.4	chr1	+	3044	13	full-splice_match	RPAP2	ENST00000610020.2	16899	13	-26	13881	-26	942	alternative_3end	TRUE	canonical	12	FALSE	C	non_coding	55	ACCAAAGAGAATTAAATACT	PB.1320.4	12	ENSG00000122484.9
PB.1320.6	chr1	+	2178	13	full-splice_match	RPAP2	ENST00000610020.2	16899	13	-20	14741	-20	82	alternative_3end	FALSE	canonical	8	FALSE	C	non_coding	50	AAGAAAATATAATGATCTCT	PB.1320.6	8	ENSG00000122484.9
PB.1321.1	chr1	-	2655	18	novel_in_catalog	GLMN	novel	2006	19			-22	669	combination_of_known_junctions	FALSE	canonical	8	FALSE	C	non_coding	40	ATAATTTAACAGGTCTAATT	PB.1321.1	8	ENSG00000174842.17
PB.1321.10	chr1	-	1892	19	full-splice_match	GLMN	ENST00000370360.8	2006	19	0	114	0	-24	alternative_3end	FALSE	canonical	7	FALSE	C	non_coding	75	AAATAAAAACTAATAAAATA	PB.1321.10	7	ENSG00000174842.17
PB.1321.11	chr1	-	1850	18	novel_in_catalog	GLMN	novel	2006	19			0	-24	combination_of_known_junctions	FALSE	canonical	8	FALSE	C	non_coding	75	AAATAAAAACTAATAAAATA	PB.1321.11	8	ENSG00000174842.17
PB.1321.3	chr1	-	2673	19	novel_not_in_catalog	GLMN	novel	2006	19			-16	615	at_least_one_novel_splicesite	FALSE	canonical	2	FALSE	C	non_coding	35	ATATGTTATTATTTCAAATT	PB.1321.3	2	ENSG00000174842.17
PB.1321.4	chr1	-	2620	19	full-splice_match	GLMN	ENST00000370360.8	2006	19	0	-614	0	614	alternative_3end	FALSE	canonical	10	FALSE	C	non_coding	35	TATATGTTATTATTTCAAAT	PB.1321.4	10	ENSG00000174842.17
PB.1321.5	chr1	-	2602	18	novel_not_in_catalog	GLMN	novel	2006	19			0	614	at_least_one_novel_splicesite	FALSE	canonical	3	FALSE	C	non_coding	35	TATATGTTATTATTTCAAAT	PB.1321.5	3	ENSG00000174842.17
PB.1321.6	chr1	-	2137	19	full-splice_match	GLMN	ENST00000370360.8	2006	19	0	-131	0	131	alternative_3end	FALSE	canonical	2	FALSE	C	non_coding	40	ATAAAATGTAGCTGAATTGT	PB.1321.6	2	ENSG00000174842.17
PB.1321.7	chr1	-	1974	18	novel_in_catalog	GLMN	novel	2006	19			0	10	combination_of_known_junctions	FALSE	canonical	3	FALSE	C	non_coding	50	TAATGATACACTATAGAACA	PB.1321.7	3	ENSG00000174842.17
PB.1321.8	chr1	-	2027	19	full-splice_match	GLMN	ENST00000370360.8	2006	19	-20	-1	-20	1	reference_match	FALSE	canonical	7	FALSE	C	non_coding	40	CAATTTCTATAATGATACAC	PB.1321.8	7	ENSG00000174842.17
PB.1321.9	chr1	-	1916	19	novel_not_in_catalog	GLMN	novel	2006	19			0	-24	at_least_one_novel_splicesite	FALSE	canonical	3	FALSE	C	non_coding	75	AAATAAAAACTAATAAAATA	PB.1321.9	3	ENSG00000174842.17
PB.1331.7	chr1	-	510	6	incomplete-splice_match	EVI5	ENST00000370331.5	7403	18	94468	157257	-20718	37905	internal_fragment	FALSE	canonical	2	FALSE	B	non_coding	55	AGACATTAGAAAAAGTAAGT	PB.1331.7	2	ENSG00000067208.14
PB.1332.1	chr1	+	1026	8	full-splice_match	RPL5	ENST00000370321.8	1028	8	0	2	0	1	reference_match	FALSE	canonical	1309	FALSE	C	non_coding	15	TATTTCTGTGTTAAGCTCTT	PB.1332.1
_200817/45681063/ccs, m64179e_230301_200817/67962284/ccs, m64179e_230301_200817/71959764/ccs, m64179e_230301_200817/98241063/ccs, m64179e_230301_200817/113707128/ccs, m64179e_230301_200817/130154798/ccs, m64179e_230301_200817/131861064/ccs, m64179e_230301_200817/134482172/ccs, m64179e_230301_200817/139593535/ccs, m64179e_230301_200817/151192555/ccs, m64179e_230301_200817/154405351/ccs, m64179e_23…	1309	ENSG00000122406.14
PB.1332.2	chr1	+	835	7	incomplete-splice_match	RPL5	ENST00000370321.8	1028	8	0	1319	0	-1	5prime_fragment	FALSE	canonical	315	FALSE	C	non_coding	65	AAAAGAAGCCCAAGAAAGAA	PB.1332.2	315	ENSG00000122406.14
PB.1332.3	chr1	+	712	6	incomplete-splice_match	RPL5	ENST00000370321.8	1028	8	0	4359	0	96	5prime_fragment	FALSE	canonical	9	FALSE	C	non_coding	45	AAGAAGATGAAGATGCTTAC	PB.1332.3	9	ENSG00000122406.14
PB.1332.4	chr1	+	642	6	full-splice_match	RPL5	ENST00000645119.1	629	6	-17	4	0	-2	reference_match	FALSE	canonical	4	FALSE	C	non_coding	25	AACTATTTCTGTGTTAAGCT	PB.1332.4	4	ENSG00000122406.14
PB.1332.5	chr1	+	1052	8	novel_not_in_catalog	RPL5	novel	591	3			145	-2	at_least_one_novel_splicesite	FALSE	canonical	7	FALSE	C	non_coding	25	AACTATTTCTGTGTTAAGCT	PB.1332.5	7	ENSG00000122406.14
PB.1333.10	chr1	-	491	4	incomplete-splice_match	DIPK1A	ENST00000370310.5	2536	5	-19	5051	-19	-5051	5prime_fragment	FALSE	canonical	4	FALSE	C	non_coding	55	AAAAATTTAAAGAAATGGTC	PB.1333.10	4	ENSG00000154511.12
PB.1333.4	chr1	-	3665	5	full-splice_match	DIPK1A	ENST00000370310.5	2536	5	-10	-1119	-10	1112	alternative_3end	FALSE	canonical	6	FALSE	C	non_coding	35	AAAGTGTTAAGTATTTGAGG	PB.1333.4	6	ENSG00000154511.12
PB.1333.5	chr1	-	2542	5	full-splice_match	DIPK1A	ENST00000370310.5	2536	5	0	-6	0	-1	reference_match	FALSE	canonical	119	FALSE	C	non_coding	10	ACTGATGGTTGGTCTGTTGC	PB.1333.5	119	ENSG00000154511.12
PB.1333.6	chr1	-	2420	4	novel_in_catalog	DIPK1A	novel	2536	5			0	-8	combination_of_known_splicesites	FALSE	canonical	2	FALSE	C	non_coding	40	AAGAAATATTTCCCACTGAT	PB.1333.6	2	ENSG00000154511.12
PB.1333.7	chr1	-	2437	5	full-splice_match	DIPK1A	ENST00000370310.5	2536	5	0	99	0	-99	alternative_3end	FALSE	canonical	18	FALSE	C	non_coding	35	AAAACTTTCCTTCAACGCCA	PB.1333.7	18	ENSG00000154511.12
PB.1333.8	chr1	-	2271	5	full-splice_match	DIPK1A	ENST00000370310.5	2536	5	-12	277	-12	-277	alternative_3end	FALSE	canonical	2	FALSE	C	non_coding	15	GCTCCTCTTTCATATTATTT	PB.1333.8	2	ENSG00000154511.12
PB.1333.9	chr1	-	1850	5	full-splice_match	DIPK1A	ENST00000370310.5	2536	5	4	682	4	-682	alternative_3end	FALSE	canonical	3	FALSE	C	non_coding	40	AACCTCATTCAGACATCAAG	PB.1333.9	3	ENSG00000154511.12
PB.1334.13	chr1	+	1176	11	incomplete-splice_match	MTF2	ENST00000370298.9	4075	15	30946	5354	-17	-18	internal_fragment	FALSE	canonical	3	FALSE	C	non_coding	85	AAAAAAAAGGAAAGAAAAAA	PB.1334.13	3	ENSG00000143033.18
PB.1334.14	chr1	+	699	7	incomplete-splice_match	MTF2	ENST00000467953.5	1870	14	5222	3410	-2877	-18	internal_fragment	FALSE	canonical	3	FALSE	C	non_coding	85	AAAAAAAAGGAAAGAAAAAA	PB.1334.14	3	ENSG00000143033.18
PB.1334.16	chr1	+	384	4	incomplete-splice_match	MTF2	ENST00000467953.5	1870	14	10302	3410	-245	-18	internal_fragment	FALSE	canonical	3	FALSE	C	non_coding	85	AAAAAAAAGGAAAGAAAAAA	PB.1334.16	3	ENSG00000143033.18
PB.1334.18	chr1	+	715	4	incomplete-splice_match	MTF2	ENST00000489480.1	1381	5	4906	14	4906	-14	3prime_fragment	FALSE	canonical	6	FALSE	C	non_coding	85	AAAAAAAAAAAAAAGTCAAA	PB.1334.18	6	ENSG00000143033.18
PB.1334.3	chr1	+	1473	12	incomplete-splice_match	MTF2	ENST00000370298.9	4075	15	0	5305	0	31	5prime_fragment	FALSE	canonical	56	FALSE	C	non_coding	70	AAGAAAAATGATTCAAAAAA	PB.1334.3	56	ENSG00000143033.18
PB.1334.4	chr1	+	1253	11	incomplete-splice_match	MTF2	ENST00000370303.4	1951	14	-28	3429	0	-18	5prime_fragment	FALSE	canonical	11	FALSE	C	non_coding	85	AAAAAAAAGGAAAGAAAAAA	PB.1334.4	11	ENSG00000143033.18
PB.1334.5	chr1	+	1185	10	novel_in_catalog	MTF2	novel	4075	15			0	-18	intron_retention	FALSE	canonical	14	FALSE	C	non_coding	85	AAAAAAAAGGAAAGAAAAAA	PB.1334.5	14	ENSG00000143033.18
PB.1334.8	chr1	+	2118	15	full-splice_match	MTF2	ENST00000370298.9	4075	15	0	1957	0	-13	alternative_3end	FALSE	canonical	6	FALSE	C	non_coding	85	AAAAAAAAAAAAAGTCAAAA	PB.1334.8	6	ENSG00000143033.18
PB.1334.9	chr1	+	1938	8	incomplete-splice_match	MTF2	ENST00000471953.5	1937	14	-27	16791	0	24	5prime_fragment	FALSE	canonical	6	FALSE	C	non_coding	95	AAGAAAAAAAAAAAAAAAAA	PB.1334.9	6	ENSG00000143033.18
PB.1337.1	chr1	-	3766	4	full-splice_match	TMED5	ENST00000370282.8	5789	4	-93	2116	10	0	alternative_3end5end	FALSE	canonical	66	FALSE	C	non_coding	50	AAAGAAAATTAACTGCCAGT	PB.1337.1	66	ENSG00000117500.13
PB.1337.2	chr1	-	3819	5	full-splice_match	TMED5	ENST00000370290.7	3847	5	28	0	28	0	reference_match	FALSE	canonical	4	FALSE	C	non_coding	50	AAAGAAAATTAACTGCCAGT	PB.1337.2	4	ENSG00000117500.13
PB.1337.3	chr1	-	1230	4	full-splice_match	TMED5	ENST00000370282.8	5789	4	-46	4605	-46	-115	alternative_3end	FALSE	canonical	4	FALSE	C	non_coding	30	CAACACCAGTCTGTTTTTAA	PB.1337.3	4	ENSG00000117500.13
PB.1337.5	chr1	-	611	3	full-splice_match	TMED5	ENST00000370280.1	750	3	-192	331	-40	-331	alternative_3end5end	FALSE	canonical	5	FALSE	C	non_coding	55	AAGAACAAGAAGATTGGAAG	PB.1337.5	5	ENSG00000117500.13
PB.1338.1	chr1	-	767	7	novel_in_catalog	CCDC18-AS1	novel	2062	11			0	-4	combination_of_known_splicesites	FALSE	canonical	2	FALSE	C	non_coding	90	AAAAGAAAAAAAATAAAAAA	PB.1338.1	2	ENSG00000223745.8
PB.1338.2	chr1	-	654	7	novel_in_catalog	CCDC18-AS1	novel	2062	11			0	-4	combination_of_known_junctions	FALSE	canonical	2	FALSE	C	non_coding	90	AAAAGAAAAAAAATAAAAAA	PB.1338.2	2	ENSG00000223745.8
PB.1338.3	chr1	-	1580	5	novel_not_in_catalog	CCDC18-AS1	novel	1613	4			0	4722	at_least_one_novel_splicesite	FALSE	canonical	7	TRUE	C	non_coding	55	AAAATCAAAAAACACTTTGG	PB.1338.3	7	ENSG00000223745.8
PB.1338.4	chr1	-	1299	2	novel_not_in_catalog	CCDC18-AS1	novel	1613	4			98	4722	at_least_one_novel_splicesite	FALSE	canonical	2	TRUE	C	non_coding	55	AAAATCAAAAAACACTTTGG	PB.1338.4	2	ENSG00000223745.8
PB.1338.6	chr1	-	1567	4	full-splice_match	CCDC18-AS1	ENST00000457387.2	1613	4	18	28	0	-28	reference_match	FALSE	canonical	2	FALSE	C	non_coding	80	AAAAAAAAAAAAAAGGAAGG	PB.1338.6	2	ENSG00000223745.8
PB.1338.7	chr1	-	1483	5	full-splice_match	CCDC18-AS1	ENST00000655606.1	2599	5	18	1098	0	-30	alternative_3end	FALSE	canonical	6	FALSE	C	non_coding	85	AGAAAAAAAAAAAAAAGGAA	PB.1338.7	6	ENSG00000223745.8
PB.1339.1	chr1	+	1600	3	full-splice_match	DR1	ENST00000370272.9	10124	3	0	8524	0	34	alternative_3end	FALSE	canonical	15	FALSE	C	non_coding	35	AAAGCTCTAAATCTGCATTT	PB.1339.1	15	ENSG00000117505.13
PB.1339.4	chr1	+	3211	3	full-splice_match	DR1	ENST00000370272.9	10124	3	9	6904	9	1421	alternative_3end	FALSE	canonical	225	FALSE	C	non_coding	35	AAATGGTTTTTATATTTAAT	PB.1339.4	225	ENSG00000117505.13
PB.1339.6	chr1	+	3559	3	full-splice_match	DR1	ENST00000370272.9	10124	3	36	6529	8	1796	alternative_3end	FALSE	canonical	2	FALSE	C	non_coding	20	ATTTTTCCATCCCCTTGAAT	PB.1339.6	2	ENSG00000117505.13
PB.1339.7	chr1	+	3095	3	full-splice_match	DR1	ENST00000370272.9	10124	3	842	6187	814	2138	alternative_3end5end	FALSE	canonical	2	FALSE	C	non_coding	25	CATTTTTGTGAATATTTTAG	PB.1339.7	2	ENSG00000117505.13
PB.1339.8	chr1	+	2263	2	incomplete-splice_match	DR1	ENST00000370267.1	1647	4	7971	-1421	-1069	1421	3prime_fragment	FALSE	canonical	3	FALSE	C	non_coding	35	AAATGGTTTTTATATTTAAT	PB.1339.8	3	ENSG00000117505.13
PB.1348.1	chr1	+	632	5	incomplete-splice_match	FNBP1L	ENST00000604705.5	1830	16	-227	26802	-76	-24991	5prime_fragment	FALSE	canonical	3	FALSE	C	non_coding	25	GTGAGTTATGACATTTTCAT	PB.1348.1	3	ENSG00000137942.16
PB.1348.10	chr1	+	1164	10	novel_not_in_catalog	FNBP1L	novel	1518	12			462	-5098	at_least_one_novel_splicesite	FALSE	canonical	2	FALSE	C	non_coding	20	GTATTATTCCTTTAAGTTTT	PB.1348.10	2	ENSG00000137942.16
PB.1348.12	chr1	+	3749	13	incomplete-splice_match	FNBP1L	ENST00000370253.6	3889	15	73798	2	-7630	0	3prime_fragment	FALSE	canonical	3	FALSE	C	non_coding	20	AAGGTGTTTAGTGTGTGATC	PB.1348.12	3	ENSG00000137942.16
PB.1348.4	chr1	+	5394	14	full-splice_match	FNBP1L	ENST00000260506.12	5341	14	-52	-1	-52	1	alternative_5end	FALSE	canonical	61	FALSE	C	non_coding	15	AGGTGTTTAGTGTGTGATCT	PB.1348.4	61	ENSG00000137942.16
PB.1348.5	chr1	+	1292	10	incomplete-splice_match	FNBP1L	ENST00000260506.12	5341	14	-41	10443	-41	-5098	5prime_fragment	FALSE	canonical	46	FALSE	C	non_coding	20	GTATTATTCCTTTAAGTTTT	PB.1348.5	46	ENSG00000137942.16
PB.1348.7	chr1	+	4078	15	full-splice_match	FNBP1L	ENST00000370253.6	3889	15	-191	2	-40	0	alternative_5end	FALSE	canonical	52	FALSE	C	non_coding	20	AAGGTGTTTAGTGTGTGATC	PB.1348.7	52	ENSG00000137942.16
PB.1348.8	chr1	+	656	6	incomplete-splice_match	FNBP1L	ENST00000604705.5	1830	16	-164	21387	-13	-19576	5prime_fragment	FALSE	canonical	4	FALSE	C	non_coding	40	AAGGCAGATGTTGAAAAGGT	PB.1348.8	4	ENSG00000137942.16
PB.1348.9	chr1	+	3968	15	novel_not_in_catalog	FNBP1L	novel	1518	12			444	-1	at_least_one_novel_splicesite	FALSE	canonical	3	FALSE	C	non_coding	20	TAAGGTGTTTAGTGTGTGAT	PB.1348.9	3	ENSG00000137942.16
PB.1349.1	chr1	-	2681	11	novel_not_in_catalog	BCAR3	novel	3229	12			-3930	0	at_least_one_novel_splicesite	FALSE	canonical	34	TRUE	C	non_coding	20	TGTATCCAGTCTCTTTCATA	PB.1349.1	34	ENSG00000137936.18
PB.1349.2	chr1	-	2838	10	full-splice_match	BCAR3	ENST00000370247.7	2827	10	-13	2	-13	-1	reference_match	FALSE	canonical	2	FALSE	C	non_coding	15	TTGTATCCAGTCTCTTTCAT	PB.1349.2	2	ENSG00000137936.18
PB.1349.3	chr1	-	3032	12	full-splice_match	BCAR3	ENST00000370243.1	3200	12	168	0	168	0	alternative_5end	FALSE	canonical	4	FALSE	C	non_coding	30	AAACAGTTGTATCCAGTCTC	PB.1349.3	4	ENSG00000137936.18
PB.1349.4	chr1	-	3136	12	full-splice_match	BCAR3	ENST00000260502.11	3229	12	39	54	39	-1	alternative_3end	FALSE	canonical	22	FALSE	C	non_coding	30	GAAACAGTTGTATCCAGTCT	PB.1349.4	22	ENSG00000137936.18
PB.135.1	chr1	-	748	1	full-splice_match	AL359881.3	ENST00000602640.1	1721	1	970	3	970	-3	mono-exon	FALSE		4		A	non_coding	25	AAATTGCTCAGTCTTGGCTA	PB.135.1	4	ENSG00000270171.1
PB.1355.10	chr1	-	1930	4	incomplete-splice_match	DNTTIP2	ENST00000436063.7	5896	7	29	6836	-13	2546	5prime_fragment	FALSE	canonical	43	FALSE	C	non_coding	40	AGTAAGTACAGTGACTTAAT	PB.1355.10	43	ENSG00000067334.14
PB.1355.12	chr1	-	1818	3	incomplete-splice_match	DNTTIP2	ENST00000436063.7	5896	7	25	9382	-17	0	5prime_fragment	FALSE	canonical	10	FALSE	C	non_coding	70	AAGGAGAAAAAGAAAAATGA	PB.1355.12	10	ENSG00000067334.14
PB.1355.16	chr1	-	943	2	incomplete-splice_match	DNTTIP2	ENST00000359208.6	2199	6	-15	7223	-13	-262	5prime_fragment	FALSE	canonical	11	FALSE	C	non_coding	50	AATAACAGATGAGGGGAAAG	PB.1355.16	11	ENSG00000067334.14
PB.1355.2	chr1	-	3627	7	full-splice_match	DNTTIP2	ENST00000436063.7	5896	7	25	2244	-17	1252	alternative_3end	FALSE	canonical	2	FALSE	C	non_coding	35	TAGAATGATTTATAATCCTT	PB.1355.2	2	ENSG00000067334.14
PB.1355.3	chr1	-	2693	7	full-splice_match	DNTTIP2	ENST00000436063.7	5896	7	21	3182	21	314	alternative_3end	FALSE	canonical	8	FALSE	C	non_coding	25	AATAGGTAGTTTTATGTGTG	PB.1355.3	8	ENSG00000067334.14
PB.1355.5	chr1	-	2364	7	full-splice_match	DNTTIP2	ENST00000436063.7	5896	7	28	3504	-14	-8	alternative_3end	FALSE	canonical	122	FALSE	C	non_coding	50	AAAACTAACACCATCATCTA	PB.1355.5	122	ENSG00000067334.14
PB.1355.6	chr1	-	2466	8	novel_not_in_catalog	DNTTIP2	novel	5896	7			18	-8	at_least_one_novel_splicesite	FALSE	canonical	2	TRUE	C	non_coding	50	AAAACTAACACCATCATCTA	PB.1355.6	2	ENSG00000067334.14
PB.1355.7	chr1	-	1999	7	novel_in_catalog	DNTTIP2	novel	5896	7			20	-8	combination_of_known_junctions	FALSE	canonical	5	FALSE	C	non_coding	50	AAAACTAACACCATCATCTA	PB.1355.7	5	ENSG00000067334.14
PB.1355.9	chr1	-	2067	5	incomplete-splice_match	DNTTIP2	ENST00000436063.7	5896	7	19	5827	19	-2313	5prime_fragment	FALSE	canonical	18	FALSE	C	non_coding	55	AAGAAAAATGATAGAGATGG	PB.1355.9	18	ENSG00000067334.14
PB.1364.10	chr1	-	1153	11	novel_in_catalog	ARHGAP29	novel	8952	23			0	82	combination_of_known_splicesites	FALSE	canonical	7	FALSE	C	non_coding	55	GAAGAAAGAAGAAATGATCT	PB.1364.10	7	ENSG00000137962.13
PB.1364.11	chr1	-	1375	11	full-splice_match	ARHGAP29	ENST00000370217.3	2043	11	14	654	14	-654	alternative_3end	FALSE	canonical	29	FALSE	C	non_coding	40	AAAAAGTAACGATCTTTTTC	PB.1364.11	29	ENSG00000137962.13
PB.1364.13	chr1	-	1185	11	full-splice_match	ARHGAP29	ENST00000370217.3	2043	11	49	809	0	-809	alternative_3end	FALSE	canonical	2	FALSE	C	non_coding	45	AAAATTATTATGCATGCAAC	PB.1364.13	2	ENSG00000137962.13
PB.1364.6	chr1	-	1447	12	incomplete-splice_match	ARHGAP29	ENST00000260526.11	8952	23	-27	32878	22	112	5prime_fragment	FALSE	canonical	61	FALSE	C	non_coding	55	AAAAGAGAAATTTTAGCACA	PB.1364.6	61	ENSG00000137962.13
PB.1365.1	chr1	+	3586	23	full-splice_match	ABCD3	ENST00000370214.9	3604	23	-117	135	-117	32	alternative_3end5end	FALSE	canonical	93	FALSE	C	non_coding	15	ACAACCTTTGCTTGTTCTTT	PB.1365.1	93	ENSG00000117528.14
PB.1365.2	chr1	+	3607	23	full-splice_match	ABCD3	ENST00000370214.9	3604	23	15	-18	15	15	reference_match	FALSE	canonical	30	FALSE	C	non_coding	25	AAAGTTTTGCCAAGTGTGGT	PB.1365.2	30	ENSG00000117528.14
PB.1365.3	chr1	+	3085	19	novel_in_catalog	ABCD3	novel	3604	23			22	0	combination_of_known_splicesites	FALSE	canonical	2	FALSE	C	non_coding	90	AAAAAAAAAAAAAAAAAACT	PB.1365.3	2	ENSG00000117528.14
PB.1365.4	chr1	+	3372	22	novel_in_catalog	ABCD3	novel	3604	23			27	-1	combination_of_known_splicesites	FALSE	canonical	2	FALSE	C	non_coding	90	TAAAAAAAAAAAAAAAAAAC	PB.1365.4	2	ENSG00000117528.14
PB.1366.1	chr1	-	2294	6	full-splice_match	F3	ENST00000334047.12	2298	6	2	2	2	-2	reference_match	FALSE	canonical	2	FALSE	C	non_coding	15	TAGGCTGACTGCACTTCTTC	PB.1366.1	2	ENSG00000117525.14
PB.1366.2	chr1	-	2142	5	full-splice_match	F3	ENST00000370207.4	1879	5	-179	-84	-57	-53	alternative_3end5end	FALSE	canonical	21	FALSE	C	non_coding	35	AGTGGCTTACAACAACGTAT	PB.1366.2	21	ENSG00000117525.14
PB.1366.3	chr1	-	2154	6	full-splice_match	F3	ENST00000334047.12	2298	6	0	144	0	-7	alternative_3end	FALSE	canonical	37	FALSE	C	non_coding	20	ACTGTTGTACTTATTCTATC	PB.1366.3	37	ENSG00000117525.14
PB.1368.1	chr1	-	1486	5	novel_in_catalog	SLC44A3-AS1	novel	2100	6			-21	-5	combination_of_known_splicesites	FALSE	canonical	2	FALSE	C	non_coding	35	AAAAAATGTTTTTACTTCTT	PB.1368.1	2	ENSG00000224081.9
PB.1368.2	chr1	-	2169	6	full-splice_match	SLC44A3-AS1	ENST00000634937.1	2100	6	-35	-34	0	-5	reference_match	FALSE	canonical	2	FALSE	C	non_coding	35	AAAAAATGTTTTTACTTCTT	PB.1368.2	2	ENSG00000224081.9
PB.1369.1	chr1	+	2384	15	full-splice_match	SLC44A3	ENST00000271227.11	2381	15	6	-9	6	9	reference_match	TRUE	canonical	2	FALSE	C	non_coding	25	CAGAAATCTCTGGATTTTTT	PB.1369.1	2	ENSG00000143036.17
PB.1369.2	chr1	+	2175	15	novel_in_catalog	SLC44A3	novel	2381	15			9	0	combination_of_known_junctions	FALSE	canonical	7	FALSE	C	non_coding	15	ATTGTCTTTGTCATTATTGT	PB.1369.2	7	ENSG00000143036.17
PB.1369.3	chr1	+	2074	15	novel_in_catalog	SLC44A3	novel	2045	15			18	0	combination_of_known_junctions	FALSE	canonical	8	FALSE	C	non_coding	10	TTGTCTTTGTCATTATTGTT	PB.1369.3	8	ENSG00000143036.17
PB.1369.4	chr1	+	909	6	novel_not_in_catalog	SLC44A3	novel	460	3			-3108	0	at_least_one_novel_splicesite	FALSE	canonical	7	TRUE	C	non_coding	15	ATTGTCTTTGTCATTATTGT	PB.1369.4	7	ENSG00000143036.17
PB.1369.5	chr1	+	956	5	incomplete-splice_match	SLC44A3	ENST00000475883.5	2067	14	40147	1	-2690	0	3prime_fragment	FALSE	canonical	2	FALSE	C	non_coding	15	ATTGTCTTTGTCATTATTGT	PB.1369.5	2	ENSG00000143036.17
PB.1371.1	chr1	+	937	4	novel_not_in_catalog	AC105942.1	novel	874	3			-981	-1	at_least_one_novel_splicesite	FALSE	canonical	3	TRUE	C	non_coding	20	ACTGAGTGTTACTATGTGCT	PB.1371.1	3	ENSG00000235501.6
PB.1371.2	chr1	+	761	3	novel_not_in_catalog	AC105942.1	novel	874	3			-979	-4	at_least_one_novel_splicesite	FALSE	canonical	2	TRUE	C	non_coding	20	TTTACTGAGTGTTACTATGT	PB.1371.2	2	ENSG00000235501.6
PB.1371.3	chr1	+	806	4	novel_not_in_catalog	AC105942.1	novel	874	3			-905	-2	at_least_one_novel_splicesite	FALSE	canonical	2	TRUE	C	non_coding	20	TACTGAGTGTTACTATGTGC	PB.1371.3	2	ENSG00000235501.6
PB.1371.4	chr1	+	1639	4	full-splice_match	AC105942.1	ENST00000438509.2	1614	4	-26	1	-21	-1	reference_match	FALSE	canonical	6	FALSE	C	non_coding	20	ACTGAGTGTTACTATGTGCT	PB.1371.4	6	ENSG00000235501.6
PB.1371.6	chr1	+	1525	4	full-splice_match	AC105942.1	ENST00000659935.1	1514	4	-12	1	-12	-1	reference_match	FALSE	canonical	3	FALSE	C	non_coding	20	ACTGAGTGTTACTATGTGCT	PB.1371.6	3	ENSG00000235501.6
PB.1372.1	chr1	-	2009	7	full-splice_match	CNN3	ENST00000370206.9	1991	7	-18	0	-18	0	reference_match	FALSE	canonical	338	FALSE	C	non_coding	35	TATGAACCACAGGCTGATTA	PB.1372.1	338	ENSG00000117519.16
PB.1372.2	chr1	-	1589	7	full-splice_match	CNN3	ENST00000545882.5	1902	7	58	255	51	-247	alternative_3end5end	FALSE	canonical	62	FALSE	C	non_coding	25	TGATTATATGTGTACTCATT	PB.1372.2	62	ENSG00000117519.16
PB.1372.3	chr1	-	1898	8	novel_not_in_catalog	CNN3	novel	1991	7			5	-252	at_least_one_novel_splicesite	FALSE	canonical	2	TRUE	C	non_coding	25	ATTTGTGATTATATGTGTAC	PB.1372.3	2	ENSG00000117519.16
PB.1372.4	chr1	-	1748	7	full-splice_match	CNN3	ENST00000370206.9	1991	7	-9	252	-9	-252	alternative_3end	FALSE	canonical	252	FALSE	C	non_coding	25	ATTTGTGATTATATGTGTAC	PB.1372.4	252	ENSG00000117519.16
PB.1372.5	chr1	-	1582	7	full-splice_match	CNN3	ENST00000370206.9	1991	7	-33	442	-33	-442	alternative_3end	FALSE	canonical	8	FALSE	C	non_coding	15	AAACTTTTTTTTTTTTTTTT	PB.1372.5	8	ENSG00000117519.16
PB.1372.6	chr1	-	521	5	incomplete-splice_match	CNN3	ENST00000415017.1	792	7	51	3658	51	468	5prime_fragment	FALSE	canonical	2	FALSE	C	non_coding	50	AAGGAAAATTAAAAGCTGGC	PB.1372.6	2	ENSG00000117519.16
PB.1372.7	chr1	-	689	5	incomplete-splice_match	CNN3	ENST00000370206.9	1991	7	-16	4756	-16	465	5prime_fragment	FALSE	canonical	186	FALSE	C	non_coding	55	ATGAAGGAAAATTAAAAGCT	PB.1372.7	186	ENSG00000117519.16
PB.1372.8	chr1	-	713	4	incomplete-splice_match	CNN3	ENST00000370206.9	1991	7	-112	5163	1	58	5prime_fragment	FALSE	canonical	4	FALSE	C	non_coding	25	TACGTACATGTCTTTAATGG	PB.1372.8	4	ENSG00000117519.16
PB.1374.1	chr1	-	1011	4	full-splice_match	ALG14	ENST00000370205.6	9375	4	26	8338	26	-8338	alternative_3end	FALSE	canonical	46	FALSE	C	non_coding	25	AATATTTCCTGTCCTACAGC	PB.1374.1	46	ENSG00000172339.10
PB.1374.2	chr1	-	1083	5	novel_in_catalog	ALG14	novel	9375	4			6	-8406	combination_of_known_splicesites	FALSE	canonical	12	FALSE	C	non_coding	15	AAATTTTCTTCTGGCTGTTT	PB.1374.2	12	ENSG00000172339.10
PB.1374.3	chr1	-	958	4	novel_not_in_catalog	ALG14	novel	9375	4			30329	-8406	at_least_one_novel_splicesite	FALSE	canonical	5	TRUE	C	non_coding	15	AAATTTTCTTCTGGCTGTTT	PB.1374.3	5	ENSG00000172339.10
PB.1374.4	chr1	-	891	3	novel_not_in_catalog	ALG14	novel	9375	4			30276	-8406	at_least_one_novel_splicesite	FALSE	canonical	2	TRUE	C	non_coding	15	AAATTTTCTTCTGGCTGTTT	PB.1374.4	2	ENSG00000172339.10
PB.1374.6	chr1	-	868	4	full-splice_match	ALG14	ENST00000370205.6	9375	4	12	8495	12	-8495	alternative_3end	FALSE	canonical	2	FALSE	C	non_coding	55	AAACAAACATTGATAAACGT	PB.1374.6	2	ENSG00000172339.10
PB.1375.10	chr1	+	3719	9	fusion	TLCD4_RWDD3	novel	6805	7			29	-1	intron_retention	FALSE	canonical	2	FALSE	A	non_coding	40	TAAAAAAGATTTGTTTTCAT	PB.1375.10	2	ENSG00000152078.10_ENSG00000122481.17
PB.1375.14	chr1	+	6736	7	full-splice_match	TLCD4	ENST00000370203.9	6805	7	65	4	-19	-4	alternative_5end	FALSE	canonical	142	FALSE	C	non_coding	30	AAAAGTTTGTCTGCAAGGTG	PB.1375.14	142	ENSG00000152078.10
PB.1375.23	chr1	+	1334	3	novel_in_catalog	RWDD3	novel	1078	3			-59	258	combination_of_known_splicesites	FALSE	canonical	2	FALSE	C	non_coding	35	TGAAAAATTGAACTTCTTGT	PB.1375.23	2	ENSG00000122481.17
PB.1375.25	chr1	+	696	3	novel_in_catalog	RWDD3	novel	1180	4			-55	-415	combination_of_known_splicesites	FALSE	canonical	2	FALSE	C	non_coding	50	AAAAGGAATTTGAAACTGCA	PB.1375.25	2	ENSG00000122481.17
PB.1375.28	chr1	+	1269	2	fusion	AC092802.4_RWDD3	novel	513	2			-35	48	multi-exon	FALSE	canonical	2	FALSE	A	non_coding	50	TAAAAAATGACTGTATTCAA	PB.1375.28	2	ENSG00000287919.1_ENSG00000122481.17
PB.1375.29	chr1	+	688	3	full-splice_match	RWDD3	ENST00000263893.10	1078	3	-31	421	-30	-415	alternative_3end	FALSE	canonical	5	FALSE	C	non_coding	50	AAAAGGAATTTGAAACTGCA	PB.1375.29	5	ENSG00000122481.17
PB.1375.30	chr1	+	705	3	novel_in_catalog	RWDD3	novel	1294	5			-21	0	combination_of_known_splicesites	FALSE	canonical	10	FALSE	C	non_coding	40	AAAAAAGATTTGTTTTCATG	PB.1375.30	10	ENSG00000122481.17
PB.1375.31	chr1	+	1068	3	novel_in_catalog	RWDD3	novel	1294	5			-12	0	combination_of_known_splicesites	FALSE	canonical	11	FALSE	C	non_coding	40	AAAAAAGATTTGTTTTCATG	PB.1375.31	11	ENSG00000122481.17
PB.1375.32	chr1	+	1315	5	full-splice_match	RWDD3	ENST00000495272.5	1294	5	-21	0	-10	0	reference_match	FALSE	canonical	2	FALSE	C	non_coding	40	AAAAAAGATTTGTTTTCATG	PB.1375.32	2	ENSG00000122481.17
PB.1375.33	chr1	+	1339	3	novel_in_catalog	RWDD3	novel	1180	4			-8	267	combination_of_known_splicesites	FALSE	canonical	2	FALSE	C	non_coding	30	GAACTTCTTGTTTTATAAGA	PB.1375.33	2	ENSG00000122481.17
PB.1375.34	chr1	+	1175	4	full-splice_match	RWDD3	ENST00000370202.5	1180	4	-3	8	-3	0	reference_match	FALSE	canonical	19	FALSE	C	non_coding	40	AAAAAAGATTTGTTTTCATG	PB.1375.34	19	ENSG00000122481.17
PB.1375.36	chr1	+	3116	2	incomplete-splice_match	RWDD3	ENST00000263893.10	1078	3	-4	6	-3	0	intron_retention	FALSE	canonical	21	FALSE	C	non_coding	40	AAAAAAGATTTGTTTTCATG	PB.1375.36	21	ENSG00000122481.17
PB.1375.37	chr1	+	571	2	full-splice_match	RWDD3	ENST00000473397.1	513	2	-61	3	-3	0	alternative_5end	FALSE	canonical	14	FALSE	C	non_coding	40	AAAAAAGATTTGTTTTCATG	PB.1375.37	14	ENSG00000122481.17
PB.1375.38	chr1	+	1211	4	novel_not_in_catalog	RWDD3	novel	1294	5			0	0	at_least_one_novel_splicesite	FALSE	canonical	2	FALSE	C	non_coding	40	AAAAAAGATTTGTTTTCATG	PB.1375.38	2	ENSG00000122481.17
PB.1375.4	chr1	+	4180	7	full-splice_match	TLCD4	ENST00000370203.9	6805	7	-26	2651	-26	-2651	alternative_3end	FALSE	canonical	15	FALSE	C	non_coding	25	ATTTTATTATTTCATGGACT	PB.1375.4	15	ENSG00000152078.10
PB.1375.40	chr1	+	3014	3	novel_in_catalog	RWDD3	novel	1180	4			0	-1	intron_retention	FALSE	canonical	6	FALSE	C	non_coding	40	TAAAAAAGATTTGTTTTCAT	PB.1375.40	6	ENSG00000122481.17
PB.1375.41	chr1	+	1123	4	novel_in_catalog	RWDD3	novel	1294	5			1	0	combination_of_known_junctions	FALSE	canonical	4	FALSE	C	non_coding	40	AAAAAAGATTTGTTTTCATG	PB.1375.41	4	ENSG00000122481.17
PB.1375.42	chr1	+	1064	3	full-splice_match	RWDD3	ENST00000263893.10	1078	3	7	7	-3	-1	reference_match	FALSE	canonical	8	FALSE	C	non_coding	40	TAAAAAAGATTTGTTTTCAT	PB.1375.42	8	ENSG00000122481.17
PB.1375.43	chr1	+	3238	3	incomplete-splice_match	RWDD3	ENST00000495272.5	1294	5	-3	0	-3	0	intron_retention	FALSE	canonical	4	FALSE	C	non_coding	40	AAAAAAGATTTGTTTTCATG	PB.1375.43	4	ENSG00000122481.17
PB.1379.1	chr1	+	1525	2	full-splice_match	LINC02607	ENST00000653589.1	1732	2	92	115	-16	-1	alternative_3end5end	FALSE	canonical	5	FALSE	A	non_coding	15	ATTTTACTCCTTTTTCTATG	PB.1379.1	5	ENSG00000228971.3
PB.138.3	chr1	-	609	3	genic	AL359881.1	novel	267	1			-1597	-3	multi-exon	FALSE	canonical	2	FALSE	B	non_coding	40	AGATAGAAGCTTTAAGAGCC	PB.138.3	2	ENSG00000269978.1
PB.1381.1	chr1	+	3385	14	full-splice_match	PTBP2	ENST00000426398.2	3027	14	-269	-89	-112	89	alternative_3end5end	TRUE	canonical	113	FALSE	C	non_coding	10	ATTCACCTTTTCTGTCTTTC	PB.1381.1	113	ENSG00000117569.18
PB.1381.2	chr1	+	3315	14	full-splice_match	PTBP2	ENST00000426398.2	3027	14	-38	-250	1	250	alternative_3end	FALSE	canonical	5	FALSE	C	non_coding	35	AAAATATACCAGCTGGTTTT	PB.1381.2	5	ENSG00000117569.18
PB.1381.5	chr1	+	3073	14	full-splice_match	PTBP2	ENST00000370197.5	3057	14	-22	6	-4	-6	reference_match	TRUE	canonical	14	FALSE	C	non_coding	35	AACAAAGTTGGGAGGTTTGA	PB.1381.5	14	ENSG00000117569.18
PB.1381.7	chr1	+	2987	13	novel_in_catalog	PTBP2	novel	3027	14			0	-6	combination_of_known_junctions	FALSE	canonical	4	FALSE	C	non_coding	35	AACAAAGTTGGGAGGTTTGA	PB.1381.7	4	ENSG00000117569.18
PB.1385.1	chr1	-	1715	5	novel_not_in_catalog	DPYD	novel	799	6			-11	-11431	at_least_one_novel_splicesite	FALSE	canonical	3	TRUE	B	non_coding	30	AAAATAGTCTGACTTTTTTG	PB.1385.1	3	ENSG00000188641.13
PB.1386.1	chr1	+	1657	9	full-splice_match	SNX7	ENST00000306121.8	1736	9	77	2	-12	0	alternative_5end	TRUE	canonical	13	FALSE	C	non_coding	20	AAGTGGTTGGCTGCAGTGTA	PB.1386.1	13	ENSG00000162627.17
PB.1386.2	chr1	+	711	3	novel_not_in_catalog	SNX7	novel	1589	8			42517	0	at_least_one_novel_splicesite	FALSE	canonical	6	FALSE	C	non_coding	20	AAGTGGTTGGCTGCAGTGTA	PB.1386.2	6	ENSG00000162627.17
PB.1386.3	chr1	+	2502	4	novel_not_in_catalog	SNX7	novel	1589	8			42522	17217	at_least_one_novel_splicesite	FALSE	canonical	2	FALSE	C	non_coding	20	ATGTGTGCCAGTCACTCTCA	PB.1386.3	2	ENSG00000162627.17
PB.1388.3	chr1	+	2173	8	full-splice_match	PALMD	ENST00000263174.9	2334	8	3	158	3	9	alternative_3end	FALSE	canonical	4	FALSE	C	non_coding	35	TGAGTATAGTATATTAACTG	PB.1388.3	4	ENSG00000099260.11
PB.139.1	chr1	+	3461	12	novel_not_in_catalog	CAMTA1	novel	3247	11			-32783	47	at_least_one_novel_splicesite	FALSE	canonical	25	TRUE	C	non_coding	60	AAAAAAAAAAGGATATGTTT	PB.139.1	25	ENSG00000171735.19
PB.1390.3	chr1	-	753	2	full-splice_match	AC118553.1	ENST00000454219.1	655	2	-99	1	-99	-1	alternative_5end	FALSE	canonical	3	FALSE	C	non_coding	15	AGTCTCGGGTATGTCTTTAT	PB.1390.3	3	ENSG00000228084.1
PB.1391.2	chr1	+	2573	7	novel_in_catalog	SLC35A3	novel	2454	8			1	-8	combination_of_known_junctions	FALSE	canonical	7	FALSE	C	non_coding	95	AAAAAAAAGAAAAAAAAAAA	PB.1391.2	7	ENSG00000117620.15
PB.1391.3	chr1	+	2620	9	full-splice_match	SLC35A3	ENST00000427993.7	2062	9	27	-585	0	20	alternative_3end	FALSE	canonical	2	FALSE	C	non_coding	60	AAAAATACAAAAATTAGCTG	PB.1391.3	2	ENSG00000117620.15
PB.1391.5	chr1	+	2777	9	full-splice_match	SLC35A3	ENST00000427993.7	2062	9	32	-747	-2	-8	alternative_3end	FALSE	canonical	9	FALSE	C	non_coding	95	AAAAAAAAGAAAAAAAAAAA	PB.1391.5	9	ENSG00000117620.15
PB.1391.6	chr1	+	2126	8	full-splice_match	SLC35A3	ENST00000533028.8	14321	8	15	12180	-2	1	alternative_3end	FALSE	canonical	13	FALSE	C	non_coding	40	ATCTGTAAAAACTTCTTTAA	PB.1391.6	13	ENSG00000117620.15
PB.1391.7	chr1	+	2677	8	full-splice_match	SLC35A3	ENST00000533028.8	14321	8	16	11628	-1	-8	alternative_3end	FALSE	canonical	21	FALSE	C	non_coding	95	AAAAAAAAGAAAAAAAAAAA	PB.1391.7	21	ENSG00000117620.15
PB.1397.1	chr1	+	2751	11	novel_in_catalog	MFSD14A	novel	2779	12			-41	-6	combination_of_known_splicesites	FALSE	canonical	21	FALSE	C	non_coding	40	AAAAAAGTCTTGATCTGTGA	PB.1397.1	21	ENSG00000156875.14
PB.1397.2	chr1	+	2833	13	novel_in_catalog	MFSD14A	novel	2779	12			-29	-132	combination_of_known_splicesites	FALSE	canonical	6	FALSE	C	non_coding	10	TCATCTTGTGTGTGGTTATT	PB.1397.2	6	ENSG00000156875.14
PB.1397.4	chr1	+	2930	13	novel_in_catalog	MFSD14A	novel	2779	12			0	-6	combination_of_known_splicesites	FALSE	canonical	9	FALSE	C	non_coding	40	AAAAAAGTCTTGATCTGTGA	PB.1397.4	9	ENSG00000156875.14
PB.1397.8	chr1	+	2771	12	full-splice_match	MFSD14A	ENST00000370152.8	2779	12	1	7	1	-7	reference_match	FALSE	canonical	63	FALSE	C	non_coding	35	TAAAAAAGTCTTGATCTGTG	PB.1397.8	63	ENSG00000156875.14
PB.1397.9	chr1	+	2644	12	full-splice_match	MFSD14A	ENST00000370152.8	2779	12	1	134	1	-134	alternative_3end	FALSE	canonical	20	FALSE	C	non_coding	10	TTTCATCTTGTGTGTGGTTA	PB.1397.9	20	ENSG00000156875.14
PB.140.2	chr1	+	795	5	full-splice_match	VAMP3	ENST00000054666.11	2178	5	-15	1398	-15	228	alternative_3end	FALSE	canonical	10	FALSE	C	non_coding	50	AGAAAAAAACACTACTGCCT	PB.140.2	10	ENSG00000049245.13
PB.140.3	chr1	+	2177	5	full-splice_match	VAMP3	ENST00000054666.11	2178	5	0	1	0	-1	reference_match	FALSE	canonical	86	FALSE	C	non_coding	10	ATTGTGGCACCTGTGCTCCT	PB.140.3	86	ENSG00000049245.13
PB.1400.1	chr1	+	1519	7	novel_in_catalog	TRMT13	novel	1582	8			-17	-25	intron_retention	FALSE	canonical	4	FALSE	B	non_coding	75	AAAAAGAAAAAAATAAATGT	PB.1400.1	4	ENSG00000122435.10
PB.1400.2	chr1	+	1242	9	incomplete-splice_match	TRMT13	ENST00000370141.7	3130	11	-20	5956	-7	-25	5prime_fragment	FALSE	canonical	2	FALSE	B	non_coding	75	AAAAAGAAAAAAATAAATGT	PB.1400.2	2	ENSG00000122435.10
PB.1400.3	chr1	+	1057	8	novel_not_in_catalog	TRMT13	novel	3130	11			-7	-25	at_least_one_novel_splicesite	FALSE	canonical	3	TRUE	B	non_coding	75	AAAAAGAAAAAAATAAATGT	PB.1400.3	3	ENSG00000122435.10
PB.1400.4	chr1	+	2943	11	novel_not_in_catalog	TRMT13	novel	3130	11			-7	-8	intron_retention	FALSE	canonical	2	TRUE	B	non_coding	40	AACAGGCATAATCTCATTTA	PB.1400.4	2	ENSG00000122435.10
PB.1400.5	chr1	+	3071	10	novel_in_catalog	TRMT13	novel	3130	11			0	-2	intron_retention	FALSE	canonical	3	FALSE	B	non_coding	25	CATAATCTCATTTATGTTTG	PB.1400.5	3	ENSG00000122435.10
PB.1400.6	chr1	+	995	8	novel_not_in_catalog	TRMT13	novel	3130	11			0	-25	at_least_one_novel_splicesite	FALSE	canonical	2	TRUE	B	non_coding	75	AAAAAGAAAAAAATAAATGT	PB.1400.6	2	ENSG00000122435.10
PB.1404.11	chr1	-	2632	3	full-splice_match	RTCA-AS1	ENST00000665523.1	3637	3	36	969	4	-27	alternative_3end	FALSE	canonical	3	FALSE	C	non_coding	75	AAAAAAAAAGAGGATGAAAA	PB.1404.11	3	ENSG00000224616.3
PB.1404.12	chr1	-	1732	3	full-splice_match	RTCA-AS1	ENST00000665523.1	3637	3	36	1869	4	277	alternative_3end	FALSE	canonical	2	FALSE	C	non_coding	25	AGAAGAAGCCTCGCCTTTTT	PB.1404.12	2	ENSG00000224616.3
PB.1404.14	chr1	-	689	3	full-splice_match	RTCA-AS1	ENST00000665523.1	3637	3	36	2912	4	-766	alternative_3end	FALSE	canonical	6	FALSE	C	non_coding	45	TAAAGAGAGGAATTTTACAG	PB.1404.14	6	ENSG00000224616.3
PB.1405.1	chr1	+	1646	11	novel_in_catalog	RTCA	novel	2535	11			-32	-1	combination_of_known_junctions	FALSE	canonical	7	FALSE	C	non_coding	35	AAGTAAATACATTTTTCTTT	PB.1405.1	7	ENSG00000137996.12
PB.1405.2	chr1	+	1583	11	novel_not_in_catalog	RTCA	novel	2535	11			-32	-1	at_least_one_novel_splicesite	FALSE	canonical	7	FALSE	C	non_coding	35	AAGTAAATACATTTTTCTTT	PB.1405.2	7	ENSG00000137996.12
PB.1405.3	chr1	+	2531	11	novel_not_in_catalog	RTCA	novel	2535	11			-20	-2	at_least_one_novel_splicesite	FALSE	canonical	17	TRUE	C	non_coding	20	AATGTGCTTTCATTATTCTC	PB.1405.3	17	ENSG00000137996.12
PB.1405.4	chr1	+	2605	11	novel_in_catalog	RTCA	novel	2535	11			0	-8	combination_of_known_junctions	FALSE	canonical	5	FALSE	C	non_coding	30	AAATGGAATGTGCTTTCATT	PB.1405.4	5	ENSG00000137996.12
PB.1405.5	chr1	+	1530	11	full-splice_match	RTCA	ENST00000370128.8	2535	11	9	996	0	2	alternative_3end	FALSE	canonical	22	FALSE	C	non_coding	25	TAAATACATTTTTCTTTTTT	PB.1405.5	22	ENSG00000137996.12
PB.1405.6	chr1	+	2534	11	novel_not_in_catalog	RTCA	novel	2535	11			0	-7	at_least_one_novel_splicesite	FALSE	canonical	8	FALSE	C	non_coding	30	AATGGAATGTGCTTTCATTA	PB.1405.6	8	ENSG00000137996.12
PB.1405.7	chr1	+	2518	11	full-splice_match	RTCA	ENST00000370128.8	2535	11	9	8	0	-8	reference_match	FALSE	canonical	36	FALSE	C	non_coding	30	AAATGGAATGTGCTTTCATT	PB.1405.7	36	ENSG00000137996.12
PB.1406.1	chr1	+	3097	9	full-splice_match	VCAM1	ENST00000294728.7	3101	9	0	4	0	2	reference_match	TRUE	canonical	5	FALSE	A	non_coding	25	AGAATGGTTGTATGTTTATT	PB.1406.1	5	ENSG00000162692.12
PB.1408.1	chr1	-	2835	5	full-splice_match	EXTL2	ENST00000370114.8	2825	5	-4	-6	-4	2	reference_match	FALSE	canonical	45	FALSE	C	non_coding	25	TGTTCTGTGTTAACTAAGCA	PB.1408.1	45	ENSG00000162694.14
PB.1408.2	chr1	-	2867	5	full-splice_match	EXTL2	ENST00000370113.7	2835	5	-34	2	-4	-2	reference_match	FALSE	canonical	2	FALSE	C	non_coding	20	CATGTGTTCTGTGTTAACTA	PB.1408.2	2	ENSG00000162694.14
PB.141.1	chr1	+	3546	3	incomplete-splice_match	PER3	ENST00000377541.5	1524	10	-6	15387	-6	1	intron_retention	FALSE	canonical	2	FALSE	C	non_coding	30	GATTTCCTTGTATGAGAAAT	PB.141.1	2	ENSG00000049246.14
PB.141.10	chr1	+	2022	12	novel_in_catalog	PER3	novel	6279	21			20	596	combination_of_known_splicesites	FALSE	canonical	2	FALSE	C	non_coding	40	AAAATGAAAATCCCTTTCTG	PB.141.10	2	ENSG00000049246.14
PB.141.12	chr1	+	1317	3	incomplete-splice_match	PER3	ENST00000377541.5	1524	10	37	17573	37	-1953	5prime_fragment	FALSE	canonical	2	FALSE	C	non_coding	35	AAACCTCAGTGCTTCATATA	PB.141.12	2	ENSG00000049246.14
PB.141.13	chr1	+	1224	5	incomplete-splice_match	PER3	ENST00000613533.4	6318	22	-42	56604	-42	2	5prime_fragment	FALSE	canonical	2	FALSE	C	non_coding	30	ATTTCCTTGTATGAGAAATT	PB.141.13	2	ENSG00000049246.14
PB.141.16	chr1	+	6280	21	full-splice_match	PER3	ENST00000377532.7	6279	21	-2	1	-2	0	reference_match	FALSE	canonical	8	FALSE	C	non_coding	20	AGAAATTGTCCTGCCCTGTG	PB.141.16	8	ENSG00000049246.14
PB.141.24	chr1	+	2843	3	incomplete-splice_match	PER3	ENST00000361923.2	6203	21	51056	1	-1049	0	3prime_fragment	FALSE	canonical	3	FALSE	C	non_coding	20	AGAAATTGTCCTGCCCTGTG	PB.141.24	3	ENSG00000049246.14
PB.141.7	chr1	+	2160	13	novel_in_catalog	PER3	novel	6279	21			-2	596	combination_of_known_junctions	FALSE	canonical	6	FALSE	C	non_coding	40	AAAATGAAAATCCCTTTCTG	PB.141.7	6	ENSG00000049246.14
PB.141.9	chr1	+	6307	22	novel_in_catalog	PER3	novel	6279	21			4	0	intron_retention	FALSE	canonical	4	FALSE	C	non_coding	20	AGAAATTGTCCTGCCCTGTG	PB.141.9	4	ENSG00000049246.14
PB.1412.1	chr1	-	1773	8	full-splice_match	DPH5	ENST00000370109.8	1768	8	-9	4	-6	-4	reference_match	FALSE	canonical	8	FALSE	C	non_coding	40	AAAATATGTTTATAATTTTC	PB.1412.1	8	ENSG00000117543.21
PB.1412.2	chr1	-	1354	8	full-splice_match	DPH5	ENST00000488176.1	1034	8	-26	-294	-6	0	alternative_3end	FALSE	canonical	2	FALSE	C	non_coding	15	ACCCAGTCTCGGGTATTTCT	PB.1412.2	2	ENSG00000117543.21
PB.1412.3	chr1	-	1283	8	novel_in_catalog	DPH5	novel	1034	8			-2	0	combination_of_known_splicesites	FALSE	canonical	2	FALSE	C	non_coding	15	ACCCAGTCTCGGGTATTTCT	PB.1412.3	2	ENSG00000117543.21
PB.1412.4	chr1	-	1215	7	novel_in_catalog	DPH5	novel	1768	8			-6	0	combination_of_known_junctions	FALSE	canonical	7	FALSE	C	non_coding	15	ACCCAGTCTCGGGTATTTCT	PB.1412.4	7	ENSG00000117543.21
PB.1412.5	chr1	-	1184	7	full-splice_match	DPH5	ENST00000464270.5	1047	7	22	-159	-6	0	alternative_3end	FALSE	canonical	4	FALSE	C	non_coding	15	ACCCAGTCTCGGGTATTTCT	PB.1412.5	4	ENSG00000117543.21
PB.1412.6	chr1	-	1093	6	novel_in_catalog	DPH5	novel	1047	7			9	0	combination_of_known_junctions	FALSE	canonical	2	FALSE	C	non_coding	15	ACCCAGTCTCGGGTATTTCT	PB.1412.6	2	ENSG00000117543.21
PB.1412.7	chr1	-	1335	8	full-splice_match	DPH5	ENST00000370109.8	1768	8	-9	442	-6	-1	alternative_3end	FALSE	canonical	18	FALSE	C	non_coding	15	TACCCAGTCTCGGGTATTTC	PB.1412.7	18	ENSG00000117543.21
PB.1412.8	chr1	-	1231	7	novel_in_catalog	DPH5	novel	1768	8			-6	-1	combination_of_known_junctions	FALSE	canonical	3	FALSE	C	non_coding	15	TACCCAGTCTCGGGTATTTC	PB.1412.8	3	ENSG00000117543.21
PB.1413.10	chr1	+	729	3	novel_in_catalog	AC093157.1	novel	1321	6			0	1	combination_of_known_splicesites	FALSE	canonical	5	FALSE	C	non_coding	25	AAATTCCTTTAACTGTTTTT	PB.1413.10	5	ENSG00000233184.7
PB.1413.11	chr1	+	887	3	novel_in_catalog	AC093157.1	novel	4282	5			0	0	combination_of_known_splicesites	FALSE	canonical	5	FALSE	C	non_coding	30	AAAATTCCTTTAACTGTTTT	PB.1413.11	5	ENSG00000233184.7
PB.1413.2	chr1	+	1291	1	full-splice_match	AC093157.1	ENST00000656671.1	1224	1	-50	-17	0	17	mono-exon	FALSE		2		C	non_coding	70	AAACAAACAAAAAAAGATCC	PB.1413.2	2	ENSG00000233184.7
PB.1413.3	chr1	+	728	3	full-splice_match	AC093157.1	ENST00000659528.1	3944	3	-37	3253	0	-1	alternative_3end	FALSE	canonical	2	FALSE	C	non_coding	30	TAAAATTCCTTTAACTGTTT	PB.1413.3	2	ENSG00000233184.7
PB.1413.4	chr1	+	1196	5	full-splice_match	AC093157.1	ENST00000446527.5	1045	5	-61	-90	1	0	alternative_3end5end	FALSE	canonical	8	FALSE	C	non_coding	30	AAAATTCCTTTAACTGTTTT	PB.1413.4	8	ENSG00000233184.7
PB.1413.5	chr1	+	499	2	novel_in_catalog	AC093157.1	novel	4282	5			2	0	combination_of_known_splicesites	FALSE	canonical	2	FALSE	C	non_coding	30	AAAATTCCTTTAACTGTTTT	PB.1413.5	2	ENSG00000233184.7
PB.1413.6	chr1	+	1043	5	novel_in_catalog	AC093157.1	novel	1513	7			3	0	combination_of_known_splicesites	FALSE	canonical	4	FALSE	C	non_coding	30	AAAATTCCTTTAACTGTTTT	PB.1413.6	4	ENSG00000233184.7
PB.1413.7	chr1	+	608	2	full-splice_match	AC093157.1	ENST00000654574.1	619	2	7	4	-5	0	reference_match	FALSE	canonical	27	FALSE	C	non_coding	30	AAAATTCCTTTAACTGTTTT	PB.1413.7	27	ENSG00000233184.7
PB.1413.9	chr1	+	843	4	full-splice_match	AC093157.1	ENST00000656224.1	587	4	-151	-105	1	-1	alternative_3end5end	FALSE	canonical	8	FALSE	C	non_coding	30	TAAAATTCCTTTAACTGTTT	PB.1413.9	8	ENSG00000233184.7
PB.1414.1	chr1	-	2043	2	full-splice_match	AL109741.1	ENST00000432195.1	403	2	-88	-1552	-88	1552	alternative_3end5end	FALSE	canonical	3	FALSE	C	non_coding	20	AACTGTGTGAGCTATCTTTT	PB.1414.1	3	ENSG00000225938.1
PB.1414.2	chr1	-	1611	2	full-splice_match	AL109741.1	ENST00000432195.1	403	2	-85	-1123	-85	1123	alternative_3end5end	FALSE	canonical	11	FALSE	C	non_coding	40	AAAAACCTTTCAGATTGTTA	PB.1414.2	11	ENSG00000225938.1
PB.1415.1	chr1	+	2997	2	full-splice_match	S1PR1	ENST00000305352.6	2909	2	-93	5	-70	-5	alternative_5end	FALSE	canonical	657	FALSE	C	non_coding	35	AAAGATCCCTTTGTGAAGAG	PB.1415.1	657	ENSG00000170989.9
PB.1415.10	chr1	+	745	2	incomplete-splice_match	S1PR1	ENST00000561748.2	1971	3	4412	1403	2976	792	3prime_fragment	FALSE	canonical	2	FALSE	C	non_coding	20	TAATCTTTTCGCTACTTTCA	PB.1415.10	2	ENSG00000170989.9
PB.1415.2	chr1	+	2884	2	full-splice_match	S1PR1	ENST00000475821.2	825	2	-65	-1994	-65	-5	alternative_3end5end	FALSE	canonical	22	FALSE	C	non_coding	35	AAAGATCCCTTTGTGAAGAG	PB.1415.2	22	ENSG00000170989.9
PB.1415.3	chr1	+	2653	2	full-splice_match	S1PR1	ENST00000475821.2	825	2	28	-1856	5	3	alternative_3end	FALSE	canonical	16	FALSE	C	non_coding	25	AGTATGGTTTTCAGTGCAAT	PB.1415.3	16	ENSG00000170989.9
PB.1415.4	chr1	+	2753	2	full-splice_match	S1PR1	ENST00000305352.6	2909	2	8	148	-3	-2	alternative_3end	FALSE	canonical	76	FALSE	C	non_coding	15	TCTTTAGTATGGTTTTCAGT	PB.1415.4	76	ENSG00000170989.9
PB.1415.5	chr1	+	568	3	full-splice_match	S1PR1	ENST00000561748.2	1971	3	1	1402	1	793	alternative_3end	FALSE	canonical	12	FALSE	C	non_coding	20	AATCTTTTCGCTACTTTCAG	PB.1415.5	12	ENSG00000170989.9
PB.1415.6	chr1	+	481	2	novel_in_catalog	S1PR1	novel	1971	3			4	793	combination_of_known_splicesites	FALSE	canonical	3	FALSE	C	non_coding	20	AATCTTTTCGCTACTTTCAG	PB.1415.6	3	ENSG00000170989.9
PB.1415.7	chr1	+	3571	2	full-splice_match	S1PR1	ENST00000305352.6	2909	2	131	-793	120	793	alternative_3end5end	FALSE	canonical	11	FALSE	C	non_coding	20	AATCTTTTCGCTACTTTCAG	PB.1415.7	11	ENSG00000170989.9
PB.1415.8	chr1	+	2830	2	full-splice_match	S1PR1	ENST00000649383.1	2636	2	130	-324	130	-5	alternative_3end5end	TRUE	canonical	2	FALSE	C	non_coding	35	AAAGATCCCTTTGTGAAGAG	PB.1415.8	2	ENSG00000170989.9
PB.1415.9	chr1	+	625	3	novel_not_in_catalog	S1PR1	novel	2909	2			2193	793	at_least_one_novel_splicesite	FALSE	canonical	3	TRUE	C	non_coding	20	AATCTTTTCGCTACTTTCAG	PB.1415.9	3	ENSG00000170989.9
PB.142.1	chr1	+	716	2	novel_not_in_catalog	PARK7	novel	624	7			-1	-13610	at_least_one_novel_splicesite	FALSE	canonical	2	FALSE	C	non_coding	25	TGCACAAGTTCAGTGTTCAT	PB.142.1	2	ENSG00000116288.13
PB.1421.11	chr1	-	828	6	full-splice_match	OLFM3	ENST00000370103.8	3255	6	133	2294	8	-1382	alternative_3end5end	FALSE	canonical	3	FALSE	C	non_coding	35	AAATCAATTGCAGACTTTGT	PB.1421.11	3	ENSG00000118733.16
PB.1421.4	chr1	-	3935	6	full-splice_match	OLFM3	ENST00000370103.8	3255	6	-39	-641	-39	641	alternative_3end	FALSE	canonical	7	FALSE	C	non_coding	50	AAATAATGAGTATTTTTAAA	PB.1421.4	7	ENSG00000118733.16
PB.1421.6	chr1	-	3462	6	full-splice_match	OLFM3	ENST00000370103.8	3255	6	-202	-5	-202	5	alternative_5end	FALSE	canonical	32	FALSE	C	non_coding	35	AAGGTTTAACAATGATTTCT	PB.1421.6	32	ENSG00000118733.16
PB.1421.9	chr1	-	2531	6	full-splice_match	OLFM3	ENST00000370103.8	3255	6	-184	908	-184	4	alternative_3end5end	FALSE	canonical	17	FALSE	C	non_coding	30	ACACCTGACATAGAGTCTTT	PB.1421.9	17	ENSG00000118733.16
PB.1423.1	chr1	-	897	5	incomplete-splice_match	COL11A1	ENST00000635193.1	5289	64	144357	250	-2271	-18	3prime_fragment	FALSE	canonical	2	FALSE	B	non_coding	85	AAAACAAAAAAAGAAAAATA	PB.1423.1	2	ENSG00000060718.22
PB.1427.1	chr1	+	1383	9	incomplete-splice_match	RNPC3	ENST00000423855.7	2144	15	-1	11827	1	1937	5prime_fragment	FALSE	canonical	6	FALSE	C	non_coding	55	AGAAAAGGAACAAAATTGTG	PB.1427.1	6	ENSG00000185946.16
PB.1427.18	chr1	+	1123	10	novel_in_catalog	RNPC3	novel	3641	16			18	1939	combination_of_known_junctions	FALSE	canonical	12	FALSE	C	non_coding	55	AAAAGGAACAAAATTGTGAG	PB.1427.18	12	ENSG00000185946.16
PB.1427.19	chr1	+	1906	15	full-splice_match	RNPC3	ENST00000423855.7	2144	15	234	4	176	-4	alternative_5end	FALSE	canonical	2	FALSE	C	non_coding	30	AAAATAGTGTTTGTATTTTT	PB.1427.19	2	ENSG00000185946.16
PB.1427.2	chr1	+	3765	16	full-splice_match	RNPC3	ENST00000533099.5	3641	16	0	-124	0	-3	alternative_3end	FALSE	canonical	9	FALSE	C	non_coding	25	AAATAGTGTTTGTATTTTTT	PB.1427.2	9	ENSG00000185946.16
PB.1427.20	chr1	+	3650	15	incomplete-splice_match	RNPC3	ENST00000533099.5	3641	16	247	-120	189	-7	3prime_fragment	FALSE	canonical	3	FALSE	C	non_coding	40	AATAAAATAGTGTTTGTATT	PB.1427.20	3	ENSG00000185946.16
PB.1427.24	chr1	+	1528	13	incomplete-splice_match	RNPC3	ENST00000423855.7	2144	15	8037	7	-3652	-7	3prime_fragment	FALSE	canonical	2	FALSE	C	non_coding	40	AATAAAATAGTGTTTGTATT	PB.1427.24	2	ENSG00000185946.16
PB.1427.25	chr1	+	2297	12	full-splice_match	AMY2B	ENST00000361355.8	2181	12	-120	4	-120	-4	alternative_5end	FALSE	canonical	13	FALSE	C	non_coding	45	AAAACAATAGCCAAGTGTGT	PB.1427.25	13	ENSG00000240038.6
PB.1427.28	chr1	+	1628	2	full-splice_match	AMY2B	ENST00000481821.1	683	2	-954	9	-954	-4	alternative_5end	FALSE	canonical	2	FALSE	C	non_coding	45	AAAACAATAGCCAAGTGTGT	PB.1427.28	2	ENSG00000240038.6
PB.1427.8	chr1	+	1894	16	novel_in_catalog	RNPC3	novel	2144	15			0	-7	combination_of_known_junctions	FALSE	canonical	2	FALSE	C	non_coding	40	AATAAAATAGTGTTTGTATT	PB.1427.8	2	ENSG00000185946.16
PB.1429.2	chr1	+	2586	1	full-splice_match	PRMT6	ENST00000370078.2	2621	1	26	9	26	-9	mono-exon	FALSE		93		C	non_coding	50	AAAAACTAATTTGCTAAACT	PB.1429.2	93	ENSG00000198890.9
PB.1429.3	chr1	+	2342	1	full-splice_match	PRMT6	ENST00000370078.2	2621	1	26	253	26	-253	mono-exon	FALSE		27		C	non_coding	25	AAAAAGTCTTGTGTGCTGTG	PB.1429.3	27	ENSG00000198890.9
PB.143.1	chr1	+	1153	7	full-splice_match	PARK7	ENST00000493678.5	1088	7	-65	0	-36	0	alternative_5end	FALSE	canonical	4	FALSE	C	non_coding	5	GCTGGGTGTGGTGGCTCATG	PB.143.1	4	ENSG00000116288.13
PB.143.10	chr1	+	962	8	novel_in_catalog	PARK7	novel	1127	7			5	0	combination_of_known_junctions	FALSE	canonical	3	FALSE	C	non_coding	10	ACTGATTGTTTCTTGTTTTG	PB.143.10	3	ENSG00000116288.13
PB.143.11	chr1	+	1144	7	full-splice_match	PARK7	ENST00000377491.5	977	7	-137	-30	9	-1	alternative_5end	FALSE	canonical	11	FALSE	C	non_coding	10	TACTGATTGTTTCTTGTTTT	PB.143.11	11	ENSG00000116288.13
PB.143.2	chr1	+	929	7	novel_not_in_catalog	PARK7	novel	1088	7			0	-1	at_least_one_novel_splicesite	FALSE	canonical	38	FALSE	C	non_coding	10	TACTGATTGTTTCTTGTTTT	PB.143.2	38	ENSG00000116288.13
PB.143.3	chr1	+	788	6	novel_in_catalog	PARK7	novel	1088	7			3	0	combination_of_known_splicesites	FALSE	canonical	51	FALSE	C	non_coding	10	ACTGATTGTTTCTTGTTTTG	PB.143.3	51	ENSG00000116288.13
PB.143.4	chr1	+	945	7	full-splice_match	PARK7	ENST00000493678.5	1088	7	-20	163	9	60	alternative_3end	FALSE	canonical	1385	FALSE	C	non_coding	20	ATTTGCAGCTCTTAACTGTC	PB.143.4
9e_230301_200817/162791931/ccs, m64179e_230301_200817/170723214/ccs, m64179e_230301_200817/79169871/ccs, m64179e_230301_200817/2819136/ccs, m64179e_230301_200817/15205267/ccs, m64179e_230301_200817/17172145/ccs, m64179e_230301_200817/62917434/ccs, m64179e_230301_200817/73926946/ccs, m64179e_230301_200817/77858894/ccs, m64179e_230301_200817/103940595/ccs, m64179e_230301_200817/115083860/ccs, m6417…	1385	ENSG00000116288.13
PB.143.5	chr1	+	912	7	full-splice_match	PARK7	ENST00000338639.10	1127	7	-10	225	0	-1	alternative_3end	FALSE	canonical	1508	FALSE	C	non_coding	10	TACTGATTGTTTCTTGTTTT	PB.143.5
, m64179e_230301_200817/34081344/ccs, m64179e_230301_200817/36703015/ccs, m64179e_230301_200817/38142106/ccs, m64179e_230301_200817/38798737/ccs, m64179e_230301_200817/40700501/ccs, m64179e_230301_200817/42664485/ccs, m64179e_230301_200817/42927166/ccs, m64179e_230301_200817/48562522/ccs, m64179e_230301_200817/49087783/ccs, m64179e_230301_200817/52693085/ccs, m64179e_230301_200817/54264903/ccs, m…	1508	ENSG00000116288.13
PB.143.7	chr1	+	811	6	novel_in_catalog	PARK7	novel	1127	7			0	-5	combination_of_known_splicesites	FALSE	canonical	13	FALSE	C	non_coding	25	AAACTACTGATTGTTTCTTG	PB.143.7	13	ENSG00000116288.13
PB.143.8	chr1	+	801	6	novel_in_catalog	PARK7	novel	1127	7			0	0	combination_of_known_splicesites	FALSE	canonical	6	FALSE	C	non_coding	10	ACTGATTGTTTCTTGTTTTG	PB.143.8	6	ENSG00000116288.13
PB.143.9	chr1	+	1108	7	full-splice_match	PARK7	ENST00000338639.10	1127	7	2	17	2	-17	reference_match	FALSE	canonical	3	FALSE	C	non_coding	50	AAAAAATACCAATGAGGGCT	PB.143.9	3	ENSG00000116288.13
PB.1432.1	chr1	+	2957	6	novel_in_catalog	NTNG1	novel	4628	7			2	2	combination_of_known_junctions	FALSE	canonical	2	FALSE	B	non_coding	25	TTTCAGGAATTTGTATTGCA	PB.1432.1	2	ENSG00000162631.18
PB.1433.1	chr1	-	3189	9	novel_in_catalog	VAV3	novel	1423	10			-57	4	combination_of_known_junctions	FALSE	canonical	14	FALSE	B	non_coding	25	TAAGAGTTGGAGTCTTTTTA	PB.1433.1	14	ENSG00000134215.16
PB.1435.1	chr1	-	3413	10	full-splice_match	SLC25A24	ENST00000565488.6	4249	10	52	784	-12	-4	alternative_3end5end	TRUE	canonical	22	FALSE	A	non_coding	30	AAAATTACTTGTTTTCCAGT	PB.1435.1	22	ENSG00000085491.17
PB.1436.1	chr1	+	1197	1	full-splice_match	AL359258.2	ENST00000564063.1	1566	1	368	1	368	-1	mono-exon	FALSE		9		A	non_coding	25	ATTTATCTTTTTATATTACT	PB.1436.1	9	ENSG00000260879.1
PB.1442.2	chr1	-	1641	8	full-splice_match	HENMT1	ENST00000651461.1	1662	8	18	3	-11	-3	reference_match	FALSE	canonical	40	FALSE	C	non_coding	30	TAATTTTGAACTTACCTATT	PB.1442.2	40	ENSG00000162639.16
PB.1442.3	chr1	-	1587	8	novel_not_in_catalog	HENMT1	novel	1874	8			-77	-3	at_least_one_novel_splicesite	FALSE	canonical	2	TRUE	C	non_coding	30	TAATTTTGAACTTACCTATT	PB.1442.3	2	ENSG00000162639.16
PB.1442.4	chr1	-	1545	7	novel_in_catalog	HENMT1	novel	1696	8			-14	-3	combination_of_known_junctions	FALSE	canonical	10	FALSE	C	non_coding	30	TAATTTTGAACTTACCTATT	PB.1442.4	10	ENSG00000162639.16
PB.1442.5	chr1	-	1802	8	full-splice_match	HENMT1	ENST00000370032.9	1874	8	69	3	69	-3	alternative_5end	FALSE	canonical	18	FALSE	C	non_coding	30	TAATTTTGAACTTACCTATT	PB.1442.5	18	ENSG00000162639.16
PB.1443.10	chr1	+	3091	6	full-splice_match	PRPF38B	ENST00000370025.9	4831	6	5	1735	5	-610	alternative_3end	FALSE	canonical	47	FALSE	C	non_coding	5	CTTGGCTTTTCCCCCATTTG	PB.1443.10	47	ENSG00000134186.12
PB.1443.11	chr1	+	2723	6	full-splice_match	PRPF38B	ENST00000370025.9	4831	6	5	2103	5	-978	alternative_3end	FALSE	canonical	6	FALSE	C	non_coding	30	AAAGCCTAGCATTCTTGCAG	PB.1443.11	6	ENSG00000134186.12
PB.1443.12	chr1	+	1988	4	incomplete-splice_match	PRPF38B	ENST00000370022.9	1591	5	-9	14	5	-14	intron_retention	FALSE	canonical	26	FALSE	C	non_coding	75	AAAAAAAAAAAAAATCTCAT	PB.1443.12	26	ENSG00000134186.12
PB.1443.13	chr1	+	3583	6	full-splice_match	PRPF38B	ENST00000370025.9	4831	6	11	1237	-3	-112	alternative_3end	FALSE	canonical	2	FALSE	C	non_coding	55	AAAAATGTTAAATGGAGCAA	PB.1443.13	2	ENSG00000134186.12
PB.1443.15	chr1	+	1378	6	full-splice_match	PRPF38B	ENST00000370025.9	4831	6	17	3436	0	107	alternative_3end	FALSE	canonical	41	FALSE	C	non_coding	55	AAGGAAAGAGGAAATGAACG	PB.1443.15	41	ENSG00000134186.12
PB.1443.17	chr1	+	3141	7	novel_not_in_catalog	PRPF38B	novel	3728	7			0	-619	at_least_one_novel_splicesite	FALSE	canonical	2	TRUE	C	non_coding	5	ATCCTGGGTCTTGGCTTTTC	PB.1443.17	2	ENSG00000134186.12
PB.1443.18	chr1	+	1948	4	novel_not_in_catalog	PRPF38B	novel	2043	5			24	-14	intron_retention	FALSE	canonical	2	FALSE	C	non_coding	75	AAAAAAAAAAAAAATCTCAT	PB.1443.18	2	ENSG00000134186.12
PB.1443.20	chr1	+	904	4	novel_not_in_catalog	PRPF38B	novel	2043	5			282	-800	at_least_one_novel_splicesite	FALSE	canonical	2	FALSE	C	non_coding	15	TAATTGTAGCTTTTTTTTCT	PB.1443.20	2	ENSG00000134186.12
PB.1443.27	chr1	+	1384	2	incomplete-splice_match	PRPF38B	ENST00000467302.5	2043	5	3698	14	-1675	-14	3prime_fragment	FALSE	canonical	2	FALSE	C	non_coding	75	AAAAAAAAAAAAAATCTCAT	PB.1443.27	2	ENSG00000134186.12
PB.1443.3	chr1	+	1216	4	incomplete-splice_match	PRPF38B	ENST00000370022.9	1591	5	-23	800	-9	-800	5prime_fragment	FALSE	canonical	2	FALSE	C	non_coding	15	TAATTGTAGCTTTTTTTTCT	PB.1443.3	2	ENSG00000134186.12
PB.1443.30	chr1	+	681	2	full-splice_match	PRPF38B	ENST00000485810.1	1352	2	852	-181	852	181	alternative_3end5end	FALSE	canonical	2	FALSE	C	non_coding	55	AGAGGTAGAAGAGAAGAAAC	PB.1443.30	2	ENSG00000134186.12
PB.1445.1	chr1	+	2498	19	novel_not_in_catalog	STXBP3	novel	2489	19			-59	-6	at_least_one_novel_splicesite	FALSE	canonical	38	TRUE	C	non_coding	35	AAAAAATTATTCTGGTTTGT	PB.1445.1	38	ENSG00000116266.11
PB.1445.12	chr1	+	859	9	incomplete-splice_match	STXBP3	ENST00000370008.4	2489	19	12	30115	4	-2134	5prime_fragment	FALSE	canonical	79	FALSE	C	non_coding	45	AAGCAAGTATAACTTGAAGG	PB.1445.12	79	ENSG00000116266.11
PB.1445.13	chr1	+	2551	20	novel_not_in_catalog	STXBP3	novel	2489	19			4	-24	at_least_one_novel_splicesite	FALSE	canonical	4	TRUE	C	non_coding	65	AAAATAAATATAGAATTTAA	PB.1445.13	4	ENSG00000116266.11
PB.1445.16	chr1	+	1457	8	incomplete-splice_match	STXBP3	ENST00000370008.4	2489	19	46906	7	-2655	-7	3prime_fragment	FALSE	canonical	4	FALSE	C	non_coding	35	TAAAAAATTATTCTGGTTTG	PB.1445.16	4	ENSG00000116266.11
PB.1445.2	chr1	+	3052	9	incomplete-splice_match	STXBP3	ENST00000370008.4	2489	19	-48	27982	-48	-1	5prime_fragment	FALSE	canonical	3	FALSE	C	non_coding	25	TTATGGCTTACATTAATTTT	PB.1445.2	3	ENSG00000116266.11
PB.1445.4	chr1	+	2358	18	novel_in_catalog	STXBP3	novel	2489	19			0	-6	combination_of_known_splicesites	FALSE	canonical	5	FALSE	C	non_coding	35	AAAAAATTATTCTGGTTTGT	PB.1445.4	5	ENSG00000116266.11
PB.1445.7	chr1	+	2477	19	full-splice_match	STXBP3	ENST00000370008.4	2489	19	6	6	-2	-6	reference_match	FALSE	canonical	223	FALSE	C	non_coding	35	AAAAAATTATTCTGGTTTGT	PB.1445.7	223	ENSG00000116266.11
PB.1445.9	chr1	+	1071	9	incomplete-splice_match	STXBP3	ENST00000370008.4	2489	19	8	29907	0	-1926	5prime_fragment	FALSE	canonical	2	FALSE	C	non_coding	5	CATTTTTGGTGTGTTTGCTT	PB.1445.9	2	ENSG00000116266.11
PB.1448.1	chr1	-	987	7	incomplete-splice_match	AKNAD1	ENST00000370001.8	3050	16	26239	253	-121	-11	3prime_fragment	FALSE	canonical	2	FALSE	B	non_coding	70	AAGGATTCAAAAGAAAAAAA	PB.1448.1	2	ENSG00000162641.20
PB.1449.10	chr1	+	1476	6	incomplete-splice_match	GPSM2	ENST00000642355.1	5609	16	27142	3914	953	3531	internal_fragment	FALSE	canonical	3	FALSE	C	non_coding	30	ATGAAAATCTGTTTTTTTAG	PB.1449.10	3	ENSG00000121957.14
PB.1449.3	chr1	+	3050	16	novel_in_catalog	GPSM2	novel	7152	15			0	3507	combination_of_known_junctions	FALSE	canonical	26	FALSE	C	non_coding	25	AAAATCTAGGTTTTTTTTTC	PB.1449.3	26	ENSG00000121957.14
PB.1449.4	chr1	+	3003	15	full-splice_match	GPSM2	ENST00000264126.9	7152	15	0	4149	0	3506	alternative_3end	FALSE	canonical	20	FALSE	C	non_coding	30	AAAAATCTAGGTTTTTTTTT	PB.1449.4	20	ENSG00000121957.14
PB.1449.5	chr1	+	2698	14	novel_in_catalog	GPSM2	novel	7152	15			0	3505	combination_of_known_splicesites	FALSE	canonical	17	FALSE	C	non_coding	30	TAAAAATCTAGGTTTTTTTT	PB.1449.5	17	ENSG00000121957.14
PB.1449.6	chr1	+	2769	15	novel_in_catalog	GPSM2	novel	7152	15			2	3506	combination_of_known_junctions	FALSE	canonical	36	FALSE	C	non_coding	30	AAAAATCTAGGTTTTTTTTT	PB.1449.6	36	ENSG00000121957.14
PB.1449.7	chr1	+	2450	14	incomplete-splice_match	GPSM2	ENST00000642355.1	5609	16	7	9975	3	-1	5prime_fragment	FALSE	canonical	3	FALSE	C	non_coding	20	ATTATGTTTCAGCTGCTATT	PB.1449.7	3	ENSG00000121957.14
PB.1449.8	chr1	+	2675	16	novel_in_catalog	GPSM2	novel	7433	16			-104	3531	combination_of_known_junctions	FALSE	canonical	2	FALSE	C	non_coding	30	ATGAAAATCTGTTTTTTTAG	PB.1449.8	2	ENSG00000121957.14
PB.1449.9	chr1	+	2740	16	novel_not_in_catalog	GPSM2	novel	7433	16			-90	3506	at_least_one_novel_splicesite	FALSE	canonical	2	FALSE	C	non_coding	30	AAAAATCTAGGTTTTTTTTT	PB.1449.9	2	ENSG00000121957.14
PB.1455.2	chr1	-	2707	13	novel_in_catalog	CLCC1	novel	4803	12			-31	190	combination_of_known_junctions	FALSE	canonical	4	FALSE	C	non_coding	20	AAACTTTTTACGTTGTGGTT	PB.1455.2	4	ENSG00000121940.15
PB.1455.3	chr1	-	2546	12	full-splice_match	CLCC1	ENST00000356970.6	4803	12	-31	2288	-31	190	alternative_3end	FALSE	canonical	7	FALSE	C	non_coding	20	AAACTTTTTACGTTGTGGTT	PB.1455.3	7	ENSG00000121940.15
PB.1455.4	chr1	-	2931	11	incomplete-splice_match	CLCC1	ENST00000356970.6	4803	12	-45	4040	-45	1110	5prime_fragment	FALSE	canonical	2	FALSE	C	non_coding	25	TATTTGTATCCCAAGCACTT	PB.1455.4	2	ENSG00000121940.15
PB.1456.1	chr1	-	4315	15	full-splice_match	WDR47	ENST00000369962.7	4199	15	-113	-3	-75	3	alternative_5end	TRUE	canonical	206	FALSE	C	non_coding	5	TTTCTGTTCCTCAGTCTTTG	PB.1456.1	206	ENSG00000085433.15
PB.1459.4	chr1	+	636	3	full-splice_match	TMEM167B	ENST00000338272.8	3730	3	956	2138	-14	-193	alternative_3end5end	FALSE	canonical	3	FALSE	C	non_coding	30	AAAAACCTGTCATCCTGTTT	PB.1459.4	3	ENSG00000215717.6
PB.1459.6	chr1	+	4168	2	full-splice_match	TMEM167B	ENST00000473828.1	964	2	-47	-3157	-14	-1	alternative_3end	FALSE	canonical	16	FALSE	C	non_coding	20	AGTCTTTGTCAATTTATTTG	PB.1459.6	16	ENSG00000215717.6
PB.1459.7	chr1	+	2759	3	full-splice_match	TMEM167B	ENST00000338272.8	3730	3	970	1	0	-1	alternative_5end	FALSE	canonical	150	FALSE	C	non_coding	20	AGTCTTTGTCAATTTATTTG	PB.1459.7	150	ENSG00000215717.6
PB.1459.9	chr1	+	2627	2	novel_in_catalog	TMEM167B	novel	2808	3			0	-1	combination_of_known_splicesites	FALSE	canonical	11	FALSE	C	non_coding	20	AGTCTTTGTCAATTTATTTG	PB.1459.9	11	ENSG00000215717.6
PB.146.2	chr1	-	4122	2	incomplete-splice_match	ERRFI1	ENST00000474874.5	479	3	-26	7319	0	4	5prime_fragment	FALSE	canonical	62	FALSE	C	non_coding	20	ATTAGTAATGTTTCTTGCCT	PB.146.2	62	ENSG00000116285.13
PB.146.3	chr1	-	4012	3	novel_in_catalog	ERRFI1	novel	3097	4			0	4	intron_retention	FALSE	canonical	5	FALSE	C	non_coding	20	ATTAGTAATGTTTCTTGCCT	PB.146.3	5	ENSG00000116285.13
PB.146.4	chr1	-	3096	4	full-splice_match	ERRFI1	ENST00000377482.10	3097	4	0	1	0	-1	reference_match	FALSE	canonical	167	FALSE	C	non_coding	30	ATACCATTAGTAATGTTTCT	PB.146.4	167	ENSG00000116285.13
PB.146.5	chr1	-	3018	3	full-splice_match	ERRFI1	ENST00000469499.5	995	3	-13	-2010	0	-2	alternative_3end	FALSE	canonical	16	FALSE	C	non_coding	30	GATACCATTAGTAATGTTTC	PB.146.5	16	ENSG00000116285.13
PB.146.6	chr1	-	2620	4	full-splice_match	ERRFI1	ENST00000377482.10	3097	4	0	477	0	-477	alternative_3end	FALSE	canonical	8	FALSE	C	non_coding	10	TATTTCCTGGGGATTGTTTG	PB.146.6	8	ENSG00000116285.13
PB.146.7	chr1	-	1759	4	full-splice_match	ERRFI1	ENST00000377482.10	3097	4	-26	1364	-26	336	alternative_3end	FALSE	canonical	2	FALSE	C	non_coding	20	TCTTCATGTGGAAGGTTTAG	PB.146.7	2	ENSG00000116285.13
PB.146.8	chr1	-	1547	4	full-splice_match	ERRFI1	ENST00000377482.10	3097	4	0	1550	0	150	alternative_3end	FALSE	canonical	13	FALSE	C	non_coding	55	AAAAACAAAAATGGATCTGG	PB.146.8	13	ENSG00000116285.13
PB.146.9	chr1	-	835	3	incomplete-splice_match	ERRFI1	ENST00000377482.10	3097	4	0	3173	0	-860	5prime_fragment	FALSE	canonical	3	FALSE	C	non_coding	20	AATATTCTGTTCCTTGGATC	PB.146.9	3	ENSG00000116285.13
PB.1460.1	chr1	-	414	3	full-splice_match	C1orf194	ENST00000460065.2	418	3	0	4	0	-4	reference_match	FALSE	canonical	4	FALSE	A	non_coding	35	AAGATGAAGTCTGAAGTGTC	PB.1460.1	4	ENSG00000179902.12
PB.1461.1	chr1	+	597	2	full-splice_match	SARS	ENST00000482384.1	804	2	-25	232	-11	-232	alternative_3end	FALSE	canonical	3	FALSE	C	non_coding	30	TAAATCTCTGCCTGTATTAA	PB.1461.1	3	ENSG00000031698.13
PB.1461.11	chr1	+	2545	10	novel_in_catalog	SARS	novel	1882	12			2	-28	intron_retention	FALSE	canonical	4	FALSE	C	non_coding	15	CTTAGGACTCTTCCTCAGTC	PB.1461.11	4	ENSG00000031698.13
PB.1461.12	chr1	+	1952	12	full-splice_match	SARS	ENST00000369923.4	1882	12	-62	-8	2	8	alternative_5end	FALSE	canonical	89	FALSE	C	non_coding	15	AACCCCGCCTCTGAGGTTCT	PB.1461.12	89	ENSG00000031698.13
PB.1461.13	chr1	+	1883	11	novel_not_in_catalog	SARS	novel	1914	11			2	-22	at_least_one_novel_splicesite	FALSE	canonical	4	FALSE	C	non_coding	10	ACTCTTCCTCAGTCTTCTTC	PB.1461.13	4	ENSG00000031698.13
PB.1461.15	chr1	+	1885	11	full-splice_match	SARS	ENST00000234677.7	1914	11	3	26	3	8	reference_match	FALSE	canonical	855	FALSE	C	non_coding	15	AACCCCGCCTCTGAGGTTCT	PB.1461.15	855	ENSG00000031698.13
PB.1461.17	chr1	+	2493	11	full-splice_match	SARS	ENST00000234677.7	1914	11	10	-589	-4	589	alternative_3end	FALSE	canonical	2	FALSE	C	non_coding	30	AATAACAGCTTCTGTTAGTT	PB.1461.17	2	ENSG00000031698.13
PB.1461.18	chr1	+	2427	10	novel_in_catalog	SARS	novel	1914	11			-15	-27	intron_retention	FALSE	canonical	2	FALSE	C	non_coding	15	TTAGGACTCTTCCTCAGTCT	PB.1461.18	2	ENSG00000031698.13
PB.1461.19	chr1	+	1993	13	novel_not_in_catalog	SARS	novel	1882	12			-8	-28	at_least_one_novel_splicesite	FALSE	canonical	7	TRUE	C	non_coding	15	CTTAGGACTCTTCCTCAGTC	PB.1461.19	7	ENSG00000031698.13
PB.1461.21	chr1	+	1706	11	full-splice_match	SARS	ENST00000234677.7	1914	11	62	146	-2	-112	alternative_3end5end	FALSE	canonical	2	FALSE	C	non_coding	10	AGATGTTCCTGTCTCCTCGC	PB.1461.21	2	ENSG00000031698.13
PB.1461.23	chr1	+	1573	9	incomplete-splice_match	SARS	ENST00000234677.7	1914	11	14432	61	-2808	-27	3prime_fragment	FALSE	canonical	10	FALSE	C	non_coding	15	TTAGGACTCTTCCTCAGTCT	PB.1461.23	10	ENSG00000031698.13
PB.1461.24	chr1	+	1399	8	incomplete-splice_match	SARS	ENST00000369923.4	1882	12	16894	27	-282	-27	3prime_fragment	FALSE	canonical	2	FALSE	C	non_coding	15	TTAGGACTCTTCCTCAGTCT	PB.1461.24	2	ENSG00000031698.13
PB.1461.25	chr1	+	1375	7	incomplete-splice_match	SARS	ENST00000234677.7	1914	11	16958	19	-282	-6	3prime_fragment	FALSE	canonical	5	FALSE	C	non_coding	10	CCTCTGAGGTTCTCCCTGAT	PB.1461.25	5	ENSG00000031698.13
PB.1461.26	chr1	+	723	3	incomplete-splice_match	SARS	ENST00000234677.7	1914	11	22470	20	157	-7	3prime_fragment	FALSE	canonical	2	FALSE	C	non_coding	10	GCCTCTGAGGTTCTCCCTGA	PB.1461.26	2	ENSG00000031698.13
PB.1461.5	chr1	+	2690	11	full-splice_match	SARS	ENST00000234677.7	1914	11	0	-776	0	776	alternative_3end	FALSE	canonical	2	FALSE	C	non_coding	25	ATGGAGGTCGGAAGTCCTGA	PB.1461.5	2	ENSG00000031698.13
PB.1461.6	chr1	+	2012	12	novel_not_in_catalog	SARS	novel	1914	11			0	-6	at_least_one_novel_splicesite	FALSE	canonical	125	TRUE	C	non_coding	10	CCTCTGAGGTTCTCCCTGAT	PB.1461.6	125	ENSG00000031698.13
PB.1461.8	chr1	+	1781	10	novel_in_catalog	SARS	novel	1914	11			0	-28	combination_of_known_splicesites	FALSE	canonical	6	FALSE	C	non_coding	15	CTTAGGACTCTTCCTCAGTC	PB.1461.8	6	ENSG00000031698.13
PB.1461.9	chr1	+	1549	9	novel_in_catalog	SARS	novel	1914	11			2	-29	combination_of_known_junctions	FALSE	canonical	4	FALSE	C	non_coding	15	GCTTAGGACTCTTCCTCAGT	PB.1461.9	4	ENSG00000031698.13
PB.1464.1	chr1	+	3690	24	incomplete-splice_match	CELSR2	ENST00000271332.4	11015	34	14970	1440	-760	2	3prime_fragment	FALSE	canonical	30	FALSE	B	non_coding	70	AAAAGAGGAAAAAAAGAATT	PB.1464.1	30	ENSG00000143126.8
PB.1464.2	chr1	+	779	5	novel_not_in_catalog	CELSR2	novel	2958	9			1876	0	at_least_one_novel_splicesite	FALSE	canonical	4	TRUE	B	non_coding	75	AGAAAAGAGGAAAAAAAGAA	PB.1464.2	4	ENSG00000143126.8
PB.1464.3	chr1	+	1028	2	incomplete-splice_match	CELSR2	ENST00000489018.1	2958	9	3458	-2	2361	2	intron_retention	FALSE	canonical	4	FALSE	B	non_coding	70	AAAAGAGGAAAAAAAGAATT	PB.1464.3	4	ENSG00000143126.8
PB.1465.2	chr1	-	1827	7	novel_in_catalog	PSRC1	novel	1742	8			0	0	intron_retention	FALSE	canonical	4	FALSE	C	non_coding	25	ATATCTGGAAGTCGATCCTG	PB.1465.2	4	ENSG00000134222.16
PB.1465.3	chr1	-	1582	8	novel_in_catalog	PSRC1	novel	1584	8			-3	-1	combination_of_known_junctions	FALSE	canonical	5	FALSE	C	non_coding	25	ATTCTCTGTATATCTGGAAG	PB.1465.3	5	ENSG00000134222.16
PB.1465.4	chr1	-	1024	4	novel_in_catalog	PSRC1	novel	1870	5			-9	0	combination_of_known_splicesites	FALSE	canonical	2	FALSE	C	non_coding	25	TATTCTCTGTATATCTGGAA	PB.1465.4	2	ENSG00000134222.16
PB.1465.6	chr1	-	1676	8	full-splice_match	PSRC1	ENST00000369909.6	1742	8	55	11	2	-1	alternative_5end	FALSE	canonical	35	FALSE	C	non_coding	25	ATATTCTCTGTATATCTGGA	PB.1465.6	35	ENSG00000134222.16
PB.1465.7	chr1	-	1651	8	novel_in_catalog	PSRC1	novel	1742	8			7	-2	combination_of_known_junctions	FALSE	canonical	4	FALSE	C	non_coding	20	TATATTCTCTGTATATCTGG	PB.1465.7	4	ENSG00000134222.16
PB.1465.8	chr1	-	847	4	incomplete-splice_match	PSRC1	ENST00000369909.6	1742	8	23	1855	0	-8	5prime_fragment	FALSE	canonical	5	FALSE	C	non_coding	30	AATAGTGATGGTGATGGTGA	PB.1465.8	5	ENSG00000134222.16
PB.1467.2	chr1	-	3085	20	novel_in_catalog	SORT1	novel	6990	20			180	561	combination_of_known_junctions	FALSE	canonical	10	FALSE	C	non_coding	10	CAAGCTGTGCTTTGTGTGTG	PB.1467.2	10	ENSG00000134243.12
PB.1467.4	chr1	-	2535	20	novel_in_catalog	SORT1	novel	6993	20			-142	-1	combination_of_known_junctions	FALSE	canonical	4	FALSE	C	non_coding	5	ATTTCTCGTCCTGTCTCTTT	PB.1467.4	4	ENSG00000134243.12
PB.1467.5	chr1	-	2376	20	full-splice_match	SORT1	ENST00000538502.5	6993	20	242	4375	-127	-142	alternative_3end5end	FALSE	canonical	8	FALSE	C	non_coding	10	ACCCAGCTCTGTTTCTGCTG	PB.1467.5	8	ENSG00000134243.12
PB.1468.1	chr1	-	3819	9	full-splice_match	PSMA5	ENST00000271308.9	3815	9	4	-8	4	8	reference_match	FALSE	canonical	19	FALSE	C	non_coding	25	TAATGACTTGCATATTTTGT	PB.1468.1	19	ENSG00000143106.13
PB.1468.2	chr1	-	995	9	full-splice_match	PSMA5	ENST00000271308.9	3815	9	14	2806	-7	2	alternative_3end	FALSE	canonical	158	FALSE	C	non_coding	20	TGTTAATAGACTGTTCTCTT	PB.1468.2	158	ENSG00000143106.13
PB.1468.3	chr1	-	1082	9	novel_not_in_catalog	PSMA5	novel	3815	9			-2	-6	at_least_one_novel_splicesite	FALSE	canonical	2	FALSE	C	non_coding	45	AAAATATTTGTTAATAGACT	PB.1468.3	2	ENSG00000143106.13
PB.1468.4	chr1	-	923	8	novel_in_catalog	PSMA5	novel	3815	9			-10	-6	combination_of_known_splicesites	FALSE	canonical	16	FALSE	C	non_coding	45	AAAATATTTGTTAATAGACT	PB.1468.4	16	ENSG00000143106.13
PB.1468.5	chr1	-	882	9	novel_not_in_catalog	PSMA5	novel	3815	9			1	-6	at_least_one_novel_splicesite	FALSE	canonical	11	TRUE	C	non_coding	45	AAAATATTTGTTAATAGACT	PB.1468.5	11	ENSG00000143106.13
PB.1468.6	chr1	-	817	8	novel_not_in_catalog	PSMA5	novel	3815	9			-7	-6	at_least_one_novel_splicesite	FALSE	canonical	2	TRUE	C	non_coding	45	AAAATATTTGTTAATAGACT	PB.1468.6	2	ENSG00000143106.13
PB.1471.1	chr1	+	2445	11	novel_in_catalog	ATXN7L2	novel	3022	12			-2	29	combination_of_known_junctions	FALSE	canonical	10	FALSE	C	non_coding	75	AAAATATAAAAACAGAAACA	PB.1471.1	10	ENSG00000162650.16
PB.1471.2	chr1	+	1532	4	full-splice_match	ATXN7L2	ENST00000369869.1	1715	4	111	72	111	-2	alternative_3end5end	FALSE	canonical	2	FALSE	C	non_coding	15	AAGACTGTCTCCCTGTTCTG	PB.1471.2	2	ENSG00000162650.16
PB.1476.1	chr1	+	1693	9	full-splice_match	GNAI3	ENST00000369851.6	27173	9	-45	25525	-45	-25525	alternative_3end	FALSE	canonical	10	FALSE	C	non_coding	35	AAAATATTCCTCTTTAGTAG	PB.1476.1	10	ENSG00000065135.11
PB.1476.2	chr1	+	3244	9	full-splice_match	GNAI3	ENST00000369851.6	27173	9	-42	23971	-42	-23971	alternative_3end	FALSE	canonical	14	FALSE	C	non_coding	25	ACTTTGAATTTGTATTTTCA	PB.1476.2	14	ENSG00000065135.11
PB.1476.4	chr1	+	1854	9	full-splice_match	GNAI3	ENST00000369851.6	27173	9	-12	25331	-12	-25331	alternative_3end	FALSE	canonical	3	FALSE	C	non_coding	30	AATAAGATTCTAGTTCTCTC	PB.1476.4	3	ENSG00000065135.11
PB.1476.5	chr1	+	3095	9	full-splice_match	GNAI3	ENST00000369851.6	27173	9	0	24078	0	-24078	alternative_3end	FALSE	canonical	3	FALSE	C	non_coding	30	AGACCTGGTGGAATATTATT	PB.1476.5	3	ENSG00000065135.11
PB.1476.6	chr1	+	2683	9	full-splice_match	GNAI3	ENST00000369851.6	27173	9	0	24490	0	-24490	alternative_3end	FALSE	canonical	4	FALSE	C	non_coding	45	AAATGAAGAGAATGCATTTT	PB.1476.6	4	ENSG00000065135.11
PB.1476.7	chr1	+	2476	10	novel_not_in_catalog	GNAI3	novel	27173	9			0	-24789	at_least_one_novel_splicesite	FALSE	canonical	34	TRUE	C	non_coding	25	AGTCTTTTCTGGAAATACTG	PB.1476.7	34	ENSG00000065135.11
PB.1476.8	chr1	+	2377	9	full-splice_match	GNAI3	ENST00000369851.6	27173	9	0	24796	0	-24796	alternative_3end	FALSE	canonical	145	FALSE	C	non_coding	20	TGTAACTAGTCTTTTCTGGA	PB.1476.8	145	ENSG00000065135.11
PB.1478.1	chr1	+	3723	18	full-splice_match	AMPD2	ENST00000342115.8	3728	18	9	-4	0	2	reference_match	FALSE	canonical	78	FALSE	C	non_coding	5	GCAGGTGGGGTTTCTGTTGG	PB.1478.1	78	ENSG00000116337.18
PB.1478.2	chr1	+	3574	17	novel_in_catalog	AMPD2	novel	3728	18			11	0	combination_of_known_junctions	FALSE	canonical	22	FALSE	C	non_coding	20	AATGAGGCAGGTGGGGTTTC	PB.1478.2	22	ENSG00000116337.18
PB.1478.3	chr1	+	3790	17	full-splice_match	AMPD2	ENST00000358729.8	2838	17	-444	-508	22	0	alternative_3end5end	FALSE	canonical	93	FALSE	C	non_coding	20	AATGAGGCAGGTGGGGTTTC	PB.1478.3	93	ENSG00000116337.18
PB.1478.4	chr1	+	3918	18	full-splice_match	AMPD2	ENST00000256578.8	3899	18	-17	-2	-17	0	reference_match	FALSE	canonical	25	FALSE	C	non_coding	10	AGGCAGGTGGGGTTTCTGTT	PB.1478.4	25	ENSG00000116337.18
PB.1478.5	chr1	+	3327	18	full-splice_match	AMPD2	ENST00000528454.5	2728	18	238	-837	213	1	alternative_3end5end	TRUE	canonical	4	FALSE	C	non_coding	5	GGCAGGTGGGGTTTCTGTTG	PB.1478.5	4	ENSG00000116337.18
PB.148.4	chr1	+	2497	9	full-splice_match	SLC45A1	ENST00000471889.5	2784	9	288	-1	288	1	alternative_5end	FALSE	canonical	80	FALSE	C	non_coding	15	ATGGTTTCTAGGCATTGCTC	PB.148.4	80	ENSG00000162426.14
PB.148.5	chr1	+	2455	9	novel_not_in_catalog	SLC45A1	novel	2784	9			288	0	at_least_one_novel_splicesite	FALSE	canonical	8	TRUE	C	non_coding	15	TATGGTTTCTAGGCATTGCT	PB.148.5	8	ENSG00000162426.14
PB.148.6	chr1	+	2403	8	novel_in_catalog	SLC45A1	novel	2784	9			288	0	combination_of_known_splicesites	FALSE	canonical	18	FALSE	C	non_coding	15	TATGGTTTCTAGGCATTGCT	PB.148.6	18	ENSG00000162426.14
PB.148.7	chr1	+	1982	7	novel_in_catalog	SLC45A1	novel	2784	9			288	0	combination_of_known_splicesites	FALSE	canonical	5	FALSE	C	non_coding	15	TATGGTTTCTAGGCATTGCT	PB.148.7	5	ENSG00000162426.14
PB.148.8	chr1	+	1728	6	novel_in_catalog	SLC45A1	novel	2784	9			317	0	combination_of_known_splicesites	FALSE	canonical	4	FALSE	C	non_coding	15	TATGGTTTCTAGGCATTGCT	PB.148.8	4	ENSG00000162426.14
PB.1480.1	chr1	+	1556	9	novel_in_catalog	GSTM4	novel	1394	8			7	-1	combination_of_known_junctions	FALSE	canonical	10	FALSE	C	non_coding	15	ATTTGCTATAGTCTTGTCTT	PB.1480.1	10	ENSG00000168765.17
PB.1480.10	chr1	+	962	8	full-splice_match	GSTM2	ENST00000241337.9	1166	8	26	178	0	29	alternative_3end	FALSE	canonical	9	FALSE	C	non_coding	5	CTTCCTGTTAGTGGTTGTGT	PB.1480.10	9	ENSG00000213366.13
PB.1480.12	chr1	+	839	4	incomplete-splice_match	GSTM2	ENST00000472225.6	902	5	595	-421	-517	-1	3prime_fragment	FALSE	canonical	2	FALSE	C	non_coding	5	ATTTGCTGTGTGTCTTGTCT	PB.1480.12	2	ENSG00000213366.13
PB.1480.2	chr1	+	1339	8	full-splice_match	GSTM4	ENST00000326729.9	1321	8	-16	-2	7	2	reference_match	FALSE	canonical	31	FALSE	C	non_coding	15	CCTTATCTTAGTGGTGTCAC	PB.1480.2	31	ENSG00000168765.17
PB.1480.3	chr1	+	1390	8	full-splice_match	GSTM4	ENST00000369836.9	1394	8	11	-7	-7	7	reference_match	FALSE	canonical	198	FALSE	C	non_coding	10	TAGTCTTGTCTTATTTGCTC	PB.1480.3	198	ENSG00000168765.17
PB.1480.4	chr1	+	1254	7	novel_in_catalog	GSTM4	novel	1321	8			-6	4	combination_of_known_junctions	FALSE	canonical	20	FALSE	C	non_coding	15	TTATCTTAGTGGTGTCACTT	PB.1480.4	20	ENSG00000168765.17
PB.1480.5	chr1	+	1160	7	novel_not_in_catalog	GSTM4	novel	1321	8			-64	0	at_least_one_novel_splicesite	FALSE	canonical	2	TRUE	C	non_coding	15	AGCCTTATCTTAGTGGTGTC	PB.1480.5	2	ENSG00000168765.17
PB.1480.6	chr1	+	1104	7	full-splice_match	GSTM4	ENST00000495742.5	1159	7	54	1	-30	-1	alternative_5end	FALSE	canonical	8	FALSE	C	non_coding	15	ATTTGCTATAGTCTTGTCTT	PB.1480.6	8	ENSG00000168765.17
PB.1480.7	chr1	+	693	3	novel_in_catalog	GSTM4	novel	657	8			53	449	combination_of_known_splicesites	FALSE	canonical	10	FALSE	C	non_coding	5	ATTTGCTGTGTGTCTTGTCT	PB.1480.7	10	ENSG00000168765.17
PB.1480.8	chr1	+	1129	8	novel_not_in_catalog	GSTM2	novel	1166	8			9	-1	at_least_one_novel_splicesite	FALSE	canonical	2	FALSE	C	non_coding	5	ATTTGCTGTGTGTCTTGTCT	PB.1480.8	2	ENSG00000213366.13
PB.1481.1	chr1	+	1174	8	full-splice_match	GSTM1	ENST00000309851.10	1164	8	-6	-4	-3	4	reference_match	FALSE	canonical	497	FALSE	C	non_coding	5	CTGTGTGTCTTGTCTTATTT	PB.1481.1	497	ENSG00000134184.13
PB.1481.2	chr1	+	1057	7	novel_in_catalog	GSTM1	novel	1164	8			1	1	intron_retention	FALSE	canonical	2	FALSE	C	non_coding	5	ATTTGCTGTGTGTCTTGTCT	PB.1481.2	2	ENSG00000134184.13
PB.1481.3	chr1	+	1539	6	novel_in_catalog	GSTM1	novel	1164	8			1	1	intron_retention	FALSE	canonical	2	FALSE	C	non_coding	5	ATTTGCTGTGTGTCTTGTCT	PB.1481.3	2	ENSG00000134184.13
PB.1481.4	chr1	+	1187	8	novel_in_catalog	GSTM1	novel	1164	8			1	1	intron_retention	FALSE	canonical	11	FALSE	C	non_coding	5	ATTTGCTGTGTGTCTTGTCT	PB.1481.4	11	ENSG00000134184.13
PB.1481.6	chr1	+	976	6	novel_in_catalog	GSTM1	novel	1164	8			1	1	intron_retention	FALSE	canonical	6	FALSE	C	non_coding	5	ATTTGCTGTGTGTCTTGTCT	PB.1481.6	6	ENSG00000134184.13
PB.1481.7	chr1	+	927	6	full-splice_match	GSTM1	ENST00000369819.2	790	6	-12	-125	1	1	alternative_3end	FALSE	canonical	2	FALSE	C	non_coding	5	ATTTGCTGTGTGTCTTGTCT	PB.1481.7	2	ENSG00000134184.13
PB.1482.11	chr1	+	1444	6	incomplete-splice_match	GSTM5	ENST00000256593.8	1561	8	808	3	-485	-3	3prime_fragment	FALSE	canonical	2	FALSE	C	non_coding	20	TAATCATGGTACTTGTTTTT	PB.1482.11	2	ENSG00000134201.12
PB.1482.12	chr1	+	614	2	novel_not_in_catalog	GSTM5	novel	4208	2			1764	2	at_least_one_novel_splicesite	FALSE	canonical	13	FALSE	C	non_coding	10	TGCCATGTCTTGTCTTATTC	PB.1482.12	13	ENSG00000134201.12
PB.1482.2	chr1	+	3250	7	incomplete-splice_match	GSTM5	ENST00000256593.8	1561	8	-18	425	-18	5	intron_retention	FALSE	canonical	4	FALSE	C	non_coding	10	CATGTCTTGTCTTATTCCCT	PB.1482.2	4	ENSG00000134201.12
PB.1482.3	chr1	+	1187	9	novel_not_in_catalog	GSTM5	novel	657	9			11	5	at_least_one_novel_splicesite	FALSE	canonical	27	FALSE	C	non_coding	10	CATGTCTTGTCTTATTCCCT	PB.1482.3	27	ENSG00000134201.12
PB.1482.4	chr1	+	965	8	fusion	GSTM5_AL158847.1	novel	1561	8			14	9	multi-exon	FALSE	canonical	2	FALSE	A	non_coding	15	TACTTCTCTGTTATTATTGC	PB.1482.4	2	ENSG00000134201.12_ENSG00000241720.2
PB.1482.5	chr1	+	1575	8	full-splice_match	GSTM5	ENST00000256593.8	1561	8	34	-48	18	48	reference_match	FALSE	canonical	107	FALSE	C	non_coding	35	GAAAAGCCATGTCTTACTGA	PB.1482.5	107	ENSG00000134201.12
PB.1482.6	chr1	+	1100	8	full-splice_match	GSTM5	ENST00000256593.8	1561	8	34	427	18	3	alternative_3end	FALSE	canonical	863	FALSE	C	non_coding	10	GCCATGTCTTGTCTTATTCC	PB.1482.6	863	ENSG00000134201.12
PB.1482.7	chr1	+	1186	9	novel_in_catalog	GSTM5	novel	1561	8			18	0	combination_of_known_junctions	FALSE	canonical	2	FALSE	C	non_coding	10	CCTGCCATGTCTTGTCTTAT	PB.1482.7	2	ENSG00000134201.12
PB.1482.8	chr1	+	919	6	novel_in_catalog	GSTM5	novel	1561	8			18	5	combination_of_known_splicesites	FALSE	canonical	9	FALSE	C	non_coding	10	CATGTCTTGTCTTATTCCCT	PB.1482.8	9	ENSG00000134201.12
PB.1482.9	chr1	+	1151	7	incomplete-splice_match	GSTM5	ENST00000256593.8	1561	8	255	424	193	6	3prime_fragment	FALSE	canonical	2	FALSE	C	non_coding	10	ATGTCTTGTCTTATTCCCTG	PB.1482.9	2	ENSG00000134201.12
PB.1483.1	chr1	-	3842	8	full-splice_match	GSTM3	ENST00000256594.7	4046	8	200	4	11	1	alternative_5end	FALSE	canonical	31	FALSE	C	non_coding	15	TCTCCATGTCCATGTGCCTA	PB.1483.1	31	ENSG00000134202.11
PB.1483.10	chr1	-	1471	6	incomplete-splice_match	GSTM3	ENST00000488824.1	1118	7	-15	1	11	-1	intron_retention	FALSE	canonical	2	FALSE	C	non_coding	15	TACTGGTGTCCAGCTGAGTT	PB.1483.10	2	ENSG00000134202.11
PB.1483.11	chr1	-	1088	7	novel_in_catalog	GSTM3	novel	4046	8			11	-1	combination_of_known_junctions	FALSE	canonical	5	FALSE	C	non_coding	15	TACTGGTGTCCAGCTGAGTT	PB.1483.11	5	ENSG00000134202.11
PB.1483.6	chr1	-	1205	8	full-splice_match	GSTM3	ENST00000256594.7	4046	8	200	2641	11	357	alternative_3end5end	FALSE	canonical	4	FALSE	C	non_coding	40	ACTTGACACTATTCACTAAA	PB.1483.6	4	ENSG00000134202.11
PB.1483.7	chr1	-	1078	8	full-splice_match	GSTM3	ENST00000256594.7	4046	8	200	2768	11	230	alternative_3end5end	FALSE	canonical	2	FALSE	C	non_coding	30	TAACCGGAGTTCGGAAACCG	PB.1483.7	2	ENSG00000134202.11
PB.1483.8	chr1	-	921	8	full-splice_match	GSTM3	ENST00000256594.7	4046	8	126	2999	-63	-1	alternative_3end5end	FALSE	canonical	331	FALSE	C	non_coding	50	AAAAAGGATATGTGGAGAAT	PB.1483.8	331	ENSG00000134202.11
PB.1483.9	chr1	-	1023	6	novel_in_catalog	GSTM3	novel	783	7			11	9	combination_of_known_junctions	FALSE	canonical	3	FALSE	C	non_coding	15	AGCTGAGTTTCTCTTGGGTA	PB.1483.9	3	ENSG00000134202.11
PB.1484.2	chr1	+	2534	9	full-splice_match	CSF1	ENST00000369802.7	2484	9	-50	0	0	0	reference_match	FALSE	canonical	5	FALSE	C	non_coding	20	ATTTGGATGTTGTTTTCATA	PB.1484.2	5	ENSG00000184371.14
PB.1484.3	chr1	+	3995	9	full-splice_match	CSF1	ENST00000329608.11	3994	9	0	-1	0	1	reference_match	FALSE	canonical	8	FALSE	C	non_coding	25	ATGTGAGTCGTGGGAAAGTT	PB.1484.3	8	ENSG00000184371.14
PB.1485.1	chr1	+	2579	17	full-splice_match	AHCYL1	ENST00000369799.10	3943	17	-3	1367	-3	-14	alternative_3end	FALSE	canonical	869	FALSE	C	non_coding	90	AAAAAAAAAAAAAAGAAAAG	PB.1485.1	869	ENSG00000168710.18
PB.1485.10	chr1	+	2329	16	incomplete-splice_match	AHCYL1	ENST00000359172.3	2503	17	4741	15	4741	-15	3prime_fragment	FALSE	canonical	4	FALSE	C	non_coding	95	AAAAAAAAAAAAAAAGAAAA	PB.1485.10	4	ENSG00000168710.18
PB.1485.11	chr1	+	1708	12	incomplete-splice_match	AHCYL1	ENST00000359172.3	2503	17	10631	15	-2733	-15	3prime_fragment	FALSE	canonical	21	FALSE	C	non_coding	95	AAAAAAAAAAAAAAAGAAAA	PB.1485.11	21	ENSG00000168710.18
PB.1485.14	chr1	+	1115	6	novel_in_catalog	AHCYL1	novel	4313	17			450	-15	combination_of_known_splicesites	FALSE	canonical	2	FALSE	C	non_coding	95	AAAAAAAAAAAAAAAGAAAA	PB.1485.14	2	ENSG00000168710.18
PB.1485.16	chr1	+	971	4	incomplete-splice_match	AHCYL1	ENST00000359172.3	2503	17	14919	15	618	-15	3prime_fragment	FALSE	canonical	59	FALSE	C	non_coding	95	AAAAAAAAAAAAAAAGAAAA	PB.1485.16	59	ENSG00000168710.18
PB.1485.2	chr1	+	2433	17	novel_not_in_catalog	AHCYL1	novel	3943	17			-28	-15	at_least_one_novel_splicesite	FALSE	canonical	2	FALSE	C	non_coding	95	AAAAAAAAAAAAAAAGAAAA	PB.1485.2	2	ENSG00000168710.18
PB.1485.3	chr1	+	3709	17	full-splice_match	AHCYL1	ENST00000369799.10	3943	17	233	1	-17	0	alternative_5end	FALSE	canonical	522	FALSE	C	non_coding	15	ATTGGCAGTCCGTATGTGTC	PB.1485.3	522	ENSG00000168710.18
PB.1485.4	chr1	+	2287	16	novel_not_in_catalog	AHCYL1	novel	3943	17			8	-14	at_least_one_novel_splicesite	FALSE	canonical	4	FALSE	C	non_coding	90	AAAAAAAAAAAAAAGAAAAG	PB.1485.4	4	ENSG00000168710.18
PB.1485.6	chr1	+	2548	17	full-splice_match	AHCYL1	ENST00000393614.8	4313	17	398	1367	148	-15	alternative_3end5end	FALSE	canonical	22	FALSE	C	non_coding	95	AAAAAAAAAAAAAAAGAAAA	PB.1485.6	22	ENSG00000168710.18
PB.1485.8	chr1	+	2672	17	novel_not_in_catalog	AHCYL1	novel	2503	17			-195	-15	at_least_one_novel_splicesite	FALSE	canonical	4	TRUE	C	non_coding	95	AAAAAAAAAAAAAAAGAAAA	PB.1485.8	4	ENSG00000168710.18
PB.1485.9	chr1	+	2671	17	full-splice_match	AHCYL1	ENST00000359172.3	2503	17	-183	15	-183	-15	alternative_5end	FALSE	canonical	47	FALSE	C	non_coding	95	AAAAAAAAAAAAAAAGAAAA	PB.1485.9	47	ENSG00000168710.18
PB.1486.2	chr1	+	3239	21	full-splice_match	STRIP1	ENST00000369795.8	3257	21	0	18	0	-16	reference_match	FALSE	canonical	108	FALSE	C	non_coding	70	AAAAAGAAGCAAAAATAATT	PB.1486.2	108	ENSG00000143093.15
PB.1487.1	chr1	+	974	1	full-splice_match	AL160006.1	ENST00000554749.1	4216	1	3216	26	3216	-26	mono-exon	FALSE		8		A	non_coding	70	AAAATAAAACCAACCAAACA	PB.1487.1	8	ENSG00000258634.3
PB.1488.1	chr1	+	6362	12	full-splice_match	SLC6A17	ENST00000331565.5	6419	12	59	-2	59	2	alternative_5end	FALSE	canonical	57	FALSE	C	non_coding	5	CTTCTTGCCTTTCTCACCTG	PB.1488.1	57	ENSG00000197106.7
PB.1488.2	chr1	+	4481	12	full-splice_match	SLC6A17	ENST00000331565.5	6419	12	289	1649	289	-1649	alternative_3end5end	FALSE	canonical	2	FALSE	C	non_coding	15	TATACTGTGGCTGGTGGACT	PB.1488.2	2	ENSG00000197106.7
PB.1489.1	chr1	-	784	2	novel_not_in_catalog	LINC02586	novel	748	2			-2324	380	at_least_one_novel_splicesite	FALSE	canonical	2	TRUE	A	non_coding	25	TAAATCTGCCCAACTGGTGC	PB.1489.1	2	ENSG00000224965.1
PB.149.1	chr1	-	6749	17	full-splice_match	RERE	ENST00000377464.5	6733	17	-12	-4	-12	2	reference_match	TRUE	canonical	161	FALSE	C	non_coding	5	CTTGGGTGTCTCCCGTGCAC	PB.149.1	161	ENSG00000142599.19
PB.149.2	chr1	-	6348	13	full-splice_match	RERE	ENST00000476556.5	4598	13	-62	-1688	-62	-1	alternative_3end5end	FALSE	canonical	2	FALSE	C	non_coding	5	ACCCTTGGGTGTCTCCCGTG	PB.149.2	2	ENSG00000142599.19
PB.1490.1	chr1	+	1215	2	full-splice_match	KCNC4	ENST00000459877.1	7597	2	6381	1	2267	-1	alternative_5end	FALSE	canonical	14	FALSE	C	non_coding	10	AGCACCTGCCTCTGCCTCTC	PB.1490.1	14	ENSG00000116396.14
PB.1491.1	chr1	-	683	2	novel_not_in_catalog	RBM15-AS1	novel	2611	4			26486	-5889	at_least_one_novel_splicesite	FALSE	canonical	3	FALSE	B	non_coding	40	AAAACATGGTCGTTGGAATA	PB.1491.1	3	ENSG00000227963.1
PB.1493.3	chr1	+	7237	1	full-splice_match	RBM15	ENST00000652342.2	3266	1	12	-3983	12	0	mono-exon	FALSE		12		C	non_coding	25	AAAATGTTTTTCTGCCTGGA	PB.1493.3	12	ENSG00000162775.16
PB.1496.1	chr1	+	864	1	full-splice_match	AL355488.1	ENST00000609909.1	2850	1	1986	0	1986	0	mono-exon	FALSE		4		A	non_coding	15	AATCTGCTCTGTGGTAGTCT	PB.1496.1	4	ENSG00000273373.1
PB.1497.1	chr1	-	2567	9	full-splice_match	SLC16A4	ENST00000369779.9	2567	9	3	-3	-1	-3	reference_match	TRUE	canonical	2	FALSE	C	non_coding	40	TAAAAACTTCTTTATTTCAA	PB.1497.1	2	ENSG00000168679.18
PB.1498.1	chr1	+	578	3	incomplete-splice_match	LAMTOR5-AS1	ENST00000608486.5	745	6	-36	4707	0	83	5prime_fragment	FALSE	canonical	6	FALSE	A	non_coding	20	AACCCCTCAGTCTCTCTGAT	PB.1498.1	6	ENSG00000224699.9
PB.1499.1	chr1	-	826	4	full-splice_match	LAMTOR5	ENST00000602318.5	634	4	-100	-92	-100	88	alternative_3end5end	FALSE	canonical	1480	FALSE	C	non_coding	25	ACTTTTGTTTAAGAAGCTTC	PB.1499.1
9e_230301_200817/63571165/ccs, m64179e_230301_200817/63637209/ccs, m64179e_230301_200817/64358167/ccs, m64179e_230301_200817/68289703/ccs, m64179e_230301_200817/72024252/ccs, m64179e_230301_200817/77006036/ccs, m64179e_230301_200817/77266965/ccs, m64179e_230301_200817/77400407/ccs, m64179e_230301_200817/80937633/ccs, m64179e_230301_200817/81527686/ccs, m64179e_230301_200817/92800711/ccs, m64179e_…	1480	ENSG00000134248.13
PB.1499.3	chr1	-	669	5	full-splice_match	LAMTOR5	ENST00000483260.5	694	5	17	8	13	0	reference_match	FALSE	canonical	21	FALSE	C	non_coding	35	AAAATGGATCTTTTCTAGAT	PB.1499.3	21	ENSG00000134248.13
PB.1499.5	chr1	-	554	3	novel_in_catalog	LAMTOR5	novel	846	4			0	0	combination_of_known_splicesites	FALSE	canonical	3	FALSE	C	non_coding	35	AAAATGGATCTTTTCTAGAT	PB.1499.5	3	ENSG00000134248.13
PB.15.1	chr1	+	559	3	incomplete-splice_match	SAMD11	ENST00000341065.8	2191	12	12965	321	1111	-5	3prime_fragment	FALSE	canonical	2	FALSE	A	non_coding	70	AAAACAAAAAATTTTAAAAG	PB.15.1	2	ENSG00000187634.12
PB.1500.1	chr1	+	833	5	novel_not_in_catalog	CYMP	novel	1263	9			2044	-1	at_least_one_novel_splicesite	FALSE	canonical	2	TRUE	A	non_coding	20	AAAGCCTGACTTCCCTTGTT	PB.1500.1	2	ENSG00000240194.7
PB.1503.1	chr1	-	666	1	full-splice_match	AL365361.1	ENST00000566942.1	3481	1	2807	8	2807	-8	mono-exon	FALSE		2		C	non_coding	45	AAAAAAAATCCTGTTGCGCA	PB.1503.1	2	ENSG00000259834.1
PB.1505.1	chr1	-	3371	1	full-splice_match	KCNA3	ENST00000369769.4	2476	1	-49	-846	-49	846	mono-exon	FALSE		3		C	non_coding	55	AAATAAATAAAGGATGCACG	PB.1505.1	3	ENSG00000177272.9
PB.1505.4	chr1	-	2477	1	full-splice_match	KCNA3	ENST00000369769.4	2476	1	0	-1	0	1	mono-exon	FALSE		2		C	non_coding	25	GTCCTGATCTGACTAATTAG	PB.1505.4	2	ENSG00000177272.9
PB.1507.1	chr1	+	1503	8	full-splice_match	CD53	ENST00000271324.6	1505	8	0	2	0	-2	reference_match	FALSE	canonical	22	FALSE	C	non_coding	45	AATCACAACATTGCTATATA	PB.1507.1	22	ENSG00000143119.14
PB.1507.2	chr1	+	1167	4	novel_in_catalog	CD53	novel	1505	8			0	-2	combination_of_known_junctions	FALSE	canonical	2	FALSE	C	non_coding	45	AATCACAACATTGCTATATA	PB.1507.2	2	ENSG00000143119.14
PB.1508.1	chr1	+	1319	1	full-splice_match	AL360270.3	ENST00000609118.1	1348	1	27	2	27	-2	mono-exon	FALSE		2		A	non_coding	15	CATTGCAGTTGATGCTCTTT	PB.1508.1	2	ENSG00000273010.1
PB.1509.5	chr1	-	1991	3	full-splice_match	LRIF1	ENST00000485275.2	1796	3	-165	-30	-165	-1	alternative_5end	FALSE	canonical	38	FALSE	C	non_coding	15	TATTTTCTCTGTCTGGTTAA	PB.1509.5	38	ENSG00000121931.16
PB.1509.6	chr1	-	1613	3	full-splice_match	LRIF1	ENST00000485275.2	1796	3	-6	189	-6	-189	alternative_3end	FALSE	canonical	2	FALSE	C	non_coding	45	AAGAATGAGCAACATTTGTA	PB.1509.6	2	ENSG00000121931.16
PB.1509.7	chr1	-	1032	3	full-splice_match	LRIF1	ENST00000485275.2	1796	3	19	745	19	-745	alternative_3end	FALSE	canonical	5	FALSE	C	non_coding	55	AAAAATAAAATCTCCTGTAA	PB.1509.7	5	ENSG00000121931.16
PB.1509.8	chr1	-	500	3	full-splice_match	LRIF1	ENST00000485275.2	1796	3	314	982	271	-982	alternative_3end5end	FALSE	canonical	2	FALSE	C	non_coding	55	AAGAAAAGAGAACTGAGATG	PB.1509.8	2	ENSG00000121931.16
PB.1512.1	chr1	+	2492	9	full-splice_match	CEPT1	ENST00000545121.5	2251	9	-240	-1	-240	1	alternative_5end	FALSE	canonical	32	FALSE	C	non_coding	10	ATTGTTGTGATGTGTCTTGT	PB.1512.1	32	ENSG00000134255.14
PB.1512.10	chr1	+	1883	9	full-splice_match	CEPT1	ENST00000357172.9	2203	9	28	292	28	4	alternative_3end	FALSE	canonical	2	FALSE	C	non_coding	35	AAAAGTTTCCTATCTTTACA	PB.1512.10	2	ENSG00000134255.14
PB.1512.3	chr1	+	2295	10	novel_not_in_catalog	CEPT1	novel	2203	9			-8	1	intron_retention	FALSE	canonical	3	TRUE	C	non_coding	10	ATTGTTGTGATGTGTCTTGT	PB.1512.3	3	ENSG00000134255.14
PB.1512.5	chr1	+	2439	11	novel_not_in_catalog	CEPT1	novel	2203	9			5	0	intron_retention	FALSE	canonical	2	TRUE	C	non_coding	10	CATTGTTGTGATGTGTCTTG	PB.1512.5	2	ENSG00000134255.14
PB.1512.6	chr1	+	2066	3	incomplete-splice_match	CEPT1	ENST00000357172.9	2203	9	5	24151	5	-17	5prime_fragment	FALSE	canonical	10	FALSE	C	non_coding	90	AAAAAAAAAAAAAAAAAGAG	PB.1512.6	10	ENSG00000134255.14
PB.1512.7	chr1	+	2078	9	full-splice_match	CEPT1	ENST00000357172.9	2203	9	9	116	9	0	alternative_3end	FALSE	canonical	13	FALSE	C	non_coding	20	AACTTTTTCTCAGTTTTACT	PB.1512.7	13	ENSG00000134255.14
PB.1512.8	chr1	+	2326	10	novel_not_in_catalog	CEPT1	novel	2203	9			20	0	intron_retention	FALSE	canonical	4	FALSE	C	non_coding	10	CATTGTTGTGATGTGTCTTG	PB.1512.8	4	ENSG00000134255.14
PB.1512.9	chr1	+	2176	9	full-splice_match	CEPT1	ENST00000357172.9	2203	9	24	3	24	1	reference_match	FALSE	canonical	18	FALSE	C	non_coding	10	GCATTGTTGTGATGTGTCTT	PB.1512.9	18	ENSG00000134255.14
PB.1513.10	chr1	-	2078	10	novel_in_catalog	DRAM2	novel	2246	9			5	0	combination_of_known_junctions	FALSE	canonical	7	FALSE	C	non_coding	30	ACTCAAGAGCTTCTTAGATT	PB.1513.10	7	ENSG00000156171.14
PB.1513.11	chr1	-	1854	9	novel_in_catalog	DRAM2	novel	2246	9			44	0	combination_of_known_junctions	FALSE	canonical	11	FALSE	C	non_coding	30	ACTCAAGAGCTTCTTAGATT	PB.1513.11	11	ENSG00000156171.14
PB.1513.12	chr1	-	1838	9	novel_not_in_catalog	DRAM2	novel	2246	9			44	0	at_least_one_novel_splicesite	FALSE	canonical	3	TRUE	C	non_coding	30	ACTCAAGAGCTTCTTAGATT	PB.1513.12	3	ENSG00000156171.14
PB.1513.13	chr1	-	1879	9	novel_in_catalog	DRAM2	novel	2246	9			-26	-1	combination_of_known_junctions	FALSE	canonical	12	FALSE	C	non_coding	30	TACTCAAGAGCTTCTTAGAT	PB.1513.13	12	ENSG00000156171.14
PB.1513.14	chr1	-	1879	10	novel_in_catalog	DRAM2	novel	1883	9			-44	0	combination_of_known_junctions	FALSE	canonical	3	FALSE	C	non_coding	35	ATACTCAAGAGCTTCTTAGA	PB.1513.14	3	ENSG00000156171.14
PB.1513.15	chr1	-	1648	10	novel_in_catalog	DRAM2	novel	2246	9			44	-344	combination_of_known_junctions	FALSE	canonical	3	FALSE	C	non_coding	10	ACATTTTTTGTTGTTGTTCT	PB.1513.15	3	ENSG00000156171.14
PB.1513.17	chr1	-	1040	8	novel_in_catalog	DRAM2	novel	1872	9			5	217	combination_of_known_junctions	FALSE	canonical	4	FALSE	C	non_coding	25	TATCATAGTTTTTTATACCT	PB.1513.17	4	ENSG00000156171.14
PB.1513.18	chr1	-	1435	10	novel_in_catalog	DRAM2	novel	2246	9			-16	216	combination_of_known_junctions	FALSE	canonical	6	FALSE	C	non_coding	30	ATATCATAGTTTTTTATACC	PB.1513.18	6	ENSG00000156171.14
PB.1513.19	chr1	-	1342	9	novel_in_catalog	DRAM2	novel	2246	9			26	216	combination_of_known_junctions	FALSE	canonical	14	FALSE	C	non_coding	30	ATATCATAGTTTTTTATACC	PB.1513.19	14	ENSG00000156171.14
PB.1513.2	chr1	-	2217	10	novel_in_catalog	DRAM2	novel	2246	9			-42	181	combination_of_known_junctions	FALSE	canonical	4	FALSE	C	non_coding	35	AAAAACAGTGTTCTCATTTT	PB.1513.2	4	ENSG00000156171.14
PB.1513.20	chr1	-	1253	9	novel_in_catalog	DRAM2	novel	2246	9			-19	216	combination_of_known_junctions	FALSE	canonical	19	FALSE	C	non_coding	30	ATATCATAGTTTTTTATACC	PB.1513.20	19	ENSG00000156171.14
PB.1513.21	chr1	-	1255	9	novel_not_in_catalog	DRAM2	novel	2246	9			-37	216	at_least_one_novel_splicesite	FALSE	canonical	7	TRUE	C	non_coding	30	ATATCATAGTTTTTTATACC	PB.1513.21	7	ENSG00000156171.14
PB.1513.22	chr1	-	1285	10	novel_in_catalog	DRAM2	novel	767	9			-2	216	combination_of_known_junctions	FALSE	canonical	2	FALSE	C	non_coding	30	ATATCATAGTTTTTTATACC	PB.1513.22	2	ENSG00000156171.14
PB.1513.23	chr1	-	1257	9	novel_not_in_catalog	DRAM2	novel	2246	9			6	216	at_least_one_novel_splicesite	FALSE	canonical	3	TRUE	C	non_coding	30	ATATCATAGTTTTTTATACC	PB.1513.23	3	ENSG00000156171.14
PB.1513.25	chr1	-	1399	10	novel_in_catalog	DRAM2	novel	2246	9			-26	215	combination_of_known_junctions	FALSE	canonical	10	FALSE	C	non_coding	30	GATATCATAGTTTTTTATAC	PB.1513.25	10	ENSG00000156171.14
PB.1513.26	chr1	-	1303	10	novel_in_catalog	DRAM2	novel	767	9			-42	215	combination_of_known_junctions	FALSE	canonical	6	FALSE	C	non_coding	30	GATATCATAGTTTTTTATAC	PB.1513.26	6	ENSG00000156171.14
PB.1513.27	chr1	-	923	6	novel_in_catalog	DRAM2	novel	769	6			-2	5	combination_of_known_junctions	FALSE	canonical	4	FALSE	C	non_coding	25	AAATAAGCTTTTGGGTTTTT	PB.1513.27	4	ENSG00000156171.14
PB.1513.28	chr1	-	835	6	full-splice_match	DRAM2	ENST00000490780.5	769	6	-72	6	41	5	alternative_5end	FALSE	canonical	4	FALSE	C	non_coding	25	AAATAAGCTTTTGGGTTTTT	PB.1513.28	4	ENSG00000156171.14
PB.1513.3	chr1	-	2146	10	novel_in_catalog	DRAM2	novel	2246	9			-16	181	combination_of_known_junctions	FALSE	canonical	3	FALSE	C	non_coding	35	AAAAACAGTGTTCTCATTTT	PB.1513.3	3	ENSG00000156171.14
PB.1513.4	chr1	-	2089	10	novel_not_in_catalog	DRAM2	novel	767	9			-42	181	at_least_one_novel_splicesite	FALSE	canonical	2	TRUE	C	non_coding	35	AAAAACAGTGTTCTCATTTT	PB.1513.4	2	ENSG00000156171.14
PB.1513.6	chr1	-	1974	10	novel_not_in_catalog	DRAM2	novel	2246	9			-37	4	at_least_one_novel_splicesite	FALSE	canonical	4	TRUE	C	non_coding	30	AAGAGCTTCTTAGATTTTCA	PB.1513.6	4	ENSG00000156171.14
PB.1513.7	chr1	-	1884	9	novel_not_in_catalog	DRAM2	novel	2246	9			-42	4	at_least_one_novel_splicesite	FALSE	canonical	3	TRUE	C	non_coding	30	AAGAGCTTCTTAGATTTTCA	PB.1513.7	3	ENSG00000156171.14
PB.1513.8	chr1	-	1991	10	novel_in_catalog	DRAM2	novel	2246	9			-42	0	combination_of_known_junctions	FALSE	canonical	10	FALSE	C	non_coding	30	ACTCAAGAGCTTCTTAGATT	PB.1513.8	10	ENSG00000156171.14
PB.1514.1	chr1	+	1449	11	full-splice_match	CHI3L2	ENST00000369748.9	1416	11	-35	2	0	0	reference_match	TRUE	canonical	7	FALSE	A	non_coding	25	AAGTATGGCCTCATTTATTC	PB.1514.1	7	ENSG00000064886.14
PB.1515.1	chr1	+	684	5	novel_in_catalog	PIFO	novel	2293	6			-5	-5	combination_of_known_splicesites	FALSE	canonical	2	FALSE	C	non_coding	20	ATCTACTGACTTGTGGTGTA	PB.1515.1	2	ENSG00000173947.14
PB.1515.2	chr1	+	709	5	full-splice_match	PIFO	ENST00000369737.4	746	5	-11	48	9	2	reference_match	FALSE	canonical	2	FALSE	C	non_coding	15	GACTTGTGGTGTACACGTGC	PB.1515.2	2	ENSG00000173947.14
PB.1515.3	chr1	+	796	6	full-splice_match	PIFO	ENST00000369738.9	2293	6	-8	1505	-6	-5	alternative_3end	FALSE	canonical	5	FALSE	C	non_coding	20	ATCTACTGACTTGTGGTGTA	PB.1515.3	5	ENSG00000173947.14
PB.1515.4	chr1	+	2304	6	full-splice_match	PIFO	ENST00000369738.9	2293	6	-8	-3	-6	3	reference_match	FALSE	canonical	5	FALSE	C	non_coding	40	TAAAACATACTGTGCCATAT	PB.1515.4	5	ENSG00000173947.14
PB.1515.5	chr1	+	2075	4	novel_in_catalog	PIFO	novel	2293	6			-6	4	combination_of_known_splicesites	FALSE	canonical	2	FALSE	C	non_coding	40	AAAACATACTGTGCCATATT	PB.1515.5	2	ENSG00000173947.14
PB.1515.6	chr1	+	555	4	novel_in_catalog	PIFO	novel	746	5			3	-5	combination_of_known_splicesites	FALSE	canonical	2	FALSE	C	non_coding	20	ATCTACTGACTTGTGGTGTA	PB.1515.6	2	ENSG00000173947.14
PB.1517.1	chr1	-	3255	10	full-splice_match	WDR77	ENST00000235090.10	2456	10	28	-827	28	827	alternative_3end	FALSE	canonical	2	FALSE	C	non_coding	35	TAGAAATGGTACTGTCACAT	PB.1517.1	2	ENSG00000116455.14
PB.1517.2	chr1	-	2482	10	full-splice_match	WDR77	ENST00000235090.10	2456	10	-27	1	-27	-1	reference_match	FALSE	canonical	2	FALSE	C	non_coding	10	AGTTGTGTGATCCTCTGGCG	PB.1517.2	2	ENSG00000116455.14
PB.1517.3	chr1	-	2066	10	full-splice_match	WDR77	ENST00000235090.10	2456	10	6	384	6	-384	alternative_3end	FALSE	canonical	64	FALSE	C	non_coding	15	GGCCTGTCTTTTTTGAAGCA	PB.1517.3	64	ENSG00000116455.14
PB.1517.4	chr1	-	2160	11	novel_in_catalog	WDR77	novel	2456	10			17	-385	combination_of_known_junctions	FALSE	canonical	5	FALSE	C	non_coding	10	TGGCCTGTCTTTTTTGAAGC	PB.1517.4	5	ENSG00000116455.14
PB.1517.5	chr1	-	1729	10	full-splice_match	WDR77	ENST00000235090.10	2456	10	-17	744	-17	594	alternative_3end	FALSE	canonical	7	FALSE	C	non_coding	35	AATAAAAAGTTTGGCTTGCC	PB.1517.5	7	ENSG00000116455.14
PB.1517.6	chr1	-	1371	10	full-splice_match	WDR77	ENST00000235090.10	2456	10	22	1063	22	275	alternative_3end	FALSE	canonical	8	FALSE	C	non_coding	25	ACATCTTCCCTAAGCACTGC	PB.1517.6	8	ENSG00000116455.14
PB.1518.10	chr1	+	1316	8	novel_not_in_catalog	ATP5PB	novel	2628	7			0	-5	at_least_one_novel_splicesite	FALSE	canonical	2	TRUE	C	non_coding	30	AAACAGGGTTTTTCAAGTTG	PB.1518.10	2	ENSG00000116459.11
PB.1518.11	chr1	+	1265	7	full-splice_match	ATP5PB	ENST00000369722.8	2628	7	1	1362	0	79	alternative_3end	FALSE	canonical	835	FALSE	C	non_coding	20	TGTCTTGTTTATGAGACCAT	PB.1518.11	835	ENSG00000116459.11
PB.1518.16	chr1	+	939	7	full-splice_match	ATP5PB	ENST00000369722.8	2628	7	25	1664	4	83	alternative_3end	FALSE	canonical	7	FALSE	C	non_coding	45	AAAAATGAAAAGTTTGTTTC	PB.1518.16	7	ENSG00000116459.11
PB.1518.22	chr1	+	1144	6	novel_in_catalog	C1orf162	novel	915	6			21	0	combination_of_known_splicesites	FALSE	canonical	3	FALSE	C	non_coding	15	AGTGCTGCCTCCATCTTTAT	PB.1518.22	3	ENSG00000143110.11
PB.1518.23	chr1	+	913	5	novel_in_catalog	C1orf162	novel	1107	6			21	0	combination_of_known_splicesites	FALSE	canonical	3	FALSE	C	non_coding	15	AGTGCTGCCTCCATCTTTAT	PB.1518.23	3	ENSG00000143110.11
PB.1518.24	chr1	+	944	6	full-splice_match	C1orf162	ENST00000343534.9	1107	6	162	1	85	0	alternative_5end	FALSE	canonical	5	FALSE	C	non_coding	15	AGTGCTGCCTCCATCTTTAT	PB.1518.24	5	ENSG00000143110.11
PB.1518.4	chr1	+	1257	6	novel_in_catalog	ATP5PB	novel	2628	7			-10	97	combination_of_known_splicesites	FALSE	canonical	110	FALSE	C	non_coding	20	ATTCAGTGGTGAACTGTTTC	PB.1518.4	110	ENSG00000116459.11
PB.1518.6	chr1	+	1389	7	full-splice_match	ATP5PB	ENST00000369722.8	2628	7	-9	1248	-9	193	alternative_3end	FALSE	canonical	12	FALSE	C	non_coding	30	ATATCATTGACTTTATTATT	PB.1518.6	12	ENSG00000116459.11
PB.1518.7	chr1	+	1126	6	full-splice_match	ATP5PB	ENST00000369721.8	1040	6	-10	-76	-9	76	alternative_3end	FALSE	canonical	74	FALSE	C	non_coding	20	TACTGTCTTGTTTATGAGAC	PB.1518.7	74	ENSG00000116459.11
PB.1518.8	chr1	+	2617	7	full-splice_match	ATP5PB	ENST00000369722.8	2628	7	-9	20	-9	-20	reference_match	FALSE	canonical	7	FALSE	C	non_coding	75	AAACAAAAAATTATAAAACA	PB.1518.8	7	ENSG00000116459.11
PB.1519.1	chr1	-	1182	5	novel_in_catalog	TMIGD3	novel	962	5			-34	-2	combination_of_known_junctions	FALSE	canonical	22	FALSE	B	non_coding	40	AACTCCAAGGTATGAGTAAC	PB.1519.1	22	ENSG00000121933.19
PB.1519.2	chr1	-	1025	5	novel_in_catalog	TMIGD3	novel	637	5			-34	-2	combination_of_known_splicesites	FALSE	canonical	5	FALSE	B	non_coding	40	AACTCCAAGGTATGAGTAAC	PB.1519.2	5	ENSG00000121933.19
PB.1519.3	chr1	-	844	5	novel_not_in_catalog	TMIGD3	novel	637	5			-91	-2	at_least_one_novel_splicesite	FALSE	canonical	3	TRUE	B	non_coding	40	AACTCCAAGGTATGAGTAAC	PB.1519.3	3	ENSG00000121933.19
PB.1519.4	chr1	-	974	5	novel_not_in_catalog	TMIGD3	novel	962	5			-65	-6	at_least_one_novel_splicesite	FALSE	canonical	2	TRUE	B	non_coding	40	AATGAACTCCAAGGTATGAG	PB.1519.4	2	ENSG00000121933.19
PB.1520.1	chr1	-	1802	2	full-splice_match	ADORA3	ENST00000241356.4	1884	2	81	1	-46	-1	alternative_5end	FALSE	canonical	20	FALSE	C	non_coding	15	ACTGGAGTGTAGCTCTTTGC	PB.1520.1	20	ENSG00000282608.1
PB.1520.2	chr1	-	1254	2	full-splice_match	ADORA3	ENST00000495493.1	761	2	7	-500	7	-2	alternative_3end	FALSE	canonical	2	FALSE	C	non_coding	20	AACTGGAGTGTAGCTCTTTG	PB.1520.2	2	ENSG00000282608.1
PB.1520.3	chr1	-	1219	2	full-splice_match	ADORA3	ENST00000241356.4	1884	2	78	587	-49	-85	alternative_3end5end	FALSE	canonical	2	FALSE	C	non_coding	20	AAAGCTTGTGTGGTCTGCCA	PB.1520.3	2	ENSG00000282608.1
PB.1521.1	chr1	+	1680	8	full-splice_match	RAP1A	ENST00000369709.3	5024	8	-11	3355	-5	223	alternative_3end	FALSE	canonical	2	FALSE	C	non_coding	25	AATAGTTTTGTATATTCTCT	PB.1521.1	2	ENSG00000116473.14
PB.1521.10	chr1	+	2565	9	novel_in_catalog	RAP1A	novel	1083	9			45	1074	combination_of_known_junctions	FALSE	canonical	6	FALSE	C	non_coding	20	ACTTCCCTTCTACTTATCCA	PB.1521.10	6	ENSG00000116473.14
PB.1521.13	chr1	+	3101	8	full-splice_match	RAP1A	ENST00000369709.3	5024	8	100	1823	100	1755	alternative_3end5end	FALSE	canonical	2	FALSE	C	non_coding	25	ATTTCATATTAGTATGTGTG	PB.1521.13	2	ENSG00000116473.14
PB.1521.18	chr1	+	5268	6	novel_not_in_catalog	RAP1A	novel	1586	8			67890	18496	at_least_one_novel_splicesite	FALSE	canonical	2	TRUE	C	non_coding	25	AAGACAGGATCTGTGTCTGT	PB.1521.18	2	ENSG00000116473.14
PB.1521.2	chr1	+	2531	8	full-splice_match	RAP1A	ENST00000369709.3	5024	8	-11	2504	-5	1074	alternative_3end	FALSE	canonical	11	FALSE	C	non_coding	20	ACTTCCCTTCTACTTATCCA	PB.1521.2	11	ENSG00000116473.14
PB.1521.3	chr1	+	1045	6	incomplete-splice_match	RAP1A	ENST00000369709.3	5024	8	-6	11813	0	473	5prime_fragment	FALSE	canonical	2	FALSE	C	non_coding	20	AGAATTGTGTTCTGAGTCTT	PB.1521.3	2	ENSG00000116473.14
PB.1521.4	chr1	+	1484	8	full-splice_match	RAP1A	ENST00000369709.3	5024	8	18	3522	18	56	alternative_3end	FALSE	canonical	125	FALSE	C	non_coding	30	ACCACATTGTTTTAAATGCG	PB.1521.4	125	ENSG00000116473.14
PB.1521.6	chr1	+	1498	9	novel_in_catalog	RAP1A	novel	5024	8			42	0	combination_of_known_junctions	FALSE	canonical	37	FALSE	C	non_coding	5	ATTTGGTTTGTGTGTTTTTG	PB.1521.6	37	ENSG00000116473.14
PB.1521.8	chr1	+	1328	8	full-splice_match	RAP1A	ENST00000369709.3	5024	8	45	3651	45	-73	alternative_3end	FALSE	canonical	18	FALSE	C	non_coding	15	AATATTGCTTCTTGTGTTTT	PB.1521.8	18	ENSG00000116473.14
PB.1522.1	chr1	-	726	2	novel_in_catalog	INKA2	novel	501	3			0	403	combination_of_known_splicesites	FALSE	canonical	2	FALSE	C	non_coding	10	ACTCTTTGGGTCCGTGCCAC	PB.1522.1	2	ENSG00000197852.12
PB.1522.2	chr1	-	1045	4	novel_not_in_catalog	INKA2	novel	501	3			6	402	at_least_one_novel_splicesite	FALSE	canonical	2	TRUE	C	non_coding	10	CACTCTTTGGGTCCGTGCCA	PB.1522.2	2	ENSG00000197852.12
PB.1522.8	chr1	-	1523	2	full-splice_match	INKA2	ENST00000357260.6	5951	2	-19	4447	-11	-5	alternative_3end	FALSE	canonical	2	FALSE	C	non_coding	15	CCCAACCTTCTGTCAGCTTC	PB.1522.8	2	ENSG00000197852.12
PB.1524.1	chr1	+	3041	11	full-splice_match	DDX20	ENST00000369702.5	3600	11	-180	739	-180	-313	alternative_3end5end	FALSE	canonical	51	FALSE	C	non_coding	25	AATATTATTGCTGTGGAGTT	PB.1524.1	51	ENSG00000064703.12
PB.1524.2	chr1	+	3179	11	full-splice_match	DDX20	ENST00000369702.5	3600	11	-3	424	-3	2	alternative_3end	FALSE	canonical	2	FALSE	C	non_coding	10	AGTTGCTGTCTTACTTGTGT	PB.1524.2	2	ENSG00000064703.12
PB.1528.1	chr1	+	1217	3	novel_in_catalog	LINC01750	novel	3068	2			-237	-1949	combination_of_known_junctions	FALSE	canonical	10	FALSE	B	non_coding	30	AATATTGTCACTGAGTCTAC	PB.1528.1	10	ENSG00000231437.3
PB.1528.2	chr1	+	1260	3	novel_in_catalog	LINC01750	novel	3068	2			-73	-1952	combination_of_known_junctions	FALSE	canonical	3	FALSE	B	non_coding	30	TATAATATTGTCACTGAGTC	PB.1528.2	3	ENSG00000231437.3
PB.1530.1	chr1	-	578	2	full-splice_match	AL445426.1	ENST00000658120.1	1462	2	10	874	10	-1	alternative_3end	FALSE	canonical	2	FALSE	A	non_coding	25	ATATGCTAATGTTTTCCACT	PB.1530.1	2	ENSG00000231246.2
PB.1531.2	chr1	+	4914	6	full-splice_match	CTTNBP2NL	ENST00000271277.11	5864	6	16	934	16	-934	alternative_3end	FALSE	canonical	12	FALSE	C	non_coding	20	GCTGTTTGGGGGGAAATAGT	PB.1531.2	12	ENSG00000143079.15
PB.1531.4	chr1	+	961	6	full-splice_match	CTTNBP2NL	ENST00000271277.11	5864	6	20	4883	20	-25	alternative_3end	FALSE	canonical	24	FALSE	C	non_coding	55	AAAGAAGAAATGGAAAGTTT	PB.1531.4	24	ENSG00000143079.15
PB.1535.1	chr1	+	3040	10	full-splice_match	CAPZA1	ENST00000263168.4	2358	10	-686	4	-659	-4	alternative_5end	FALSE	canonical	163	FALSE	C	non_coding	25	AAAATTGTCTGAGTCTCTCC	PB.1535.1	163	ENSG00000116489.13
PB.1535.4	chr1	+	722	9	incomplete-splice_match	CAPZA1	ENST00000263168.4	2358	10	-22	2044	5	-22	5prime_fragment	FALSE	canonical	2	FALSE	C	non_coding	55	AAAATCATAGAGAATGCAGA	PB.1535.4	2	ENSG00000116489.13
PB.1535.5	chr1	+	2427	11	novel_not_in_catalog	CAPZA1	novel	2358	10			-1	-4	at_least_one_novel_splicesite	FALSE	canonical	2	TRUE	C	non_coding	25	AAAATTGTCTGAGTCTCTCC	PB.1535.5	2	ENSG00000116489.13
PB.1536.1	chr1	-	4238	15	full-splice_match	ST7L	ENST00000358039.9	4255	15	10	7	-5	-3	reference_match	TRUE	canonical	4	FALSE	C	non_coding	40	AAATAAATTAGTGTCTATTT	PB.1536.1	4	ENSG00000007341.19
PB.1536.10	chr1	-	1027	4	full-splice_match	ST7L	ENST00000467335.5	990	4	-35	-2	-13	-2	reference_match	FALSE	canonical	25	FALSE	C	non_coding	20	TACGCAGTTTGTGATATTTT	PB.1536.10	25	ENSG00000007341.19
PB.1536.11	chr1	-	761	2	full-splice_match	ST7L	ENST00000470683.1	752	2	-11	2	4	-2	reference_match	FALSE	canonical	7	FALSE	C	non_coding	20	TACGCAGTTTGTGATATTTT	PB.1536.11	7	ENSG00000007341.19
PB.1536.3	chr1	-	2471	15	full-splice_match	ST7L	ENST00000358039.9	4255	15	14	1770	-1	-2	alternative_3end	FALSE	canonical	2	FALSE	C	non_coding	10	TCCAGTGCTTCTCTCTTATG	PB.1536.3	2	ENSG00000007341.19
PB.1536.9	chr1	-	1388	4	full-splice_match	ST7L	ENST00000473206.5	821	4	-5	-562	-5	425	alternative_3end	FALSE	canonical	5	FALSE	C	non_coding	25	TCAGCATATGATACTTTGTT	PB.1536.9	5	ENSG00000007341.19
PB.1538.1	chr1	+	4109	22	novel_in_catalog	MOV10	novel	4100	22			-24	1	combination_of_known_junctions	FALSE	canonical	2	FALSE	A	non_coding	35	AAAAGCCTTGATAATGTCTC	PB.1538.1	2	ENSG00000155363.18
PB.1539.1	chr1	-	768	7	novel_not_in_catalog	RHOC	novel	891	7			7	1009	at_least_one_novel_splicesite	FALSE	canonical	3	FALSE	C	non_coding	45	AAAATGGACACATCTGAGGA	PB.1539.1	3	ENSG00000155366.16
PB.1539.2	chr1	-	1149	6	full-splice_match	RHOC	ENST00000339083.11	1418	6	277	-8	-1	8	alternative_5end	FALSE	canonical	361	FALSE	C	non_coding	5	TGCTTGGTGTCCCATCTCTT	PB.1539.2	361	ENSG00000155366.16
PB.1539.3	chr1	-	1305	6	full-splice_match	RHOC	ENST00000369632.6	1026	6	114	-393	91	0	alternative_3end5end	FALSE	canonical	2	FALSE	C	non_coding	5	TGTGGCAGCTTTCGGTCTTT	PB.1539.3	2	ENSG00000155366.16
PB.1539.4	chr1	-	1214	7	full-splice_match	RHOC	ENST00000484280.6	891	7	-13	-310	-11	0	alternative_3end	FALSE	canonical	14	FALSE	C	non_coding	5	TGTGGCAGCTTTCGGTCTTT	PB.1539.4	14	ENSG00000155366.16
PB.1539.5	chr1	-	1251	5	novel_in_catalog	RHOC	novel	1295	6			-8	0	combination_of_known_splicesites	FALSE	canonical	2	FALSE	C	non_coding	15	AACGTGTGTGGCAGCTTTCG	PB.1539.5	2	ENSG00000155366.16
PB.1539.6	chr1	-	1162	6	full-splice_match	RHOC	ENST00000369638.6	1028	6	8	-142	0	0	alternative_3end	FALSE	canonical	6	FALSE	C	non_coding	15	AACGTGTGTGGCAGCTTTCG	PB.1539.6	6	ENSG00000155366.16
PB.1539.7	chr1	-	1125	6	novel_in_catalog	RHOC	novel	2199	6			-2	0	combination_of_known_junctions	FALSE	canonical	6	FALSE	C	non_coding	15	AACGTGTGTGGCAGCTTTCG	PB.1539.7	6	ENSG00000155366.16
PB.1539.8	chr1	-	1046	5	full-splice_match	RHOC	ENST00000369642.7	1355	5	307	2	0	0	alternative_5end	FALSE	canonical	413	FALSE	C	non_coding	15	AACGTGTGTGGCAGCTTTCG	PB.1539.8	413	ENSG00000155366.16
PB.1539.9	chr1	-	1132	5	full-splice_match	RHOC	ENST00000534717.5	574	5	-77	-481	-77	0	alternative_3end5end	FALSE	canonical	2	FALSE	C	non_coding	15	AACGTGTGTGGCAGCTTTCG	PB.1539.9	2	ENSG00000155366.16
PB.1540.1	chr1	-	1776	11	novel_not_in_catalog	PPM1J	novel	1863	10			-6	0	intron_retention	FALSE	canonical	15	FALSE	C	non_coding	10	TGTGTCTGTATTTGCTTTGA	PB.1540.1	15	ENSG00000155367.15
PB.1540.2	chr1	-	1700	10	full-splice_match	PPM1J	ENST00000309276.10	1863	10	156	7	7	-3	alternative_5end	FALSE	canonical	48	FALSE	C	non_coding	20	AAAGGTGTGTGTCTGTATTT	PB.1540.2	48	ENSG00000155367.15
PB.1540.3	chr1	-	1609	10	novel_not_in_catalog	PPM1J	novel	1863	10			4	-4	intron_retention	FALSE	canonical	2	TRUE	C	non_coding	20	TAAAGGTGTGTGTCTGTATT	PB.1540.3	2	ENSG00000155367.15
PB.1541.1	chr1	+	1462	6	novel_not_in_catalog	TAFA3	novel	1282	5			-1460	-3	at_least_one_novel_splicesite	FALSE	canonical	4	FALSE	B	non_coding	30	AAATCTTTGGCACAGGTATG	PB.1541.1	4	ENSG00000184599.13
PB.1541.2	chr1	+	1387	6	novel_not_in_catalog	TAFA3	novel	1056	5			-1453	-3	at_least_one_novel_splicesite	FALSE	canonical	8	FALSE	B	non_coding	30	AAATCTTTGGCACAGGTATG	PB.1541.2	8	ENSG00000184599.13
PB.1542.1	chr1	-	738	4	novel_in_catalog	LINC01356	novel	1819	7			-12	-2	combination_of_known_junctions	FALSE	canonical	13	FALSE	A	non_coding	20	ACAGAACCTGTTTGGTGGTC	PB.1542.1	13	ENSG00000215866.8
PB.1543.1	chr1	+	730	2	full-splice_match	LINC01357	ENST00000658577.1	749	2	18	1	18	-1	reference_match	FALSE	canonical	8	FALSE	C	non_coding	30	AGCTGCTAGTAATATGAGTG	PB.1543.1	8	ENSG00000224167.2
PB.1545.2	chr1	-	3883	5	full-splice_match	SLC16A1	ENST00000369626.7	3910	5	0	27	0	-22	reference_match	FALSE	canonical	8	FALSE	C	non_coding	75	AAAAAATAAAAGTAAAGCAA	PB.1545.2	8	ENSG00000155380.11
PB.1545.3	chr1	-	3367	5	full-splice_match	SLC16A1	ENST00000369626.7	3910	5	158	385	-14	-380	alternative_3end5end	FALSE	canonical	10	FALSE	C	non_coding	30	ATATTTGTGTATATGATTTA	PB.1545.3	10	ENSG00000155380.11
PB.1545.4	chr1	-	3387	5	full-splice_match	SLC16A1	ENST00000369626.7	3910	5	7	516	7	-511	alternative_3end	FALSE	canonical	82	FALSE	C	non_coding	35	AAGAAAACATTTCTTCTCCC	PB.1545.4	82	ENSG00000155380.11
PB.1545.5	chr1	-	1576	5	full-splice_match	SLC16A1	ENST00000369626.7	3910	5	158	2176	-14	2	alternative_3end5end	FALSE	canonical	30	FALSE	C	non_coding	65	AAAAAGGAAAGTAAAGAGGA	PB.1545.5	30	ENSG00000155380.11
PB.1545.6	chr1	-	668	2	full-splice_match	SLC16A1	ENST00000478835.1	452	2	-190	-26	-18	26	alternative_5end	FALSE	canonical	7	FALSE	C	non_coding	75	AAAAAAAAAAAAAAGTCTTA	PB.1545.6	7	ENSG00000155380.11
PB.155.3	chr1	-	695	2	incomplete-splice_match	RERE	ENST00000659924.1	2990	12	-371	219460	-2	-37	5prime_fragment	FALSE	canonical	37	FALSE	C	non_coding	65	AGAGAAAAGAGACAAAGCAA	PB.155.3	37	ENSG00000142599.19
PB.1550.1	chr1	+	527	2	incomplete-splice_match	LRIG2	ENST00000361127.6	11566	18	-20	40884	-20	-9336	5prime_fragment	FALSE	canonical	2	FALSE	C	non_coding	30	AGGAAGTGTAAGTTATTTTT	PB.1550.1	2	ENSG00000198799.12
PB.1550.2	chr1	+	886	5	incomplete-splice_match	LRIG2	ENST00000361127.6	11566	18	-17	37777	-17	-6229	5prime_fragment	FALSE	canonical	4	FALSE	C	non_coding	45	TGAGTAACGAAATAGACGGA	PB.1550.2	4	ENSG00000198799.12
PB.1550.4	chr1	+	4305	18	full-splice_match	LRIG2	ENST00000361127.6	11566	18	-2	7263	-2	0	alternative_3end	FALSE	canonical	11	FALSE	C	non_coding	85	AAAAAAATAAATTAAAAAAA	PB.1550.4	11	ENSG00000198799.12
PB.1559.1	chr1	+	909	4	incomplete-splice_match	MAGI3	ENST00000369611.4	3596	21	228754	38666	228482	-38666	internal_fragment	FALSE	canonical	2	FALSE	B	non_coding	40	AAAATGGTGAGTATACACTG	PB.1559.1	2	ENSG00000081026.19
PB.1560.3	chr1	+	3880	8	incomplete-splice_match	MAGI3	ENST00000369615.5	6508	22	262974	10	262685	-10	3prime_fragment	FALSE	canonical	3	FALSE	B	non_coding	50	AAAAAAAACAGTTTATGGCC	PB.1560.3	3	ENSG00000081026.19
PB.1569.13	chr1	-	1010	6	incomplete-splice_match	PHTF1	ENST00000369598.5	3000	18	-185	29222	-34	-758	5prime_fragment	FALSE	canonical	8	FALSE	C	non_coding	55	AAGAAGAAGGTAAGATGAGA	PB.1569.13	8	ENSG00000116793.16
PB.1569.14	chr1	-	722	7	novel_not_in_catalog	PHTF1	novel	3000	18			20	-758	at_least_one_novel_splicesite	FALSE	canonical	2	TRUE	C	non_coding	55	AAGAAGAAGGTAAGATGAGA	PB.1569.14	2	ENSG00000116793.16
PB.1569.16	chr1	-	1122	6	incomplete-splice_match	PHTF1	ENST00000357783.6	2747	15	-50	22610	-37	-764	5prime_fragment	FALSE	canonical	7	FALSE	C	non_coding	55	AAATCGAAGAAGAAGGTAAG	PB.1569.16	7	ENSG00000116793.16
PB.1569.17	chr1	-	519	5	novel_not_in_catalog	PHTF1	novel	2747	15			1073	-764	at_least_one_novel_splicesite	FALSE	canonical	2	TRUE	C	non_coding	55	AAATCGAAGAAGAAGGTAAG	PB.1569.17	2	ENSG00000116793.16
PB.1569.3	chr1	-	3433	19	novel_in_catalog	PHTF1	novel	3657	19			-37	-5	combination_of_known_junctions	FALSE	canonical	5	FALSE	C	non_coding	20	AGACTTTCAGTTTCTAGGTT	PB.1569.3	5	ENSG00000116793.16
PB.1569.4	chr1	-	3379	12	novel_not_in_catalog	PHTF1	novel	4314	12			-112	-5	intron_retention	FALSE	canonical	2	TRUE	C	non_coding	20	AGACTTTCAGTTTCTAGGTT	PB.1569.4	2	ENSG00000116793.16
PB.1569.5	chr1	-	3300	19	full-splice_match	PHTF1	ENST00000369604.6	3657	19	-22	379	-19	-5	alternative_3end	FALSE	canonical	4	FALSE	C	non_coding	20	AGACTTTCAGTTTCTAGGTT	PB.1569.5	4	ENSG00000116793.16
PB.157.1	chr1	-	3175	11	novel_in_catalog	ENO1	novel	1837	13			-12	-2	intron_retention	FALSE	canonical	610	FALSE	C	non_coding	15	AATACTCCGTGTGCCTGTGT	PB.157.1	610	ENSG00000074800.16
PB.157.2	chr1	-	720	4	novel_not_in_catalog	ENO1	novel	2548	9			7915	-2	at_least_one_novel_splicesite	FALSE	canonical	2	TRUE	C	non_coding	15	AATACTCCGTGTGCCTGTGT	PB.157.2	2	ENSG00000074800.16
PB.157.3	chr1	-	2346	12	full-splice_match	ENO1	ENST00000234590.10	1781	12	-569	4	-65	-2	alternative_5end	FALSE	canonical	2477	FALSE	C	non_coding	15	AATACTCCGTGTGCCTGTGT	PB.157.3
179e_230301_200817/134809986/ccs, m64179e_230301_200817/137431314/ccs, m64179e_230301_200817/140313969/ccs, m64179e_230301_200817/141099331/ccs, m64179e_230301_200817/146079800/ccs, m64179e_230301_200817/146539556/ccs, m64179e_230301_200817/150864221/ccs, m64179e_230301_200817/153487759/ccs, m64179e_230301_200817/158467088/ccs, m64179e_230301_200817/161613401/ccs, m64179e_230301_200817/163514862/…
3/ccs, m64179e_230301_200817/10748459/ccs, m64179e_230301_200817/12649411/ccs, m64179e_230301_200817/14615965/ccs, m64179e_230301_200817/14746202/ccs, m64179e_230301_200817/17564116/ccs, m64179e_230301_200817/19203325/ccs, m64179e_230301_200817/21037233/ccs, m64179e_230301_200817/23135009/ccs, m64179e_230301_200817/23267845/ccs, m64179e_230301_200817/23856548/ccs, m64179e_230301_200817/25102886/c…	2477	ENSG00000074800.16
PB.157.5	chr1	-	1722	11	novel_in_catalog	ENO1	novel	1837	13			0	-2	combination_of_known_junctions	FALSE	canonical	2	FALSE	C	non_coding	15	AATACTCCGTGTGCCTGTGT	PB.157.5	2	ENSG00000074800.16
PB.157.6	chr1	-	1867	13	novel_in_catalog	ENO1	novel	1837	13			-41	2	combination_of_known_splicesites	FALSE	canonical	2	FALSE	C	non_coding	15	GAATACTCCGTGTGCCTGTG	PB.157.6	2	ENSG00000074800.16
PB.157.7	chr1	-	1834	13	full-splice_match	ENO1	ENST00000646370.2	1837	13	4	-1	0	1	reference_match	FALSE	canonical	4	FALSE	C	non_coding	20	AGAATACTCCGTGTGCCTGT	PB.157.7	4	ENSG00000074800.16
PB.157.8	chr1	-	712	7	incomplete-splice_match	ENO1	ENST00000645609.1	1819	10	402	3240	0	7	5prime_fragment	FALSE	canonical	19	FALSE	C	non_coding	45	AGAAATATGGGAAAGATGCC	PB.157.8	19	ENSG00000074800.16
PB.157.9	chr1	-	416	5	incomplete-splice_match	ENO1	ENST00000645609.1	1819	10	402	4888	0	25	5prime_fragment	FALSE	canonical	2	FALSE	C	non_coding	55	AACAGAAAATAAATGTGAGT	PB.157.9	2	ENSG00000074800.16
PB.1571.1	chr1	-	3621	7	full-splice_match	RSBN1	ENST00000615321.1	2418	7	14	-1217	0	-15	alternative_3end	FALSE	canonical	136	FALSE	C	non_coding	90	AAAAAAAAAAAAAAATACAA	PB.1571.1	136	ENSG00000081019.13
PB.1571.2	chr1	-	2919	7	full-splice_match	RSBN1	ENST00000615321.1	2418	7	9	-510	-5	4	alternative_3end	FALSE	canonical	56	FALSE	C	non_coding	70	AAAAAAAAAATCTAAAGATG	PB.1571.2	56	ENSG00000081019.13
PB.1571.3	chr1	-	1531	4	incomplete-splice_match	RSBN1	ENST00000615321.1	2418	7	4	11362	4	-11065	5prime_fragment	FALSE	canonical	11	FALSE	C	non_coding	25	GTAAATATTTCTTTTTCTCA	PB.1571.3	11	ENSG00000081019.13
PB.1571.4	chr1	-	1075	2	incomplete-splice_match	RSBN1	ENST00000615321.1	2418	7	6	31688	6	-31391	5prime_fragment	FALSE	canonical	2	FALSE	C	non_coding	50	AAAATGAGAAAAATGCTGCT	PB.1571.4	2	ENSG00000081019.13
PB.1571.5	chr1	-	760	2	incomplete-splice_match	RSBN1	ENST00000615321.1	2418	7	6	32003	6	-31706	5prime_fragment	FALSE	canonical	2	FALSE	C	non_coding	50	AAATAAATAGCACTTCAGGA	PB.1571.5	2	ENSG00000081019.13
PB.1573.13	chr1	-	889	2	incomplete-splice_match	AP4B1	ENST00000432415.5	681	3	-56	4052	-6	-3709	5prime_fragment	FALSE	canonical	3	FALSE	C	non_coding	20	TACTAGTAGGCCACTTTGCC	PB.1573.13	3	ENSG00000134262.13
PB.1573.2	chr1	-	2696	11	full-splice_match	AP4B1	ENST00000256658.8	2742	11	42	4	-8	-4	reference_match	FALSE	canonical	2	FALSE	C	non_coding	35	GAAACTGATAGGGGTCATCA	PB.1573.2	2	ENSG00000134262.13
PB.1573.4	chr1	-	2611	10	novel_in_catalog	AP4B1	novel	2742	11			-8	0	intron_retention	FALSE	canonical	2	FALSE	C	non_coding	25	GTTGCTTGTCTAGAGTAAGA	PB.1573.4	2	ENSG00000134262.13
PB.1573.5	chr1	-	2243	10	novel_in_catalog	AP4B1	novel	2742	11			-8	-1	combination_of_known_junctions	FALSE	canonical	4	FALSE	C	non_coding	20	TGTTGCTTGTCTAGAGTAAG	PB.1573.5	4	ENSG00000134262.13
PB.1573.6	chr1	-	2590	11	full-splice_match	AP4B1	ENST00000256658.8	2742	11	-158	310	-27	-2	alternative_3end5end	FALSE	canonical	24	FALSE	C	non_coding	20	TTGTTGCTTGTCTAGAGTAA	PB.1573.6	24	ENSG00000134262.13
PB.1573.9	chr1	-	1930	8	novel_in_catalog	AP4B1	novel	2742	11			-6	-2	combination_of_known_junctions	FALSE	canonical	2	FALSE	C	non_coding	15	AGTCTTGTTGCTTGTCTAGA	PB.1573.9	2	ENSG00000134262.13
PB.1574.1	chr1	+	3581	3	full-splice_match	DCLRE1B	ENST00000648795.1	1960	3	-2	-1619	-2	-3	alternative_3end	TRUE	canonical	26	FALSE	C	non_coding	25	ATATATTTTGCATTTTTATT	PB.1574.1	26	ENSG00000118655.7
PB.1574.2	chr1	+	2125	4	full-splice_match	DCLRE1B	ENST00000650450.2	3755	4	12	1618	5	4	alternative_3end	FALSE	canonical	6	FALSE	C	non_coding	30	AACTTAATCTGTTTAACCTT	PB.1574.2	6	ENSG00000118655.7
PB.1574.3	chr1	+	3716	4	full-splice_match	DCLRE1B	ENST00000650450.2	3755	4	31	8	24	6	reference_match	FALSE	canonical	20	FALSE	C	non_coding	25	TATGCATATATTTTGCATTT	PB.1574.3	20	ENSG00000118655.7
PB.1579.1	chr1	+	1747	3	full-splice_match	OLFML3	ENST00000320334.5	1748	3	0	1	0	-1	reference_match	FALSE	canonical	20	FALSE	A	non_coding	0	TCCTCTCCTGTGTTTGTTTG	PB.1579.1	20	ENSG00000116774.12
PB.1580.2	chr1	-	1747	8	full-splice_match	SYT6	ENST00000610096.1	1897	8	148	2	70	-2	alternative_5end	FALSE	canonical	3	FALSE	C	non_coding	80	AAGAAAAGGGAAAAAAAAAA	PB.1580.2	3	ENSG00000134207.16
PB.1582.1	chr1	-	1302	8	incomplete-splice_match	TRIM33	ENST00000369543.6	3457	19	100841	13	-3352	-13	3prime_fragment	FALSE	canonical	18	FALSE	C	non_coding	90	AAAAAAAAAAAAACGAAAAA	PB.1582.1	18	ENSG00000197323.12
PB.1582.3	chr1	-	3219	20	full-splice_match	TRIM33	ENST00000358465.7	8369	20	319	4831	276	-13	alternative_3end5end	FALSE	canonical	21	FALSE	C	non_coding	90	AAAAAAAAAAAAACGAAAAA	PB.1582.3	21	ENSG00000197323.12
PB.1582.6	chr1	-	3310	21	novel_in_catalog	TRIM33	novel	8369	20			249	-21	combination_of_known_junctions	FALSE	canonical	2	FALSE	C	non_coding	70	AATTGTTTAAAAAAAAAAAA	PB.1582.6	2	ENSG00000197323.12
PB.1585.10	chr1	-	904	7	full-splice_match	BCAS2	ENST00000369541.4	1275	7	3	368	3	-41	alternative_3end	FALSE	canonical	2	FALSE	C	non_coding	50	ATAAAAGAAAATCTTTAGGC	PB.1585.10	2	ENSG00000116752.6
PB.1585.3	chr1	-	1268	7	full-splice_match	BCAS2	ENST00000369541.4	1275	7	2	5	2	-5	reference_match	FALSE	canonical	539	FALSE	C	non_coding	35	AAAAACCTCAGGAGGCGGTT	PB.1585.3	539	ENSG00000116752.6
PB.1585.4	chr1	-	1199	6	full-splice_match	BCAS2	ENST00000485021.1	891	6	14	-322	0	-5	alternative_3end	FALSE	canonical	116	FALSE	C	non_coding	35	AAAAACCTCAGGAGGCGGTT	PB.1585.4	116	ENSG00000116752.6
PB.1585.5	chr1	-	1037	5	novel_in_catalog	BCAS2	novel	1275	7			0	-5	combination_of_known_splicesites	FALSE	canonical	12	FALSE	C	non_coding	35	AAAAACCTCAGGAGGCGGTT	PB.1585.5	12	ENSG00000116752.6
PB.1585.7	chr1	-	875	5	novel_in_catalog	BCAS2	novel	1275	7			0	160	combination_of_known_splicesites	FALSE	canonical	4	FALSE	C	non_coding	55	AAACAACTTCAGAAAGACAG	PB.1585.7	4	ENSG00000116752.6
PB.1585.8	chr1	-	1089	7	full-splice_match	BCAS2	ENST00000369541.4	1275	7	0	186	0	141	alternative_3end	FALSE	canonical	86	FALSE	C	non_coding	40	AAACACATTCTTGATCACCA	PB.1585.8	86	ENSG00000116752.6
PB.1585.9	chr1	-	1018	6	full-splice_match	BCAS2	ENST00000485021.1	891	6	14	-141	0	141	alternative_3end	FALSE	canonical	8	FALSE	C	non_coding	40	AAACACATTCTTGATCACCA	PB.1585.9	8	ENSG00000116752.6
PB.1586.1	chr1	-	4312	7	full-splice_match	NRAS	ENST00000369535.5	4326	7	12	2	12	-2	reference_match	FALSE	canonical	60	FALSE	C	non_coding	35	AATTCTTATATTCACTGAAG	PB.1586.1	60	ENSG00000213281.5
PB.1586.2	chr1	-	4353	8	novel_not_in_catalog	NRAS	novel	4326	7			15	-15	at_least_one_novel_splicesite	FALSE	canonical	6	TRUE	C	non_coding	20	TTGGCTTAGTCATAATTCTT	PB.1586.2	6	ENSG00000213281.5
PB.1586.3	chr1	-	2473	7	full-splice_match	NRAS	ENST00000369535.5	4326	7	12	1841	12	-1841	alternative_3end	FALSE	canonical	2	FALSE	C	non_coding	25	AAAATGGCCACTTTGTTCCT	PB.1586.3	2	ENSG00000213281.5
PB.1586.4	chr1	-	1816	7	full-splice_match	NRAS	ENST00000369535.5	4326	7	15	2495	15	-2495	alternative_3end	FALSE	canonical	11	FALSE	C	non_coding	30	ACATTTTCACTGTATATCAT	PB.1586.4	11	ENSG00000213281.5
PB.1587.1	chr1	-	4005	19	full-splice_match	CSDE1	ENST00000339438.10	4006	19	0	1	0	0	reference_match	FALSE	canonical	78	FALSE	C	non_coding	20	ACCTAGCGCTTTCATTATTG	PB.1587.1	78	ENSG00000009307.16
PB.1587.12	chr1	-	2939	19	full-splice_match	CSDE1	ENST00000339438.10	4006	19	0	1067	0	-23	alternative_3end	FALSE	canonical	374	FALSE	C	non_coding	40	AAATAATGCACAGTTGCAGC	PB.1587.12	374	ENSG00000009307.16
PB.1587.13	chr1	-	3031	20	full-splice_match	CSDE1	ENST00000358528.9	4097	20	1	1065	0	-24	alternative_3end	FALSE	canonical	27	FALSE	C	non_coding	40	TAAATAATGCACAGTTGCAG	PB.1587.13	27	ENSG00000009307.16
PB.1587.2	chr1	-	3620	19	full-splice_match	CSDE1	ENST00000339438.10	4006	19	4	382	3	0	alternative_3end	FALSE	canonical	268	FALSE	C	non_coding	25	AAATGAATCTTGTTTTTTTT	PB.1587.2	268	ENSG00000009307.16
PB.1587.22	chr1	-	910	6	incomplete-splice_match	CSDE1	ENST00000339438.10	4006	19	-20	17574	0	-718	5prime_fragment	FALSE	canonical	2	FALSE	C	non_coding	50	AAAAAGAAACAAGCCCGCTG	PB.1587.22	2	ENSG00000009307.16
PB.1587.23	chr1	-	821	5	incomplete-splice_match	CSDE1	ENST00000339438.10	4006	19	0	19877	0	-32	5prime_fragment	FALSE	canonical	2	FALSE	C	non_coding	50	AAAATAAACTTTGTAATTGA	PB.1587.23	2	ENSG00000009307.16
PB.1587.3	chr1	-	3754	20	full-splice_match	CSDE1	ENST00000369530.5	3774	20	0	20	0	-20	reference_match	FALSE	canonical	118	FALSE	C	non_coding	90	AAAAACAAAACAAAAAAAAA	PB.1587.3	118	ENSG00000009307.16
PB.1587.4	chr1	-	3680	20	full-splice_match	CSDE1	ENST00000358528.9	4097	20	1	416	0	-20	alternative_3end	FALSE	canonical	23	FALSE	C	non_coding	90	AAAAACAAAACAAAAAAAAA	PB.1587.4	23	ENSG00000009307.16
PB.1587.5	chr1	-	3447	18	novel_in_catalog	CSDE1	novel	4097	20			0	-20	combination_of_known_splicesites	FALSE	canonical	8	FALSE	C	non_coding	90	AAAAACAAAACAAAAAAAAA	PB.1587.5	8	ENSG00000009307.16
PB.1587.6	chr1	-	3281	17	novel_in_catalog	CSDE1	novel	4006	19			0	-20	combination_of_known_splicesites	FALSE	canonical	7	FALSE	C	non_coding	90	AAAAACAAAACAAAAAAAAA	PB.1587.6	7	ENSG00000009307.16
PB.1587.7	chr1	-	3199	18	full-splice_match	CSDE1	ENST00000261443.9	3228	18	-9	38	0	-21	reference_match	FALSE	canonical	10	FALSE	C	non_coding	85	TAAAAACAAAACAAAAAAAA	PB.1587.7	10	ENSG00000009307.16
PB.1589.12	chr1	-	926	6	novel_not_in_catalog	SIKE1	novel	2190	5			-12	15	at_least_one_novel_splicesite	FALSE	canonical	4	TRUE	C	non_coding	25	AATATTGGCTGTCCACAGTT	PB.1589.12	4	ENSG00000052723.11
PB.1589.13	chr1	-	840	5	full-splice_match	SIKE1	ENST00000060969.5	2190	5	-2	1352	-2	15	alternative_3end	FALSE	canonical	5	FALSE	C	non_coding	25	AATATTGGCTGTCCACAGTT	PB.1589.13	5	ENSG00000052723.11
PB.1589.14	chr1	-	724	4	full-splice_match	SIKE1	ENST00000510745.5	349	4	-167	-208	-2	5	alternative_3end5end	FALSE	canonical	2	FALSE	C	non_coding	30	AATTCCAGTCAATATTGGCT	PB.1589.14	2	ENSG00000052723.11
PB.1589.17	chr1	-	486	3	full-splice_match	SIKE1	ENST00000475335.5	470	3	-19	3	-19	-3	reference_match	FALSE	canonical	4	FALSE	C	non_coding	40	AAATTGAAATCTTGAGATTG	PB.1589.17	4	ENSG00000052723.11
PB.159.2	chr1	-	1723	13	novel_in_catalog	SLC2A5	novel	4085	12			3381	955	combination_of_known_junctions	FALSE	canonical	2	FALSE	B	non_coding	25	GAATGCAGTCCTCATCTCCA	PB.159.2	2	ENSG00000142583.18
PB.1591.1	chr1	-	1130	3	full-splice_match	NGF	ENST00000369512.2	1047	3	-83	0	-83	0	alternative_5end	FALSE	canonical	2	FALSE	A	non_coding	10	ATCCTGTGTGCTGATGCTGG	PB.1591.1	2	ENSG00000134259.3
PB.1594.1	chr1	-	2408	1	full-splice_match	NHLH2	ENST00000369506.1	7226	1	5150	-332	1974	17	mono-exon	FALSE		14		C	non_coding	50	AAGCACACTGTCTAAAAATA	PB.1594.1	14	ENSG00000177551.5
PB.1594.3	chr1	-	2501	3	full-splice_match	NHLH2	ENST00000320238.3	2512	3	4	7	4	-7	reference_match	FALSE	canonical	3	FALSE	C	non_coding	35	AAATAAAGTCCTCTCTTTTA	PB.1594.3	3	ENSG00000177551.5
PB.1594.5	chr1	-	2197	3	full-splice_match	NHLH2	ENST00000320238.3	2512	3	0	315	0	0	alternative_3end	FALSE	canonical	3	FALSE	C	non_coding	90	AAAAAAAAAAGAAAAAAAGA	PB.1594.5	3	ENSG00000177551.5
PB.1594.6	chr1	-	2105	1	full-splice_match	NHLH2	ENST00000369506.1	7226	1	5121	0	1945	0	mono-exon	FALSE		4		C	non_coding	90	AAAAAAAAAAGAAAAAAAGA	PB.1594.6	4	ENSG00000177551.5
PB.1596.1	chr1	+	4025	12	full-splice_match	SLC22A15	ENST00000369503.9	4705	12	30	650	30	-650	alternative_3end	FALSE	canonical	3	FALSE	C	non_coding	30	ATTGACAGGTAATGTATTTT	PB.1596.1	3	ENSG00000163393.13
PB.1596.2	chr1	+	435	2	incomplete-splice_match	SLC22A15	ENST00000369502.1	1230	6	-70	39596	31	-39596	5prime_fragment	FALSE	canonical	2	FALSE	C	non_coding	15	AGAGCTACTCTTTTTGTCTT	PB.1596.2	2	ENSG00000163393.13
PB.16.10	chr1	-	2754	19	full-splice_match	NOC2L	ENST00000327044.7	2757	19	-7	10	-7	-8	reference_match	FALSE	canonical	125	FALSE	C	non_coding	10	ATTGTGTTGAGTGGTGGCTC	PB.16.10	125	ENSG00000188976.11
PB.16.13	chr1	-	936	4	novel_not_in_catalog	NOC2L	novel	2757	19			782	-11	at_least_one_novel_splicesite	FALSE	canonical	2	FALSE	C	non_coding	10	GCCATTGTGTTGAGTGGTGG	PB.16.13	2	ENSG00000188976.11
PB.16.14	chr1	-	862	2	full-splice_match	NOC2L	ENST00000469563.1	878	2	-9	25	-9	-25	reference_match	FALSE	canonical	3	FALSE	C	non_coding	80	AAAAAGAAAAAGAAAGAAAT	PB.16.14	3	ENSG00000188976.11
PB.16.3	chr1	-	2806	20	novel_not_in_catalog	NOC2L	novel	2757	19			10	0	at_least_one_novel_splicesite	FALSE	canonical	27	TRUE	C	non_coding	15	AGTGGTGGCTCCTGGAGATT	PB.16.3	27	ENSG00000188976.11
PB.16.6	chr1	-	2779	19	novel_in_catalog	NOC2L	novel	2757	19			-9	0	combination_of_known_junctions	FALSE	canonical	116	FALSE	C	non_coding	15	GAGTGGTGGCTCCTGGAGAT	PB.16.6	116	ENSG00000188976.11
PB.16.8	chr1	-	2829	19	novel_not_in_catalog	NOC2L	novel	2757	19			-15	-1	at_least_one_novel_splicesite	FALSE	canonical	2	FALSE	C	non_coding	15	TGAGTGGTGGCTCCTGGAGA	PB.16.8	2	ENSG00000188976.11
PB.1601.1	chr1	+	3709	23	novel_not_in_catalog	ATP1A1	novel	579	5			-297	0	at_least_one_novel_splicesite	FALSE	canonical	746	TRUE	C	non_coding	10	AATTTGTCTGTGCCCTCGTC	PB.1601.1	746	ENSG00000163399.16
PB.1601.10	chr1	+	2649	16	incomplete-splice_match	ATP1A1	ENST00000369496.8	3572	23	6066	0	709	0	3prime_fragment	FALSE	canonical	6	FALSE	C	non_coding	10	AATTTGTCTGTGCCCTCGTC	PB.1601.10	6	ENSG00000163399.16
PB.1601.11	chr1	+	1936	12	incomplete-splice_match	ATP1A1	ENST00000369496.8	3572	23	10158	0	4801	0	3prime_fragment	FALSE	canonical	17	FALSE	C	non_coding	10	AATTTGTCTGTGCCCTCGTC	PB.1601.11	17	ENSG00000163399.16
PB.1601.12	chr1	+	1742	11	incomplete-splice_match	ATP1A1	ENST00000369496.8	3572	23	11738	0	-4363	0	3prime_fragment	FALSE	canonical	11	FALSE	C	non_coding	10	AATTTGTCTGTGCCCTCGTC	PB.1601.12	11	ENSG00000163399.16
PB.1601.2	chr1	+	3668	23	full-splice_match	ATP1A1	ENST00000295598.10	3670	23	0	2	0	0	reference_match	FALSE	canonical	586	FALSE	C	non_coding	10	AATTTGTCTGTGCCCTCGTC	PB.1601.2	586	ENSG00000163399.16
PB.1601.4	chr1	+	1735	3	full-splice_match	ATP1A1	ENST00000488733.1	1728	3	-25	18	0	-18	reference_match	FALSE	canonical	14	FALSE	C	non_coding	100	AAAAAAAAAAAAAAAAAAAA	PB.1601.4	14	ENSG00000163399.16
PB.1601.5	chr1	+	4148	22	novel_in_catalog	ATP1A1	novel	3670	23			0	0	intron_retention	FALSE	canonical	2	FALSE	C	non_coding	10	AATTTGTCTGTGCCCTCGTC	PB.1601.5	2	ENSG00000163399.16
PB.1601.6	chr1	+	720	6	incomplete-splice_match	ATP1A1	ENST00000295598.10	3670	23	66	16120	41	-9	5prime_fragment	FALSE	canonical	2	FALSE	C	non_coding	50	AAATGGTGAGAAAATGAGCA	PB.1601.6	2	ENSG00000163399.16
PB.1601.7	chr1	+	3585	23	full-splice_match	ATP1A1	ENST00000537345.5	3763	23	178	0	178	0	alternative_5end	FALSE	canonical	6	FALSE	C	non_coding	10	AATTTGTCTGTGCCCTCGTC	PB.1601.7	6	ENSG00000163399.16
PB.1602.1	chr1	-	1160	3	full-splice_match	ATP1A1-AS1	ENST00000608511.6	2862	3	37	1665	-31	-1665	alternative_3end	FALSE	canonical	2	FALSE	C	non_coding	30	TAGTTAAAGCCCATGCTTCA	PB.1602.1	2	ENSG00000203865.10
PB.1602.3	chr1	-	1631	2	novel_in_catalog	ATP1A1-AS1	novel	1011	3			-19	795	combination_of_known_splicesites	FALSE	canonical	4	FALSE	C	non_coding	0	TTTCCGGGTGTTCCTTTTTT	PB.1602.3	4	ENSG00000203865.10
PB.1603.1	chr1	-	735	5	novel_in_catalog	CD58	novel	1086	6			44	-1	combination_of_known_junctions	FALSE	canonical	2	FALSE	C	non_coding	15	ACTAGGTGGTTTGGCTACTG	PB.1603.1	2	ENSG00000116815.16
PB.1603.2	chr1	-	1080	6	full-splice_match	CD58	ENST00000369489.10	1086	6	0	6	0	-6	reference_match	FALSE	canonical	38	FALSE	C	non_coding	20	AAGTGACTAGGTGGTTTGGC	PB.1603.2	38	ENSG00000116815.16
PB.1603.3	chr1	-	864	4	full-splice_match	CD58	ENST00000369487.3	892	4	13	15	0	-15	reference_match	FALSE	canonical	4	FALSE	C	non_coding	60	GAAAAGAAACAAAAACTTTT	PB.1603.3	4	ENSG00000116815.16
PB.1606.2	chr1	+	1158	2	incomplete-splice_match	MAN1A2	ENST00000356554.7	8576	13	-3	126569	-3	-18327	5prime_fragment	FALSE	canonical	2	FALSE	B	non_coding	55	AAAAATAAGGTAGTCCAAGA	PB.1606.2	2	ENSG00000198162.12
PB.161.1	chr1	-	2350	2	full-splice_match	LINC02606	ENST00000641325.1	2442	2	91	1	-68	-1	alternative_5end	FALSE	canonical	3	FALSE	A	non_coding	25	ATGAATGTGTTTGATTCTTA	PB.161.1	3	ENSG00000284693.1
PB.1619.1	chr1	+	1781	9	incomplete-splice_match	WDR3	ENST00000349139.6	10004	27	-775	24755	-756	0	5prime_fragment	FALSE	canonical	39	FALSE	C	non_coding	65	AAAAAGGAAATTCAGAAGAA	PB.1619.1	39	ENSG00000065183.16
PB.1619.2	chr1	+	3511	27	full-splice_match	WDR3	ENST00000349139.6	10004	27	5	6488	5	-6488	alternative_3end	TRUE	canonical	17	FALSE	C	non_coding	55	AAAAAGTAGCCAAGCTAAGA	PB.1619.2	17	ENSG00000065183.16
PB.1619.3	chr1	+	3881	27	full-splice_match	WDR3	ENST00000349139.6	10004	27	5	6118	5	-6118	alternative_3end	FALSE	canonical	2	FALSE	C	non_coding	25	TATAAGTGTATGTCATCTGT	PB.1619.3	2	ENSG00000065183.16
PB.1619.4	chr1	+	1107	9	novel_in_catalog	WDR3	novel	10004	27			5	0	combination_of_known_junctions	FALSE	canonical	19	FALSE	C	non_coding	65	AAAAAGGAAATTCAGAAGAA	PB.1619.4	19	ENSG00000065183.16
PB.1619.5	chr1	+	3597	27	novel_in_catalog	WDR3	novel	732	5			25	-6488	combination_of_known_junctions	FALSE	canonical	2	FALSE	C	non_coding	55	AAAAAGTAGCCAAGCTAAGA	PB.1619.5	2	ENSG00000065183.16
PB.1619.6	chr1	+	987	3	incomplete-splice_match	WDR3	ENST00000349139.6	10004	27	27328	6489	27292	-6489	3prime_fragment	FALSE	canonical	2	FALSE	C	non_coding	50	TAAAAAGTAGCCAAGCTAAG	PB.1619.6	2	ENSG00000065183.16
PB.162.1	chr1	+	1440	7	full-splice_match	SLC25A33	ENST00000302692.7	3865	7	24	2401	24	-2401	alternative_3end	FALSE	canonical	49	FALSE	C	non_coding	10	ACATTTGGCTTGTGTCCTCT	PB.162.1	49	ENSG00000171612.7
PB.162.2	chr1	+	1264	7	novel_not_in_catalog	SLC25A33	novel	3865	7			666	-2407	at_least_one_novel_splicesite	FALSE	canonical	2	FALSE	C	non_coding	25	AAGTATACATTTGGCTTGTG	PB.162.2	2	ENSG00000171612.7
PB.1620.1	chr1	-	2233	14	full-splice_match	GDAP2	ENST00000369443.10	8819	14	-13	6599	-13	100	alternative_3end	TRUE	canonical	7	FALSE	C	non_coding	45	AAAAGAGAATTACCTGAGTC	PB.1620.1	7	ENSG00000196505.11
PB.1620.2	chr1	-	2091	11	incomplete-splice_match	GDAP2	ENST00000369442.3	2436	13	-38	5663	0	19	5prime_fragment	FALSE	canonical	3	FALSE	C	non_coding	15	AACCCTCCTGTTAGCTGTTC	PB.1620.2	3	ENSG00000196505.11
PB.1623.1	chr1	+	1095	3	novel_in_catalog	WARS2-AS1	novel	745	4			-12	484	intron_retention	FALSE	canonical	3	FALSE	C	non_coding	30	AGCATGATTTATAATCCTTT	PB.1623.1	3	ENSG00000231365.6
PB.1623.4	chr1	+	1293	5	novel_not_in_catalog	WARS2-AS1	novel	745	4			-8	476	intron_retention	FALSE	canonical	2	FALSE	C	non_coding	30	TTTATAGCAGCATGATTTAT	PB.1623.4	2	ENSG00000231365.6
PB.1623.5	chr1	+	1201	4	full-splice_match	WARS2-AS1	ENST00000425884.5	745	4	21	-477	-8	477	alternative_3end	FALSE	canonical	27	FALSE	C	non_coding	35	TTATAGCAGCATGATTTATA	PB.1623.5	27	ENSG00000231365.6
PB.1623.8	chr1	+	942	5	novel_in_catalog	WARS2-AS1	novel	1154	5			2	477	combination_of_known_junctions	FALSE	canonical	6	FALSE	C	non_coding	35	TTATAGCAGCATGATTTATA	PB.1623.8	6	ENSG00000231365.6
PB.1624.2	chr1	-	2818	6	full-splice_match	WARS2	ENST00000369426.9	2811	6	-8	1	-2	-1	reference_match	FALSE	non_canonical	5	FALSE	C	non_coding	10	ATTGTCTGTTTATCTGTTTG	PB.1624.2	5	ENSG00000116874.11
PB.1624.3	chr1	-	2794	6	full-splice_match	WARS2	ENST00000235521.4	2800	6	9	-3	-8	-2	reference_match	FALSE	canonical	9	FALSE	C	non_coding	15	AATTGTCTGTTTATCTGTTT	PB.1624.3	9	ENSG00000116874.11
PB.1624.4	chr1	-	2791	6	novel_not_in_catalog	WARS2	novel	2800	6			266	-2	at_least_one_novel_splicesite	FALSE	canonical	3	FALSE	C	non_coding	15	AATTGTCTGTTTATCTGTTT	PB.1624.4	3	ENSG00000116874.11
PB.1624.5	chr1	-	1332	6	full-splice_match	WARS2	ENST00000235521.4	2800	6	9	1459	-8	617	alternative_3end	FALSE	canonical	12	FALSE	C	non_coding	25	TAGCTGTCTGAATCCCCAAT	PB.1624.5	12	ENSG00000116874.11
PB.163.1	chr1	+	4016	6	full-splice_match	TMEM201	ENST00000340305.9	3851	6	-171	6	-160	-6	alternative_5end	FALSE	canonical	18	FALSE	C	non_coding	10	ACCCGCTGGCGTCAGGTGCC	PB.163.1	18	ENSG00000188807.13
PB.1630.1	chr1	-	2414	1	full-splice_match	LINC00622	ENST00000562811.1	1570	1	-848	4	-848	-4	mono-exon	FALSE		6		A	non_coding	10	AGTCTCTGGTTTATCTCTTC	PB.1630.1	6	ENSG00000260941.1
PB.1632.1	chr1	+	2043	12	full-splice_match	PHGDH	ENST00000641023.1	2096	12	40	13	40	0	reference_match	TRUE	canonical	501	FALSE	C	non_coding	15	AACTCCTTCTGCACTTTTGT	PB.1632.1	501	ENSG00000092621.12
PB.1632.2	chr1	+	1400	9	novel_in_catalog	PHGDH	novel	2196	14			-2	0	combination_of_known_junctions	FALSE	canonical	2	FALSE	C	non_coding	15	AACTCCTTCTGCACTTTTGT	PB.1632.2	2	ENSG00000092621.12
PB.1632.3	chr1	+	2122	14	novel_not_in_catalog	PHGDH	novel	2196	14			0	0	at_least_one_novel_splicesite	FALSE	canonical	2	TRUE	C	non_coding	15	AACTCCTTCTGCACTTTTGT	PB.1632.3	2	ENSG00000092621.12
PB.1632.4	chr1	+	1727	12	full-splice_match	PHGDH	ENST00000641927.1	1678	12	-12	-37	-12	0	reference_match	FALSE	canonical	3	FALSE	C	non_coding	15	AACTCCTTCTGCACTTTTGT	PB.1632.4	3	ENSG00000092621.12
PB.1633.2	chr1	-	4676	2	incomplete-splice_match	NOTCH2	ENST00000256646.7	11425	34	151961	503	6204	-503	3prime_fragment	FALSE	canonical	60	FALSE	B	non_coding	15	AGTGGTGTTGTATTTTTTAT	PB.1633.2	60	ENSG00000134250.20
PB.1634.1	chr1	-	1684	9	incomplete-splice_match	NOTCH2	ENST00000256646.7	11425	34	50	54912	4	-16057	5prime_fragment	FALSE	canonical	2	FALSE	B	non_coding	55	AGAAATAAATGAATGTCAGA	PB.1634.1	2	ENSG00000134250.20
PB.1636.10	chr1	-	911	5	full-splice_match	SEC22B	ENST00000578049.4	6927	5	0	6016	0	377	alternative_3end	FALSE	canonical	10	FALSE	C	non_coding	50	AAGAAAAGAGATGCCCTGAA	PB.1636.10	10	ENSG00000265808.4
PB.1636.11	chr1	-	2729	5	novel_in_catalog	SEC22B	novel	2230	2			15	0	combination_of_known_junctions	FALSE	canonical	7	FALSE	C	non_coding	10	ATGGTTGTTGCAGTGCTGCT	PB.1636.11	7	ENSG00000265808.4
PB.1636.3	chr1	-	4439	5	full-splice_match	SEC22B	ENST00000578049.4	6927	5	0	2488	0	-2488	alternative_3end	FALSE	canonical	8	FALSE	C	non_coding	20	CACCTTATTGGTAGCTTTCA	PB.1636.3	8	ENSG00000265808.4
PB.1636.4	chr1	-	2801	5	full-splice_match	SEC22B	ENST00000578049.4	6927	5	-4	4130	-4	2263	alternative_3end	FALSE	canonical	3	FALSE	C	non_coding	15	TAATATGGCTCCTGGTTTTC	PB.1636.4	3	ENSG00000265808.4
PB.1636.5	chr1	-	2723	6	novel_not_in_catalog	SEC22B	novel	6927	5			-1	2090	at_least_one_novel_splicesite	FALSE	canonical	16	FALSE	C	non_coding	20	CAGTGTGAAGTTTTGTTATC	PB.1636.5	16	ENSG00000265808.4
PB.1636.6	chr1	-	2620	5	full-splice_match	SEC22B	ENST00000578049.4	6927	5	0	4307	0	2086	alternative_3end	FALSE	canonical	31	FALSE	C	non_coding	20	ACTTCAGTGTGAAGTTTTGT	PB.1636.6	31	ENSG00000265808.4
PB.1636.7	chr1	-	2497	5	full-splice_match	SEC22B	ENST00000578049.4	6927	5	5	4425	5	1968	alternative_3end	FALSE	canonical	4	FALSE	C	non_coding	35	ACATAGTGGTACCATAGTAT	PB.1636.7	4	ENSG00000265808.4
PB.1636.8	chr1	-	1875	5	full-splice_match	SEC22B	ENST00000578049.4	6927	5	0	5052	0	1341	alternative_3end	FALSE	canonical	28	FALSE	C	non_coding	40	AAAAAGTCTCTGAGAGCACT	PB.1636.8	28	ENSG00000265808.4
PB.1636.9	chr1	-	1464	5	full-splice_match	SEC22B	ENST00000578049.4	6927	5	8	5455	8	938	alternative_3end	FALSE	canonical	19	FALSE	C	non_coding	30	AAAATGTTTCTCTCATTTAC	PB.1636.9	19	ENSG00000265808.4
PB.1637.1	chr1	+	739	2	novel_not_in_catalog	AC244669.2	novel	853	6			-297	-121579	at_least_one_novel_splicesite	FALSE	canonical	2	TRUE	B	non_coding	25	ACAGCATTTTTAGCTTTTTA	PB.1637.1	2	ENSG00000274642.1
PB.1637.2	chr1	+	2699	3	novel_not_in_catalog	AC244669.2	novel	853	6			-249	-118043	at_least_one_novel_splicesite	FALSE	canonical	34	TRUE	B	non_coding	15	CACATGTCTTTCATTTCTCT	PB.1637.2	34	ENSG00000274642.1
PB.1638.1	chr1	-	3248	3	novel_not_in_catalog	AC244669.1	novel	715	3			-384	13708	at_least_one_novel_splicesite	FALSE	canonical	5	TRUE	C	non_coding	10	ATATTGCCCCTGTTTTGGTG	PB.1638.1	5	ENSG00000223804.5
PB.1638.7	chr1	-	1012	2	full-splice_match	AC244669.1	ENST00000617318.4	625	2	-384	-3	-352	0	alternative_5end	FALSE	canonical	28	FALSE	C	non_coding	15	TCCAGGCGTGATGGTATGTT	PB.1638.7	28	ENSG00000223804.5
PB.1638.8	chr1	-	681	3	full-splice_match	AC244669.1	ENST00000616141.4	715	3	27	7	-5	-4	reference_match	FALSE	canonical	2	FALSE	C	non_coding	35	AAAATTATCCAGGCGTGATG	PB.1638.8	2	ENSG00000223804.5
PB.1640.4	chr1	+	2009	5	novel_not_in_catalog	NBPF8	novel	5859	29			-4811	-42106	at_least_one_novel_splicesite	FALSE	canonical	2	FALSE	B	non_coding	5	ACTTTGTCTCTGTGTCTCTT	PB.1640.4	2	ENSG00000270231.4
PB.1642.2	chr1	-	728	4	novel_not_in_catalog	AC241952.1	novel	6897	42			44282	19278	at_least_one_novel_splicesite	FALSE	canonical	2	FALSE	B	non_coding	20	AACTGCTCTAATGTCCTTTT	PB.1642.2	2	ENSG00000275131.3
PB.1642.3	chr1	-	2197	5	novel_not_in_catalog	AC241952.1	novel	6897	42			42048	19277	intron_retention	FALSE	canonical	2	FALSE	B	non_coding	20	TAACTGCTCTAATGTCCTTT	PB.1642.3	2	ENSG00000275131.3
PB.1642.6	chr1	-	2366	10	incomplete-splice_match	AC241952.1	ENST00000612480.2	6897	42	197625	-1015	32675	1015	3prime_fragment	FALSE	canonical	6	FALSE	B	non_coding	10	ACTGCTTTGTTTCCCATTTC	PB.1642.6	6	ENSG00000275131.3
PB.1645.7	chr1	-	3248	22	novel_not_in_catalog	AC241952.1	novel	6897	42			-149	-7989	at_least_one_novel_splicesite	FALSE	canonical	2	TRUE	B	non_coding	50	AAAAAGAACTGAGTAATGCC	PB.1645.7	2	ENSG00000275131.3
PB.1647.2	chr1	+	1474	5	incomplete-splice_match	NBPF26	ENST00000609741.2	3671	22	23398	30	23398	-30	3prime_fragment	FALSE	canonical	2	FALSE	B	non_coding	65	AACAAAAAGGAGAAGAGATA	PB.1647.2	2	ENSG00000273136.7
PB.1648.1	chr1	+	1577	2	full-splice_match	LINC00623	ENST00000659101.1	1261	2	-321	5	-293	-5	alternative_5end	FALSE	canonical	2	FALSE	C	non_coding	35	TAAAATTACATTGGTTCTAT	PB.1648.1	2	ENSG00000226067.7
PB.1648.2	chr1	+	1536	4	novel_not_in_catalog	LINC00623	novel	830	4			6	-34110	at_least_one_novel_splicesite	FALSE	canonical	3	FALSE	C	non_coding	30	AATGGGACTTTCTCACCATA	PB.1648.2	3	ENSG00000226067.7
PB.1652.1	chr1	-	596	3	novel_not_in_catalog	AC241377.2	novel	553	3			0	1518	at_least_one_novel_splicesite	FALSE	canonical	2	TRUE	A	non_coding	25	TGTTTATATTTATTTATTGA	PB.1652.1	2	ENSG00000275585.2
PB.1653.1	chr1	+	1110	6	novel_in_catalog	FCGR1B	novel	947	6			-43	44	combination_of_known_junctions	FALSE	canonical	2	FALSE	C	non_coding	70	AAAAGAAAGAAAAAGTGGAA	PB.1653.1	2	ENSG00000198019.13
PB.1653.2	chr1	+	1029	5	full-splice_match	FCGR1B	ENST00000369384.9	1902	5	18	855	1	151	alternative_3end	FALSE	canonical	2	FALSE	C	non_coding	30	GGGATACATTTGGAAATGTG	PB.1653.2	2	ENSG00000198019.13
PB.1653.3	chr1	+	926	6	novel_in_catalog	FCGR1B	novel	947	6			-9	28	combination_of_known_junctions	FALSE	canonical	2	FALSE	C	non_coding	60	AATACGTAAAGAACTGAAAA	PB.1653.3	2	ENSG00000198019.13
PB.1654.1	chr1	-	1825	2	full-splice_match	HIST2H2BA	ENST00000430394.1	752	2	-35	-1038	-35	1038	alternative_3end	FALSE	canonical	4	FALSE	A	non_coding	35	ATATCTAATCTATTATCATC	PB.1654.1	4	ENSG00000223345.3
PB.1656.2	chr1	+	3191	10	full-splice_match	SRGAP2C	ENST00000367123.8	7091	10	16	3884	16	1024	alternative_3end	FALSE	canonical	11	FALSE	C	non_coding	40	AGAGATAATGGTGTTAGAAT	PB.1656.2	11	ENSG00000171943.12
PB.1656.6	chr1	+	1303	6	incomplete-splice_match	SRGAP2C	ENST00000367123.8	7091	10	64	18715	64	-13807	5prime_fragment	FALSE	canonical	3	FALSE	C	non_coding	55	AAGAAGATTGAGAAGATGAA	PB.1656.6	3	ENSG00000171943.12
PB.1656.7	chr1	+	3441	10	full-splice_match	SRGAP2C	ENST00000367123.8	7091	10	64	3586	64	1322	alternative_3end5end	FALSE	canonical	16	FALSE	C	non_coding	35	ACCATCATCATTAATTTATT	PB.1656.7	16	ENSG00000171943.12
PB.1657.1	chr1	-	1793	4	novel_not_in_catalog	FAM72B	novel	2396	4			-585	1	at_least_one_novel_splicesite	FALSE	canonical	21	TRUE	B	non_coding	40	AATATAAGGCTAATGTTTAT	PB.1657.1	21	ENSG00000188610.12
PB.1657.2	chr1	-	940	4	novel_not_in_catalog	FAM72B	novel	2396	4			-316	3	at_least_one_novel_splicesite	FALSE	canonical	2	TRUE	B	non_coding	65	AGGAAATAGAATAAATTAAA	PB.1657.2	2	ENSG00000188610.12
PB.1657.4	chr1	-	853	3	novel_not_in_catalog	FAM72B	novel	676	4			-431	-1720	at_least_one_novel_splicesite	FALSE	canonical	4	FALSE	B	non_coding	20	AGACTGTAGTCCCTCTTCCA	PB.1657.4	4	ENSG00000188610.12
PB.1662.2	chr1	+	3421	3	full-splice_match	LINC02798	ENST00000670866.1	3695	3	288	-14	-69	-4	alternative_5end	FALSE	canonical	2	FALSE	C	non_coding	30	TAAACTAGTGTGACATGGTT	PB.1662.2	2	ENSG00000227082.3
PB.1664.1	chr1	+	624	3	novel_not_in_catalog	EMBP1	novel	591	3			6	-16833	at_least_one_novel_splicesite	FALSE	canonical	2	TRUE	B	non_coding	20	CTTTTGGGATGCTTGAAGAT	PB.1664.1	2	ENSG00000231752.6
PB.168.1	chr1	-	4406	19	full-splice_match	CLSTN1	ENST00000377298.8	5221	19	819	-4	-38	4	alternative_5end	FALSE	canonical	510	FALSE	C	non_coding	10	AGCCGGAGCGGGGTTTGTCT	PB.168.1	510	ENSG00000171603.17
PB.168.12	chr1	-	973	7	fusion	CLSTN1_CTNNBIP1	novel	4647	18			28	-1983	multi-exon	FALSE	canonical	2	FALSE	A	non_coding	30	AAGAATCGAGGAGCCGGCTT	PB.168.12	2	ENSG00000171603.17_ENSG00000178585.15
PB.168.13	chr1	-	764	5	incomplete-splice_match	CLSTN1	ENST00000377298.8	5221	19	680	22445	138	-1983	5prime_fragment	FALSE	canonical	4	FALSE	C	non_coding	30	AAGAATCGAGGAGCCGGCTT	PB.168.13	4	ENSG00000171603.17
PB.168.14	chr1	-	707	4	incomplete-splice_match	CLSTN1	ENST00000650348.1	4457	19	-150	22444	-150	-1983	5prime_fragment	FALSE	canonical	15	FALSE	C	non_coding	30	AAGAATCGAGGAGCCGGCTT	PB.168.14	15	ENSG00000171603.17
PB.168.17	chr1	-	3134	6	novel_not_in_catalog	CTNNBIP1	novel	3006	6			33	0	intron_retention	FALSE	canonical	99	FALSE	C	non_coding	10	CGTGTGTGAGCTGAGCTGGT	PB.168.17	99	ENSG00000178585.15
PB.168.18	chr1	-	3124	6	novel_not_in_catalog	CTNNBIP1	novel	3006	6			21	0	intron_retention	FALSE	canonical	4	FALSE	C	non_coding	10	CGTGTGTGAGCTGAGCTGGT	PB.168.18	4	ENSG00000178585.15
PB.168.19	chr1	-	3066	6	novel_not_in_catalog	CTNNBIP1	novel	3006	6			11	-1	intron_retention	FALSE	canonical	2	TRUE	C	non_coding	10	TCGTGTGTGAGCTGAGCTGG	PB.168.19	2	ENSG00000178585.15
PB.168.20	chr1	-	2957	5	full-splice_match	CTNNBIP1	ENST00000400904.7	1206	5	81	-1832	14	-1	alternative_3end5end	FALSE	canonical	151	FALSE	C	non_coding	10	TCGTGTGTGAGCTGAGCTGG	PB.168.20	151	ENSG00000178585.15
PB.168.21	chr1	-	2984	6	full-splice_match	CTNNBIP1	ENST00000377263.6	3006	6	21	1	21	-1	reference_match	FALSE	canonical	9	FALSE	C	non_coding	10	TCGTGTGTGAGCTGAGCTGG	PB.168.21	9	ENSG00000178585.15
PB.168.22	chr1	-	2865	4	novel_in_catalog	CTNNBIP1	novel	1206	5			21	-1	intron_retention	FALSE	canonical	8	FALSE	C	non_coding	10	TCGTGTGTGAGCTGAGCTGG	PB.168.22	8	ENSG00000178585.15
PB.168.24	chr1	-	1126	5	full-splice_match	CTNNBIP1	ENST00000400904.7	1206	5	81	-1	14	1	alternative_5end	FALSE	canonical	11	FALSE	C	non_coding	10	ATTTGGGGTTTGTGTTTGAT	PB.168.24	11	ENSG00000178585.15
PB.168.27	chr1	-	1087	2	novel_not_in_catalog	CTNNBIP1	novel	3006	6			14	-29291	at_least_one_novel_splicesite	FALSE	canonical	3	TRUE	C	non_coding	20	AAATATGCTGCTGTTTGGTT	PB.168.27	3	ENSG00000178585.15
PB.168.3	chr1	-	3182	11	incomplete-splice_match	CLSTN1	ENST00000435891.5	3829	14	7146	-6	5732	4	3prime_fragment	FALSE	canonical	5	FALSE	C	non_coding	10	AGCCGGAGCGGGGTTTGTCT	PB.168.3	5	ENSG00000171603.17
PB.168.7	chr1	-	4476	18	full-splice_match	CLSTN1	ENST00000361311.4	4647	18	170	1	-145	-1	alternative_5end	FALSE	canonical	9	FALSE	C	non_coding	20	TAACTCCAGCCGGAGCGGGG	PB.168.7	9	ENSG00000171603.17
PB.1681.1	chr1	+	562	2	incomplete-splice_match	FCGR1CP	ENST00000579737.3	1127	6	7480	-157	7480	157	3prime_fragment	FALSE	canonical	3	FALSE	A	non_coding	30	ATACATTTGGAAATGTGGTC	PB.1681.1	3	ENSG00000265531.3
PB.1682.1	chr1	-	3456	3	novel_not_in_catalog	AC239798.2	novel	3540	2			141	1880	intron_retention	FALSE	canonical	2	FALSE	A	non_coding	35	AAAATAGTCTTGTGACTACC	PB.1682.1	2	ENSG00000234571.2
PB.1687.3	chr1	+	2294	9	fusion	IGKV1OR1-1_SRGAP2D	novel	1021	7			-2408	365	multi-exon	FALSE	canonical	7	TRUE	B	non_coding	20	AGTCTTTCCGAAGCCTATGG	PB.1687.3	7	ENSG00000276674.1_ENSG00000270872.2
PB.1687.4	chr1	+	2182	9	fusion	IGKV1OR1-1_SRGAP2D	novel	1021	7			-2408	253	multi-exon	FALSE	canonical	4	TRUE	B	non_coding	25	AACTGAGGAGTCTGTGTTAT	PB.1687.4	4	ENSG00000276674.1_ENSG00000270872.2
PB.1688.1	chr1	-	1876	5	novel_not_in_catalog	FAM72C	novel	2297	4			-1747	-8	at_least_one_novel_splicesite	FALSE	canonical	6	TRUE	A	non_coding	35	AAAAATGACCATTCTTCCTT	PB.1688.1	6	ENSG00000263513.5
PB.169.1	chr1	+	821	5	antisense	novelGene_LZIC_AS	novel							multi-exon	FALSE	canonical	2	TRUE	A	non_coding	25	AAGTGCAGTTGCAATTCCTG	PB.169.1	2	novelGene_LZIC_AS
PB.1695.2	chr1	-	375	2	full-splice_match	AC246785.3	ENST00000455105.1	314	2	-64	3	-64	-3	alternative_5end	FALSE	canonical	5	FALSE	C	non_coding	30	AAATTACTTTGGCGCTACTA	PB.1695.2	5	ENSG00000237343.1
PB.1696.10	chr1	-	1832	4	novel_not_in_catalog	NBPF15	novel	4272	19			-12	-2159	at_least_one_novel_splicesite	FALSE	canonical	2	FALSE	B	non_coding	5	TACTTTGTCTCTGTGTCTCT	PB.1696.10	2	ENSG00000266338.6
PB.1696.2	chr1	-	2903	11	incomplete-splice_match	NBPF15	ENST00000581897.6	4272	19	21550	110	21506	-106	3prime_fragment	FALSE	canonical	44	FALSE	B	non_coding	15	ACTCTGGACTTCTGGATTGT	PB.1696.2	44	ENSG00000266338.6
PB.17.1	chr1	+	628	2	full-splice_match	ISG15	ENST00000649529.1	637	2	0	9	0	-9	reference_match	FALSE	canonical	88	FALSE	A	non_coding	35	AAAGAGAAATGGCCGCCTCT	PB.17.1	88	ENSG00000187608.10
PB.170.1	chr1	-	950	8	novel_in_catalog	LZIC	novel	652	5			22	2	combination_of_known_junctions	FALSE	canonical	4	FALSE	C	non_coding	10	ATAGGCCGGGTGTGGTGGCT	PB.170.1	4	ENSG00000162441.12
PB.170.10	chr1	-	2260	8	full-splice_match	LZIC	ENST00000377213.1	945	8	5	-1320	5	787	alternative_3end	FALSE	canonical	2	FALSE	C	non_coding	15	ACCTTTTTATGTATCTGGCT	PB.170.10	2	ENSG00000162441.12
PB.170.12	chr1	-	1467	8	full-splice_match	LZIC	ENST00000377213.1	945	8	22	-544	6	11	alternative_3end	FALSE	canonical	9	FALSE	C	non_coding	15	CCCCAGCCTGTAAGCTGTCT	PB.170.12	9	ENSG00000162441.12
PB.170.13	chr1	-	1000	8	full-splice_match	LZIC	ENST00000377223.6	4989	8	35	3954	35	6	alternative_3end	FALSE	canonical	8	FALSE	C	non_coding	15	TTTATGCTCTTCATCATTGT	PB.170.13	8	ENSG00000162441.12
PB.170.14	chr1	-	929	8	full-splice_match	LZIC	ENST00000377213.1	945	8	20	-4	4	4	reference_match	FALSE	canonical	24	FALSE	C	non_coding	15	TGTTTATGCTCTTCATCATT	PB.170.14	24	ENSG00000162441.12
PB.170.19	chr1	-	660	6	incomplete-splice_match	LZIC	ENST00000377223.6	4989	8	35	6557	35	-2589	5prime_fragment	FALSE	canonical	2	FALSE	C	non_coding	50	AACAGAAAGTGGAGATACTA	PB.170.19	2	ENSG00000162441.12
PB.170.20	chr1	-	589	6	incomplete-splice_match	LZIC	ENST00000377213.1	945	8	22	2597	6	-2589	5prime_fragment	FALSE	canonical	5	FALSE	C	non_coding	50	AACAGAAAGTGGAGATACTA	PB.170.20	5	ENSG00000162441.12
PB.1709.10	chr1	-	3086	8	novel_in_catalog	SRGAP2B	novel	2367	10			219	1296	combination_of_known_junctions	FALSE	canonical	14	FALSE	B	non_coding	35	ACCATCATCATTAATTTATT	PB.1709.10	14	ENSG00000196369.11
PB.1709.11	chr1	-	3519	11	novel_not_in_catalog	SRGAP2B	novel	2367	10			196	1289	at_least_one_novel_splicesite	FALSE	canonical	3	TRUE	B	non_coding	30	TATCTTCACCATCATCATTA	PB.1709.11	3	ENSG00000196369.11
PB.1709.15	chr1	-	1411	7	novel_in_catalog	SRGAP2B	novel	2367	10			218	-1378	combination_of_known_junctions	FALSE	canonical	7	FALSE	B	non_coding	55	AAAGATTGAAAACGAAGAGG	PB.1709.15	7	ENSG00000196369.11
PB.1709.16	chr1	-	1771	9	incomplete-splice_match	SRGAP2B	ENST00000641863.1	2367	10	216	1406	214	-1378	5prime_fragment	FALSE	canonical	7	FALSE	B	non_coding	55	AAAGATTGAAAACGAAGAGG	PB.1709.16	7	ENSG00000196369.11
PB.1709.17	chr1	-	959	4	novel_in_catalog	SRGAP2B	novel	7120	10			206	-8650	combination_of_known_junctions	FALSE	canonical	4	FALSE	B	non_coding	55	AAGAAGATTGAGAAGATGAA	PB.1709.17	4	ENSG00000196369.11
PB.1709.47	chr1	-	653	2	incomplete-splice_match	SRGAP2B	ENST00000641863.1	2367	10	216	200860	214	106	5prime_fragment	FALSE	canonical	120	FALSE	B	non_coding	55	AAAAAGGATAAGGAGATCAT	PB.1709.47	120	ENSG00000196369.11
PB.1712.1	chr1	-	1106	2	novel_in_catalog	LINC01145	novel	1015	3			-148	-1	combination_of_known_splicesites	FALSE	canonical	4	FALSE	B	non_coding	25	TATAAATTGTGTGATTTTTC	PB.1712.1	4	ENSG00000272419.6
PB.1717.1	chr1	-	2735	9	incomplete-splice_match	NBPF20	ENST00000369373.9	18760	138	107476	106	105212	-106	3prime_fragment	FALSE	canonical	7	FALSE	B	non_coding	15	ACTCTGGACTTCTGGATTGT	PB.1717.1	7	ENSG00000162825.16
PB.1717.2	chr1	-	2568	9	novel_in_catalog	NBPF20	novel	18760	138			8305	-107	combination_of_known_splicesites	FALSE	canonical	4	FALSE	B	non_coding	15	CACTCTGGACTTCTGGATTG	PB.1717.2	4	ENSG00000162825.16
PB.1723.1	chr1	+	2158	15	novel_not_in_catalog	GPR89A	novel	1955	14			0	0	at_least_one_novel_splicesite	FALSE	canonical	10	TRUE	C	non_coding	20	AACACTTTTGCCTTACGTTC	PB.1723.1	10	ENSG00000117262.19
PB.1723.10	chr1	+	1171	7	incomplete-splice_match	GPR89A	ENST00000462900.2	1527	14	35255	-281	-218	-1	3prime_fragment	FALSE	canonical	3	FALSE	C	non_coding	20	TAACACTTTTGCCTTACGTT	PB.1723.10	3	ENSG00000117262.19
PB.1723.2	chr1	+	2812	8	incomplete-splice_match	GPR89A	ENST00000313835.14	2124	14	29	24704	-2	18	5prime_fragment	FALSE	canonical	2	FALSE	C	non_coding	45	AAGAGAAACTGAGTGGTAAT	PB.1723.2	2	ENSG00000117262.19
PB.1723.5	chr1	+	1902	14	full-splice_match	GPR89A	ENST00000313835.14	2124	14	31	191	0	-1	alternative_3end	FALSE	canonical	78	FALSE	C	non_coding	20	TAACACTTTTGCCTTACGTT	PB.1723.5	78	ENSG00000117262.19
PB.1723.6	chr1	+	1945	15	novel_not_in_catalog	GPR89A	novel	1644	15			0	-1	at_least_one_novel_splicesite	FALSE	canonical	8	TRUE	C	non_coding	20	TAACACTTTTGCCTTACGTT	PB.1723.6	8	ENSG00000117262.19
PB.1723.7	chr1	+	1923	14	full-splice_match	GPR89A	ENST00000460277.5	1955	14	29	3	0	0	reference_match	FALSE	canonical	17	FALSE	C	non_coding	20	AACACTTTTGCCTTACGTTC	PB.1723.7	17	ENSG00000117262.19
PB.1723.8	chr1	+	1824	14	novel_not_in_catalog	GPR89A	novel	2124	14			2	0	at_least_one_novel_splicesite	FALSE	canonical	5	TRUE	C	non_coding	20	AACACTTTTGCCTTACGTTC	PB.1723.8	5	ENSG00000117262.19
PB.1727.10	chr1	-	1885	10	novel_in_catalog	PDZK1	novel	2230	9			-109	-2	combination_of_known_junctions	FALSE	canonical	3	FALSE	B	non_coding	15	TGCCTTTTGAGTATGCTTGA	PB.1727.10	3	ENSG00000174827.13
PB.1727.5	chr1	-	2610	7	novel_in_catalog	PDZK1	novel	2230	9			-15	0	intron_retention	FALSE	canonical	2	FALSE	B	non_coding	20	CTTTTGAGTATGCTTGATAG	PB.1727.5	2	ENSG00000174827.13
PB.1727.6	chr1	-	2039	9	novel_not_in_catalog	PDZK1	novel	2230	9			-8	0	intron_retention	FALSE	canonical	2	TRUE	B	non_coding	20	CTTTTGAGTATGCTTGATAG	PB.1727.6	2	ENSG00000174827.13
PB.1727.7	chr1	-	1846	11	novel_in_catalog	PDZK1	novel	2230	9			-4	0	combination_of_known_junctions	FALSE	canonical	3	FALSE	B	non_coding	20	CTTTTGAGTATGCTTGATAG	PB.1727.7	3	ENSG00000174827.13
PB.1727.8	chr1	-	2316	10	novel_in_catalog	PDZK1	novel	2230	9			-90	0	intron_retention	FALSE	canonical	10	FALSE	B	non_coding	20	CCTTTTGAGTATGCTTGATA	PB.1727.8	10	ENSG00000174827.13
PB.1727.9	chr1	-	2133	10	novel_not_in_catalog	PDZK1	novel	2084	9			33	0	intron_retention	FALSE	canonical	6	FALSE	B	non_coding	20	CCTTTTGAGTATGCTTGATA	PB.1727.9	6	ENSG00000174827.13
PB.173.1	chr1	+	869	4	full-splice_match	RBP7	ENST00000294435.8	625	4	-245	1	-223	0	alternative_5end	FALSE	canonical	22	FALSE	A	non_coding	10	CTCTGAAGTTTTTCCTTTCC	PB.173.1	22	ENSG00000162444.12
PB.1735.1	chr1	+	2295	15	full-splice_match	POLR3C	ENST00000334163.4	3777	15	-165	1647	-53	262	alternative_3end5end	FALSE	canonical	8	FALSE	C	non_coding	15	AGATGTCTATGCCTGTTCTT	PB.1735.1	8	ENSG00000186141.9
PB.1735.2	chr1	+	2966	14	incomplete-splice_match	POLR3C	ENST00000334163.4	3777	15	-133	2211	-21	-302	5prime_fragment	FALSE	canonical	5	FALSE	C	non_coding	30	AAAATGATCTACTGGTTCTC	PB.1735.2	5	ENSG00000186141.9
PB.1735.3	chr1	+	2009	15	full-splice_match	POLR3C	ENST00000334163.4	3777	15	-130	1898	-18	11	alternative_3end5end	FALSE	canonical	63	FALSE	C	non_coding	35	ATAAGTCGCAGAGTCTTCAA	PB.1735.3	63	ENSG00000186141.9
PB.1735.5	chr1	+	3775	15	full-splice_match	POLR3C	ENST00000334163.4	3777	15	-5	7	-5	-7	reference_match	FALSE	canonical	9	FALSE	C	non_coding	40	AAACAAATATTGCATGTTCT	PB.1735.5	9	ENSG00000186141.9
PB.1735.6	chr1	+	1753	16	novel_in_catalog	POLR3C	novel	3777	15			0	-2	combination_of_known_junctions	FALSE	canonical	14	FALSE	C	non_coding	25	TATTTGCAGTGGGATAAGTC	PB.1735.6	14	ENSG00000186141.9
PB.1735.9	chr1	+	1733	13	novel_in_catalog	POLR3C	novel	3777	15			29	7	intron_retention	FALSE	canonical	3	FALSE	C	non_coding	25	TGGGATAAGTCGCAGAGTCT	PB.1735.9	3	ENSG00000186141.9
PB.1736.1	chr1	-	1767	9	full-splice_match	RNF115	ENST00000582693.5	9135	9	-46	7414	-46	107	alternative_3end	FALSE	canonical	37	FALSE	C	non_coding	10	GTTTATCATTGTGTGCTTTG	PB.1736.1	37	ENSG00000265491.5
PB.1736.3	chr1	-	1608	9	full-splice_match	RNF115	ENST00000582693.5	9135	9	-24	7551	-24	-30	alternative_3end	FALSE	canonical	183	FALSE	C	non_coding	75	AAAAAAAAAAAAAACTACTC	PB.1736.3	183	ENSG00000265491.5
PB.1736.4	chr1	-	1599	10	novel_not_in_catalog	RNF115	novel	9135	9			107	-30	at_least_one_novel_splicesite	FALSE	canonical	6	TRUE	C	non_coding	75	AAAAAAAAAAAAAACTACTC	PB.1736.4	6	ENSG00000265491.5
PB.1736.5	chr1	-	1529	10	novel_not_in_catalog	RNF115	novel	9135	9			107	-30	at_least_one_novel_splicesite	FALSE	canonical	5	TRUE	C	non_coding	75	AAAAAAAAAAAAAACTACTC	PB.1736.5	5	ENSG00000265491.5
PB.1736.6	chr1	-	1360	8	novel_in_catalog	RNF115	novel	9135	9			151	-30	combination_of_known_splicesites	FALSE	canonical	3	FALSE	C	non_coding	75	AAAAAAAAAAAAAACTACTC	PB.1736.6	3	ENSG00000265491.5
PB.1737.1	chr1	+	1276	6	novel_in_catalog	NUDT17	novel	1473	8			-16	-3	combination_of_known_splicesites	FALSE	canonical	2	FALSE	C	non_coding	20	AAACTGCCTGTCTCAGTTTT	PB.1737.1	2	ENSG00000186364.12
PB.1737.3	chr1	+	1615	7	novel_in_catalog	NUDT17	novel	1473	8			-6	-3	intron_retention	FALSE	canonical	7	FALSE	C	non_coding	20	AAACTGCCTGTCTCAGTTTT	PB.1737.3	7	ENSG00000186364.12
PB.1737.4	chr1	+	1476	8	full-splice_match	NUDT17	ENST00000334513.6	1473	8	-6	3	-6	-3	reference_match	FALSE	canonical	2	FALSE	C	non_coding	20	AAACTGCCTGTCTCAGTTTT	PB.1737.4	2	ENSG00000186364.12
PB.1737.5	chr1	+	1431	6	novel_in_catalog	NUDT17	novel	1473	8			-6	-3	intron_retention	FALSE	canonical	7	FALSE	C	non_coding	20	AAACTGCCTGTCTCAGTTTT	PB.1737.5	7	ENSG00000186364.12
PB.1737.6	chr1	+	1292	7	novel_in_catalog	NUDT17	novel	1473	8			-6	-3	combination_of_known_junctions	FALSE	canonical	3	FALSE	C	non_coding	20	AAACTGCCTGTCTCAGTTTT	PB.1737.6	3	ENSG00000186364.12
PB.1738.1	chr1	-	2994	13	novel_in_catalog	PIAS3	novel	2902	14			19	0	intron_retention	FALSE	canonical	29	FALSE	C	non_coding	20	TGTGAGTGTCATGGAGATGG	PB.1738.1	29	ENSG00000131788.16
PB.1738.2	chr1	-	2930	14	novel_in_catalog	PIAS3	novel	2902	14			-28	0	intron_retention	FALSE	canonical	18	FALSE	C	non_coding	20	TGTGAGTGTCATGGAGATGG	PB.1738.2	18	ENSG00000131788.16
PB.1738.3	chr1	-	2848	14	full-splice_match	PIAS3	ENST00000393045.7	2902	14	54	0	8	0	alternative_5end	FALSE	canonical	40	FALSE	C	non_coding	20	TGTGAGTGTCATGGAGATGG	PB.1738.3	40	ENSG00000131788.16
PB.1739.1	chr1	-	1247	5	incomplete-splice_match	ANKRD35	ENST00000544626.2	3093	12	13106	0	13106	0	3prime_fragment	FALSE	canonical	126	FALSE	A	non_coding	15	GCTGAGTGTAATTTTTTTTT	PB.1739.1	126	ENSG00000198483.13
PB.174.1	chr1	+	5522	27	full-splice_match	UBE4B	ENST00000253251.12	4772	27	116	-866	-10	-6	alternative_3end5end	FALSE	canonical	69	FALSE	C	non_coding	30	AAGAAATCTTCTTTGAGTCT	PB.174.1	69	ENSG00000130939.20
PB.174.10	chr1	+	1989	5	incomplete-splice_match	UBE4B	ENST00000343090.11	5905	28	135177	6	-2821	-6	3prime_fragment	FALSE	canonical	3	FALSE	C	non_coding	30	AAGAAATCTTCTTTGAGTCT	PB.174.10	3	ENSG00000130939.20
PB.174.11	chr1	+	1736	2	incomplete-splice_match	UBE4B	ENST00000487244.5	818	4	8210	-1217	150	-6	3prime_fragment	FALSE	canonical	3	FALSE	C	non_coding	30	AAGAAATCTTCTTTGAGTCT	PB.174.11	3	ENSG00000130939.20
PB.174.2	chr1	+	1589	3	full-splice_match	UBE4B	ENST00000377153.5	1273	3	-318	2	-2	-2	alternative_5end	FALSE	canonical	3	FALSE	C	non_coding	15	AATGTTTCCTCTGTATGTCT	PB.174.2	3	ENSG00000130939.20
PB.174.9	chr1	+	1637	7	incomplete-splice_match	UBE4B	ENST00000253251.12	4772	27	125522	-241	0	241	3prime_fragment	FALSE	canonical	4	FALSE	C	non_coding	15	AATTTCAGTTTTTTTTTTCT	PB.174.9	4	ENSG00000130939.20
PB.1740.1	chr1	-	1628	4	full-splice_match	PEX11B	ENST00000537888.1	1632	4	6	-2	6	1	reference_match	FALSE	canonical	95	FALSE	C	non_coding	10	ATTTGGTCTGGTCCCTCATT	PB.1740.1	95	ENSG00000131779.11
PB.1740.2	chr1	-	1619	4	full-splice_match	PEX11B	ENST00000369306.8	1620	4	0	1	0	0	reference_match	FALSE	canonical	244	FALSE	C	non_coding	15	ACATTTGGTCTGGTCCCTCA	PB.1740.2	244	ENSG00000131779.11
PB.1740.3	chr1	-	1233	5	novel_in_catalog	PEX11B	novel	1620	4			-4	0	combination_of_known_junctions	FALSE	canonical	12	FALSE	C	non_coding	15	ACATTTGGTCTGGTCCCTCA	PB.1740.3	12	ENSG00000131779.11
PB.1740.4	chr1	-	2072	4	novel_not_in_catalog	PEX11B	novel	1632	4			36	-1	intron_retention	FALSE	canonical	2	TRUE	C	non_coding	10	GACATTTGGTCTGGTCCCTC	PB.1740.4	2	ENSG00000131779.11
PB.1743.11	chr1	-	3810	6	full-splice_match	RBM8A	ENST00000583313.6	4961	6	83	1068	-6	-992	alternative_3end5end	FALSE	canonical	7	FALSE	C	non_coding	55	AACAAAAAAAATCACCTTTC	PB.1743.11	7	ENSG00000265241.6
PB.1743.14	chr1	-	2864	6	full-splice_match	RBM8A	ENST00000583313.6	4961	6	83	2014	-6	-1938	alternative_3end5end	FALSE	canonical	92	FALSE	C	non_coding	30	ACAAGGTTAAAGTGCCTGCT	PB.1743.14	92	ENSG00000265241.6
PB.1743.16	chr1	-	1446	6	full-splice_match	RBM8A	ENST00000583313.6	4961	6	60	3455	-16	631	alternative_3end5end	FALSE	canonical	2	FALSE	C	non_coding	30	AAAAGGATGTGGCTCAGGCT	PB.1743.16	2	ENSG00000265241.6
PB.1743.17	chr1	-	800	6	full-splice_match	RBM8A	ENST00000583313.6	4961	6	83	4078	-6	8	alternative_3end5end	FALSE	canonical	324	FALSE	C	non_coding	20	AACTCTATGTATTTCTTTTT	PB.1743.17	324	ENSG00000265241.6
PB.1743.18	chr1	-	1033	4	novel_in_catalog	RBM8A	novel	4961	6			-6	-80	intron_retention	FALSE	canonical	3	FALSE	C	non_coding	20	ATTTAATGTTACTTTCCTGT	PB.1743.18	3	ENSG00000265241.6
PB.1743.19	chr1	-	750	6	novel_not_in_catalog	RBM8A	novel	4961	6			-6	-80	at_least_one_novel_splicesite	FALSE	canonical	4	FALSE	C	non_coding	20	ATTTAATGTTACTTTCCTGT	PB.1743.19	4	ENSG00000265241.6
PB.1743.2	chr1	-	3735	7	novel_not_in_catalog	RBM8A	novel	751	7			-6	-12	intron_retention	FALSE	canonical	3	FALSE	C	non_coding	55	AAAAAACACAAATTTGGTTA	PB.1743.2	3	ENSG00000265241.6
PB.1743.5	chr1	-	3609	7	novel_not_in_catalog	RBM8A	novel	796	6			0	-12	intron_retention	FALSE	canonical	3	FALSE	C	non_coding	55	AAAAAACACAAATTTGGTTA	PB.1743.5	3	ENSG00000265241.6
PB.1743.9	chr1	-	4234	6	full-splice_match	RBM8A	ENST00000583313.6	4961	6	83	644	-6	-568	alternative_3end5end	FALSE	canonical	18	FALSE	C	non_coding	15	CACGCCGGAGTGCAGTGGTG	PB.1743.9	18	ENSG00000265241.6
PB.1744.1	chr1	+	1422	2	novel_in_catalog	LIX1L-AS1	novel	736	2			-7	5570	combination_of_known_splicesites	FALSE	canonical	2	FALSE	B	non_coding	10	TATACTTTGTCTCTGTGTCT	PB.1744.1	2	ENSG00000234222.6
PB.1745.1	chr1	-	3992	6	full-splice_match	LIX1L	ENST00000604000.4	3991	6	0	-1	0	1	reference_match	FALSE	canonical	12	FALSE	C	non_coding	20	CCAGACTGACTCTTTCTTGA	PB.1745.1	12	ENSG00000271601.4
PB.1745.2	chr1	-	1415	6	full-splice_match	LIX1L	ENST00000604000.4	3991	6	0	2576	0	-2576	alternative_3end	FALSE	canonical	3	FALSE	C	non_coding	10	TAGTGTTCATGTGTCCTTCT	PB.1745.2	3	ENSG00000271601.4
PB.1746.1	chr1	+	1208	8	novel_not_in_catalog	POLR3GL	novel	1178	8			-4093	0	intron_retention	FALSE	canonical	8	TRUE	C	non_coding	5	TCTCTGTTGTGGGTGAGGCC	PB.1746.1	8	ENSG00000121851.13
PB.1746.10	chr1	+	1100	7	full-splice_match	POLR3GL	ENST00000369313.7	818	7	-4	-278	-3	0	alternative_3end	FALSE	canonical	6	FALSE	C	non_coding	5	TCTCTGTTGTGGGTGAGGCC	PB.1746.10	6	ENSG00000121851.13
PB.1746.2	chr1	+	1565	10	fusion	POLR3GL_AC243547.2	novel	1178	8			-772	0	intron_retention	FALSE	canonical	81	TRUE	A	non_coding	5	TCTCTGTTGTGGGTGAGGCC	PB.1746.2	81	ENSG00000121851.13_ENSG00000278431.1
PB.1746.4	chr1	+	1614	3	full-splice_match	POLR3GL	ENST00000622508.4	1600	3	-12	-2	0	2	reference_match	FALSE	canonical	2	FALSE	C	non_coding	5	TCTGTTGTGGGTGAGGCCTG	PB.1746.4	2	ENSG00000121851.13
PB.1746.5	chr1	+	1309	7	novel_in_catalog	POLR3GL	novel	1178	8			0	0	intron_retention	FALSE	canonical	5	FALSE	C	non_coding	5	TCTCTGTTGTGGGTGAGGCC	PB.1746.5	5	ENSG00000121851.13
PB.1746.7	chr1	+	541	6	incomplete-splice_match	POLR3GL	ENST00000369313.7	818	7	-13	554	0	-503	5prime_fragment	FALSE	canonical	2	FALSE	C	non_coding	50	AGGAGGATGAGGAGAAAGAA	PB.1746.7	2	ENSG00000121851.13
PB.1746.9	chr1	+	672	7	incomplete-splice_match	POLR3GL	ENST00000369314.2	1178	8	1	769	1	-440	5prime_fragment	FALSE	canonical	74	FALSE	C	non_coding	50	AAGAAGAACATGAAGAGGTG	PB.1746.9	74	ENSG00000121851.13
PB.1747.1	chr1	-	2674	3	full-splice_match	ANKRD34A	ENST00000619813.1	716	3	7	-1965	7	2	alternative_3end	FALSE	canonical	32	FALSE	C	non_coding	5	TGTTTTGTCACTTCTGCCTG	PB.1747.1	32	ENSG00000272031.3
PB.1747.2	chr1	-	3097	7	novel_not_in_catalog	ANKRD34A	novel	3607	4			-20	0	at_least_one_novel_splicesite	FALSE	canonical	2	FALSE	C	non_coding	5	TCTGTTTTGTCACTTCTGCC	PB.1747.2	2	ENSG00000272031.3
PB.1747.3	chr1	-	2608	2	incomplete-splice_match	ANKRD34A	ENST00000606888.3	3607	4	1986	0	7	0	3prime_fragment	FALSE	canonical	92	FALSE	C	non_coding	5	TCTGTTTTGTCACTTCTGCC	PB.1747.3	92	ENSG00000272031.3
PB.1747.5	chr1	-	2094	2	incomplete-splice_match	ANKRD34A	ENST00000606888.3	3607	4	1976	524	-3	-524	3prime_fragment	FALSE	canonical	2	FALSE	C	non_coding	20	AAACTCTCTTGCATTTGTTC	PB.1747.5	2	ENSG00000272031.3
PB.1748.1	chr1	-	2897	8	full-splice_match	TXNIP	ENST00000582401.6	2905	8	-1	9	-1	-9	reference_match	TRUE	canonical	138	FALSE	C	non_coding	55	AAAAAAAAATGTCTGTGAGA	PB.1748.1	138	ENSG00000265972.6
PB.1748.6	chr1	-	730	3	incomplete-splice_match	TXNIP	ENST00000582401.6	2905	8	-1	2764	-1	-1360	5prime_fragment	FALSE	canonical	18	FALSE	C	non_coding	55	AAAGAAAAACTTTGAAGTAG	PB.1748.6	18	ENSG00000265972.6
PB.175.1	chr1	+	822	5	incomplete-splice_match	KIF1B	ENST00000377093.8	7565	21	-285	46672	-285	-20458	5prime_fragment	FALSE	canonical	2	FALSE	B	non_coding	55	AAAATCAATGACAACTGTAA	PB.175.1	2	ENSG00000054523.17
PB.175.22	chr1	+	5101	31	incomplete-splice_match	KIF1B	ENST00000263934.10	6816	47	84885	0	13240	0	3prime_fragment	FALSE	canonical	21	FALSE	B	non_coding	85	AAAAAAAAAAAAATAATAAT	PB.175.22	21	ENSG00000054523.17
PB.175.27	chr1	+	2337	1	full-splice_match	RN7SL731P	ENST00000584329.2	293	1	-2044	0	-2044	0	mono-exon	FALSE		19		A	non_coding	100	AAAAAAAAAAAAAAAAAAAA	PB.175.27	19	ENSG00000264501.2
PB.175.5	chr1	+	1270	10	novel_in_catalog	KIF1B	novel	8746	48			-235	-9352	combination_of_known_junctions	FALSE	canonical	21	FALSE	B	non_coding	25	GTACAGTGGGGATTGGTAGA	PB.175.5	21	ENSG00000054523.17
PB.175.8	chr1	+	2511	23	novel_in_catalog	KIF1B	novel	8746	48			-182	11506	combination_of_known_junctions	FALSE	canonical	2	FALSE	B	non_coding	55	AAACAACTGAAGAGGAGGAA	PB.175.8	2	ENSG00000054523.17
PB.1751.1	chr1	-	2318	6	novel_in_catalog	NBPF10	novel	13030	90			71252	-93	combination_of_known_splicesites	FALSE	canonical	2	FALSE	B	non_coding	15	ACTCTGGACTTTTGGATTGT	PB.1751.1	2	ENSG00000271425.9
PB.1754.5	chr1	-	1082	5	full-splice_match	NOTCH2NLA	ENST00000362074.7	1874	5	37	755	37	-755	alternative_3end	FALSE	canonical	42	FALSE	C	non_coding	30	ATTGACATTAACAGTGGGTG	PB.1754.5	42	ENSG00000264343.6
PB.1755.1	chr1	-	1843	4	novel_not_in_catalog	SEC22B4P	novel	1466	5			32057	390	at_least_one_novel_splicesite	FALSE	canonical	2	FALSE	B	non_coding	45	ATGTAGTTAATTAAAGTTAA	PB.1755.1	2	ENSG00000277406.2
PB.1755.2	chr1	-	1265	4	novel_not_in_catalog	SEC22B4P	novel	1466	5			31557	54	at_least_one_novel_splicesite	FALSE	canonical	3	FALSE	B	non_coding	30	AAAATGTTTCTCTCATTTAC	PB.1755.2	3	ENSG00000277406.2
PB.1755.3	chr1	-	2768	2	intergenic	novelGene_0_1326	novel							multi-exon	FALSE	canonical	44	FALSE	A	non_coding	15	TACTTTGGCGCTACTATTTT	PB.1755.3	44	novelGene_0_1326
PB.1757.1	chr1	+	642	2	full-splice_match	AC245407.2	ENST00000660431.1	668	2	22	4	22	-4	reference_match	FALSE	canonical	39	FALSE	A	non_coding	5	ACCCGTTGGTCTCTTTGTTC	PB.1757.1	39	ENSG00000287978.1
PB.1768.2	chr1	+	2210	5	incomplete-splice_match	NBPF12	ENST00000579935.8	5035	25	31200	106	31200	-1	3prime_fragment	FALSE	canonical	5	FALSE	B	non_coding	15	ACTCTGGACTTTTGGATTGT	PB.1768.2	5	ENSG00000268043.7
PB.1769.1	chr1	-	5316	8	full-splice_match	PRKAB2	ENST00000254101.4	5343	8	25	2	25	-2	reference_match	FALSE	canonical	42	FALSE	C	non_coding	30	AATATCTGAGTTATTGATTG	PB.1769.1	42	ENSG00000131791.8
PB.1770.1	chr1	+	1367	3	novel_in_catalog	PDIA3P1	novel	2212	3			-71	30317	combination_of_known_splicesites	FALSE	canonical	2	FALSE	C	non_coding	25	AATTTCTGTCTCTTCAAATG	PB.1770.1	2	ENSG00000180867.11
PB.1774.1	chr1	+	2971	23	novel_not_in_catalog	CHD1L	novel	423	5			-194	-1	intron_retention	FALSE	canonical	36	TRUE	C	non_coding	5	GTTTTATTGCTTTCTTTCCC	PB.1774.1	36	ENSG00000131778.19
PB.1774.10	chr1	+	2961	23	full-splice_match	CHD1L	ENST00000369258.8	2967	23	4	2	1	0	reference_match	FALSE	canonical	51	FALSE	C	non_coding	15	AATGGTTTTATTGCTTTCTT	PB.1774.10	51	ENSG00000131778.19
PB.1774.11	chr1	+	2869	22	full-splice_match	CHD1L	ENST00000651510.1	2881	22	19	-7	0	0	reference_match	FALSE	canonical	3	FALSE	C	non_coding	15	AATGGTTTTATTGCTTTCTT	PB.1774.11	3	ENSG00000131778.19
PB.1774.12	chr1	+	2555	19	novel_in_catalog	CHD1L	novel	3189	22			0	-1	intron_retention	FALSE	canonical	2	FALSE	C	non_coding	15	TAATGGTTTTATTGCTTTCT	PB.1774.12	2	ENSG00000131778.19
PB.1774.13	chr1	+	2872	23	full-splice_match	CHD1L	ENST00000431239.6	2798	23	-3	-71	-3	0	alternative_3end	FALSE	canonical	4	FALSE	C	non_coding	15	AATGGTTTTATTGCTTTCTT	PB.1774.13	4	ENSG00000131778.19
PB.1774.2	chr1	+	2839	21	full-splice_match	CHD1L	ENST00000652494.1	2818	21	-23	2	0	0	reference_match	FALSE	canonical	2	FALSE	C	non_coding	15	AATGGTTTTATTGCTTTCTT	PB.1774.2	2	ENSG00000131778.19
PB.1774.3	chr1	+	2060	17	incomplete-splice_match	CHD1L	ENST00000369258.8	2967	23	-30	10283	0	9232	5prime_fragment	FALSE	canonical	6	FALSE	C	non_coding	40	AAGAAAAAGTATGTCTGCGT	PB.1774.3	6	ENSG00000131778.19
PB.1774.4	chr1	+	2801	21	novel_in_catalog	CHD1L	novel	2967	23			-6	1	intron_retention	FALSE	canonical	2	FALSE	C	non_coding	5	TTTATTGCTTTCTTTCCCTT	PB.1774.4	2	ENSG00000131778.19
PB.1774.6	chr1	+	2859	22	full-splice_match	CHD1L	ENST00000652616.1	2827	22	4	-36	0	0	reference_match	FALSE	canonical	9	FALSE	C	non_coding	15	AATGGTTTTATTGCTTTCTT	PB.1774.6	9	ENSG00000131778.19
PB.1774.7	chr1	+	2783	21	full-splice_match	CHD1L	ENST00000651207.1	2770	21	0	-13	0	1	reference_match	FALSE	canonical	3	FALSE	C	non_coding	5	TTTATTGCTTTCTTTCCCTT	PB.1774.7	3	ENSG00000131778.19
PB.1774.9	chr1	+	2887	22	novel_in_catalog	CHD1L	novel	3058	23			0	0	intron_retention	FALSE	canonical	3	FALSE	C	non_coding	15	AATGGTTTTATTGCTTTCTT	PB.1774.9	3	ENSG00000131778.19
PB.1776.1	chr1	+	6218	10	full-splice_match	BCL9	ENST00000234739.8	6189	10	-34	5	-34	-5	reference_match	FALSE	canonical	9	FALSE	C	non_coding	30	CAAAATTGAACTGCCTTTTT	PB.1776.1	9	ENSG00000116128.11
PB.1776.2	chr1	+	3891	8	incomplete-splice_match	BCL9	ENST00000234739.8	6189	10	-29	4850	-29	-4850	5prime_fragment	FALSE	canonical	2	FALSE	C	non_coding	25	GATGAATGTGGCTTCTTTAA	PB.1776.2	2	ENSG00000116128.11
PB.1777.1	chr1	-	3226	2	full-splice_match	GJA5	ENST00000621517.1	3183	2	-43	0	-43	0	reference_match	FALSE	canonical	6	FALSE	C	non_coding	10	ATCTCTCTTTTGTTGTCCAC	PB.1777.1	6	ENSG00000265107.3
PB.1778.10	chr1	+	2081	14	full-splice_match	GPR89B	ENST00000314163.12	2160	14	2	77	2	-6	alternative_3end	FALSE	canonical	3	FALSE	C	non_coding	45	AAAAGAGAGATTTCAGTTAT	PB.1778.10	3	ENSG00000188092.15
PB.1778.11	chr1	+	1809	14	full-splice_match	GPR89B	ENST00000314163.12	2160	14	96	255	80	-2	alternative_3end5end	FALSE	canonical	2	FALSE	C	non_coding	20	AACACTTTTGCCTTACGTTC	PB.1778.11	2	ENSG00000188092.15
PB.1778.13	chr1	+	1115	7	novel_in_catalog	GPR89B	novel	2633	14			-18	-3	combination_of_known_splicesites	FALSE	canonical	2	FALSE	C	non_coding	20	TAACACTTTTGCCTTACGTT	PB.1778.13	2	ENSG00000188092.15
PB.1778.4	chr1	+	2178	14	full-splice_match	GPR89B	ENST00000488165.5	1954	14	27	-251	0	-2	alternative_3end	FALSE	canonical	2	FALSE	C	non_coding	10	TAGTGATGTTTCCTTTTTTT	PB.1778.4	2	ENSG00000188092.15
PB.1778.5	chr1	+	2026	15	novel_not_in_catalog	GPR89B	novel	2160	14			0	-3	at_least_one_novel_splicesite	FALSE	canonical	2	TRUE	C	non_coding	20	TAACACTTTTGCCTTACGTT	PB.1778.5	2	ENSG00000188092.15
PB.1778.6	chr1	+	1781	15	novel_not_in_catalog	GPR89B	novel	2160	14			0	-2	at_least_one_novel_splicesite	FALSE	canonical	2	FALSE	C	non_coding	20	AACACTTTTGCCTTACGTTC	PB.1778.6	2	ENSG00000188092.15
PB.1778.8	chr1	+	929	9	novel_in_catalog	GPR89B	novel	1954	14			2	1753	combination_of_known_junctions	FALSE	canonical	4	FALSE	C	non_coding	55	AAAAGAAGATAATGTTTGAA	PB.1778.8	4	ENSG00000188092.15
PB.179.1	chr1	+	2287	13	full-splice_match	PGD	ENST00000270776.13	2268	13	-20	1	0	-1	reference_match	FALSE	canonical	38	FALSE	C	non_coding	15	AGCTTGGTCTGATTTATTTC	PB.179.1	38	ENSG00000142657.21
PB.179.2	chr1	+	1897	13	full-splice_match	PGD	ENST00000270776.13	2268	13	5	366	-4	315	alternative_3end	FALSE	canonical	70	FALSE	C	non_coding	15	GCTCTTTCTCCAGATTCTTA	PB.179.2	70	ENSG00000142657.21
PB.179.3	chr1	+	738	3	incomplete-splice_match	PGD	ENST00000498356.1	790	6	3532	-312	12	312	3prime_fragment	FALSE	canonical	3	FALSE	C	non_coding	15	GATGCTCTTTCTCCAGATTC	PB.179.3	3	ENSG00000142657.21
PB.1791.2	chr1	+	957	3	novel_in_catalog	AC245100.4	novel	1082	4			8	-14	combination_of_known_splicesites	FALSE	canonical	6	FALSE	B	non_coding	30	TTTTGAAGCCAATAGTATGG	PB.1791.2	6	ENSG00000231551.8
PB.1791.3	chr1	+	1041	5	novel_not_in_catalog	AC245100.4	novel	1082	4			16	0	at_least_one_novel_splicesite	FALSE	canonical	3	TRUE	B	non_coding	15	ATTCTCTTGCCTATCATTTT	PB.1791.3	3	ENSG00000231551.8
PB.1796.1	chr1	-	901	3	novel_not_in_catalog	LINC01138	novel	1050	3			25976	9025	at_least_one_novel_splicesite	FALSE	canonical	2	FALSE	C	non_coding	55	AAAGAGAAATACACTCATGA	PB.1796.1	2	ENSG00000274020.4
PB.1796.3	chr1	-	1301	3	full-splice_match	LINC01138	ENST00000613452.1	1050	3	-252	1	-50	0	alternative_5end	TRUE	canonical	8	FALSE	C	non_coding	25	ACCAGCGGCTTATCCTTGAA	PB.1796.3	8	ENSG00000274020.4
PB.1796.4	chr1	-	2041	4	novel_not_in_catalog	LINC01138	novel	1050	3			-72	0	intron_retention	FALSE	canonical	2	TRUE	C	non_coding	25	ACCAGCGGCTTATCCTTGAA	PB.1796.4	2	ENSG00000274020.4
PB.18.1	chr1	-	584	3	antisense	novelGene_AL390719.1_AS	novel							multi-exon	FALSE	canonical	2	FALSE	B	non_coding	5	ATCTCTTTGTCTTGTGTCTT	PB.18.1	2	novelGene_AL390719.1_AS
PB.180.1	chr1	+	620	5	full-splice_match	CENPS	ENST00000309048.8	905	5	-32	317	-32	-11	alternative_3end	FALSE	canonical	2	FALSE	C	non_coding	65	AAATAGAGATTTAAAAAAAT	PB.180.1	2	ENSG00000175279.22
PB.180.2	chr1	+	1029	3	full-splice_match	CENPS-CORT	ENST00000465026.1	494	3	-536	1	-82	-1	alternative_5end	FALSE	canonical	2	FALSE	A	non_coding	10	AGTGATCTTTCCTCTCCTCC	PB.180.2	2	ENSG00000251503.8
PB.180.3	chr1	+	1131	5	full-splice_match	CENPS	ENST00000477755.1	914	5	-48	-169	-48	1	alternative_3end	FALSE	canonical	9	FALSE	C	non_coding	80	AAAAAAATAAAATAAAAAGG	PB.180.3	9	ENSG00000175279.22
PB.180.4	chr1	+	1334	6	fusion	CORT_CENPS	novel	914	5			-31	-244	multi-exon	FALSE	canonical	5	FALSE	B	non_coding	10	AGTGATCTTTCCTCTCCTCC	PB.180.4	5	ENSG00000241563.3_ENSG00000175279.22
PB.180.5	chr1	+	1157	5	fusion	CORT_CENPS	novel	914	5			-31	-244	multi-exon	FALSE	canonical	4	FALSE	B	non_coding	10	AGTGATCTTTCCTCTCCTCC	PB.180.5	4	ENSG00000241563.3_ENSG00000175279.22
PB.180.6	chr1	+	924	5	full-splice_match	CENPS	ENST00000477755.1	914	5	-31	21	-31	-21	reference_match	FALSE	canonical	10	FALSE	C	non_coding	65	AACGAAAAGCACAGAAGAAA	PB.180.6	10	ENSG00000175279.22
PB.180.7	chr1	+	1407	5	full-splice_match	CENPS	ENST00000477755.1	914	5	-20	-473	-20	-1	alternative_3end	FALSE	canonical	18	FALSE	C	non_coding	20	AGCTTTTCTGGTTACTAATG	PB.180.7	18	ENSG00000175279.22
PB.180.8	chr1	+	1567	6	fusion	CORT_CENPS	novel	914	5			-10	10	multi-exon	FALSE	canonical	5	FALSE	B	non_coding	40	AGAATAACATCTTATTTCAG	PB.180.8	5	ENSG00000241563.3_ENSG00000175279.22
PB.1800.1	chr1	-	670	5	incomplete-splice_match	NBPF14	ENST00000614999.4	10080	66	29413	31611	27381	-30016	internal_fragment	FALSE	canonical	5	FALSE	B	non_coding	25	TGAGTACCTTACTGTGAAGG	PB.1800.1	5	ENSG00000270629.6
PB.1803.1	chr1	+	5203	26	novel_in_catalog	PDE4DIP	novel	8305	46			62	0	combination_of_known_junctions	FALSE	canonical	21	FALSE	C	non_coding	20	AACTGTTTTGTGTCCAGATT	PB.1803.1	21	ENSG00000178104.19
PB.1803.10	chr1	+	2319	16	incomplete-splice_match	PDE4DIP	ENST00000618462.4	8150	46	42	65129	-5	120	5prime_fragment	FALSE	canonical	2	FALSE	C	non_coding	50	AACAAAGAAGTGGAGGCAAG	PB.1803.10	2	ENSG00000178104.19
PB.1803.13	chr1	+	2032	15	incomplete-splice_match	PDE4DIP	ENST00000618462.4	8150	46	62	66145	3	-896	5prime_fragment	FALSE	canonical	4	FALSE	C	non_coding	55	AAAGAAAAAGAACTGCGCCA	PB.1803.13	4	ENSG00000178104.19
PB.1803.16	chr1	+	3663	24	incomplete-splice_match	PDE4DIP	ENST00000618462.4	8150	46	129	51236	-8	37	5prime_fragment	FALSE	canonical	25	FALSE	C	non_coding	30	AATCCATTTCATATGTTCCA	PB.1803.16	25	ENSG00000178104.19
PB.1803.3	chr1	+	2143	15	incomplete-splice_match	PDE4DIP	ENST00000524974.5	8305	46	-190	66081	95	-896	5prime_fragment	FALSE	canonical	14	FALSE	C	non_coding	55	AAAGAAAAAGAACTGCGCCA	PB.1803.3	14	ENSG00000178104.19
PB.1803.32	chr1	+	2926	9	incomplete-splice_match	PDE4DIP	ENST00000529945.2	8824	17	-227	18587	-10	120	5prime_fragment	FALSE	canonical	2	FALSE	C	non_coding	50	AACAAAGAAGTGGAGGCAAG	PB.1803.32	2	ENSG00000178104.19
PB.1803.35	chr1	+	4058	17	full-splice_match	PDE4DIP	ENST00000529945.2	8824	17	63	4703	63	28	alternative_3end5end	FALSE	canonical	11	FALSE	C	non_coding	35	AACTTTCACAATCCATTTCA	PB.1803.35	11	ENSG00000178104.19
PB.1803.36	chr1	+	2120	6	incomplete-splice_match	PDE4DIP	ENST00000529945.2	8824	17	79	20918	79	45	5prime_fragment	FALSE	canonical	4	FALSE	C	non_coding	55	AAAAATACAATGAGATTCGA	PB.1803.36	4	ENSG00000178104.19
PB.1803.9	chr1	+	1527	9	novel_not_in_catalog	PDE4DIP	novel	8150	46			-5	-1904	at_least_one_novel_splicesite	FALSE	canonical	2	FALSE	C	non_coding	40	AATACGTTGTACATTTCAAA	PB.1803.9	2	ENSG00000178104.19
PB.1804.1	chr1	-	1078	2	antisense	novelGene_PDE4DIP_AS	novel							multi-exon	FALSE	canonical	7	TRUE	B	non_coding	20	TTTTGGTGATATTCTGAATG	PB.1804.1	7	novelGene_PDE4DIP_AS
PB.181.11	chr1	-	1440	5	full-splice_match	DFFA	ENST00000377036.2	1403	5	-35	-2	6	2	reference_match	FALSE	canonical	4	FALSE	C	non_coding	20	TCCTGTTGGTGTTGTAAGAA	PB.181.11	4	ENSG00000160049.12
PB.181.12	chr1	-	1082	5	full-splice_match	DFFA	ENST00000377036.2	1403	5	-56	377	-15	-377	alternative_3end5end	FALSE	canonical	10	FALSE	C	non_coding	35	CAAACAGACTCTGGTCCAAG	PB.181.12	10	ENSG00000160049.12
PB.181.9	chr1	-	1326	6	full-splice_match	DFFA	ENST00000377038.8	6035	6	3	4706	3	415	alternative_3end	FALSE	canonical	17	FALSE	C	non_coding	40	AAAAGTAATTGGCAGTGATT	PB.181.9	17	ENSG00000160049.12
PB.1810.1	chr1	+	2611	12	novel_in_catalog	PDE4DIP	novel	8262	44			1300	-1	combination_of_known_splicesites	FALSE	canonical	50	FALSE	C	non_coding	5	GCTTTGTTTCCCATTTCTGC	PB.1810.1	50	ENSG00000178104.19
PB.1810.2	chr1	+	3080	14	incomplete-splice_match	PDE4DIP	ENST00000369354.7	8262	44	120947	-3	2062	0	3prime_fragment	FALSE	canonical	4	FALSE	C	non_coding	10	CTTTGTTTCCCATTTCTGCA	PB.1810.2	4	ENSG00000178104.19
PB.1810.3	chr1	+	1024	3	full-splice_match	PDE4DIP	ENST00000527901.1	561	3	206	-669	206	-26	alternative_3end5end	FALSE	canonical	2	FALSE	C	non_coding	75	AAAATTAAAAGACACAAAAA	PB.1810.3	2	ENSG00000178104.19
PB.1810.4	chr1	+	2366	10	incomplete-splice_match	PDE4DIP	ENST00000369356.8	8307	44	129078	1	207	-1	3prime_fragment	FALSE	canonical	4	FALSE	C	non_coding	10	ACTGCTTTGTTTCCCATTTC	PB.1810.4	4	ENSG00000178104.19
PB.1812.10	chr1	-	3572	5	novel_not_in_catalog	NBPF9	novel	5835	29			0	-31600	at_least_one_novel_splicesite	FALSE	canonical	2	FALSE	B	non_coding	35	TAAATCATTTTCTGGACATA	PB.1812.10	2	ENSG00000269713.7
PB.1812.11	chr1	-	1954	5	novel_not_in_catalog	NBPF9	novel	5835	29			10	-33203	at_least_one_novel_splicesite	FALSE	canonical	2	FALSE	B	non_coding	0	CTTTGTCTCTGTGTCTCTTT	PB.1812.11	2	ENSG00000269713.7
PB.1812.2	chr1	-	2071	4	incomplete-splice_match	NBPF9	ENST00000483630.5	1915	14	17675	-1491	8443	-1	3prime_fragment	FALSE	canonical	5	FALSE	B	non_coding	15	ACTCTGGACTTTTGGATTGT	PB.1812.2	5	ENSG00000269713.7
PB.1812.4	chr1	-	3655	25	novel_not_in_catalog	NBPF9	novel	5835	29			0	0	at_least_one_novel_splicesite	FALSE	canonical	4	FALSE	B	non_coding	65	AAAGAAGAAAAGAAGAAGGG	PB.1812.4	4	ENSG00000269713.7
PB.1812.5	chr1	-	4122	24	novel_in_catalog	NBPF9	novel	5835	29			-44	0	intron_retention	FALSE	canonical	2	FALSE	B	non_coding	65	AAAGAAGAAAAGAAGAAGGG	PB.1812.5	2	ENSG00000269713.7
PB.1812.9	chr1	-	3753	6	novel_not_in_catalog	NBPF9	novel	5835	29			10	-31594	at_least_one_novel_splicesite	FALSE	canonical	2	TRUE	B	non_coding	20	ATTTTCTGGACATATGTTTT	PB.1812.9	2	ENSG00000269713.7
PB.1815.1	chr1	+	1061	2	full-splice_match	AC245297.3	ENST00000668239.1	1006	2	-60	5	-60	-4	alternative_5end	FALSE	canonical	23	FALSE	C	non_coding	35	AAAATTATCCAGGCGTGATG	PB.1815.1	23	ENSG00000274265.5
PB.1815.10	chr1	+	1506	4	fusion	AC245297.2_AC245297.3	novel	1022	3			-56	0	multi-exon	FALSE	canonical	2	TRUE	B	non_coding	10	CCTGTTTTGGTGATATTCTG	PB.1815.10	2	ENSG00000272755.1_ENSG00000274265.5
PB.1815.3	chr1	+	1748	4	fusion	AC245297.2_AC245297.3	novel	1022	3			-56	-7	multi-exon	FALSE	canonical	2	TRUE	B	non_coding	10	TATTGCCCCTGTTTTGGTGA	PB.1815.3	2	ENSG00000272755.1_ENSG00000274265.5
PB.1815.5	chr1	+	976	2	novel_in_catalog	AC245297.3	novel	1022	3			-15	-28	combination_of_known_splicesites	FALSE	canonical	5	FALSE	C	non_coding	80	AAAAGGTGAAAAAAAAAAAA	PB.1815.5	5	ENSG00000274265.5
PB.1815.6	chr1	+	2078	3	full-splice_match	AC245297.3	ENST00000654174.1	1651	3	-57	-370	-3	370	alternative_3end5end	FALSE	canonical	5	FALSE	C	non_coding	15	ATTAAGCGTTGTCTCTGCTG	PB.1815.6	5	ENSG00000274265.5
PB.1815.8	chr1	+	914	3	full-splice_match	AC245297.3	ENST00000667654.1	918	3	-3	7	0	-4	reference_match	FALSE	canonical	8	FALSE	C	non_coding	35	AAAATTATCCAGGCGTGATG	PB.1815.8	8	ENSG00000274265.5
PB.1817.23	chr1	-	1311	8	novel_not_in_catalog	AC245297.1	novel	933	7			36020	7816	at_least_one_novel_splicesite	FALSE	canonical	2	TRUE	C	non_coding	40	AAATAAAACCCATTTGTGCT	PB.1817.23	2	ENSG00000215861.6
PB.1817.24	chr1	-	1169	7	novel_not_in_catalog	AC245297.1	novel	933	7			35998	7708	at_least_one_novel_splicesite	FALSE	canonical	18	TRUE	C	non_coding	30	AAGTTCTTGTCATTTCAAAT	PB.1817.24	18	ENSG00000215861.6
PB.1817.25	chr1	-	1666	8	novel_not_in_catalog	AC245297.1	novel	933	7			-232	7705	at_least_one_novel_splicesite	FALSE	canonical	2	FALSE	C	non_coding	25	ATTAAGTTCTTGTCATTTCA	PB.1817.25	2	ENSG00000215861.6
PB.1817.26	chr1	-	1545	8	novel_not_in_catalog	AC245297.1	novel	933	7			35935	7705	at_least_one_novel_splicesite	FALSE	canonical	2	TRUE	C	non_coding	25	ATTAAGTTCTTGTCATTTCA	PB.1817.26	2	ENSG00000215861.6
PB.1817.27	chr1	-	1474	8	novel_not_in_catalog	AC245297.1	novel	933	7			-300	7705	at_least_one_novel_splicesite	FALSE	canonical	44	FALSE	C	non_coding	25	ATTAAGTTCTTGTCATTTCA	PB.1817.27	44	ENSG00000215861.6
PB.1817.28	chr1	-	1291	8	novel_not_in_catalog	AC245297.1	novel	933	7			35929	7705	at_least_one_novel_splicesite	FALSE	canonical	105	TRUE	C	non_coding	25	ATTAAGTTCTTGTCATTTCA	PB.1817.28	105	ENSG00000215861.6
PB.1817.29	chr1	-	1201	7	novel_not_in_catalog	AC245297.1	novel	933	7			35908	7705	at_least_one_novel_splicesite	FALSE	canonical	10	TRUE	C	non_coding	25	ATTAAGTTCTTGTCATTTCA	PB.1817.29	10	ENSG00000215861.6
PB.1817.4	chr1	-	2785	8	novel_not_in_catalog	AC245297.1	novel	933	7			35912	10924	at_least_one_novel_splicesite	FALSE	canonical	70	TRUE	C	non_coding	30	ATATTTTCCTGATTCAAATT	PB.1817.4	70	ENSG00000215861.6
PB.1817.42	chr1	-	1620	7	full-splice_match	AC245297.1	ENST00000313342.8	933	7	-248	-439	-248	439	alternative_3end5end	FALSE	canonical	33	FALSE	C	non_coding	10	GGTCTGAATGTTTGTGTCCC	PB.1817.42	33	ENSG00000215861.6
PB.1817.43	chr1	-	1503	7	novel_not_in_catalog	AC245297.1	novel	933	7			35912	436	at_least_one_novel_splicesite	FALSE	canonical	34	TRUE	C	non_coding	10	TGTGGTCTGAATGTTTGTGT	PB.1817.43	34	ENSG00000215861.6
PB.1817.44	chr1	-	1157	7	full-splice_match	AC245297.1	ENST00000313342.8	933	7	-227	3	-227	0	alternative_5end	FALSE	canonical	4	FALSE	C	non_coding	5	TAGGTGCCTTCGGTGCTCTT	PB.1817.44	4	ENSG00000215861.6
PB.1817.45	chr1	-	1068	7	novel_not_in_catalog	AC245297.1	novel	933	7			35908	0	at_least_one_novel_splicesite	FALSE	canonical	20	TRUE	C	non_coding	5	TAGGTGCCTTCGGTGCTCTT	PB.1817.45	20	ENSG00000215861.6
PB.1817.5	chr1	-	4522	8	novel_not_in_catalog	AC245297.1	novel	933	7			35916	10923	at_least_one_novel_splicesite	FALSE	canonical	23	TRUE	C	non_coding	30	TATATTTTCCTGATTCAAAT	PB.1817.5	23	ENSG00000215861.6
PB.1817.52	chr1	-	4243	2	novel_not_in_catalog	AC245297.1	novel	933	7			-239	-119165	at_least_one_novel_splicesite	FALSE	canonical	2	TRUE	C	non_coding	15	CACATGTCTTTCATTTCTCT	PB.1817.52	2	ENSG00000215861.6
PB.1817.53	chr1	-	2217	2	novel_not_in_catalog	AC245297.1	novel	933	7			-98	-119374	at_least_one_novel_splicesite	FALSE	canonical	2	TRUE	C	non_coding	10	TATCTACTCTTTGTTGTTGT	PB.1817.53	2	ENSG00000215861.6
PB.1817.56	chr1	-	1488	2	novel_not_in_catalog	AC245297.1	novel	933	7			-163	-121844	at_least_one_novel_splicesite	FALSE	canonical	4	TRUE	C	non_coding	55	AAATGAAACACTTACAGCAA	PB.1817.56	4	ENSG00000215861.6
PB.1817.6	chr1	-	4666	8	novel_not_in_catalog	AC245297.1	novel	933	7			35926	10817	at_least_one_novel_splicesite	FALSE	canonical	50	TRUE	C	non_coding	30	AAATGTGATTTACTCTCATG	PB.1817.6	50	ENSG00000215861.6
PB.1817.7	chr1	-	2613	8	novel_not_in_catalog	AC245297.1	novel	933	7			-71	10815	at_least_one_novel_splicesite	FALSE	canonical	3	FALSE	C	non_coding	35	AGAAATGTGATTTACTCTCA	PB.1817.7	3	ENSG00000215861.6
PB.1817.8	chr1	-	2673	8	novel_not_in_catalog	AC245297.1	novel	933	7			35912	10812	at_least_one_novel_splicesite	FALSE	canonical	3	TRUE	C	non_coding	35	TATAGAAATGTGATTTACTC	PB.1817.8	3	ENSG00000215861.6
PB.1817.9	chr1	-	4448	8	novel_not_in_catalog	AC245297.1	novel	933	7			-168	10811	at_least_one_novel_splicesite	FALSE	canonical	3	FALSE	C	non_coding	40	ATATAGAAATGTGATTTACT	PB.1817.9	3	ENSG00000215861.6
PB.1818.10	chr1	+	942	9	incomplete-splice_match	NBPF19	ENST00000651566.1	13648	94	6834	64288	4212	-32544	internal_fragment	FALSE	canonical	2	FALSE	B	non_coding	55	AGAAGGAAAGAAGAAGGGGA	PB.1818.10	2	ENSG00000271383.7
PB.1818.13	chr1	+	1158	10	incomplete-splice_match	NBPF19	ENST00000651566.1	13648	94	32625	41253	7997	-9509	internal_fragment	FALSE	canonical	2	FALSE	B	non_coding	25	GTGAGTACCTTTCTATGAAG	PB.1818.13	2	ENSG00000271383.7
PB.1818.16	chr1	+	698	6	incomplete-splice_match	NBPF19	ENST00000651566.1	13648	94	54757	22264	30129	9480	internal_fragment	FALSE	canonical	4	FALSE	B	non_coding	25	GTGAGTACCTTTCTATGAAG	PB.1818.16	4	ENSG00000271383.7
PB.1818.4	chr1	+	884	5	full-splice_match	NOTCH2NLC	ENST00000652191.1	1850	5	206	760	206	-2	alternative_3end5end	FALSE	canonical	12	FALSE	C	non_coding	40	AATTGACATTAACAGTAGGT	PB.1818.4	12	ENSG00000286219.1
PB.1818.8	chr1	+	1405	12	novel_in_catalog	NBPF19	novel	13648	94			948	-3995	combination_of_known_splicesites	FALSE	canonical	4	FALSE	B	non_coding	55	AGAAGGAAAGAAGAAGGGGA	PB.1818.8	4	ENSG00000271383.7
PB.1818.9	chr1	+	444	3	incomplete-splice_match	NBPF19	ENST00000369227.7	3670	22	968	74743	968	-43735	internal_fragment	FALSE	canonical	2	FALSE	B	non_coding	10	AGGTAGCCTCTGTTTTCCTT	PB.1818.9	2	ENSG00000271383.7
PB.1819.1	chr1	+	3110	13	incomplete-splice_match	NBPF19	ENST00000651566.1	13648	94	69815	106	45187	-106	3prime_fragment	FALSE	canonical	2	FALSE	B	non_coding	15	ACTCTGGACTTTTGGATTGT	PB.1819.1	2	ENSG00000271383.7
PB.1819.2	chr1	+	529	2	novel_not_in_catalog	NBPF19	novel	3715	22			54680	-106	at_least_one_novel_splicesite	FALSE	canonical	2	FALSE	B	non_coding	15	ACTCTGGACTTTTGGATTGT	PB.1819.2	2	ENSG00000271383.7
PB.182.1	chr1	+	1836	8	novel_in_catalog	PEX14	novel	1922	9			0	-1	combination_of_known_splicesites	FALSE	canonical	24	FALSE	C	non_coding	5	ATTTCTGCCTGTGGCTCCCT	PB.182.1	24	ENSG00000142655.13
PB.182.2	chr1	+	1917	9	full-splice_match	PEX14	ENST00000356607.9	1922	9	4	1	4	-1	reference_match	FALSE	canonical	120	FALSE	C	non_coding	5	ATTTCTGCCTGTGGCTCCCT	PB.182.2	120	ENSG00000142655.13
PB.182.3	chr1	+	1786	8	novel_in_catalog	PEX14	novel	1922	9			4	-3	combination_of_known_splicesites	FALSE	canonical	20	FALSE	C	non_coding	10	TAATTTCTGCCTGTGGCTCC	PB.182.3	20	ENSG00000142655.13
PB.182.6	chr1	+	1320	2	incomplete-splice_match	PEX14	ENST00000356607.9	1922	9	152320	2	91382	-2	3prime_fragment	FALSE	canonical	2	FALSE	C	non_coding	10	AATTTCTGCCTGTGGCTCCC	PB.182.6	2	ENSG00000142655.13
PB.1822.10	chr1	+	1196	2	novel_in_catalog	LINC00869	novel	1064	2			-22	-3	intron_retention	FALSE	canonical	25	FALSE	C	non_coding	35	TAAAATTACATTGGTTCTAT	PB.1822.10	25	ENSG00000277147.6
PB.1822.11	chr1	+	759	3	novel_in_catalog	LINC00869	novel	1064	2			-19	-2	combination_of_known_splicesites	FALSE	canonical	3	FALSE	C	non_coding	35	AAAATTACATTGGTTCTATT	PB.1822.11	3	ENSG00000277147.6
PB.1822.12	chr1	+	1209	2	novel_in_catalog	LINC00869	novel	1064	2			-11	-2	intron_retention	FALSE	canonical	2	FALSE	C	non_coding	35	AAAATTACATTGGTTCTATT	PB.1822.12	2	ENSG00000277147.6
PB.1822.13	chr1	+	581	3	novel_not_in_catalog	LINC00869	novel	1064	2			-5	-3	at_least_one_novel_splicesite	FALSE	canonical	3	FALSE	C	non_coding	35	TAAAATTACATTGGTTCTAT	PB.1822.13	3	ENSG00000277147.6
PB.1822.15	chr1	+	409	2	full-splice_match	LINC00869	ENST00000610297.1	554	2	143	2	143	-2	alternative_5end	FALSE	canonical	7	FALSE	C	non_coding	35	AAAATTACATTGGTTCTATT	PB.1822.15	7	ENSG00000277147.6
PB.1822.3	chr1	+	1584	2	full-splice_match	LINC00869	ENST00000620190.1	1260	2	-317	-7	-42	-2	alternative_5end	FALSE	canonical	46	FALSE	C	non_coding	35	AAAATTACATTGGTTCTATT	PB.1822.3	46	ENSG00000277147.6
PB.1822.4	chr1	+	1305	3	full-splice_match	LINC00869	ENST00000622695.1	516	3	19	-808	19	-2	alternative_3end	FALSE	canonical	2	FALSE	C	non_coding	35	AAAATTACATTGGTTCTATT	PB.1822.4	2	ENSG00000277147.6
PB.1822.5	chr1	+	984	3	full-splice_match	LINC00869	ENST00000621156.1	737	3	-254	7	123	-2	alternative_5end	FALSE	canonical	4	FALSE	C	non_coding	35	AAAATTACATTGGTTCTATT	PB.1822.5	4	ENSG00000277147.6
PB.1822.6	chr1	+	684	4	novel_in_catalog	LINC00869	novel	737	3			100	-3	combination_of_known_splicesites	FALSE	canonical	3	FALSE	C	non_coding	35	TAAAATTACATTGGTTCTAT	PB.1822.6	3	ENSG00000277147.6
PB.1827.1	chr1	+	1324	6	full-splice_match	FCGR1A	ENST00000369168.4	2180	6	12	844	12	-1	alternative_3end	FALSE	canonical	12	FALSE	C	non_coding	30	ATACATTTGGAAATGTGGTC	PB.1827.1	12	ENSG00000150337.13
PB.183.1	chr1	-	975	2	incomplete-splice_match	C1orf127	ENST00000418570.6	2265	8	15824	29	-507	-27	3prime_fragment	FALSE	canonical	2	FALSE	A	non_coding	75	AACAAGAAATAAATAAATAA	PB.183.1	2	ENSG00000175262.14
PB.1830.1	chr1	+	1077	1	full-splice_match	HIST2H4A	ENST00000578186.2	583	1	-5	-489	-5	489	mono-exon	FALSE		12		A	non_coding	45	AATCAAGGACCTATGAGATA	PB.1830.1	12	ENSG00000270882.2
PB.1831.1	chr1	-	563	1	full-splice_match	HIST2H2AA3	ENST00000369159.2	549	1	-14	0	-14	0	mono-exon	FALSE		187		A	non_coding	15	GCCACTCTCAGTCCAGCGTT	PB.1831.1	187	ENSG00000203812.2
PB.1832.2	chr1	+	1808	1	full-splice_match	HIST2H2BD	ENST00000608318.2	3612	1	1806	-2	1640	2	mono-exon	FALSE		17		C	non_coding	30	AATGTCTTTGATTACAATTT	PB.1832.2	17	ENSG00000220323.4
PB.1833.1	chr1	-	1730	1	full-splice_match	HIST2H2BC	ENST00000564237.2	6440	1	4717	-7	4552	7	mono-exon	FALSE		8		A	non_coding	30	AAACTTTTGTATATCTCACT	PB.1833.1	8	ENSG00000261716.2
PB.1834.1	chr1	-	1015	1	full-splice_match	HIST2H4B	ENST00000579512.2	1132	1	127	-10	55	10	mono-exon	FALSE		2		A	non_coding	20	ATAACTGTCTTTTAGTTGTG	PB.1834.1	2	ENSG00000270276.2
PB.1835.1	chr1	+	735	1	full-splice_match	AC239868.1	ENST00000577853.1	1234	1	41	458	41	-458	mono-exon	FALSE		3		C	non_coding	25	AATTGTTATACTGTTTTTAT	PB.1835.1	3	ENSG00000264207.1
PB.1835.2	chr1	+	1731	1	full-splice_match	AC239868.1	ENST00000577853.1	1234	1	45	-542	45	542	mono-exon	FALSE		11		C	non_coding	40	AAAAGGAAAAGTTCCTGCCT	PB.1835.2	11	ENSG00000264207.1
PB.1835.3	chr1	+	1380	1	full-splice_match	AC239868.1	ENST00000577853.1	1234	1	103	-249	103	249	mono-exon	FALSE		2		C	non_coding	20	ATTGAACGGTTCCACTGCGC	PB.1835.3	2	ENSG00000264207.1
PB.1835.4	chr1	+	1100	1	full-splice_match	AC239868.1	ENST00000577853.1	1234	1	135	-1	135	1	mono-exon	FALSE		13		C	non_coding	10	TTCTGTGCCCTGTTTAATCT	PB.1835.4	13	ENSG00000264207.1
PB.1836.1	chr1	-	2221	1	full-splice_match	HIST2H2BE	ENST00000369155.3	2194	1	-30	3	-30	-3	mono-exon	FALSE		105		A	non_coding	20	AAAGGCTTTGCTGGATTCTT	PB.1836.1	105	ENSG00000184678.10
PB.1837.1	chr1	+	455	1	full-splice_match	HIST2H2AC	ENST00000331380.3	390	1	-57	-8	-57	8	mono-exon	FALSE		5		A	non_coding	60	AAACAAACCAAGACCAAAGG	PB.1837.1	5	ENSG00000184260.5
PB.1838.1	chr1	+	1028	2	incomplete-splice_match	BOLA1	ENST00000369153.2	1096	3	11704	-300	-12	-4	3prime_fragment	FALSE	canonical	32	FALSE	C	non_coding	20	ATGAGGCTGTGTTCTTAATG	PB.1838.1	32	ENSG00000178096.9
PB.1838.2	chr1	+	861	2	full-splice_match	BOLA1	ENST00000369152.6	891	2	26	4	-12	-4	reference_match	FALSE	canonical	106	FALSE	C	non_coding	20	ATGAGGCTGTGTTCTTAATG	PB.1838.2	106	ENSG00000178096.9
PB.1838.4	chr1	+	1085	2	full-splice_match	BOLA1	ENST00000369150.1	811	2	-29	-245	-9	-2	alternative_3end	FALSE	canonical	10	FALSE	C	non_coding	20	GAGGCTGTGTTCTTAATGGA	PB.1838.4	10	ENSG00000178096.9
PB.1838.5	chr1	+	892	2	novel_in_catalog	BOLA1	novel	891	2			-6	-5	combination_of_known_splicesites	FALSE	canonical	2	FALSE	C	non_coding	20	TATGAGGCTGTGTTCTTAAT	PB.1838.5	2	ENSG00000178096.9
PB.1838.6	chr1	+	718	2	full-splice_match	BOLA1	ENST00000476344.1	743	2	18	7	-2	-4	reference_match	FALSE	canonical	10	FALSE	C	non_coding	20	ATGAGGCTGTGTTCTTAATG	PB.1838.6	10	ENSG00000178096.9
PB.1839.1	chr1	-	4407	13	full-splice_match	SV2A	ENST00000369146.8	4378	13	-40	11	-40	-11	reference_match	FALSE	canonical	66	FALSE	C	non_coding	55	AAAATACAAAATGGCTATAC	PB.1839.1	66	ENSG00000159164.10
PB.184.1	chr1	+	3450	6	full-splice_match	TARDBP	ENST00000240185.7	5367	6	251	1666	-2	-265	alternative_3end5end	FALSE	canonical	2	FALSE	C	non_coding	30	ACTCTCACAATGCATTGTTA	PB.184.1	2	ENSG00000120948.17
PB.184.10	chr1	+	1195	8	incomplete-splice_match	AL109811.3	ENST00000614757.4	1793	10	-3	6345	-3	-6247	5prime_fragment	FALSE	canonical	3	FALSE	B	non_coding	30	GTCTCAAGTCAAATGGATTC	PB.184.10	3	ENSG00000277726.4
PB.184.12	chr1	+	330	2	incomplete-splice_match	TARDBP	ENST00000613864.4	584	4	5	4493	5	-4493	5prime_fragment	FALSE	canonical	9	FALSE	C	non_coding	30	AAAAGGTTTGTTACCATTTG	PB.184.12	9	ENSG00000120948.17
PB.184.13	chr1	+	2857	7	full-splice_match	TARDBP	ENST00000472476.5	1001	7	5	-1861	5	-6	alternative_3end	TRUE	canonical	18	FALSE	C	non_coding	30	AAATAATATGTGTCTTTGTT	PB.184.13	18	ENSG00000120948.17
PB.184.14	chr1	+	2725	6	full-splice_match	TARDBP	ENST00000240185.7	5367	6	259	2383	5	-6	alternative_3end5end	FALSE	canonical	191	FALSE	C	non_coding	30	AAATAATATGTGTCTTTGTT	PB.184.14	191	ENSG00000120948.17
PB.184.16	chr1	+	2869	6	full-splice_match	TARDBP	ENST00000240185.7	5367	6	261	2237	7	0	alternative_3end5end	FALSE	canonical	6	FALSE	C	non_coding	30	GTCTCAAGTCAAATGGATTC	PB.184.16	6	ENSG00000120948.17
PB.184.18	chr1	+	3954	8	novel_in_catalog	AL109811.3	novel	1793	10			10	3	intron_retention	FALSE	canonical	2	FALSE	B	non_coding	15	TGTGTTTGTAGTAGTCATTT	PB.184.18	2	ENSG00000277726.4
PB.184.19	chr1	+	2392	4	incomplete-splice_match	TARDBP	ENST00000611963.4	739	6	-124	156	-17	-6	intron_retention	FALSE	canonical	2	FALSE	C	non_coding	30	AAATAATATGTGTCTTTGTT	PB.184.19	2	ENSG00000120948.17
PB.184.21	chr1	+	2087	2	incomplete-splice_match	TARDBP	ENST00000614494.1	515	4	-6	146	-6	-6	intron_retention	FALSE	canonical	2	FALSE	C	non_coding	30	AAATAATATGTGTCTTTGTT	PB.184.21	2	ENSG00000120948.17
PB.184.23	chr1	+	995	1	full-splice_match	AL109811.2	ENST00000607145.1	870	1	-126	1	-126	-1	mono-exon	FALSE		2		A	non_coding	15	ATTGTGTGTTTGTAGTAGTC	PB.184.23	2	ENSG00000271895.2
PB.184.4	chr1	+	1782	7	novel_in_catalog	TARDBP	novel	1835	6			-2	-6	intron_retention	FALSE	canonical	18	FALSE	C	non_coding	30	AAATAATATGTGTCTTTGTT	PB.184.4	18	ENSG00000120948.17
PB.184.5	chr1	+	3410	7	novel_in_catalog	TARDBP	novel	1001	7			0	-1	intron_retention	FALSE	canonical	4	FALSE	C	non_coding	15	AGTTTAGTGTCTGGAGTCTT	PB.184.5	4	ENSG00000120948.17
PB.184.8	chr1	+	3677	6	full-splice_match	TARDBP	ENST00000240185.7	5367	6	259	1431	5	-30	alternative_3end5end	FALSE	canonical	3	FALSE	C	non_coding	25	CACATTGTTTCATTATTCAG	PB.184.8	3	ENSG00000120948.17
PB.184.9	chr1	+	1500	6	full-splice_match	TARDBP	ENST00000240185.7	5367	6	259	3608	5	-46	alternative_3end5end	FALSE	canonical	5	FALSE	C	non_coding	60	AAAAAGGAAGAGCTAAAGGA	PB.184.9	5	ENSG00000120948.17
PB.1840.1	chr1	-	1531	6	full-splice_match	SF3B4	ENST00000271628.9	1544	6	13	0	13	0	reference_match	FALSE	canonical	233	FALSE	A	non_coding	5	TTTGTGGTGTTTTCCTTGAC	PB.1840.1	233	ENSG00000143368.10
PB.1842.1	chr1	-	2836	17	full-splice_match	MTMR11	ENST00000439741.4	2840	17	3	1	3	0	reference_match	FALSE	canonical	8	FALSE	A	non_coding	10	ATTGCTGGCATTGTTTCTTG	PB.1842.1	8	ENSG00000014914.21
PB.1845.1	chr1	-	5385	12	full-splice_match	OTUD7B	ENST00000581312.6	8922	12	81	3456	30	-3456	alternative_3end5end	FALSE	canonical	5	FALSE	C	non_coding	15	ACTGGACTGCTGTGTTTGGA	PB.1845.1	5	ENSG00000264522.6
PB.1845.2	chr1	-	4694	12	full-splice_match	OTUD7B	ENST00000581312.6	8922	12	21	4207	21	-4207	alternative_3end	FALSE	canonical	2	FALSE	C	non_coding	45	AACAAACTCAGAAGTCACCT	PB.1845.2	2	ENSG00000264522.6
PB.1852.1	chr1	+	2417	15	full-splice_match	VPS45	ENST00000643970.1	2315	15	61	-163	-8	0	alternative_3end5end	FALSE	canonical	52	FALSE	C	non_coding	30	ATATGAGTGATTTAGTTTTA	PB.1852.1	52	ENSG00000136631.15
PB.1852.10	chr1	+	2082	13	novel_in_catalog	VPS45	novel	2695	14			-1	0	combination_of_known_junctions	FALSE	canonical	3	FALSE	C	non_coding	30	ATATGAGTGATTTAGTTTTA	PB.1852.10	3	ENSG00000136631.15
PB.1852.12	chr1	+	1136	5	incomplete-splice_match	VPS45	ENST00000477558.2	2125	9	14746	-17	-70	-5	3prime_fragment	FALSE	canonical	7	FALSE	C	non_coding	40	AAAGGATATGAGTGATTTAG	PB.1852.12	7	ENSG00000136631.15
PB.1852.16	chr1	+	1513	6	novel_in_catalog	PLEKHO1	novel	1809	5			-357	-20	combination_of_known_junctions	FALSE	canonical	51	FALSE	C	non_coding	80	AAAAAAAGAAAACAAAAATG	PB.1852.16	51	ENSG00000023902.14
PB.1852.17	chr1	+	1434	6	novel_not_in_catalog	PLEKHO1	novel	2114	6			275	-20	at_least_one_novel_splicesite	FALSE	canonical	2	FALSE	C	non_coding	80	AAAAAAAGAAAACAAAAATG	PB.1852.17	2	ENSG00000023902.14
PB.1852.18	chr1	+	1379	6	full-splice_match	PLEKHO1	ENST00000369124.5	2114	6	278	457	278	-20	alternative_3end5end	FALSE	canonical	50	FALSE	C	non_coding	80	AAAAAAAGAAAACAAAAATG	PB.1852.18	50	ENSG00000023902.14
PB.1852.19	chr1	+	1022	3	novel_in_catalog	PLEKHO1	novel	2114	6			287	-20	combination_of_known_splicesites	FALSE	canonical	8	FALSE	C	non_coding	80	AAAAAAAGAAAACAAAAATG	PB.1852.19	8	ENSG00000023902.14
PB.1852.2	chr1	+	2601	15	full-splice_match	VPS45	ENST00000644510.2	2328	15	-276	3	118	0	alternative_5end	FALSE	canonical	267	FALSE	C	non_coding	30	ATATGAGTGATTTAGTTTTA	PB.1852.2	267	ENSG00000136631.15
PB.1852.20	chr1	+	1224	5	novel_in_catalog	PLEKHO1	novel	2114	6			292	-20	combination_of_known_splicesites	FALSE	canonical	3	FALSE	C	non_coding	80	AAAAAAAGAAAACAAAAATG	PB.1852.20	3	ENSG00000023902.14
PB.1852.21	chr1	+	1630	5	full-splice_match	PLEKHO1	ENST00000479194.5	1025	5	-40	-565	-40	-20	alternative_3end	FALSE	canonical	6	FALSE	C	non_coding	80	AAAAAAAGAAAACAAAAATG	PB.1852.21	6	ENSG00000023902.14
PB.1852.23	chr1	+	2799	2	full-splice_match	PLEKHO1	ENST00000477309.1	702	2	316	-2413	316	-20	alternative_3end5end	FALSE	canonical	16	FALSE	C	non_coding	80	AAAAAAAGAAAACAAAAATG	PB.1852.23	16	ENSG00000023902.14
PB.1852.4	chr1	+	2413	16	full-splice_match	VPS45	ENST00000644526.1	2350	16	-72	9	0	-6	alternative_5end	FALSE	canonical	5	FALSE	C	non_coding	40	GAAAGGATATGAGTGATTTA	PB.1852.4	5	ENSG00000136631.15
PB.1852.5	chr1	+	2991	19	fusion	VPS45_PLEKHO1	novel	2350	16			1	-20	multi-exon	FALSE	canonical	34	FALSE	A	non_coding	80	AAAAAAAGAAAACAAAAATG	PB.1852.5	34	ENSG00000136631.15_ENSG00000023902.14
PB.1852.7	chr1	+	3457	12	novel_in_catalog	VPS45	novel	2350	16			11	-6	intron_retention	FALSE	canonical	4	FALSE	C	non_coding	40	GAAAGGATATGAGTGATTTA	PB.1852.7	4	ENSG00000136631.15
PB.1852.8	chr1	+	2539	16	novel_in_catalog	VPS45	novel	2350	16			11	-6	combination_of_known_junctions	FALSE	canonical	3	FALSE	C	non_coding	40	GAAAGGATATGAGTGATTTA	PB.1852.8	3	ENSG00000136631.15
PB.1852.9	chr1	+	2310	15	full-splice_match	VPS45	ENST00000642919.1	2192	15	-26	-92	11	-2	alternative_3end	FALSE	canonical	4	FALSE	C	non_coding	45	AATAAAAATCCATTTTGTGA	PB.1852.9	4	ENSG00000136631.15
PB.1858.1	chr1	-	3437	7	full-splice_match	ANP32E	ENST00000583931.6	3407	7	-31	1	13	0	reference_match	TRUE	canonical	135	FALSE	C	non_coding	25	AGTTTCAGTGTATAGCATTC	PB.1858.1	135	ENSG00000143401.15
PB.1858.10	chr1	-	780	5	novel_in_catalog	ANP32E	novel	3407	7			-1	-2675	combination_of_known_junctions	FALSE	canonical	7	FALSE	C	non_coding	55	AAGAAGGGGAAGAAGAGGAA	PB.1858.10	7	ENSG00000143401.15
PB.1858.11	chr1	-	1023	5	incomplete-splice_match	ANP32E	ENST00000583931.6	3407	7	-31	8206	13	-15	5prime_fragment	FALSE	canonical	26	FALSE	C	non_coding	55	AAAGAAGAAATTCAGGTGAA	PB.1858.11	26	ENSG00000143401.15
PB.1858.12	chr1	-	881	5	incomplete-splice_match	ANP32E	ENST00000583931.6	3407	7	0	8317	0	-126	5prime_fragment	FALSE	canonical	26	FALSE	C	non_coding	45	GAAGAGGAGGAGGAAGAGGA	PB.1858.12	26	ENSG00000143401.15
PB.1858.2	chr1	-	3152	6	novel_in_catalog	ANP32E	novel	3407	7			-5	-3	combination_of_known_junctions	FALSE	canonical	5	FALSE	C	non_coding	30	ATTAGTTTCAGTGTATAGCA	PB.1858.2	5	ENSG00000143401.15
PB.1858.3	chr1	-	3263	7	full-splice_match	ANP32E	ENST00000583931.6	3407	7	0	144	0	-6	alternative_3end	FALSE	canonical	214	FALSE	C	non_coding	75	AAAAACAAACAAAAAAATTT	PB.1858.3	214	ENSG00000143401.15
PB.1858.4	chr1	-	3128	6	novel_in_catalog	ANP32E	novel	3407	7			13	-6	intron_retention	FALSE	canonical	5	FALSE	C	non_coding	75	AAAAACAAACAAAAAAATTT	PB.1858.4	5	ENSG00000143401.15
PB.1858.5	chr1	-	3087	7	full-splice_match	ANP32E	ENST00000616917.4	2989	7	-104	6	-104	-6	alternative_5end	FALSE	canonical	2	FALSE	C	non_coding	75	AAAAACAAACAAAAAAATTT	PB.1858.5	2	ENSG00000143401.15
PB.1858.6	chr1	-	2118	7	full-splice_match	ANP32E	ENST00000583931.6	3407	7	47	1242	-1	613	alternative_3end	FALSE	canonical	2	FALSE	C	non_coding	50	AAGAAAGAAAAGCAGGGGTG	PB.1858.6	2	ENSG00000143401.15
PB.1858.8	chr1	-	1445	7	full-splice_match	ANP32E	ENST00000583931.6	3407	7	0	1962	0	-1	alternative_3end	FALSE	canonical	28	FALSE	C	non_coding	25	ACACAGGTGTAGTATGGTGC	PB.1858.8	28	ENSG00000143401.15
PB.1858.9	chr1	-	1093	6	incomplete-splice_match	ANP32E	ENST00000583931.6	3407	7	-1	4739	-1	-2618	5prime_fragment	FALSE	canonical	81	FALSE	C	non_coding	50	AAATTAAAGACATAGTCATT	PB.1858.9	81	ENSG00000143401.15
PB.1859.1	chr1	+	1551	12	full-splice_match	CA14	ENST00000647854.1	1531	12	7	-27	7	-2	reference_match	TRUE	canonical	9	FALSE	C	non_coding	20	AATTCTGGCCTATCCTTTGA	PB.1859.1	9	ENSG00000118298.12
PB.1859.2	chr1	+	1606	10	novel_in_catalog	CA14	novel	1788	11			-5	-1	combination_of_known_junctions	FALSE	canonical	3	FALSE	C	non_coding	15	ATTCTGGCCTATCCTTTGAG	PB.1859.2	3	ENSG00000118298.12
PB.1859.3	chr1	+	1569	11	novel_in_catalog	CA14	novel	1788	11			-4	-3	combination_of_known_splicesites	FALSE	canonical	2	FALSE	C	non_coding	15	TAATTCTGGCCTATCCTTTG	PB.1859.3	2	ENSG00000118298.12
PB.1859.4	chr1	+	1689	11	full-splice_match	CA14	ENST00000369111.9	1788	11	97	2	-4	-2	alternative_5end	FALSE	canonical	12	FALSE	C	non_coding	20	AATTCTGGCCTATCCTTTGA	PB.1859.4	12	ENSG00000118298.12
PB.186.1	chr1	-	1214	8	full-splice_match	SRM	ENST00000376957.7	1260	8	43	3	43	-3	reference_match	FALSE	canonical	25	FALSE	A	non_coding	25	AAAGATTGGAGTCCTGTGTC	PB.186.1	25	ENSG00000116649.10
PB.1860.2	chr1	-	2072	6	full-splice_match	APH1A	ENST00000360244.8	2353	6	300	-19	12	12	alternative_5end	FALSE	canonical	104	FALSE	C	non_coding	30	TTTTAAGGGAGGGGATAGCA	PB.1860.2	104	ENSG00000117362.13
PB.1860.3	chr1	-	1722	7	full-splice_match	APH1A	ENST00000369109.8	1730	7	6	2	5	0	reference_match	FALSE	canonical	43	FALSE	C	non_coding	20	AATTGTGGGGGAACTTGGCT	PB.1860.3	43	ENSG00000117362.13
PB.1860.4	chr1	-	1433	6	novel_in_catalog	APH1A	novel	1730	7			219	-1	combination_of_known_junctions	FALSE	canonical	2	FALSE	C	non_coding	20	TAATTGTGGGGGAACTTGGC	PB.1860.4	2	ENSG00000117362.13
PB.1860.5	chr1	-	1964	5	novel_in_catalog	APH1A	novel	2353	6			26	-1	intron_retention	FALSE	canonical	7	FALSE	C	non_coding	20	TAATTGTGGGGGAACTTGGC	PB.1860.5	7	ENSG00000117362.13
PB.1861.1	chr1	+	537	5	novel_in_catalog	C1orf54	novel	509	6			-108	-4	combination_of_known_splicesites	FALSE	canonical	2	FALSE	B	non_coding	35	AAATAATCTGGTTACCATCT	PB.1861.1	2	ENSG00000118292.9
PB.1861.2	chr1	+	414	5	novel_not_in_catalog	C1orf54	novel	1251	8			-93	-4	at_least_one_novel_splicesite	FALSE	canonical	3	TRUE	B	non_coding	35	AAATAATCTGGTTACCATCT	PB.1861.2	3	ENSG00000118292.9
PB.1861.3	chr1	+	541	6	novel_not_in_catalog	C1orf54	novel	509	6			-52	-4	at_least_one_novel_splicesite	FALSE	canonical	2	TRUE	B	non_coding	35	AAATAATCTGGTTACCATCT	PB.1861.3	2	ENSG00000118292.9
PB.1861.4	chr1	+	563	6	novel_not_in_catalog	C1orf54	novel	509	6			-47	-4	at_least_one_novel_splicesite	FALSE	canonical	34	FALSE	B	non_coding	35	AAATAATCTGGTTACCATCT	PB.1861.4	34	ENSG00000118292.9
PB.1862.1	chr1	+	2223	4	novel_in_catalog	CIART	novel	2011	5			-32	-2	intron_retention	FALSE	canonical	13	FALSE	C	non_coding	20	AACAGTTTGCTGATTGGGGG	PB.1862.1	13	ENSG00000159208.16
PB.1862.2	chr1	+	1175	6	full-splice_match	CIART	ENST00000369094.5	1179	6	1	3	1	-3	reference_match	FALSE	canonical	19	FALSE	C	non_coding	25	AAACAGTTTGCTGATTGGGG	PB.1862.2	19	ENSG00000159208.16
PB.1862.3	chr1	+	1113	6	full-splice_match	CIART	ENST00000447007.5	771	6	11	-353	0	-3	alternative_3end	FALSE	canonical	11	FALSE	C	non_coding	25	AAACAGTTTGCTGATTGGGG	PB.1862.3	11	ENSG00000159208.16
PB.1862.4	chr1	+	2008	5	full-splice_match	CIART	ENST00000290363.6	2011	5	0	3	0	-3	reference_match	FALSE	canonical	10	FALSE	C	non_coding	25	AAACAGTTTGCTGATTGGGG	PB.1862.4	10	ENSG00000159208.16
PB.1862.5	chr1	+	1414	6	full-splice_match	CIART	ENST00000369095.5	1433	6	15	4	4	-4	reference_match	FALSE	canonical	57	FALSE	C	non_coding	25	TAAACAGTTTGCTGATTGGG	PB.1862.5	57	ENSG00000159208.16
PB.1862.6	chr1	+	1567	6	novel_in_catalog	CIART	novel	1433	6			57	-3	combination_of_known_splicesites	FALSE	canonical	8	FALSE	C	non_coding	25	AAACAGTTTGCTGATTGGGG	PB.1862.6	8	ENSG00000159208.16
PB.1862.7	chr1	+	1198	6	full-splice_match	CIART	ENST00000417398.5	838	6	-46	-314	-46	-3	alternative_3end	FALSE	canonical	2	FALSE	C	non_coding	25	AAACAGTTTGCTGATTGGGG	PB.1862.7	2	ENSG00000159208.16
PB.1863.10	chr1	+	1076	3	full-splice_match	MRPS21	ENST00000614145.4	1226	3	150	0	-50	0	alternative_5end	FALSE	canonical	21	FALSE	C	non_coding	40	CAGGAGAAGTAAGGAATTTT	PB.1863.10	21	ENSG00000266472.5
PB.1863.11	chr1	+	1152	3	novel_not_in_catalog	MRPS21	novel	1462	2			-49	-632	intron_retention	FALSE	canonical	2	FALSE	C	non_coding	45	AAGAAGGCCTCCAAATATAG	PB.1863.11	2	ENSG00000266472.5
PB.1863.12	chr1	+	1509	2	full-splice_match	MRPS21	ENST00000581066.2	1462	2	-47	0	-47	0	reference_match	FALSE	canonical	9	FALSE	C	non_coding	40	CAGGAGAAGTAAGGAATTTT	PB.1863.12	9	ENSG00000266472.5
PB.1863.17	chr1	+	901	2	full-splice_match	MRPS21	ENST00000581066.2	1462	2	-38	599	-38	-599	alternative_3end	FALSE	canonical	561	FALSE	C	non_coding	20	AGTCAGCAGTGGACCCTGTC	PB.1863.17	561	ENSG00000266472.5
PB.1863.3	chr1	+	559	4	novel_not_in_catalog	MRPS21	novel	1226	3			-65	-632	at_least_one_novel_splicesite	FALSE	canonical	5	FALSE	C	non_coding	45	AAGAAGGCCTCCAAATATAG	PB.1863.3	5	ENSG00000266472.5
PB.1863.7	chr1	+	482	3	full-splice_match	MRPS21	ENST00000614145.4	1226	3	145	599	-55	-599	alternative_3end5end	FALSE	canonical	267	FALSE	C	non_coding	20	AGTCAGCAGTGGACCCTGTC	PB.1863.7	267	ENSG00000266472.5
PB.1864.1	chr1	+	2397	16	full-splice_match	PRPF3	ENST00000324862.7	2414	16	7	10	7	-10	reference_match	TRUE	canonical	55	FALSE	C	non_coding	25	AAGTATTAGAGTTTGGGTCT	PB.1864.1	55	ENSG00000117360.13
PB.1864.4	chr1	+	2510	17	novel_in_catalog	PRPF3	novel	2414	16			17	-3	combination_of_known_junctions	FALSE	canonical	7	FALSE	C	non_coding	25	AAACTTGGTGTGATATTTTT	PB.1864.4	7	ENSG00000117360.13
PB.1864.5	chr1	+	1469	10	incomplete-splice_match	PRPF3	ENST00000324862.7	2414	16	20	9826	20	-968	5prime_fragment	FALSE	canonical	5	FALSE	C	non_coding	40	AAGAAAAAGTCAGGCTGGGC	PB.1864.5	5	ENSG00000117360.13
PB.1864.6	chr1	+	2411	16	novel_in_catalog	PRPF3	novel	2414	16			20	-3	combination_of_known_junctions	FALSE	canonical	9	FALSE	C	non_coding	25	AAACTTGGTGTGATATTTTT	PB.1864.6	9	ENSG00000117360.13
PB.1864.8	chr1	+	2433	17	novel_in_catalog	PRPF3	novel	2414	16			36	-3	combination_of_known_junctions	FALSE	canonical	10	FALSE	C	non_coding	25	AAACTTGGTGTGATATTTTT	PB.1864.8	10	ENSG00000117360.13
PB.1865.1	chr1	+	835	6	incomplete-splice_match	RPRD2	ENST00000401000.8	7605	10	-2	30189	-2	4754	5prime_fragment	FALSE	canonical	3	FALSE	C	non_coding	45	AAAGAAGTAAAAGTGGTGGC	PB.1865.1	3	ENSG00000163125.15
PB.1865.16	chr1	+	2733	2	novel_not_in_catalog	RPRD2	novel	7605	10			105972	-1	at_least_one_novel_splicesite	FALSE	canonical	2	FALSE	C	non_coding	95	TAAAAAAAAAAAAAAAAAAA	PB.1865.16	2	ENSG00000163125.15
PB.1865.4	chr1	+	4642	11	full-splice_match	RPRD2	ENST00000369068.4	4612	11	-29	-1	-26	1	reference_match	FALSE	canonical	78	FALSE	C	non_coding	100	AAAAAAAAAAAAAAAAAAAA	PB.1865.4	78	ENSG00000163125.15
PB.1865.5	chr1	+	4562	10	full-splice_match	RPRD2	ENST00000401000.8	7605	10	33	3010	-25	0	alternative_3end	FALSE	canonical	10	FALSE	C	non_coding	100	AAAAAAAAAAAAAAAAAAAA	PB.1865.5	10	ENSG00000163125.15
PB.1865.6	chr1	+	4436	10	novel_in_catalog	RPRD2	novel	4612	11			-23	-1	combination_of_known_splicesites	FALSE	canonical	3	FALSE	C	non_coding	95	TAAAAAAAAAAAAAAAAAAA	PB.1865.6	3	ENSG00000163125.15
PB.1865.7	chr1	+	875	7	incomplete-splice_match	RPRD2	ENST00000369068.4	4612	11	-25	27179	-22	4754	5prime_fragment	FALSE	canonical	4	FALSE	C	non_coding	45	AAAGAAGTAAAAGTGGTGGC	PB.1865.7	4	ENSG00000163125.15
PB.1865.8	chr1	+	3724	12	novel_not_in_catalog	RPRD2	novel	4612	11			-12	-1	at_least_one_novel_splicesite	FALSE	canonical	3	FALSE	C	non_coding	95	TAAAAAAAAAAAAAAAAAAA	PB.1865.8	3	ENSG00000163125.15
PB.1868.1	chr1	+	2059	15	novel_in_catalog	TARS2	novel	2162	16			-6	-13	combination_of_known_junctions	FALSE	canonical	2	FALSE	C	non_coding	60	AAAAAAAAATAAATTGGGCC	PB.1868.1	2	ENSG00000143374.17
PB.1868.2	chr1	+	2249	17	novel_in_catalog	TARS2	novel	2727	18			0	-13	combination_of_known_splicesites	FALSE	canonical	2	FALSE	C	non_coding	60	AAAAAAAAATAAATTGGGCC	PB.1868.2	2	ENSG00000143374.17
PB.1868.3	chr1	+	2725	18	full-splice_match	TARS2	ENST00000369064.8	2727	18	4	-2	3	2	reference_match	FALSE	canonical	10	FALSE	C	non_coding	15	TGCTGGTCATATGTCTTCAT	PB.1868.3	10	ENSG00000143374.17
PB.1868.4	chr1	+	2541	17	novel_in_catalog	TARS2	novel	2727	18			3	-31	combination_of_known_splicesites	FALSE	canonical	3	FALSE	C	non_coding	75	AAATAAATAAATAAATAAAT	PB.1868.4	3	ENSG00000143374.17
PB.1868.5	chr1	+	2392	18	full-splice_match	TARS2	ENST00000369064.8	2727	18	4	331	3	-13	alternative_3end	FALSE	canonical	20	FALSE	C	non_coding	60	AAAAAAAAATAAATTGGGCC	PB.1868.5	20	ENSG00000143374.17
PB.1868.6	chr1	+	2146	16	full-splice_match	TARS2	ENST00000606933.5	2162	16	3	13	3	-13	reference_match	FALSE	canonical	12	FALSE	C	non_coding	60	AAAAAAAAATAAATTGGGCC	PB.1868.6	12	ENSG00000143374.17
PB.1868.7	chr1	+	2436	16	full-splice_match	TARS2	ENST00000606933.5	2162	16	9	-283	-2	-31	alternative_3end	FALSE	canonical	7	FALSE	C	non_coding	75	AAATAAATAAATAAATAAAT	PB.1868.7	7	ENSG00000143374.17
PB.1868.8	chr1	+	819	3	full-splice_match	TARS2	ENST00000369053.3	628	3	10	-201	-1	201	alternative_3end	FALSE	canonical	2	FALSE	C	non_coding	35	AAAAATAGAGTTCTCCTGCC	PB.1868.8	2	ENSG00000143374.17
PB.1868.9	chr1	+	2241	14	novel_in_catalog	TARS2	novel	2162	16			-1	-31	combination_of_known_junctions	FALSE	canonical	2	FALSE	C	non_coding	75	AAATAAATAAATAAATAAAT	PB.1868.9	2	ENSG00000143374.17
PB.1869.1	chr1	+	1903	10	full-splice_match	ECM1	ENST00000369047.9	2046	10	-83	226	-36	3	alternative_3end5end	FALSE	canonical	5	FALSE	A	non_coding	20	CCTCATTGTCTATCTAATGT	PB.1869.1	5	ENSG00000143369.15
PB.1872.1	chr1	-	3947	3	full-splice_match	MCL1	ENST00000369026.3	3950	3	0	3	0	-3	reference_match	FALSE	canonical	128	FALSE	C	non_coding	35	AAATACAGGGTGTGATATGG	PB.1872.1	128	ENSG00000143384.13
PB.1872.3	chr1	-	2535	3	full-splice_match	MCL1	ENST00000369026.3	3950	3	10	1405	10	964	alternative_3end	FALSE	canonical	5	FALSE	C	non_coding	35	ATTAATGATTCCCAAACCTT	PB.1872.3	5	ENSG00000143384.13
PB.188.1	chr1	+	778	2	full-splice_match	EXOSC10-AS1	ENST00000447600.1	487	2	-245	-46	-245	-3	alternative_5end	FALSE	canonical	9	FALSE	C	non_coding	30	TAAGAGAATACTTGCTTTTC	PB.188.1	9	ENSG00000230337.1
PB.188.2	chr1	+	673	2	full-splice_match	EXOSC10-AS1	ENST00000435388.1	440	2	-236	3	-236	-3	alternative_5end	FALSE	canonical	9	FALSE	C	non_coding	30	TAAGAGAATACTTGCTTTTC	PB.188.2	9	ENSG00000230337.1
PB.1880.1	chr1	-	2024	4	full-splice_match	ENSA	ENST00000369014.9	2085	4	19	42	0	-42	reference_match	FALSE	canonical	22	FALSE	C	non_coding	80	AAAAAAAATAAATGAATAAA	PB.1880.1	22	ENSG00000143420.18
PB.1880.10	chr1	-	1092	4	novel_not_in_catalog	ENSA	novel	2085	4			-6	313	at_least_one_novel_splicesite	FALSE	canonical	6	TRUE	C	non_coding	35	AAATATTCTGAAGCAGTTGG	PB.1880.10	6	ENSG00000143420.18
PB.1880.11	chr1	-	1102	4	full-splice_match	ENSA	ENST00000361532.9	792	4	3	-313	2	313	alternative_3end	FALSE	canonical	20	FALSE	C	non_coding	35	AAATATTCTGAAGCAGTTGG	PB.1880.11	20	ENSG00000143420.18
PB.1880.12	chr1	-	1189	4	full-splice_match	ENSA	ENST00000369014.9	2085	4	17	879	-2	311	alternative_3end	FALSE	canonical	825	FALSE	C	non_coding	40	AGAAATATTCTGAAGCAGTT	PB.1880.12	825	ENSG00000143420.18
PB.1880.14	chr1	-	2855	3	full-splice_match	ENSA	ENST00000271690.12	2818	3	-35	-2	0	2	reference_match	FALSE	canonical	46	FALSE	C	non_coding	5	ATGTGTGTGGTCTGGTTCTG	PB.1880.14	46	ENSG00000143420.18
PB.1880.15	chr1	-	2664	3	full-splice_match	ENSA	ENST00000503345.1	793	3	-10	-1861	5	18	alternative_3end	FALSE	canonical	23	FALSE	C	non_coding	25	GATCTTCTCAAATTCTGTAC	PB.1880.15	23	ENSG00000143420.18
PB.1880.17	chr1	-	2493	3	full-splice_match	ENSA	ENST00000271690.12	2818	3	-10	335	-6	6	alternative_3end	FALSE	canonical	156	FALSE	C	non_coding	10	TTCTTCATCTCCGATCTTCT	PB.1880.17	156	ENSG00000143420.18
PB.1880.18	chr1	-	2392	3	full-splice_match	ENSA	ENST00000513281.5	1369	3	-17	-1006	-5	6	alternative_3end	FALSE	canonical	9	FALSE	C	non_coding	10	TTCTTCATCTCCGATCTTCT	PB.1880.18	9	ENSG00000143420.18
PB.1880.19	chr1	-	1522	3	full-splice_match	ENSA	ENST00000271690.12	2818	3	-10	1306	-6	35	alternative_3end	FALSE	canonical	4	FALSE	C	non_coding	65	AAAAAAAAATACTTAGGAAG	PB.1880.19	4	ENSG00000143420.18
PB.1880.2	chr1	-	4840	3	full-splice_match	ENSA	ENST00000271690.12	2818	3	-35	-1987	0	-43	alternative_3end	FALSE	canonical	2	FALSE	C	non_coding	75	TAAAAAAAATAAATGAATAA	PB.1880.2	2	ENSG00000143420.18
PB.1880.20	chr1	-	1307	3	full-splice_match	ENSA	ENST00000271690.12	2818	3	-18	1529	1	-188	alternative_3end	FALSE	canonical	9	FALSE	C	non_coding	25	ATTCTGATTCTGAAGTCTTA	PB.1880.20	9	ENSG00000143420.18
PB.1880.21	chr1	-	1085	3	full-splice_match	ENSA	ENST00000271690.12	2818	3	-14	1747	5	172	alternative_3end	FALSE	canonical	15	FALSE	C	non_coding	40	ATTCACAGAAAATGGGCACC	PB.1880.21	15	ENSG00000143420.18
PB.1880.22	chr1	-	977	3	full-splice_match	ENSA	ENST00000513281.5	1369	3	-20	412	3	166	alternative_3end	FALSE	canonical	2	FALSE	C	non_coding	50	AACATTATTCACAGAAAATG	PB.1880.22	2	ENSG00000143420.18
PB.1880.23	chr1	-	967	3	full-splice_match	ENSA	ENST00000271690.12	2818	3	-10	1861	-6	58	alternative_3end	FALSE	canonical	28	FALSE	C	non_coding	55	AAAAAGAAAAATTGACTTGC	PB.1880.23	28	ENSG00000143420.18
PB.1880.24	chr1	-	714	2	full-splice_match	ENSA	ENST00000362052.7	703	2	-10	-1	-6	1	reference_match	FALSE	canonical	13	FALSE	C	non_coding	35	AAATGAATCAGTTTCTTCAT	PB.1880.24	13	ENSG00000143420.18
PB.1880.4	chr1	-	1333	4	novel_not_in_catalog	ENSA	novel	2085	4			-2	313	at_least_one_novel_splicesite	FALSE	canonical	5	FALSE	C	non_coding	35	AAATATTCTGAAGCAGTTGG	PB.1880.4	5	ENSG00000143420.18
PB.1880.5	chr1	-	1266	5	full-splice_match	ENSA	ENST00000339643.9	633	5	-30	-603	6	313	alternative_3end	FALSE	canonical	14	FALSE	C	non_coding	35	AAATATTCTGAAGCAGTTGG	PB.1880.5	14	ENSG00000143420.18
PB.1880.6	chr1	-	1244	4	novel_not_in_catalog	ENSA	novel	792	4			2	313	at_least_one_novel_splicesite	FALSE	canonical	2	FALSE	C	non_coding	35	AAATATTCTGAAGCAGTTGG	PB.1880.6	2	ENSG00000143420.18
PB.1880.7	chr1	-	1189	4	novel_not_in_catalog	ENSA	novel	2085	4			0	313	at_least_one_novel_splicesite	FALSE	canonical	7	TRUE	C	non_coding	35	AAATATTCTGAAGCAGTTGG	PB.1880.7	7	ENSG00000143420.18
PB.1880.9	chr1	-	1119	4	novel_not_in_catalog	ENSA	novel	2085	4			0	313	at_least_one_novel_splicesite	FALSE	canonical	2	TRUE	C	non_coding	35	AAATATTCTGAAGCAGTTGG	PB.1880.9	2	ENSG00000143420.18
PB.1881.2	chr1	+	1134	3	intergenic	novelGene_0_1439	novel							multi-exon	FALSE	canonical	3	FALSE	A	non_coding	5	ACTGGTGCCGGTGCGGGTCC	PB.1881.2	3	novelGene_0_1439
PB.1881.3	chr1	+	1149	2	intergenic	novelGene_0_1440	novel							multi-exon	FALSE	canonical	5	FALSE	A	non_coding	10	TATACTTTGTCTCTGTGTCT	PB.1881.3	5	novelGene_0_1440
PB.1882.1	chr1	-	3143	5	full-splice_match	GOLPH3L	ENST00000271732.8	3124	5	-12	-7	-12	7	reference_match	FALSE	canonical	55	FALSE	C	non_coding	25	TCTCTGTGCACAATTTTATA	PB.1882.1	55	ENSG00000143457.11
PB.1882.2	chr1	-	3231	6	full-splice_match	GOLPH3L	ENST00000427665.1	973	6	-53	-2205	-43	-2	alternative_3end5end	FALSE	canonical	3	FALSE	C	non_coding	5	TCTCTGGTCTCTCTGTGCAC	PB.1882.2	3	ENSG00000143457.11
PB.1882.3	chr1	-	2312	5	full-splice_match	GOLPH3L	ENST00000271732.8	3124	5	-20	832	-20	-832	alternative_3end	FALSE	canonical	12	FALSE	C	non_coding	10	TTCTGGGAGTAGTTTTGTCT	PB.1882.3	12	ENSG00000143457.11
PB.1882.4	chr1	-	2352	6	full-splice_match	GOLPH3L	ENST00000427665.1	973	6	-10	-1369	0	-838	alternative_3end	FALSE	canonical	2	FALSE	C	non_coding	20	TAAGGTTTCTGGGAGTAGTT	PB.1882.4	2	ENSG00000143457.11
PB.1882.5	chr1	-	1475	5	full-splice_match	GOLPH3L	ENST00000271732.8	3124	5	-25	1674	-25	533	alternative_3end	FALSE	canonical	5	FALSE	C	non_coding	10	CTTTGTCTCTCAGACTCTGC	PB.1882.5	5	ENSG00000143457.11
PB.1884.1	chr1	-	1739	8	full-splice_match	CTSS	ENST00000368985.8	3936	8	3	2194	3	185	alternative_3end	FALSE	canonical	16	FALSE	C	non_coding	30	TATCATTGCCACATACCATT	PB.1884.1	16	ENSG00000163131.11
PB.1885.1	chr1	-	1678	8	full-splice_match	CTSK	ENST00000271651.8	1629	8	-50	1	-50	-1	reference_match	TRUE	canonical	16	FALSE	A	non_coding	15	ATTTTGTGTTGGATACTGTG	PB.1885.1	16	ENSG00000143387.13
PB.1886.2	chr1	-	4464	23	novel_not_in_catalog	ARNT	novel	2892	23			-10	-4	at_least_one_novel_splicesite	FALSE	canonical	30	FALSE	C	non_coding	20	AAAATTTCTTGTGTTGTGTG	PB.1886.2	30	ENSG00000143437.21
PB.1886.3	chr1	-	4410	22	novel_not_in_catalog	ARNT	novel	4710	22			-1	-4	at_least_one_novel_splicesite	FALSE	canonical	2	FALSE	C	non_coding	20	AAAATTTCTTGTGTTGTGTG	PB.1886.3	2	ENSG00000143437.21
PB.1886.4	chr1	-	4485	22	full-splice_match	ARNT	ENST00000358595.10	4710	22	-161	386	-52	-5	alternative_3end5end	FALSE	canonical	11	FALSE	C	non_coding	20	TAAAATTTCTTGTGTTGTGT	PB.1886.4	11	ENSG00000143437.21
PB.1886.5	chr1	-	4284	21	full-splice_match	ARNT	ENST00000505755.5	2427	21	5	-1862	5	-5	alternative_3end	FALSE	canonical	7	FALSE	C	non_coding	20	TAAAATTTCTTGTGTTGTGT	PB.1886.5	7	ENSG00000143437.21
PB.1888.1	chr1	+	4417	22	novel_in_catalog	SETDB1	novel	4437	22			23	1	combination_of_known_junctions	FALSE	canonical	13	FALSE	B	non_coding	5	TTTTGTTTCTCTCTCTCAGC	PB.1888.1	13	ENSG00000143379.12
PB.1888.2	chr1	+	3175	14	novel_not_in_catalog	SETDB1	novel	4437	22			-16289	-6	at_least_one_novel_splicesite	FALSE	canonical	3	TRUE	B	non_coding	35	AAAACTAAGATTGTGGTTTT	PB.1888.2	3	ENSG00000143379.12
PB.1889.1	chr1	-	2275	11	full-splice_match	CERS2	ENST00000271688.10	2544	11	271	-2	94	2	alternative_5end	FALSE	canonical	23	FALSE	C	non_coding	20	TATGTAATATTTTCTTTTTT	PB.1889.1	23	ENSG00000143418.19
PB.1889.2	chr1	-	2196	11	full-splice_match	CERS2	ENST00000368954.9	2505	11	296	13	118	-13	alternative_5end	FALSE	canonical	55	FALSE	C	non_coding	10	TGCCTTCCTTGCAGTTATGT	PB.1889.2	55	ENSG00000143418.19
PB.189.1	chr1	-	2772	25	full-splice_match	EXOSC10	ENST00000376936.9	2796	25	18	6	3	-3	reference_match	FALSE	canonical	108	FALSE	C	non_coding	35	AAGAAAGCTGATTCCTGACT	PB.189.1	108	ENSG00000171824.14
PB.189.2	chr1	-	3577	22	novel_in_catalog	EXOSC10	novel	2796	25			0	-3	intron_retention	FALSE	canonical	2	FALSE	C	non_coding	35	AAGAAAGCTGATTCCTGACT	PB.189.2	2	ENSG00000171824.14
PB.189.3	chr1	-	2787	25	novel_in_catalog	EXOSC10	novel	2796	25			3	-3	combination_of_known_junctions	FALSE	canonical	8	FALSE	C	non_coding	35	AAGAAAGCTGATTCCTGACT	PB.189.3	8	ENSG00000171824.14
PB.189.4	chr1	-	2711	24	novel_in_catalog	EXOSC10	novel	2796	25			0	-3	combination_of_known_splicesites	FALSE	canonical	3	FALSE	C	non_coding	35	AAGAAAGCTGATTCCTGACT	PB.189.4	3	ENSG00000171824.14
PB.189.5	chr1	-	3342	23	novel_in_catalog	EXOSC10	novel	2796	25			4	-5	intron_retention	FALSE	canonical	2	FALSE	C	non_coding	35	TGAAGAAAGCTGATTCCTGA	PB.189.5	2	ENSG00000171824.14
PB.189.6	chr1	-	2570	23	incomplete-splice_match	EXOSC10	ENST00000376936.9	2796	25	18	2027	3	0	5prime_fragment	FALSE	canonical	5	FALSE	C	non_coding	25	GTAAGAACTGCTCCTGGAGG	PB.189.6	5	ENSG00000171824.14
PB.189.8	chr1	-	2158	19	incomplete-splice_match	EXOSC10	ENST00000376936.9	2796	25	25	7328	10	342	5prime_fragment	FALSE	canonical	8	FALSE	C	non_coding	45	AAAATCTATGAAGTAAGTGG	PB.189.8	8	ENSG00000171824.14
PB.189.9	chr1	-	2415	15	novel_in_catalog	EXOSC10	novel	2721	24			0	0	intron_retention	FALSE	canonical	2	FALSE	C	non_coding	85	AAAAAGAAAAAATAAACAAA	PB.189.9	2	ENSG00000171824.14
PB.1890.5	chr1	-	756	3	novel_not_in_catalog	MINDY1	novel	2400	10			-6	-1	at_least_one_novel_splicesite	FALSE	canonical	2	TRUE	B	non_coding	20	ACGGTGGCTCACTCCTGTAA	PB.1890.5	2	ENSG00000143409.15
PB.1890.6	chr1	-	2767	10	incomplete-splice_match	MINDY1	ENST00000622754.4	2637	11	-462	750	5	-1	5prime_fragment	FALSE	canonical	8	FALSE	B	non_coding	20	ACGGTGGCTCACTCCTGTAA	PB.1890.6	8	ENSG00000143409.15
PB.1890.7	chr1	-	2495	10	novel_in_catalog	MINDY1	novel	1546	10			1	-1	combination_of_known_splicesites	FALSE	canonical	2	FALSE	B	non_coding	20	ACGGTGGCTCACTCCTGTAA	PB.1890.7	2	ENSG00000143409.15
PB.1891.2	chr1	+	3139	9	novel_in_catalog	PRUNE1	novel	2984	9			7	-1	combination_of_known_junctions	FALSE	canonical	2	FALSE	C	non_coding	5	TTGGGGGTCTTACTGTCTTT	PB.1891.2	2	ENSG00000143363.17
PB.1891.3	chr1	+	2787	7	novel_in_catalog	PRUNE1	novel	2984	9			-12	-1	combination_of_known_junctions	FALSE	canonical	3	FALSE	C	non_coding	5	TTGGGGGTCTTACTGTCTTT	PB.1891.3	3	ENSG00000143363.17
PB.1891.4	chr1	+	3025	8	full-splice_match	PRUNE1	ENST00000271620.8	3025	8	0	0	0	0	reference_match	FALSE	canonical	62	FALSE	C	non_coding	5	TGGGGGTCTTACTGTCTTTT	PB.1891.4	62	ENSG00000143363.17
PB.1891.5	chr1	+	2680	6	full-splice_match	PRUNE1	ENST00000475722.5	916	6	-18	-1746	0	-1	alternative_3end	FALSE	canonical	8	FALSE	C	non_coding	5	TTGGGGGTCTTACTGTCTTT	PB.1891.5	8	ENSG00000143363.17
PB.1891.7	chr1	+	2922	8	novel_in_catalog	PRUNE1	novel	2984	9			0	-1	combination_of_known_junctions	FALSE	canonical	6	FALSE	C	non_coding	5	TTGGGGGTCTTACTGTCTTT	PB.1891.7	6	ENSG00000143363.17
PB.1891.8	chr1	+	2465	5	novel_in_catalog	PRUNE1	novel	2984	9			0	-1	combination_of_known_junctions	FALSE	canonical	5	FALSE	C	non_coding	5	TTGGGGGTCTTACTGTCTTT	PB.1891.8	5	ENSG00000143363.17
PB.1891.9	chr1	+	2710	6	incomplete-splice_match	PRUNE1	ENST00000271620.8	3025	8	10016	1	-6277	-1	3prime_fragment	FALSE	canonical	3	FALSE	C	non_coding	5	TTGGGGGTCTTACTGTCTTT	PB.1891.9	3	ENSG00000143363.17
PB.1892.1	chr1	+	2112	2	full-splice_match	BNIPL_C1orf56	ENST00000368926.6	2085	2	-54	27	-54	-27	alternative_5end	FALSE	canonical	2	FALSE	A	non_coding	100	AAAAAAAAAAAAAAAAAAAA	PB.1892.1	2	ENSG00000163141.20_ENSG00000143443.10
PB.1892.3	chr1	+	1787	2	full-splice_match	C1orf56	ENST00000473308.1	323	2	-926	-538	-14	538	alternative_3end5end	FALSE	canonical	2	FALSE	C	non_coding	5	ATTTTGCTTGTTTCTGTTTT	PB.1892.3	2	ENSG00000143443.10
PB.1892.4	chr1	+	1225	2	full-splice_match	C1orf56	ENST00000368926.6	2085	2	0	860	0	847	alternative_3end	FALSE	canonical	14	FALSE	C	non_coding	30	AAAACACATTGTTTGGTCTT	PB.1892.4	14	ENSG00000143443.10
PB.1892.5	chr1	+	2646	2	full-splice_match	C1orf56	ENST00000368926.6	2085	2	4	-565	4	-1	alternative_3end	FALSE	canonical	2	FALSE	C	non_coding	20	ATGTGCAGCCCTACTGAGCC	PB.1892.5	2	ENSG00000143443.10
PB.1894.1	chr1	+	2546	2	full-splice_match	MLLT11	ENST00000368921.4	4075	2	1525	4	1525	-4	alternative_5end	FALSE	canonical	1740	FALSE	C	non_coding	25	AGGACTGGAGTCTAATTTTC	PB.1894.1
817/130550597/ccs, m64179e_230301_200817/147785388/ccs, m64179e_230301_200817/151978820/ccs, m64179e_230301_200817/158598364/ccs, m64179e_230301_200817/164235184/ccs, m64179e_230301_200817/165872834/ccs, m64179e_230301_200817/177866089/ccs, m64179e_230301_200817/2362058/ccs, m64179e_230301_200817/4851602/ccs, m64179e_230301_200817/5442045/ccs, m64179e_230301_200817/14224193/ccs, m64179e_230301_20…	1740	ENSG00000213190.3
PB.1894.3	chr1	+	654	2	full-splice_match	MLLT11	ENST00000368921.4	4075	2	2639	782	2639	-782	alternative_3end5end	FALSE	canonical	14	FALSE	C	non_coding	25	AGTACTGGGTCACAGGGATT	PB.1894.3	14	ENSG00000213190.3
PB.1894.5	chr1	+	1379	2	novel_not_in_catalog	MLLT11	novel	4075	2			2822	-4	intron_retention	FALSE	canonical	2	FALSE	C	non_coding	25	AGGACTGGAGTCTAATTTTC	PB.1894.5	2	ENSG00000213190.3
PB.1895.1	chr1	-	1307	5	full-splice_match	CDC42SE1	ENST00000357235.6	3006	5	24	1675	17	286	alternative_3end	FALSE	canonical	46	FALSE	C	non_coding	15	ATTATCCTCATCCTGCTGTT	PB.1895.1	46	ENSG00000197622.13
PB.1895.2	chr1	-	1458	6	full-splice_match	CDC42SE1	ENST00000492796.5	1174	6	0	-284	0	284	alternative_3end	FALSE	canonical	25	FALSE	C	non_coding	20	TAATTATCCTCATCCTGCTG	PB.1895.2	25	ENSG00000197622.13
PB.19.1	chr1	-	3195	9	novel_in_catalog	C1orf159	novel	2099	12			0	0	intron_retention	FALSE	canonical	12	FALSE	C	non_coding	15	AAGCTGCGTTCCGAGCTGCT	PB.19.1	12	ENSG00000131591.17
PB.19.2	chr1	-	2268	10	novel_in_catalog	C1orf159	novel	2099	12			0	0	intron_retention	FALSE	canonical	2	FALSE	C	non_coding	15	AAGCTGCGTTCCGAGCTGCT	PB.19.2	2	ENSG00000131591.17
PB.19.3	chr1	-	2096	12	novel_in_catalog	C1orf159	novel	2099	12			0	0	intron_retention	FALSE	canonical	2	FALSE	C	non_coding	15	AAGCTGCGTTCCGAGCTGCT	PB.19.3	2	ENSG00000131591.17
PB.19.4	chr1	-	2010	11	full-splice_match	C1orf159	ENST00000379325.7	2010	11	-2	2	1	0	reference_match	FALSE	canonical	4	FALSE	C	non_coding	15	AAGCTGCGTTCCGAGCTGCT	PB.19.4	4	ENSG00000131591.17
PB.19.5	chr1	-	1959	9	novel_in_catalog	C1orf159	novel	2099	12			-23	0	intron_retention	FALSE	canonical	3	FALSE	C	non_coding	15	AAGCTGCGTTCCGAGCTGCT	PB.19.5	3	ENSG00000131591.17
PB.19.6	chr1	-	1822	10	full-splice_match	C1orf159	ENST00000421241.6	1841	10	17	2	0	0	reference_match	TRUE	canonical	13	FALSE	C	non_coding	15	AAGCTGCGTTCCGAGCTGCT	PB.19.6	13	ENSG00000131591.17
PB.190.1	chr1	+	1573	4	novel_not_in_catalog	ANGPTL7	novel	607	3			-173	-1	at_least_one_novel_splicesite	FALSE	canonical	7	TRUE	C	non_coding	25	AGTATCTTCTTTTTAAATTC	PB.190.1	7	ENSG00000171819.5
PB.190.2	chr1	+	736	4	novel_not_in_catalog	ANGPTL7	novel	607	3			-173	-35	at_least_one_novel_splicesite	FALSE	canonical	3	TRUE	C	non_coding	55	AAAGAAAGAATAAGTCTCCA	PB.190.2	3	ENSG00000171819.5
PB.190.3	chr1	+	1628	3	incomplete-splice_match	ANGPTL7	ENST00000376819.4	2224	5	4118	1	-154	-1	3prime_fragment	FALSE	canonical	26	FALSE	C	non_coding	25	AGTATCTTCTTTTTAAATTC	PB.190.3	26	ENSG00000171819.5
PB.190.4	chr1	+	1405	3	full-splice_match	ANGPTL7	ENST00000476934.1	607	3	-45	-753	-45	-50	alternative_3end	FALSE	canonical	2	FALSE	C	non_coding	30	AAACATTCAACGTTTCTTTT	PB.190.4	2	ENSG00000171819.5
PB.1903.1	chr1	+	1125	2	full-splice_match	TNFAIP8L2	ENST00000368910.4	1158	2	25	8	25	-8	reference_match	FALSE	canonical	7	FALSE	A	non_coding	45	AAAATATGCACAGGGCTCAA	PB.1903.1	7	ENSG00000163154.6
PB.1904.1	chr1	+	660	6	novel_in_catalog	SCNM1	novel	2016	7			-1	2	combination_of_known_splicesites	FALSE	canonical	2	FALSE	C	non_coding	20	TAACTTTCCTTAAGTCTGGT	PB.1904.1	2	ENSG00000163156.11
PB.1904.3	chr1	+	829	7	novel_not_in_catalog	SCNM1	novel	2016	7			7	2	at_least_one_novel_splicesite	FALSE	canonical	9	TRUE	C	non_coding	20	TAACTTTCCTTAAGTCTGGT	PB.1904.3	9	ENSG00000163156.11
PB.1904.4	chr1	+	1565	6	novel_in_catalog	SCNM1	novel	2016	7			-5	-2	intron_retention	FALSE	canonical	4	FALSE	C	non_coding	20	AACTTTCCTTAAGTCTGGTT	PB.1904.4	4	ENSG00000163156.11
PB.1904.5	chr1	+	824	7	novel_not_in_catalog	SCNM1	novel	2016	7			8	-2	at_least_one_novel_splicesite	FALSE	canonical	6	FALSE	C	non_coding	30	AACTTAACTTTCCTTAAGTC	PB.1904.5	6	ENSG00000163156.11
PB.1904.6	chr1	+	760	7	novel_not_in_catalog	SCNM1	novel	2016	7			8	-2	at_least_one_novel_splicesite	FALSE	canonical	66	TRUE	C	non_coding	20	AACTTTCCTTAAGTCTGGTT	PB.1904.6	66	ENSG00000163156.11
PB.1904.7	chr1	+	807	7	full-splice_match	SCNM1	ENST00000368905.8	2016	7	47	1162	10	2	alternative_3end	FALSE	canonical	308	FALSE	C	non_coding	20	TAACTTTCCTTAAGTCTGGT	PB.1904.7	308	ENSG00000163156.11
PB.1904.8	chr1	+	801	7	full-splice_match	SCNM1	ENST00000368902.1	869	7	65	3	65	2	alternative_5end	TRUE	canonical	31	FALSE	C	non_coding	20	TAACTTTCCTTAAGTCTGGT	PB.1904.8	31	ENSG00000163156.11
PB.1905.1	chr1	-	1491	6	full-splice_match	VPS72	ENST00000368892.8	1527	6	32	4	7	-4	reference_match	FALSE	canonical	7	FALSE	C	non_coding	40	AAAACACATCCTTGTATTGA	PB.1905.1	7	ENSG00000163159.12
PB.1905.10	chr1	-	1172	6	full-splice_match	VPS72	ENST00000368892.8	1527	6	32	323	7	104	alternative_3end	FALSE	canonical	19	FALSE	C	non_coding	20	AGAAACTTCTTTCCTGCCCT	PB.1905.10	19	ENSG00000163159.12
PB.1905.11	chr1	-	664	5	incomplete-splice_match	VPS72	ENST00000354473.4	1347	6	-23	1642	7	-1231	5prime_fragment	FALSE	canonical	6	FALSE	C	non_coding	35	ATAAGAAGCGGAAGTGCCCC	PB.1905.11	6	ENSG00000163159.12
PB.1905.3	chr1	-	1376	6	full-splice_match	VPS72	ENST00000354473.4	1347	6	-26	-3	4	3	reference_match	FALSE	canonical	4	FALSE	C	non_coding	10	TGTCTGGTGTCCAGTCTAGG	PB.1905.3	4	ENSG00000163159.12
PB.1905.4	chr1	-	1257	6	novel_not_in_catalog	VPS72	novel	1527	6			-9	3	at_least_one_novel_splicesite	FALSE	canonical	2	FALSE	C	non_coding	10	TGTCTGGTGTCCAGTCTAGG	PB.1905.4	2	ENSG00000163159.12
PB.1905.5	chr1	-	1230	6	novel_not_in_catalog	VPS72	novel	1527	6			-9	3	at_least_one_novel_splicesite	FALSE	canonical	34	TRUE	C	non_coding	10	TGTCTGGTGTCCAGTCTAGG	PB.1905.5	34	ENSG00000163159.12
PB.1905.7	chr1	-	1340	6	full-splice_match	VPS72	ENST00000368892.8	1527	6	29	158	4	0	alternative_3end	FALSE	canonical	296	FALSE	C	non_coding	5	TTTTGTCTGGTGTCCAGTCT	PB.1905.7	296	ENSG00000163159.12
PB.1905.8	chr1	-	1241	5	novel_in_catalog	VPS72	novel	1347	6			-9	0	combination_of_known_splicesites	FALSE	canonical	2	FALSE	C	non_coding	5	TTTTGTCTGGTGTCCAGTCT	PB.1905.8	2	ENSG00000163159.12
PB.1905.9	chr1	-	1202	5	novel_in_catalog	VPS72	novel	1527	6			-3	0	combination_of_known_splicesites	FALSE	canonical	17	FALSE	C	non_coding	5	TTTTGTCTGGTGTCCAGTCT	PB.1905.9	17	ENSG00000163159.12
PB.1906.4	chr1	+	3735	15	full-splice_match	PIP5K1A	ENST00000349792.9	3767	15	24	8	21	-3	reference_match	FALSE	canonical	96	FALSE	C	non_coding	20	AGACCTCTTATTTTTTCTGA	PB.1906.4	96	ENSG00000143398.20
PB.1906.5	chr1	+	3461	13	novel_in_catalog	PIP5K1A	novel	3800	16			23	-1	combination_of_known_splicesites	FALSE	canonical	2	FALSE	C	non_coding	15	ACCTCTTATTTTTTCTGATT	PB.1906.5	2	ENSG00000143398.20
PB.1906.6	chr1	+	3834	15	novel_in_catalog	PIP5K1A	novel	3767	15			23	-8	combination_of_known_splicesites	FALSE	canonical	3	FALSE	C	non_coding	20	TATTTAGACCTCTTATTTTT	PB.1906.6	3	ENSG00000143398.20
PB.1906.7	chr1	+	3772	16	full-splice_match	PIP5K1A	ENST00000368888.9	3800	16	25	3	23	-3	reference_match	FALSE	canonical	6	FALSE	C	non_coding	20	AGACCTCTTATTTTTTCTGA	PB.1906.7	6	ENSG00000143398.20
PB.1906.9	chr1	+	2874	10	incomplete-splice_match	PIP5K1A	ENST00000349792.9	3767	15	33999	1	298	-1	3prime_fragment	FALSE	canonical	3	FALSE	C	non_coding	10	TTATTTTTTCTGATTCTTTT	PB.1906.9	3	ENSG00000143398.20
PB.1908.1	chr1	+	1400	10	novel_not_in_catalog	PSMD4	novel	1350	10			-7	1	at_least_one_novel_splicesite	FALSE	canonical	42	FALSE	C	non_coding	25	TTTTGCTTCAAATATTGATG	PB.1908.1	42	ENSG00000159352.15
PB.1908.10	chr1	+	1393	10	novel_not_in_catalog	PSMD4	novel	1350	10			1	0	at_least_one_novel_splicesite	FALSE	canonical	4	FALSE	C	non_coding	15	TTTCCTTTTTTGCTTCAAAT	PB.1908.10	4	ENSG00000159352.15
PB.1908.11	chr1	+	814	5	incomplete-splice_match	PSMD4	ENST00000368884.7	1350	10	10690	19	149	0	3prime_fragment	FALSE	canonical	9	FALSE	C	non_coding	15	TTTCCTTTTTTGCTTCAAAT	PB.1908.11	9	ENSG00000159352.15
PB.1908.12	chr1	+	1187	2	full-splice_match	PSMD4	ENST00000470396.1	338	2	-109	-740	-109	-1	alternative_3end5end	FALSE	canonical	2	FALSE	C	non_coding	25	TTTTTTGCTTCAAATATTGA	PB.1908.12	2	ENSG00000159352.15
PB.1908.2	chr1	+	1527	9	novel_in_catalog	PSMD4	novel	1350	10			-5	0	intron_retention	FALSE	canonical	2	FALSE	C	non_coding	15	TTTTCCTTTTTTGCTTCAAA	PB.1908.2	2	ENSG00000159352.15
PB.1908.3	chr1	+	1281	10	full-splice_match	PSMD4	ENST00000368884.7	1350	10	50	19	-5	0	reference_match	FALSE	canonical	908	FALSE	C	non_coding	15	TTTCCTTTTTTGCTTCAAAT	PB.1908.3
0301_200817/100205854/ccs, m64179e_230301_200817/53739725/ccs, m64179e_230301_200817/86772464/ccs, m64179e_230301_200817/117508683/ccs, m64179e_230301_200817/155385964/ccs, m64179e_230301_200817/141232738/ccs, m64179e_230301_200817/107676980/ccs, m64179e_230301_200817/80151310/ccs	908	ENSG00000159352.15
PB.1908.4	chr1	+	1253	9	novel_not_in_catalog	PSMD4	novel	1350	10			-5	3	at_least_one_novel_splicesite	FALSE	canonical	2	FALSE	C	non_coding	20	CCTTTTTTGCTTCAAATATT	PB.1908.4	2	ENSG00000159352.15
PB.1908.5	chr1	+	1219	9	novel_in_catalog	PSMD4	novel	1350	10			-5	1	combination_of_known_splicesites	FALSE	canonical	5	FALSE	C	non_coding	25	TTTTGCTTCAAATATTGATG	PB.1908.5	5	ENSG00000159352.15
PB.1908.8	chr1	+	1135	9	novel_in_catalog	PSMD4	novel	1350	10			0	0	combination_of_known_splicesites	FALSE	canonical	39	FALSE	C	non_coding	15	TTTCCTTTTTTGCTTCAAAT	PB.1908.8	39	ENSG00000159352.15
PB.1908.9	chr1	+	1020	8	novel_in_catalog	PSMD4	novel	1350	10			0	0	combination_of_known_splicesites	FALSE	canonical	31	FALSE	C	non_coding	15	TTTCCTTTTTTGCTTCAAAT	PB.1908.9	31	ENSG00000159352.15
PB.1909.1	chr1	+	4036	6	novel_in_catalog	ZNF687	novel	4185	7			-21	1	combination_of_known_splicesites	FALSE	canonical	34	FALSE	C	non_coding	10	ATTCAGGCCTCTCTTTTTCT	PB.1909.1	34	ENSG00000143373.18
PB.1909.2	chr1	+	4538	9	full-splice_match	ZNF687	ENST00000336715.11	4795	9	-15	272	-4	1	alternative_3end	FALSE	canonical	27	FALSE	C	non_coding	10	ATTCAGGCCTCTCTTTTTCT	PB.1909.2	27	ENSG00000143373.18
PB.1909.3	chr1	+	4346	8	novel_in_catalog	ZNF687	novel	4795	9			0	1	combination_of_known_splicesites	FALSE	canonical	8	FALSE	C	non_coding	10	ATTCAGGCCTCTCTTTTTCT	PB.1909.3	8	ENSG00000143373.18
PB.1909.4	chr1	+	4498	9	novel_not_in_catalog	ZNF687	novel	3277	8			199	1	at_least_one_novel_splicesite	FALSE	canonical	2	FALSE	C	non_coding	10	ATTCAGGCCTCTCTTTTTCT	PB.1909.4	2	ENSG00000143373.18
PB.1911.1	chr1	-	3888	11	full-splice_match	PI4KB	ENST00000368874.8	3934	11	46	0	-12	0	reference_match	FALSE	canonical	10	FALSE	C	non_coding	0	CCCTCCTCTCCTGTGGCCCC	PB.1911.1	10	ENSG00000143393.16
PB.1911.10	chr1	-	3800	13	full-splice_match	PI4KB	ENST00000368875.6	3983	13	-12	195	-12	0	alternative_3end	FALSE	canonical	25	FALSE	C	non_coding	15	ACTTGTGTCATTTCCAGGTT	PB.1911.10	25	ENSG00000143393.16
PB.1911.11	chr1	-	3422	13	novel_in_catalog	PI4KB	novel	3340	12			-11	0	combination_of_known_junctions	FALSE	canonical	2	FALSE	C	non_coding	15	ACTTGTGTCATTTCCAGGTT	PB.1911.11	2	ENSG00000143393.16
PB.1911.12	chr1	-	3377	12	novel_in_catalog	PI4KB	novel	3340	12			-11	0	combination_of_known_junctions	FALSE	canonical	3	FALSE	C	non_coding	15	ACTTGTGTCATTTCCAGGTT	PB.1911.12	3	ENSG00000143393.16
PB.1911.13	chr1	-	3331	12	novel_in_catalog	PI4KB	novel	3340	12			-14	0	combination_of_known_junctions	FALSE	canonical	2	FALSE	C	non_coding	15	ACTTGTGTCATTTCCAGGTT	PB.1911.13	2	ENSG00000143393.16
PB.1911.14	chr1	-	3269	11	novel_in_catalog	PI4KB	novel	3340	12			0	0	combination_of_known_junctions	FALSE	canonical	2	FALSE	C	non_coding	15	ACTTGTGTCATTTCCAGGTT	PB.1911.14	2	ENSG00000143393.16
PB.1911.15	chr1	-	3257	11	novel_in_catalog	PI4KB	novel	3331	13			-9	0	combination_of_known_splicesites	FALSE	canonical	2	FALSE	C	non_coding	15	ACTTGTGTCATTTCCAGGTT	PB.1911.15	2	ENSG00000143393.16
PB.1911.16	chr1	-	3080	10	novel_in_catalog	PI4KB	novel	3340	12			-5	0	combination_of_known_splicesites	FALSE	canonical	3	FALSE	C	non_coding	15	ACTTGTGTCATTTCCAGGTT	PB.1911.16	3	ENSG00000143393.16
PB.1911.17	chr1	-	4284	10	novel_in_catalog	PI4KB	novel	3340	12			0	0	intron_retention	FALSE	canonical	3	FALSE	C	non_coding	15	ACTTGTGTCATTTCCAGGTT	PB.1911.17	3	ENSG00000143393.16
PB.1911.18	chr1	-	2363	10	full-splice_match	PI4KB	ENST00000529142.5	2603	10	241	-1	0	0	alternative_5end	FALSE	canonical	6	FALSE	C	non_coding	15	ACTTGTGTCATTTCCAGGTT	PB.1911.18	6	ENSG00000143393.16
PB.1911.19	chr1	-	3577	11	novel_in_catalog	PI4KB	novel	3983	13			0	0	intron_retention	FALSE	canonical	2	FALSE	C	non_coding	15	CACTTGTGTCATTTCCAGGT	PB.1911.19	2	ENSG00000143393.16
PB.1911.2	chr1	-	3665	12	full-splice_match	PI4KB	ENST00000368873.5	3340	12	9	-334	-2	-1	alternative_3end	FALSE	canonical	4	FALSE	C	non_coding	0	CCCCTCCTCTCCTGTGGCCC	PB.1911.2	4	ENSG00000143393.16
PB.1911.3	chr1	-	3776	13	novel_in_catalog	PI4KB	novel	3983	13			-12	5	combination_of_known_junctions	FALSE	canonical	112	FALSE	C	non_coding	10	TGTCATTTCCAGGTTTTCTG	PB.1911.3	112	ENSG00000143393.16
PB.1911.4	chr1	-	3785	12	novel_in_catalog	PI4KB	novel	3983	13			16	0	combination_of_known_junctions	FALSE	canonical	30	FALSE	C	non_coding	15	ACTTGTGTCATTTCCAGGTT	PB.1911.4	30	ENSG00000143393.16
PB.1911.5	chr1	-	3726	12	novel_in_catalog	PI4KB	novel	3331	13			-12	0	combination_of_known_junctions	FALSE	canonical	16	FALSE	C	non_coding	15	ACTTGTGTCATTTCCAGGTT	PB.1911.5	16	ENSG00000143393.16
PB.1911.6	chr1	-	3732	14	novel_in_catalog	PI4KB	novel	3983	13			-9	0	combination_of_known_junctions	FALSE	canonical	5	FALSE	C	non_coding	15	ACTTGTGTCATTTCCAGGTT	PB.1911.6	5	ENSG00000143393.16
PB.1911.7	chr1	-	3944	13	full-splice_match	PI4KB	ENST00000368872.5	3331	13	-266	-347	-28	0	alternative_3end5end	FALSE	canonical	11	FALSE	C	non_coding	15	ACTTGTGTCATTTCCAGGTT	PB.1911.7	11	ENSG00000143393.16
PB.1911.8	chr1	-	3598	12	full-splice_match	PI4KB	ENST00000368873.5	3340	12	-258	0	-12	0	alternative_5end	FALSE	canonical	46	FALSE	C	non_coding	15	ACTTGTGTCATTTCCAGGTT	PB.1911.8	46	ENSG00000143393.16
PB.1911.9	chr1	-	3549	11	full-splice_match	PI4KB	ENST00000368874.8	3934	11	50	335	-8	0	alternative_3end	FALSE	canonical	88	FALSE	C	non_coding	15	ACTTGTGTCATTTCCAGGTT	PB.1911.9	88	ENSG00000143393.16
PB.1912.1	chr1	+	471	2	full-splice_match	AL391069.2	ENST00000455503.1	618	2	10	137	10	-137	alternative_3end	FALSE	canonical	2	FALSE	A	non_coding	5	ATTTCTTGGTTTCCCGTGTG	PB.1912.1	2	ENSG00000237976.1
PB.1913.1	chr1	-	4470	11	novel_in_catalog	RFX5	novel	2355	11			6	870	intron_retention	FALSE	canonical	2	FALSE	C	non_coding	15	TGAGATTGATGTTTCTTTGT	PB.1913.1	2	ENSG00000143390.17
PB.1913.2	chr1	-	3713	10	novel_in_catalog	RFX5	novel	3576	11			0	-1	intron_retention	FALSE	canonical	10	FALSE	C	non_coding	5	ATTGTGTTTGTGTTCCTCCC	PB.1913.2	10	ENSG00000143390.17
PB.1913.3	chr1	-	3610	11	full-splice_match	RFX5	ENST00000452671.6	2355	11	64	-1319	0	-1	alternative_3end5end	FALSE	canonical	44	FALSE	C	non_coding	5	ATTGTGTTTGTGTTCCTCCC	PB.1913.3	44	ENSG00000143390.17
PB.1913.4	chr1	-	3476	11	novel_in_catalog	RFX5	novel	3576	11			2	-1	intron_retention	FALSE	canonical	3	FALSE	C	non_coding	5	ATTGTGTTTGTGTTCCTCCC	PB.1913.4	3	ENSG00000143390.17
PB.1913.5	chr1	-	3656	11	novel_in_catalog	RFX5	novel	2355	11			-12	-2	intron_retention	FALSE	canonical	3	FALSE	C	non_coding	5	CATTGTGTTTGTGTTCCTCC	PB.1913.5	3	ENSG00000143390.17
PB.1913.6	chr1	-	2246	11	full-splice_match	RFX5	ENST00000452671.6	2355	11	108	1	2	-1	alternative_5end	FALSE	canonical	26	FALSE	C	non_coding	15	ACCTGTATTCCCTGTGCTAT	PB.1913.6	26	ENSG00000143390.17
PB.1913.7	chr1	-	2357	11	novel_in_catalog	RFX5	novel	2459	11			0	-1	intron_retention	FALSE	canonical	2	FALSE	C	non_coding	15	ACCTGTATTCCCTGTGCTAT	PB.1913.7	2	ENSG00000143390.17
PB.1913.8	chr1	-	2315	11	novel_in_catalog	RFX5	novel	3576	11			0	-2	intron_retention	FALSE	canonical	2	FALSE	C	non_coding	15	TACCTGTATTCCCTGTGCTA	PB.1913.8	2	ENSG00000143390.17
PB.1914.1	chr1	-	1973	11	full-splice_match	SELENBP1	ENST00000493560.5	1963	11	-11	1	0	0	reference_match	FALSE	canonical	30	FALSE	C	non_coding	10	AGATGGCCTTGTCTTTGGGG	PB.1914.1	30	ENSG00000143416.21
PB.1914.2	chr1	-	1930	12	full-splice_match	SELENBP1	ENST00000426705.6	1928	12	-2	0	0	0	reference_match	FALSE	canonical	3	FALSE	C	non_coding	10	AGATGGCCTTGTCTTTGGGG	PB.1914.2	3	ENSG00000143416.21
PB.1914.3	chr1	-	1721	12	full-splice_match	SELENBP1	ENST00000368868.10	1722	12	0	1	0	0	reference_match	FALSE	canonical	72	FALSE	C	non_coding	10	AGATGGCCTTGTCTTTGGGG	PB.1914.3	72	ENSG00000143416.21
PB.1915.1	chr1	+	1212	7	full-splice_match	PSMB4	ENST00000290541.7	918	7	-294	0	-281	0	alternative_5end	FALSE	canonical	357	FALSE	C	non_coding	5	TTGCTGAGTGGTTTTTGTCT	PB.1915.1	357	ENSG00000159377.11
PB.1915.2	chr1	+	1502	5	novel_in_catalog	PSMB4	novel	918	7			-2	1	intron_retention	FALSE	canonical	10	FALSE	C	non_coding	5	TGCTGAGTGGTTTTTGTCTG	PB.1915.2	10	ENSG00000159377.11
PB.1915.3	chr1	+	1121	6	novel_in_catalog	PSMB4	novel	918	7			-2	2	intron_retention	FALSE	canonical	5	FALSE	C	non_coding	10	GCTGAGTGGTTTTTGTCTGA	PB.1915.3	5	ENSG00000159377.11
PB.1915.4	chr1	+	1081	6	novel_in_catalog	PSMB4	novel	918	7			2	-1	intron_retention	FALSE	canonical	2	FALSE	C	non_coding	10	ATGCTTGCTGAGTGGTTTTT	PB.1915.4	2	ENSG00000159377.11
PB.1919.3	chr1	-	4863	19	full-splice_match	POGZ	ENST00000271715.7	6655	19	17	1775	17	0	alternative_3end	FALSE	canonical	78	FALSE	C	non_coding	80	AAAATTAAGAAAAAGAAAAA	PB.1919.3	78	ENSG00000143442.22
PB.1919.4	chr1	-	4704	18	novel_in_catalog	POGZ	novel	4415	18			17	0	combination_of_known_junctions	FALSE	canonical	11	FALSE	C	non_coding	80	AAAATTAAGAAAAAGAAAAA	PB.1919.4	11	ENSG00000143442.22
PB.1919.5	chr1	-	4538	19	full-splice_match	POGZ	ENST00000409503.5	4813	19	0	275	0	0	alternative_3end	FALSE	canonical	4	FALSE	C	non_coding	80	AAAATTAAGAAAAAGAAAAA	PB.1919.5	4	ENSG00000143442.22
PB.1919.8	chr1	-	1685	8	incomplete-splice_match	POGZ	ENST00000491586.5	4130	18	-315	19170	0	38	5prime_fragment	FALSE	canonical	4	FALSE	C	non_coding	65	AAAAGGCTAAAAAACAATAT	PB.1919.8	4	ENSG00000143442.22
PB.1919.9	chr1	-	1571	9	incomplete-splice_match	POGZ	ENST00000271715.7	6655	19	273	21248	-6	38	5prime_fragment	FALSE	canonical	2	FALSE	C	non_coding	65	AAAAGGCTAAAAAACAATAT	PB.1919.9	2	ENSG00000143442.22
PB.192.2	chr1	-	950	6	incomplete-splice_match	MTOR	ENST00000361445.9	8721	58	11	147304	11	-114885	5prime_fragment	FALSE	canonical	3	FALSE	B	non_coding	30	GTGAGAAGCCACGGCAGAGG	PB.192.2	3	ENSG00000198793.13
PB.1920.1	chr1	+	5105	21	full-splice_match	CGN	ENST00000271636.12	5101	21	-8	4	-8	-4	reference_match	FALSE	canonical	6	FALSE	C	non_coding	15	GAAATCCTTGGTTTGTCTTC	PB.1920.1	6	ENSG00000143375.15
PB.1920.2	chr1	+	3822	20	incomplete-splice_match	CGN	ENST00000271636.12	5101	21	10	1580	10	-390	5prime_fragment	FALSE	canonical	2	FALSE	C	non_coding	25	AGAAGAATTGGGGTTTCCTT	PB.1920.2	2	ENSG00000143375.15
PB.1921.1	chr1	+	3035	12	full-splice_match	TUFT1	ENST00000368848.6	3033	12	-3	1	0	-1	reference_match	FALSE	canonical	29	FALSE	A	non_coding	5	ACCTCCTGGTCTGGTTTCCT	PB.1921.1	29	ENSG00000143367.16
PB.1921.2	chr1	+	833	1	full-splice_match	AL365436.1	ENST00000452587.1	495	1	-299	-39	-299	39	mono-exon	FALSE		2		A	non_coding	85	AAAAAAACTTAAAAAAAAAA	PB.1921.2	2	ENSG00000223861.1
PB.1922.1	chr1	+	1721	12	full-splice_match	SNX27	ENST00000458013.7	6441	12	136	4584	-3	6	alternative_3end5end	TRUE	canonical	34	FALSE	C	non_coding	80	AACAAAAAAGAAGAGAAAAA	PB.1922.1	34	ENSG00000143376.14
PB.1922.2	chr1	+	2497	12	full-splice_match	SNX27	ENST00000368843.8	7250	12	158	4595	-2	6	alternative_3end5end	FALSE	canonical	46	FALSE	C	non_coding	80	AACAAAAAAGAAGAGAAAAA	PB.1922.2	46	ENSG00000143376.14
PB.1922.3	chr1	+	2421	12	novel_not_in_catalog	SNX27	novel	7250	12			3	6	at_least_one_novel_splicesite	FALSE	canonical	2	FALSE	C	non_coding	80	AACAAAAAAGAAGAGAAAAA	PB.1922.3	2	ENSG00000143376.14
PB.1922.4	chr1	+	2205	11	novel_in_catalog	SNX27	novel	7250	12			58	6	combination_of_known_junctions	FALSE	canonical	2	FALSE	C	non_coding	80	AACAAAAAAGAAGAGAAAAA	PB.1922.4	2	ENSG00000143376.14
PB.1922.8	chr1	+	801	7	incomplete-splice_match	SNX27	ENST00000458013.7	6441	12	53881	4584	5547	6	3prime_fragment	FALSE	canonical	7	FALSE	C	non_coding	80	AACAAAAAAGAAGAGAAAAA	PB.1922.8	7	ENSG00000143376.14
PB.1925.3	chr1	-	2537	14	novel_not_in_catalog	CELF3	novel	2444	14			2	2	at_least_one_novel_splicesite	FALSE	canonical	2	FALSE	B	non_coding	40	AAATAAGAGTCTTGGAAGGT	PB.1925.3	2	ENSG00000159409.15
PB.1925.4	chr1	-	2695	14	novel_in_catalog	CELF3	novel	2444	14			0	-14	combination_of_known_junctions	FALSE	canonical	2	FALSE	B	non_coding	70	AAATAAAGAAAAAAGTTTAA	PB.1925.4	2	ENSG00000159409.15
PB.1925.5	chr1	-	2617	15	novel_not_in_catalog	CELF3	novel	2444	14			2	-14	at_least_one_novel_splicesite	FALSE	canonical	3	TRUE	B	non_coding	70	AAATAAAGAAAAAAGTTTAA	PB.1925.5	3	ENSG00000159409.15
PB.1925.6	chr1	-	2435	14	novel_in_catalog	CELF3	novel	2444	14			-2	-14	combination_of_known_junctions	FALSE	canonical	46	FALSE	B	non_coding	70	AAATAAAGAAAAAAGTTTAA	PB.1925.6	46	ENSG00000159409.15
PB.1925.7	chr1	-	2281	13	novel_in_catalog	CELF3	novel	2444	14			2	-14	combination_of_known_junctions	FALSE	canonical	4	FALSE	B	non_coding	70	AAATAAAGAAAAAAGTTTAA	PB.1925.7	4	ENSG00000159409.15
PB.1926.1	chr1	+	1393	6	novel_not_in_catalog	RIIAD1	novel	669	5			-43	581	at_least_one_novel_splicesite	FALSE	canonical	2	TRUE	C	non_coding	40	ATGGAATAGGAACCTGAGGA	PB.1926.1	2	ENSG00000178796.13
PB.1926.2	chr1	+	474	5	full-splice_match	RIIAD1	ENST00000479191.2	669	5	-5	200	-5	-1	alternative_3end	FALSE	canonical	4	FALSE	C	non_coding	10	CTCTCTGCTTTATTTCACTC	PB.1926.2	4	ENSG00000178796.13
PB.1926.3	chr1	+	423	3	full-splice_match	RIIAD1	ENST00000427205.1	294	3	-129	0	-71	0	alternative_5end	FALSE	canonical	2	FALSE	C	non_coding	15	TCTCTGCTTTATTTCACTCA	PB.1926.3	2	ENSG00000178796.13
PB.1926.4	chr1	+	411	3	full-splice_match	RIIAD1	ENST00000451222.5	258	3	-71	-82	-71	0	alternative_3end5end	FALSE	canonical	2	FALSE	C	non_coding	15	TCTCTGCTTTATTTCACTCA	PB.1926.4	2	ENSG00000178796.13
PB.1927.1	chr1	+	877	5	novel_in_catalog	OAZ3	novel	850	6			-26	0	intron_retention	FALSE	canonical	4	FALSE	B	non_coding	20	ATCAAGTGTTCACGGTTTCT	PB.1927.1	4	ENSG00000143450.16
PB.1927.2	chr1	+	734	5	novel_in_catalog	OAZ3	novel	729	6			4	0	intron_retention	FALSE	canonical	6	FALSE	B	non_coding	20	ATCAAGTGTTCACGGTTTCT	PB.1927.2	6	ENSG00000143450.16
PB.1928.1	chr1	-	1217	7	full-splice_match	MRPL9	ENST00000368830.8	1224	7	5	2	-2	-2	reference_match	FALSE	canonical	162	FALSE	C	non_coding	25	AAGTAAGTGTTGCTTACTGG	PB.1928.1	162	ENSG00000143436.11
PB.1928.10	chr1	-	2034	14	novel_in_catalog	TDRKH	novel	2318	14			4	-214	intron_retention	FALSE	canonical	5	FALSE	C	non_coding	25	ATATGCCTTTAAGTCTTACC	PB.1928.10	5	ENSG00000182134.16
PB.1928.11	chr1	-	2094	14	full-splice_match	TDRKH	ENST00000368827.10	2318	14	-10	234	-10	-215	alternative_3end	FALSE	canonical	3	FALSE	C	non_coding	30	AATATGCCTTTAAGTCTTAC	PB.1928.11	3	ENSG00000182134.16
PB.1928.12	chr1	-	2315	11	novel_in_catalog	TDRKH	novel	2768	13			2	5	intron_retention	FALSE	canonical	2	FALSE	C	non_coding	45	AAACCAAATTCTGATTGAAT	PB.1928.12	2	ENSG00000182134.16
PB.1928.13	chr1	-	2691	13	incomplete-splice_match	TDRKH	ENST00000525790.5	2217	14	-5	3381	-5	4	5prime_fragment	FALSE	canonical	6	FALSE	C	non_coding	50	AAAACCAAATTCTGATTGAA	PB.1928.13	6	ENSG00000182134.16
PB.1928.14	chr1	-	2696	13	novel_in_catalog	TDRKH	novel	1807	14			5	4	intron_retention	FALSE	canonical	2	FALSE	C	non_coding	50	AAAACCAAATTCTGATTGAA	PB.1928.14	2	ENSG00000182134.16
PB.1928.15	chr1	-	2604	14	novel_in_catalog	TDRKH	novel	3093	14			-3	4	intron_retention	FALSE	canonical	13	FALSE	C	non_coding	50	AAAACCAAATTCTGATTGAA	PB.1928.15	13	ENSG00000182134.16
PB.1928.16	chr1	-	2504	14	novel_in_catalog	TDRKH	novel	1807	14			-3	4	intron_retention	FALSE	canonical	5	FALSE	C	non_coding	50	AAAACCAAATTCTGATTGAA	PB.1928.16	5	ENSG00000182134.16
PB.1928.17	chr1	-	2476	14	full-splice_match	TDRKH	ENST00000526413.5	1807	14	-58	-611	0	4	alternative_3end5end	FALSE	canonical	2	FALSE	C	non_coding	50	AAAACCAAATTCTGATTGAA	PB.1928.17	2	ENSG00000182134.16
PB.1928.18	chr1	-	2776	13	full-splice_match	TDRKH	ENST00000368824.8	2792	13	9	7	-3	-3	reference_match	FALSE	canonical	20	FALSE	C	non_coding	55	AAGAAAATTTTCTAAAACCA	PB.1928.18	20	ENSG00000182134.16
PB.1928.19	chr1	-	2756	13	full-splice_match	TDRKH	ENST00000458431.6	2768	13	9	3	4	-3	reference_match	FALSE	canonical	11	FALSE	C	non_coding	55	AAGAAAATTTTCTAAAACCA	PB.1928.19	11	ENSG00000182134.16
PB.1928.20	chr1	-	2578	14	novel_in_catalog	TDRKH	novel	3093	14			2	-3	intron_retention	FALSE	canonical	6	FALSE	C	non_coding	55	AAGAAAATTTTCTAAAACCA	PB.1928.20	6	ENSG00000182134.16
PB.1928.21	chr1	-	2147	12	novel_in_catalog	TDRKH	novel	3093	14			-4	-3	intron_retention	FALSE	canonical	2	FALSE	C	non_coding	55	AAGAAAATTTTCTAAAACCA	PB.1928.21	2	ENSG00000182134.16
PB.1928.22	chr1	-	2049	13	full-splice_match	TDRKH	ENST00000368824.8	2792	13	-17	760	5	-155	alternative_3end	FALSE	canonical	2	FALSE	C	non_coding	5	TTTTTGTGTATTTCTGTCTT	PB.1928.22	2	ENSG00000182134.16
PB.1928.3	chr1	-	1115	6	full-splice_match	MRPL9	ENST00000368829.3	882	6	-7	-226	-2	-2	alternative_3end	FALSE	canonical	28	FALSE	C	non_coding	25	AAGTAAGTGTTGCTTACTGG	PB.1928.3	28	ENSG00000143436.11
PB.1928.4	chr1	-	1067	7	novel_in_catalog	MRPL9	novel	1224	7			-2	-2	combination_of_known_junctions	FALSE	canonical	6	FALSE	C	non_coding	25	AAGTAAGTGTTGCTTACTGG	PB.1928.4	6	ENSG00000143436.11
PB.1928.5	chr1	-	1064	6	novel_in_catalog	MRPL9	novel	1224	7			1	-2	combination_of_known_splicesites	FALSE	canonical	3	FALSE	C	non_coding	25	AAGTAAGTGTTGCTTACTGG	PB.1928.5	3	ENSG00000143436.11
PB.1928.6	chr1	-	958	5	novel_in_catalog	MRPL9	novel	882	6			-2	-2	combination_of_known_splicesites	FALSE	canonical	5	FALSE	C	non_coding	25	AAGTAAGTGTTGCTTACTGG	PB.1928.6	5	ENSG00000143436.11
PB.1928.7	chr1	-	1706	6	novel_in_catalog	MRPL9	novel	1264	7			-2	-2	intron_retention	FALSE	canonical	2	FALSE	C	non_coding	25	AAGTAAGTGTTGCTTACTGG	PB.1928.7	2	ENSG00000143436.11
PB.1928.8	chr1	-	1251	7	novel_in_catalog	MRPL9	novel	1264	7			-2	-3	combination_of_known_junctions	FALSE	canonical	6	FALSE	C	non_coding	25	TAAGTAAGTGTTGCTTACTG	PB.1928.8	6	ENSG00000143436.11
PB.1928.9	chr1	-	2660	18	fusion	TDRKH_MRPL9	novel	2792	13			-7	-3	intron_retention	FALSE	canonical	2	FALSE	A	non_coding	25	TAAGTAAGTGTTGCTTACTG	PB.1928.9	2	ENSG00000182134.16_ENSG00000143436.11
PB.1929.1	chr1	+	1387	2	full-splice_match	TDRKH-AS1	ENST00000660232.1	999	2	-76	-312	-46	311	alternative_3end5end	FALSE	canonical	2	FALSE	C	non_coding	20	ATTGAGTGCCTTGATTGCTA	PB.1929.1	2	ENSG00000203288.4
PB.1929.2	chr1	+	1071	2	full-splice_match	TDRKH-AS1	ENST00000660232.1	999	2	-72	0	-42	0	alternative_5end	FALSE	canonical	17	FALSE	C	non_coding	5	ACTCTTTTGTGTCTGGCTTC	PB.1929.2	17	ENSG00000203288.4
PB.193.1	chr1	+	3650	2	full-splice_match	UBIAD1	ENST00000376810.5	3646	2	-2	-2	-2	2	reference_match	FALSE	canonical	7	FALSE	C	non_coding	10	AATGGTCTGGCTTCTGGTTT	PB.193.1	7	ENSG00000120942.13
PB.193.3	chr1	+	1478	2	full-splice_match	UBIAD1	ENST00000376810.5	3646	2	11	2157	11	-2157	alternative_3end	FALSE	canonical	20	FALSE	C	non_coding	35	AAAGATAATATGTTGTTTTT	PB.193.3	20	ENSG00000120942.13
PB.1931.1	chr1	-	2985	3	novel_not_in_catalog	LINGO4	novel	3379	2			201	4	at_least_one_novel_splicesite	FALSE	canonical	9	TRUE	A	non_coding	15	ATCTCTGGAGTTTTCTTTAC	PB.1931.1	9	ENSG00000213171.2
PB.1932.1	chr1	-	2991	11	full-splice_match	RORC	ENST00000318247.7	2996	11	3	2	-1	-2	reference_match	FALSE	canonical	4	FALSE	A	non_coding	30	AAGAAGTGTGTGTGTCAGAG	PB.1932.1	4	ENSG00000143365.19
PB.1933.2	chr1	-	1807	7	full-splice_match	THEM4	ENST00000471464.5	1832	7	23	2	23	-2	reference_match	FALSE	canonical	8	FALSE	C	non_coding	20	AACCCAGGCTGTACTGTTGT	PB.1933.2	8	ENSG00000159445.13
PB.1933.3	chr1	-	1572	6	full-splice_match	THEM4	ENST00000368814.8	4798	6	34	3192	25	-3	alternative_3end	TRUE	canonical	6	FALSE	C	non_coding	20	TAACCCAGGCTGTACTGTTG	PB.1933.3	6	ENSG00000159445.13
PB.1933.4	chr1	-	1389	6	full-splice_match	THEM4	ENST00000368814.8	4798	6	-8	3417	-8	94	alternative_3end	FALSE	canonical	2	FALSE	C	non_coding	55	AAAATGCTAGAAAACCAAGC	PB.1933.4	2	ENSG00000159445.13
PB.1933.6	chr1	-	1557	8	novel_not_in_catalog	THEM4	novel	1832	7			23	-16	at_least_one_novel_splicesite	FALSE	canonical	2	FALSE	C	non_coding	80	AAACAAACAAACAAACAAAA	PB.1933.6	2	ENSG00000159445.13
PB.1933.7	chr1	-	1839	7	full-splice_match	THEM4	ENST00000471464.5	1832	7	-345	338	-210	-16	alternative_3end5end	FALSE	canonical	15	FALSE	C	non_coding	80	AAACAAACAAACAAACAAAA	PB.1933.7	15	ENSG00000159445.13
PB.1933.8	chr1	-	1218	6	full-splice_match	THEM4	ENST00000368814.8	4798	6	53	3527	44	-16	alternative_3end5end	FALSE	canonical	5	FALSE	C	non_coding	80	AAACAAACAAACAAACAAAA	PB.1933.8	5	ENSG00000159445.13
PB.1934.1	chr1	-	639	3	full-splice_match	S100A10	ENST00000368811.8	671	3	29	3	-1	0	reference_match	FALSE	canonical	107	FALSE	A	non_coding	40	AAATTTGAGACAGAATGTTT	PB.1934.1	107	ENSG00000197747.9
PB.1935.1	chr1	-	560	3	full-splice_match	S100A11	ENST00000271638.3	563	3	-7	10	-7	-10	reference_match	FALSE	canonical	128	FALSE	A	non_coding	50	AAAACATGAACTAGAGAGTT	PB.1935.1	128	ENSG00000163191.6
PB.1936.1	chr1	+	775	2	novel_not_in_catalog	SMCP	novel	770	2			-8279	-11	at_least_one_novel_splicesite	FALSE	canonical	17	TRUE	A	non_coding	50	AATAAAAAGAACATTGCCTC	PB.1936.1	17	ENSG00000163206.6
PB.1936.2	chr1	+	842	2	novel_not_in_catalog	SPRR5	novel	817	2			-77094	-4	at_least_one_novel_splicesite	FALSE	canonical	3	TRUE	A	non_coding	20	ATGAATGTCTTGGTCTGATG	PB.1936.2	3	ENSG00000283227.1
PB.1937.1	chr1	+	576	3	full-splice_match	S100A9	ENST00000368738.4	573	3	0	-3	0	3	reference_match	FALSE	canonical	31	FALSE	A	non_coding	5	AGTGCTCTGTGTGCTTCTTC	PB.1937.1	31	ENSG00000163220.11
PB.1938.1	chr1	-	407	3	full-splice_match	S100A8	ENST00000368733.4	408	3	0	1	0	-1	reference_match	FALSE	canonical	23	FALSE	A	non_coding	10	ATGCCTCTCTCTTATGCTTT	PB.1938.1	23	ENSG00000143546.10
PB.194.1	chr1	+	5271	21	full-splice_match	DISP3	ENST00000294484.7	5265	21	0	-6	0	6	reference_match	TRUE	canonical	7	FALSE	A	non_coding	25	TGCTGTTAATACGAGCATTT	PB.194.1	7	ENSG00000204624.8
PB.1940.10	chr1	-	344	2	novel_in_catalog	S100A6	novel	673	3			-71	-2	combination_of_known_splicesites	FALSE	canonical	2	FALSE	C	non_coding	5	TACCCTTGCGTCCTGGCTTC	PB.1940.10	2	ENSG00000197956.10
PB.1940.3	chr1	-	879	3	full-splice_match	S100A6	ENST00000368719.9	434	3	-446	1	-193	-1	alternative_5end	FALSE	canonical	2983	FALSE	C	non_coding	5	ACCCTTGCGTCCTGGCTTCC	PB.1940.3
01_200817/73663609/ccs, m64179e_230301_200817/77266999/ccs, m64179e_230301_200817/77335021/ccs, m64179e_230301_200817/78775555/ccs, m64179e_230301_200817/79825115/ccs, m64179e_230301_200817/94241944/ccs, m64179e_230301_200817/96209365/ccs, m64179e_230301_200817/100992948/ccs, m64179e_230301_200817/101384250/ccs, m64179e_230301_200817/102432829/ccs, m64179e_230301_200817/105055595/ccs, m64179e_230…
064580/ccs, m64179e_230301_200817/147653534/ccs, m64179e_230301_200817/150405508/ccs, m64179e_230301_200817/155256341/ccs, m64179e_230301_200817/151650835/ccs, m64179e_230301_200817/1115159/ccs, m64179e_230301_200817/24577074/ccs, m64179e_230301_200817/39913502/ccs, m64179e_230301_200817/54135058/ccs, m64179e_230301_200817/56886558/ccs, m64179e_230301_200817/64029352/ccs, m64179e_230301_200817/65…
9e_230301_200817/96668047/ccs, m64179e_230301_200817/98568898/ccs, m64179e_230301_200817/114754032/ccs, m64179e_230301_200817/130745873/ccs, m64179e_230301_200817/144968326/ccs, m64179e_230301_200817/39192531/ccs, m64179e_230301_200817/75694862/ccs, m64179e_230301_200817/38012352/ccs, m64179e_230301_200817/81005164/ccs, m64179e_230301_200817/9503588/ccs, m64179e_230301_200817/72550378/ccs, m64179…	2983	ENSG00000197956.10
PB.1940.5	chr1	-	677	4	novel_not_in_catalog	S100A6	novel	673	4			-14	-1	at_least_one_novel_splicesite	FALSE	canonical	25	TRUE	C	non_coding	5	ACCCTTGCGTCCTGGCTTCC	PB.1940.5	25	ENSG00000197956.10
PB.1940.6	chr1	-	667	3	novel_not_in_catalog	S100A6	novel	479	3			-149	-1	at_least_one_novel_splicesite	FALSE	canonical	134	TRUE	C	non_coding	5	ACCCTTGCGTCCTGGCTTCC	PB.1940.6	134	ENSG00000197956.10
PB.1940.7	chr1	-	693	3	full-splice_match	S100A6	ENST00000496817.5	673	3	-22	2	7	-2	reference_match	FALSE	canonical	128	FALSE	C	non_coding	5	TACCCTTGCGTCCTGGCTTC	PB.1940.7	128	ENSG00000197956.10
PB.1940.8	chr1	-	647	4	novel_not_in_catalog	S100A6	novel	673	4			-5	-2	at_least_one_novel_splicesite	FALSE	canonical	5	TRUE	C	non_coding	5	TACCCTTGCGTCCTGGCTTC	PB.1940.8	5	ENSG00000197956.10
PB.1940.9	chr1	-	680	3	novel_not_in_catalog	S100A6	novel	479	3			-176	-2	at_least_one_novel_splicesite	FALSE	canonical	20	TRUE	C	non_coding	5	TACCCTTGCGTCCTGGCTTC	PB.1940.9	20	ENSG00000197956.10
PB.1941.1	chr1	-	513	3	full-splice_match	S100A4	ENST00000368716.9	513	3	0	0	0	0	reference_match	FALSE	canonical	24	FALSE	A	non_coding	25	GAGGCTGATGGTTTGAGAGA	PB.1941.1	24	ENSG00000196154.12
PB.1942.1	chr1	-	742	3	full-splice_match	S100A3	ENST00000368713.8	742	3	0	0	0	0	reference_match	FALSE	canonical	4	FALSE	A	non_coding	0	TTGGTTTTGTTTGGTTCTTC	PB.1942.1	4	ENSG00000188015.10
PB.1943.1	chr1	-	1049	4	fusion	BX470102.2_S100A16	novel	3176	2			77	-2403	multi-exon	FALSE	canonical	2	TRUE	B	non_coding	15	TATCCCATCAGTCTTGTCTT	PB.1943.1	2	ENSG00000285867.1_ENSG00000188643.11
PB.1943.2	chr1	-	954	3	fusion	BX470102.2_S100A16	novel	3176	2			72	-2403	multi-exon	FALSE	canonical	14	FALSE	B	non_coding	15	TATCCCATCAGTCTTGTCTT	PB.1943.2	14	ENSG00000285867.1_ENSG00000188643.11
PB.1943.3	chr1	-	1227	3	novel_not_in_catalog	S100A16	novel	1146	3			877	-3	at_least_one_novel_splicesite	FALSE	canonical	25	FALSE	C	non_coding	20	AAACGTTTTATGCTTTGGTG	PB.1943.3	25	ENSG00000188643.11
PB.1943.4	chr1	-	1074	3	full-splice_match	S100A16	ENST00000368706.9	1172	3	94	4	94	-4	alternative_5end	FALSE	canonical	477	FALSE	C	non_coding	20	GAAACGTTTTATGCTTTGGT	PB.1943.4	477	ENSG00000188643.11
PB.1943.5	chr1	-	1171	3	full-splice_match	S100A16	ENST00000368704.5	1146	3	-29	4	-22	-4	reference_match	FALSE	canonical	2	FALSE	C	non_coding	20	GAAACGTTTTATGCTTTGGT	PB.1943.5	2	ENSG00000188643.11
PB.1943.6	chr1	-	1120	3	full-splice_match	S100A16	ENST00000368705.2	956	3	308	-472	301	-4	alternative_3end5end	FALSE	canonical	33	FALSE	C	non_coding	20	GAAACGTTTTATGCTTTGGT	PB.1943.6	33	ENSG00000188643.11
PB.1944.1	chr1	+	698	4	novel_in_catalog	S100A1	novel	594	3			-4	1	intron_retention	FALSE	canonical	15	FALSE	C	non_coding	10	ATCCGATGTCTGTCTCCTCT	PB.1944.1	15	ENSG00000160678.11
PB.1944.2	chr1	+	593	3	full-splice_match	S100A1	ENST00000292169.5	594	3	1	0	1	0	reference_match	FALSE	canonical	343	FALSE	C	non_coding	10	CATCCGATGTCTGTCTCCTC	PB.1944.2	343	ENSG00000160678.11
PB.1944.3	chr1	+	767	3	full-splice_match	S100A1	ENST00000368696.3	522	3	-11	-234	-11	1	alternative_3end	FALSE	canonical	63	FALSE	C	non_coding	10	ATCCGATGTCTGTCTCCTCT	PB.1944.3	63	ENSG00000160678.11
PB.1945.1	chr1	+	1464	5	full-splice_match	CHTOP	ENST00000403433.5	1923	5	-14	473	0	359	alternative_3end	FALSE	canonical	16	FALSE	C	non_coding	35	CTACAGGGCAGCATAAGAGG	PB.1945.1	16	ENSG00000160679.13
PB.1945.10	chr1	+	1926	6	full-splice_match	CHTOP	ENST00000368694.8	2079	6	5	148	-4	-144	alternative_3end	FALSE	canonical	4	FALSE	C	non_coding	30	AAACTAATCTTGGACTTTTC	PB.1945.10	4	ENSG00000160679.13
PB.1945.11	chr1	+	2874	5	novel_in_catalog	CHTOP	novel	2079	6			1	0	intron_retention	FALSE	canonical	3	FALSE	C	non_coding	5	ATTTGGTTTTTTGTTTTTGT	PB.1945.11	3	ENSG00000160679.13
PB.1945.12	chr1	+	1739	4	full-splice_match	CHTOP	ENST00000614256.4	1840	4	94	7	1	-4	alternative_5end	FALSE	canonical	4	FALSE	C	non_coding	30	TAAATCCACCCAGGACTCTC	PB.1945.12	4	ENSG00000160679.13
PB.1945.13	chr1	+	1209	5	novel_in_catalog	CHTOP	novel	2165	6			-2	113	intron_retention	FALSE	canonical	12	FALSE	C	non_coding	10	ACCTCTGTCTCCCCTCACTT	PB.1945.13	12	ENSG00000160679.13
PB.1945.14	chr1	+	923	6	novel_not_in_catalog	CHTOP	novel	2079	6			-2	-438	intron_retention	FALSE	canonical	6	FALSE	C	non_coding	0	TCTTTTTTTTTTTTTTTCCC	PB.1945.14	6	ENSG00000160679.13
PB.1945.16	chr1	+	1344	6	full-splice_match	CHTOP	ENST00000368690.7	2165	6	98	723	0	112	alternative_3end5end	FALSE	canonical	2	FALSE	C	non_coding	10	TACCTCTGTCTCCCCTCACT	PB.1945.16	2	ENSG00000160679.13
PB.1945.17	chr1	+	2067	6	full-splice_match	CHTOP	ENST00000368690.7	2165	6	98	0	0	0	alternative_5end	FALSE	canonical	93	FALSE	C	non_coding	20	ACCCAGGACTCTCTTTATTT	PB.1945.17	93	ENSG00000160679.13
PB.1945.18	chr1	+	3549	5	novel_in_catalog	CHTOP	novel	2165	6			16	-140	intron_retention	FALSE	canonical	2	FALSE	C	non_coding	20	TAATCTTGGACTTTTCCACT	PB.1945.18	2	ENSG00000160679.13
PB.1945.19	chr1	+	999	6	novel_not_in_catalog	CHTOP	novel	1094	4			430	0	at_least_one_novel_splicesite	FALSE	canonical	3	FALSE	C	non_coding	5	ATTTGGTTTTTTGTTTTTGT	PB.1945.19	3	ENSG00000160679.13
PB.1945.2	chr1	+	1108	5	novel_in_catalog	CHTOP	novel	2165	6			0	0	intron_retention	FALSE	canonical	9	FALSE	C	non_coding	5	ATTTGGTTTTTTGTTTTTGT	PB.1945.2	9	ENSG00000160679.13
PB.1945.3	chr1	+	1824	6	full-splice_match	CHTOP	ENST00000368694.8	2079	6	0	255	0	-251	alternative_3end	FALSE	canonical	2	FALSE	C	non_coding	15	ATTTGATTTGGTAGGTGTGT	PB.1945.3	2	ENSG00000160679.13
PB.1945.4	chr1	+	1596	6	full-splice_match	CHTOP	ENST00000368694.8	2079	6	5	478	-4	358	alternative_3end	FALSE	canonical	14	FALSE	C	non_coding	40	ACTACAGGGCAGCATAAGAG	PB.1945.4	14	ENSG00000160679.13
PB.1945.5	chr1	+	3714	5	novel_in_catalog	CHTOP	novel	2165	6			-4	0	intron_retention	FALSE	canonical	39	FALSE	C	non_coding	20	ACCCAGGACTCTCTTTATTT	PB.1945.5	39	ENSG00000160679.13
PB.1945.7	chr1	+	3579	4	novel_in_catalog	CHTOP	novel	2165	6			-4	0	intron_retention	FALSE	canonical	4	FALSE	C	non_coding	20	ACCCAGGACTCTCTTTATTT	PB.1945.7	4	ENSG00000160679.13
PB.1945.8	chr1	+	1238	6	full-splice_match	CHTOP	ENST00000368694.8	2079	6	5	836	-4	0	alternative_3end	FALSE	canonical	42	FALSE	C	non_coding	5	ATTTGGTTTTTTGTTTTTGT	PB.1945.8	42	ENSG00000160679.13
PB.1945.9	chr1	+	1938	5	novel_in_catalog	CHTOP	novel	2165	6			-4	0	intron_retention	FALSE	canonical	73	FALSE	C	non_coding	20	ACCCAGGACTCTCTTTATTT	PB.1945.9	73	ENSG00000160679.13
PB.1946.3	chr1	-	691	4	full-splice_match	S100A13	ENST00000440685.6	686	4	-11	6	-2	0	reference_match	FALSE	canonical	37	FALSE	C	non_coding	40	AAACACAAATGTTTCTTACT	PB.1946.3	37	ENSG00000189171.14
PB.1946.5	chr1	-	701	3	full-splice_match	S100A13	ENST00000392623.5	579	3	-126	4	-126	0	alternative_5end	FALSE	canonical	86	FALSE	C	non_coding	40	AAACACAAATGTTTCTTACT	PB.1946.5	86	ENSG00000189171.14
PB.1946.6	chr1	-	660	3	full-splice_match	S100A13	ENST00000392622.3	547	3	-117	4	103	0	alternative_5end	FALSE	canonical	112	FALSE	C	non_coding	40	AAACACAAATGTTTCTTACT	PB.1946.6	112	ENSG00000189171.14
PB.1946.7	chr1	-	573	3	full-splice_match	S100A13	ENST00000339556.8	514	3	-68	9	0	0	alternative_5end	FALSE	canonical	25	FALSE	C	non_coding	40	AAACACAAATGTTTCTTACT	PB.1946.7	25	ENSG00000189171.14
PB.1946.8	chr1	-	561	3	novel_not_in_catalog	S100A13	novel	2184	5			-126	0	at_least_one_novel_splicesite	FALSE	canonical	5	TRUE	C	non_coding	40	AAACACAAATGTTTCTTACT	PB.1946.8	5	ENSG00000189171.14
PB.1946.9	chr1	-	1048	4	fusion	AL162258.2_S100A13	novel	710	4			42	-2	intron_retention	FALSE	canonical	2	FALSE	A	non_coding	40	TGAAACACAAATGTTTCTTA	PB.1946.9	2	ENSG00000272030.1_ENSG00000189171.14
PB.1947.1	chr1	+	3094	4	full-splice_match	SNAPIN	ENST00000368685.6	1003	4	-19	-2072	-19	2072	alternative_3end	FALSE	canonical	2	FALSE	C	non_coding	30	ACCAAATTTCAGACTCTGGT	PB.1947.1	2	ENSG00000143553.11
PB.1947.10	chr1	+	580	4	full-splice_match	SNAPIN	ENST00000368685.6	1003	4	2	421	2	-133	alternative_3end	FALSE	canonical	18	FALSE	C	non_coding	20	TGAAGCACTTCGTCTTACCC	PB.1947.10	18	ENSG00000143553.11
PB.1947.12	chr1	+	946	4	novel_not_in_catalog	SNAPIN	novel	1003	4			3	-6	at_least_one_novel_splicesite	FALSE	canonical	2	TRUE	C	non_coding	40	AAAATGATATTCTAGTTTAC	PB.1947.12	2	ENSG00000143553.11
PB.1947.2	chr1	+	3039	3	full-splice_match	SNAPIN	ENST00000462880.1	922	3	-19	-2098	-8	2075	alternative_3end	FALSE	canonical	2	FALSE	C	non_coding	35	AAATTTCAGACTCTGGTGAA	PB.1947.2	2	ENSG00000143553.11
PB.1947.3	chr1	+	3593	2	full-splice_match	SNAPIN	ENST00000478558.1	1205	2	-25	-2363	-1	2075	alternative_3end	FALSE	canonical	2	FALSE	C	non_coding	35	AAATTTCAGACTCTGGTGAA	PB.1947.3	2	ENSG00000143553.11
PB.1947.4	chr1	+	1486	2	full-splice_match	SNAPIN	ENST00000478558.1	1205	2	-22	-259	2	-6	alternative_3end	FALSE	canonical	33	FALSE	C	non_coding	40	AAAATGATATTCTAGTTTAC	PB.1947.4	33	ENSG00000143553.11
PB.1947.5	chr1	+	1249	3	full-splice_match	SNAPIN	ENST00000474959.5	643	3	-7	-599	2	-3	alternative_3end	FALSE	canonical	20	FALSE	C	non_coding	35	ATATGGAAAGGTTCCAGGAG	PB.1947.5	20	ENSG00000143553.11
PB.1947.7	chr1	+	991	4	novel_not_in_catalog	SNAPIN	novel	1003	4			2	-6	at_least_one_novel_splicesite	FALSE	canonical	6	FALSE	C	non_coding	40	AAAATGATATTCTAGTTTAC	PB.1947.7	6	ENSG00000143553.11
PB.1947.8	chr1	+	972	4	full-splice_match	SNAPIN	ENST00000368685.6	1003	4	2	29	2	-6	reference_match	FALSE	canonical	339	FALSE	C	non_coding	40	AAAATGATATTCTAGTTTAC	PB.1947.8	339	ENSG00000143553.11
PB.1947.9	chr1	+	925	3	full-splice_match	SNAPIN	ENST00000462880.1	922	3	-9	6	2	-6	reference_match	FALSE	canonical	51	FALSE	C	non_coding	40	AAAATGATATTCTAGTTTAC	PB.1947.9	51	ENSG00000143553.11
PB.1948.1	chr1	-	1888	14	full-splice_match	ILF2	ENST00000361891.9	1852	14	6	-42	-5	42	reference_match	FALSE	canonical	33	FALSE	C	non_coding	20	AGGTCATTCACTTTGACTTT	PB.1948.1	33	ENSG00000143621.17
PB.1948.2	chr1	-	1787	14	full-splice_match	ILF2	ENST00000361891.9	1852	14	1	64	1	-64	alternative_3end	FALSE	canonical	10	FALSE	C	non_coding	50	ATACCAGAGTAAACTAGAAT	PB.1948.2	10	ENSG00000143621.17
PB.1948.5	chr1	-	1584	14	full-splice_match	ILF2	ENST00000361891.9	1852	14	21	247	10	30	alternative_3end	FALSE	canonical	374	FALSE	C	non_coding	0	CTCTTGGTCTTTCTGGTTGG	PB.1948.5	374	ENSG00000143621.17
PB.1948.6	chr1	-	1846	14	novel_not_in_catalog	ILF2	novel	1852	14			-7732	30	at_least_one_novel_splicesite	FALSE	canonical	2	FALSE	C	non_coding	0	CTCTTGGTCTTTCTGGTTGG	PB.1948.6	2	ENSG00000143621.17
PB.1948.8	chr1	-	1200	14	full-splice_match	ILF2	ENST00000361891.9	1852	14	6	646	-5	-369	alternative_3end	FALSE	canonical	5	FALSE	C	non_coding	55	AAGGAGAGGAAGAAGAAAGC	PB.1948.8	5	ENSG00000143621.17
PB.195.1	chr1	+	1917	5	full-splice_match	FBXO44	ENST00000251546.8	1896	5	-21	0	-21	0	reference_match	FALSE	canonical	84	FALSE	C	non_coding	10	AACCTGTGCCCTGTGGTTTC	PB.195.1	84	ENSG00000132879.14
PB.195.10	chr1	+	2395	6	novel_in_catalog	FBXO44	novel	3320	7			1	-1	intron_retention	FALSE	canonical	3	FALSE	C	non_coding	10	TAACCTGTGCCCTGTGGTTT	PB.195.10	3	ENSG00000132879.14
PB.195.11	chr1	+	2131	6	novel_in_catalog	FBXO44	novel	822	6			1	-1	combination_of_known_junctions	FALSE	canonical	10	FALSE	C	non_coding	10	TAACCTGTGCCCTGTGGTTT	PB.195.11	10	ENSG00000132879.14
PB.195.12	chr1	+	1855	6	full-splice_match	FBXO44	ENST00000376768.5	959	6	1	-897	1	-1	alternative_3end	FALSE	canonical	13	FALSE	C	non_coding	10	TAACCTGTGCCCTGTGGTTT	PB.195.12	13	ENSG00000132879.14
PB.195.13	chr1	+	1604	7	novel_in_catalog	FBXO44	novel	3320	7			3	-1	intron_retention	FALSE	canonical	7	FALSE	C	non_coding	15	ACCCAGTCTCGGGTATTTCT	PB.195.13	7	ENSG00000132879.14
PB.195.14	chr1	+	1474	6	novel_in_catalog	FBXO44	novel	942	5			3	-3	intron_retention	FALSE	canonical	19	FALSE	C	non_coding	30	AAATCACCCAGTCTCGGGTA	PB.195.14	19	ENSG00000132879.14
PB.195.15	chr1	+	1410	8	novel_in_catalog	FBXO44	novel	769	6			3	-1	intron_retention	FALSE	canonical	2	FALSE	C	non_coding	15	ACCCAGTCTCGGGTATTTCT	PB.195.15	2	ENSG00000132879.14
PB.195.16	chr1	+	3059	5	novel_in_catalog	FBXO44	novel	2928	6			3	-1	intron_retention	FALSE	canonical	5	FALSE	C	non_coding	15	ACCCAGTCTCGGGTATTTCT	PB.195.16	5	ENSG00000132879.14
PB.195.17	chr1	+	1882	6	full-splice_match	FBXO44	ENST00000251547.10	2928	6	7	1039	3	-1	alternative_3end	FALSE	canonical	66	FALSE	C	non_coding	10	TAACCTGTGCCCTGTGGTTT	PB.195.17	66	ENSG00000132879.14
PB.195.18	chr1	+	1757	5	full-splice_match	FBXO44	ENST00000376762.8	1734	5	-26	3	3	-1	reference_match	FALSE	canonical	168	FALSE	C	non_coding	10	TAACCTGTGCCCTGTGGTTT	PB.195.18	168	ENSG00000132879.14
PB.195.19	chr1	+	2109	7	novel_in_catalog	FBXO44	novel	3320	7			4	-3	intron_retention	FALSE	canonical	2	FALSE	C	non_coding	30	AAATCACCCAGTCTCGGGTA	PB.195.19	2	ENSG00000132879.14
PB.195.2	chr1	+	2930	5	full-splice_match	FBXO44	ENST00000251546.8	1896	5	3	-1037	3	-1	alternative_3end	FALSE	canonical	11	FALSE	C	non_coding	15	ACCCAGTCTCGGGTATTTCT	PB.195.2	11	ENSG00000132879.14
PB.195.22	chr1	+	2245	7	full-splice_match	FBXO44	ENST00000376770.5	3320	7	37	1038	13	0	alternative_3end	FALSE	canonical	5	FALSE	C	non_coding	10	AACCTGTGCCCTGTGGTTTC	PB.195.22	5	ENSG00000132879.14
PB.195.23	chr1	+	1835	7	novel_in_catalog	FBXO44	novel	3320	7			13	-4	intron_retention	FALSE	canonical	2	FALSE	C	non_coding	25	TAAATCACCCAGTCTCGGGT	PB.195.23	2	ENSG00000132879.14
PB.195.24	chr1	+	1379	8	novel_not_in_catalog	FBXO44	novel	3320	7			-10	-1	intron_retention	FALSE	canonical	3	FALSE	C	non_coding	15	ACCCAGTCTCGGGTATTTCT	PB.195.24	3	ENSG00000132879.14
PB.195.25	chr1	+	2005	5	novel_in_catalog	FBXO44	novel	2928	6			-10	-1	intron_retention	FALSE	canonical	24	FALSE	C	non_coding	10	TAACCTGTGCCCTGTGGTTT	PB.195.25	24	ENSG00000132879.14
PB.195.26	chr1	+	1906	6	novel_not_in_catalog	FBXO44	novel	2928	6			-10	-1	at_least_one_novel_splicesite	FALSE	canonical	5	FALSE	C	non_coding	10	TAACCTGTGCCCTGTGGTTT	PB.195.26	5	ENSG00000132879.14
PB.195.28	chr1	+	1690	4	incomplete-splice_match	FBXO44	ENST00000376762.8	1734	5	894	3	-261	-1	3prime_fragment	FALSE	canonical	11	FALSE	C	non_coding	10	TAACCTGTGCCCTGTGGTTT	PB.195.28	11	ENSG00000132879.14
PB.195.3	chr1	+	2007	6	novel_in_catalog	FBXO44	novel	1896	5			13	-1	combination_of_known_junctions	FALSE	canonical	10	FALSE	C	non_coding	10	TAACCTGTGCCCTGTGGTTT	PB.195.3	10	ENSG00000132879.14
PB.195.4	chr1	+	1509	8	novel_not_in_catalog	FBXO44	novel	769	6			24	-1	intron_retention	FALSE	canonical	3	FALSE	C	non_coding	15	ACCCAGTCTCGGGTATTTCT	PB.195.4	3	ENSG00000132879.14
PB.195.5	chr1	+	2117	5	novel_in_catalog	FBXO44	novel	1896	5			42	-1	intron_retention	FALSE	canonical	6	FALSE	C	non_coding	10	TAACCTGTGCCCTGTGGTTT	PB.195.5	6	ENSG00000132879.14
PB.195.7	chr1	+	2810	5	full-splice_match	FBXO44	ENST00000376762.8	1734	5	-41	-1035	-8	-1	alternative_3end	FALSE	canonical	5	FALSE	C	non_coding	15	ACCCAGTCTCGGGTATTTCT	PB.195.7	5	ENSG00000132879.14
PB.195.8	chr1	+	1253	9	novel_not_in_catalog	FBXO44	novel	3320	7			1	-3	at_least_one_novel_splicesite	FALSE	canonical	4	FALSE	C	non_coding	30	AAATCACCCAGTCTCGGGTA	PB.195.8	4	ENSG00000132879.14
PB.1950.1	chr1	+	4523	30	full-splice_match	INTS3	ENST00000318967.7	5252	30	0	729	0	0	alternative_3end	FALSE	canonical	35	FALSE	C	non_coding	5	TTTTGTGCTGGAGTGTCTGC	PB.1950.1	35	ENSG00000143624.14
PB.1950.2	chr1	+	3999	26	incomplete-splice_match	INTS3	ENST00000481797.5	5741	29	19746	0	-2625	0	3prime_fragment	FALSE	canonical	2	FALSE	C	non_coding	5	TTTTGTGCTGGAGTGTCTGC	PB.1950.2	2	ENSG00000143624.14
PB.1952.1	chr1	+	1901	7	novel_in_catalog	SLC27A3	novel	1830	11			-19	0	intron_retention	FALSE	canonical	2	FALSE	B	non_coding	20	AGTATCTGTCATTATCTCTC	PB.1952.1	2	ENSG00000143554.14
PB.1952.2	chr1	+	1416	8	novel_in_catalog	SLC27A3	novel	3351	10			-80	0	combination_of_known_junctions	FALSE	canonical	5	FALSE	B	non_coding	20	AGTATCTGTCATTATCTCTC	PB.1952.2	5	ENSG00000143554.14
PB.1952.3	chr1	+	1094	7	incomplete-splice_match	SLC27A3	ENST00000624995.4	2298	10	2430	1	-150	0	3prime_fragment	FALSE	canonical	5	FALSE	B	non_coding	20	AGTATCTGTCATTATCTCTC	PB.1952.3	5	ENSG00000143554.14
PB.1952.4	chr1	+	1020	4	novel_in_catalog	SLC27A3	novel	1830	11			-91	0	combination_of_known_splicesites	FALSE	canonical	14	FALSE	B	non_coding	20	AGTATCTGTCATTATCTCTC	PB.1952.4	14	ENSG00000143554.14
PB.1952.5	chr1	+	1179	5	novel_in_catalog	SLC27A3	novel	3351	10			-49	1	combination_of_known_splicesites	FALSE	canonical	3	FALSE	B	non_coding	15	TATCTGTCATTATCTCTCTG	PB.1952.5	3	ENSG00000143554.14
PB.1952.6	chr1	+	862	3	novel_in_catalog	SLC27A3	novel	3351	10			-35	1	combination_of_known_splicesites	FALSE	canonical	4	FALSE	B	non_coding	25	CTACAGTATCTGTCATTATC	PB.1952.6	4	ENSG00000143554.14
PB.1958.1	chr1	-	5638	11	full-splice_match	GATAD2B	ENST00000368655.5	7475	11	-11	1848	-11	-1848	alternative_3end	FALSE	canonical	20	FALSE	C	non_coding	25	AAACTGTGTTATGTCATTTT	PB.1958.1	20	ENSG00000143614.10
PB.1958.2	chr1	-	911	2	novel_not_in_catalog	GATAD2B	novel	7475	11			-2034	34	at_least_one_novel_splicesite	FALSE	canonical	2	FALSE	C	non_coding	70	AAAACAGAAAAACAGAAGAC	PB.1958.2	2	ENSG00000143614.10
PB.1958.3	chr1	-	2127	11	full-splice_match	GATAD2B	ENST00000368655.5	7475	11	10	5338	6	34	alternative_3end	FALSE	canonical	26	FALSE	C	non_coding	70	AAAACAGAAAAACAGAAGAC	PB.1958.3	26	ENSG00000143614.10
PB.1959.4	chr1	-	3681	20	novel_not_in_catalog	DENND4B	novel	5728	28			-347	-1	at_least_one_novel_splicesite	FALSE	canonical	2	TRUE	B	non_coding	0	CCTTCGGCCTCCTGTTCCCT	PB.1959.4	2	ENSG00000198837.10
PB.196.1	chr1	-	1315	6	full-splice_match	FBXO2	ENST00000354287.5	1287	6	0	-28	0	28	reference_match	FALSE	canonical	496	FALSE	C	non_coding	5	GCTCCCTTCCCATCCTTTTC	PB.196.1	496	ENSG00000116661.11
PB.196.2	chr1	-	1366	7	novel_not_in_catalog	FBXO2	novel	1287	6			76	20	at_least_one_novel_splicesite	FALSE	canonical	23	FALSE	C	non_coding	25	TAAACACTGCTCCCTTCCCA	PB.196.2	23	ENSG00000116661.11
PB.196.3	chr1	-	1850	5	novel_in_catalog	FBXO2	novel	1287	6			0	10	intron_retention	FALSE	canonical	3	FALSE	C	non_coding	55	AAAAAATGGATAAACACTGC	PB.196.3	3	ENSG00000116661.11
PB.196.5	chr1	-	1908	4	novel_in_catalog	FBXO2	novel	1287	6			-4	-6	intron_retention	FALSE	canonical	2	FALSE	C	non_coding	60	AAGGAAGGAATGAATGAAAA	PB.196.5	2	ENSG00000116661.11
PB.1962.1	chr1	-	2091	4	full-splice_match	SLC39A1	ENST00000356205.9	2038	4	-46	-7	-46	-4	reference_match	FALSE	canonical	140	FALSE	C	non_coding	15	AGTATCTGATTCGTTTGTTT	PB.1962.1	140	ENSG00000143570.18
PB.1963.3	chr1	+	1071	1	full-splice_match	AL358472.4	ENST00000633140.1	710	1	-646	285	-646	-285	mono-exon	FALSE		4		C	non_coding	30	AAAAATTAGCCGGGCGTGGT	PB.1963.3	4	ENSG00000282386.1
PB.1964.1	chr1	+	766	1	full-splice_match	AL358472.3	ENST00000608147.1	415	1	-376	25	-376	-25	mono-exon	FALSE		2		A	non_coding	80	AAAAAAATAAAAATAATCAA	PB.1964.1	2	ENSG00000273026.1
PB.1966.2	chr1	+	1763	10	full-splice_match	CREB3L4	ENST00000368607.8	1749	10	-10	-4	0	2	reference_match	FALSE	canonical	3	FALSE	C	non_coding	45	ATCCCAGAAGTTTGAAATAA	PB.1966.2	3	ENSG00000143578.16
PB.1966.3	chr1	+	1531	10	full-splice_match	CREB3L4	ENST00000368600.7	1496	10	-33	-2	-27	2	reference_match	FALSE	canonical	3	FALSE	C	non_coding	45	ATCCCAGAAGTTTGAAATAA	PB.1966.3	3	ENSG00000143578.16
PB.1967.1	chr1	+	1727	1	full-splice_match	AL358472.2	ENST00000608236.1	1418	1	-564	255	-564	-255	mono-exon	FALSE		23		C	non_coding	25	AAATTGTGTGTGTATTATTT	PB.1967.1	23	ENSG00000272654.1
PB.1968.1	chr1	-	1627	3	incomplete-splice_match	JTB	ENST00000271843.9	1273	5	0	2	0	-2	intron_retention	FALSE	canonical	5	FALSE	C	non_coding	25	AAGTATTTGAGGTACCCTCT	PB.1968.1	5	ENSG00000143543.15
PB.1968.10	chr1	-	947	4	novel_in_catalog	JTB	novel	1273	5			0	0	intron_retention	FALSE	canonical	17	FALSE	C	non_coding	10	TTCCTTCCCTTCTGTAACTT	PB.1968.10	17	ENSG00000143543.15
PB.1968.11	chr1	-	969	5	novel_in_catalog	JTB	novel	1040	5			2	0	combination_of_known_junctions	FALSE	canonical	2	FALSE	C	non_coding	10	TTCCTTCCCTTCTGTAACTT	PB.1968.11	2	ENSG00000143543.15
PB.1968.13	chr1	-	740	3	novel_in_catalog	JTB	novel	1216	4			0	0	intron_retention	FALSE	canonical	4	FALSE	C	non_coding	10	TTCCTTCCCTTCTGTAACTT	PB.1968.13	4	ENSG00000143543.15
PB.1968.14	chr1	-	1339	5	full-splice_match	JTB	ENST00000271843.9	1273	5	-309	243	-309	0	alternative_3end5end	FALSE	canonical	1350	FALSE	C	non_coding	10	TTCCTTCCCTTCTGTAACTT	PB.1968.14
9e_230301_200817/67960838/ccs, m64179e_230301_200817/74451433/ccs, m64179e_230301_200817/79431799/ccs, m64179e_230301_200817/83429322/ccs, m64179e_230301_200817/83757079/ccs, m64179e_230301_200817/84672832/ccs, m64179e_230301_200817/91293749/ccs, m64179e_230301_200817/93127610/ccs, m64179e_230301_200817/94111937/ccs, m64179e_230301_200817/100597969/ccs, m64179e_230301_200817/100666199/ccs, m64179…	1350	ENSG00000143543.15
PB.1968.15	chr1	-	2173	2	incomplete-splice_match	JTB	ENST00000368589.5	1216	4	-14	0	0	0	intron_retention	FALSE	canonical	3	FALSE	C	non_coding	10	TTCCTTCCCTTCTGTAACTT	PB.1968.15	3	ENSG00000143543.15
PB.1968.17	chr1	-	1057	5	full-splice_match	JTB	ENST00000356648.5	1040	5	-18	1	-1	-1	reference_match	FALSE	canonical	4	FALSE	C	non_coding	10	TTTCCTTCCCTTCTGTAACT	PB.1968.17	4	ENSG00000143543.15
PB.1968.18	chr1	-	875	6	novel_in_catalog	JTB	novel	1273	5			0	-1	combination_of_known_junctions	FALSE	canonical	150	FALSE	C	non_coding	10	TTTCCTTCCCTTCTGTAACT	PB.1968.18	150	ENSG00000143543.15
PB.1968.19	chr1	-	822	4	novel_in_catalog	JTB	novel	1273	5			0	-1	intron_retention	FALSE	canonical	2	FALSE	C	non_coding	10	TTTCCTTCCCTTCTGTAACT	PB.1968.19	2	ENSG00000143543.15
PB.1968.2	chr1	-	1466	4	full-splice_match	JTB	ENST00000368589.5	1216	4	-14	-236	0	-7	alternative_3end	FALSE	canonical	5	FALSE	C	non_coding	40	AACAGAAGTATTTGAGGTAC	PB.1968.2	5	ENSG00000143543.15
PB.1968.20	chr1	-	757	6	novel_not_in_catalog	JTB	novel	1273	5			0	-1	at_least_one_novel_splicesite	FALSE	canonical	6	TRUE	C	non_coding	10	TTTCCTTCCCTTCTGTAACT	PB.1968.20	6	ENSG00000143543.15
PB.1968.4	chr1	-	1112	6	novel_in_catalog	JTB	novel	1273	5			0	-7	combination_of_known_junctions	FALSE	canonical	5	FALSE	C	non_coding	40	AACAGAAGTATTTGAGGTAC	PB.1968.4	5	ENSG00000143543.15
PB.1968.5	chr1	-	2438	2	incomplete-splice_match	JTB	ENST00000271843.9	1273	5	-29	7	-29	-7	intron_retention	FALSE	canonical	3	FALSE	C	non_coding	40	AACAGAAGTATTTGAGGTAC	PB.1968.5	3	ENSG00000143543.15
PB.1968.7	chr1	-	1140	4	novel_in_catalog	JTB	novel	1273	5			0	1	intron_retention	FALSE	canonical	23	FALSE	C	non_coding	10	TCCTTCCCTTCTGTAACTTG	PB.1968.7	23	ENSG00000143543.15
PB.1968.8	chr1	-	1230	4	full-splice_match	JTB	ENST00000368589.5	1216	4	-14	0	0	0	reference_match	FALSE	canonical	40	FALSE	C	non_coding	10	TTCCTTCCCTTCTGTAACTT	PB.1968.8	40	ENSG00000143543.15
PB.1968.9	chr1	-	970	4	full-splice_match	JTB	ENST00000428469.1	520	4	-280	-170	0	0	alternative_3end5end	FALSE	canonical	5	FALSE	C	non_coding	10	TTCCTTCCCTTCTGTAACTT	PB.1968.9	5	ENSG00000143543.15
PB.1969.1	chr1	-	1067	8	full-splice_match	RAB13	ENST00000368575.4	1209	8	93	49	0	0	alternative_5end	FALSE	canonical	168	FALSE	C	non_coding	20	AAATGTTCCTGTTTTGGGTA	PB.1969.1	168	ENSG00000143545.9
PB.1969.2	chr1	-	990	7	novel_in_catalog	RAB13	novel	1209	8			-1	0	combination_of_known_splicesites	FALSE	canonical	2	FALSE	C	non_coding	20	AAATGTTCCTGTTTTGGGTA	PB.1969.2	2	ENSG00000143545.9
PB.1969.3	chr1	-	966	8	full-splice_match	RAB13	ENST00000368575.4	1209	8	-21	264	-2	192	alternative_3end	FALSE	canonical	119	FALSE	C	non_coding	45	AAGAGAGGGAGGAGGAAAGG	PB.1969.3	119	ENSG00000143545.9
PB.197.1	chr1	+	1443	6	full-splice_match	FBXO6	ENST00000376753.9	1444	6	-3	4	-3	-4	reference_match	FALSE	canonical	18	FALSE	C	non_coding	25	AAAACCAGCCTGGGGTTGGT	PB.197.1	18	ENSG00000116663.11
PB.1971.1	chr1	+	655	3	full-splice_match	RPS27	ENST00000477151.2	496	3	-159	0	0	0	alternative_5end	FALSE	canonical	8	FALSE	C	non_coding	20	TAAATCCTGTTTATTGTCTT	PB.1971.1	8	ENSG00000177954.14
PB.1971.2	chr1	+	575	4	full-splice_match	RPS27	ENST00000493224.5	573	4	-1	-1	0	0	reference_match	FALSE	canonical	247	FALSE	C	non_coding	20	TAAATCCTGTTTATTGTCTT	PB.1971.2	247	ENSG00000177954.14
PB.1971.3	chr1	+	541	4	full-splice_match	RPS27	ENST00000651669.1	352	4	0	-189	0	189	alternative_3end	FALSE	canonical	3	FALSE	C	non_coding	10	AAGTGTTGTGTTTGGTGTTT	PB.1971.3	3	ENSG00000177954.14
PB.1971.4	chr1	+	344	4	full-splice_match	RPS27	ENST00000651669.1	352	4	0	8	0	1	reference_match	FALSE	canonical	179	FALSE	C	non_coding	20	AAATCCTGTTTATTGTCTTG	PB.1971.4	179	ENSG00000177954.14
PB.1971.5	chr1	+	464	5	full-splice_match	RPS27	ENST00000643794.1	467	5	0	3	0	1	reference_match	FALSE	canonical	12	FALSE	C	non_coding	20	AAATCCTGTTTATTGTCTTG	PB.1971.5	12	ENSG00000177954.14
PB.1973.1	chr1	-	3158	8	full-splice_match	TPM3	ENST00000330188.13	2108	8	3	-1053	1	-3	alternative_3end	FALSE	canonical	4	FALSE	C	non_coding	10	AGACTTTTCTGCTTGTTCCT	PB.1973.1	4	ENSG00000143549.21
PB.1973.10	chr1	-	1920	5	novel_in_catalog	TPM3	novel	3149	7			-1	-2	combination_of_known_splicesites	FALSE	canonical	3	FALSE	C	non_coding	30	AACCCTCAGACCTATTTGAC	PB.1973.10	3	ENSG00000143549.21
PB.1973.12	chr1	-	1467	9	novel_in_catalog	TPM3	novel	2241	9			0	30	combination_of_known_junctions	FALSE	canonical	12	FALSE	C	non_coding	80	AAACAACAACAAAAACAAAA	PB.1973.12	12	ENSG00000143549.21
PB.1973.13	chr1	-	1375	8	full-splice_match	TPM3	ENST00000368533.8	3148	8	-1	1774	-1	30	alternative_3end	FALSE	canonical	106	FALSE	C	non_coding	80	AAACAACAACAAAAACAAAA	PB.1973.13	106	ENSG00000143549.21
PB.1973.14	chr1	-	1308	7	novel_in_catalog	TPM3	novel	2108	8			4	30	combination_of_known_splicesites	FALSE	canonical	8	FALSE	C	non_coding	80	AAACAACAACAAAAACAAAA	PB.1973.14	8	ENSG00000143549.21
PB.1973.17	chr1	-	2780	9	novel_not_in_catalog	TPM3	novel	2241	9			-4	30	intron_retention	FALSE	canonical	5	TRUE	C	non_coding	80	AAACAACAACAAAAACAAAA	PB.1973.17	5	ENSG00000143549.21
PB.1973.18	chr1	-	2702	8	full-splice_match	TPM3	ENST00000323144.12	1185	8	13	-1530	-1	30	alternative_3end	FALSE	canonical	3	FALSE	C	non_coding	80	AAACAACAACAAAAACAAAA	PB.1973.18	3	ENSG00000143549.21
PB.1973.19	chr1	-	1252	9	novel_in_catalog	TPM3	novel	1185	8			-4	1	combination_of_known_junctions	FALSE	canonical	6	FALSE	C	non_coding	25	AAGTTGTTGTAACTGCTTCA	PB.1973.19	6	ENSG00000143549.21
PB.1973.20	chr1	-	1060	7	novel_in_catalog	TPM3	novel	1185	8			-3	1	combination_of_known_junctions	FALSE	canonical	7	FALSE	C	non_coding	25	AAGTTGTTGTAACTGCTTCA	PB.1973.20	7	ENSG00000143549.21
PB.1973.21	chr1	-	1096	7	novel_in_catalog	TPM3	novel	1185	8			-1	0	combination_of_known_splicesites	FALSE	canonical	6	FALSE	C	non_coding	20	CAAGTTGTTGTAACTGCTTC	PB.1973.21	6	ENSG00000143549.21
PB.1973.22	chr1	-	1247	9	novel_in_catalog	TPM3	novel	1185	8			2	-1	combination_of_known_splicesites	FALSE	canonical	100	FALSE	C	non_coding	25	ACAAGTTGTTGTAACTGCTT	PB.1973.22	100	ENSG00000143549.21
PB.1973.23	chr1	-	1170	8	full-splice_match	TPM3	ENST00000323144.12	1185	8	14	1	0	-1	reference_match	FALSE	canonical	281	FALSE	C	non_coding	25	ACAAGTTGTTGTAACTGCTT	PB.1973.23	281	ENSG00000143549.21
PB.1973.24	chr1	-	891	8	full-splice_match	TPM3	ENST00000323144.12	1185	8	0	294	0	-294	alternative_3end	FALSE	canonical	2	FALSE	C	non_coding	40	AACAAAAAGCTGATTGTCTT	PB.1973.24	2	ENSG00000143549.21
PB.1973.25	chr1	-	1305	9	novel_in_catalog	TPM3	novel	7064	10			-1	276	combination_of_known_junctions	FALSE	canonical	3	FALSE	C	non_coding	10	ATCCTGCCTGCAGTGTTTCC	PB.1973.25	3	ENSG00000143549.21
PB.1973.26	chr1	-	1018	9	novel_in_catalog	TPM3	novel	7064	10			0	-8	combination_of_known_junctions	FALSE	canonical	5	FALSE	C	non_coding	30	AAACCTCATGCCACCCTGCA	PB.1973.26	5	ENSG00000143549.21
PB.1973.29	chr1	-	729	7	incomplete-splice_match	TPM3	ENST00000368531.6	1115	8	-57	11794	2	5	5prime_fragment	FALSE	canonical	3	FALSE	C	non_coding	35	AAGGTATGGAACCTGGAGTA	PB.1973.29	3	ENSG00000143549.21
[truncated: 65,234 more rows]
