# Supplementary material for: Full-length isoform concatenation sequencing to resolve cancer transcriptome complexity
Source: BMC Genomics. 2024 Jan 29;25:122. doi: 10.1186/s12864-024-10021-x (PMC10823626; doi:10.1186/s12864-024-10021-x)
Supplement: Supplementary file 9 — Additional file 9. Isoforms identified in the tumor sample with a short-read TPM value greater than 10 and a long-read support of 10 or greater. [file 12864_2024_10021_MOESM9_ESM.xlsx]

## Sheet: anthony_candidate_tx_list_1799
Additional file 9. Isoforms identified in the tumor sample with a short-read TPM value greater than 10 and a long-read support of 10 or greater
gene_name	associated_transcript	Transcript Length	Short-read TPM - Tumor	Short-read TPM - Comparator Tissue	Full-length PacBio long-read count - Tumor	Full-length PacBio long-read count - Comparator Tissue
RN7SL2	ENST00000490232.3	300	312527	401824	15	1
GFAP	ENST00000253408.10	3135	3150	165.625	1115	4492
MT-CO1	ENST00000361624.2	1542	1556	1747.95	23635	135406
MT-RNR2	ENST00000387347.2	1559	1238	863.3	37763	151854
RPL41	ENST00000501597.3	469	1037	300.344	1425	1107
MT-ND3	ENST00000361227.2	346	993	892.242	88	1
EEF1A1	ENST00000331523.6	1923	909	165.349	17	51
MT-CO2	ENST00000361739.1	684	673	872.135	83	41599
APOE	ENST00000252486.9	1208	647	151.782	2205	1396
SCARNA13	ENST00000516672.1	275	640	236.616	12	24
CLU	ENST00000519472.5	303	629	108.875	404	252
ACTB	ENST00000646664.1	1812	627	60.6534	50421	12419
RPS24	ENST00000372360.8	553	619	121.163	1084	471
RPS11	ENST00000270625.7	614	615	193.677	1156	1067
FTL	ENST00000331825.11	878	608	95.3383	31263	19111
EEF1A1	ENST00000309268.11	2303	598	119.555	12383	2248
ACTG1	ENST00000573283.7	1923	479	34.6958	8892	2341
RPL19	ENST00000225430.9	732	473	106.088	2469	1858
RPS14	ENST00000407193.7	569	419	132.408	4589	4385
MT-ND4L	ENST00000361335.1	297	413	291.287	4667	1
RPL7A	ENST00000323345.11	891	399	82.5465	1243	735
EEF1G	ENST00000329251.5	1523	389	57.2501	3147	1485
RPS3A	ENST00000274065.9	934	386	182.516	2530	3608
RPS8	ENST00000396651.8	881	386	102.627	1328	1262
RPL35A	ENST00000647248.2	475	363	102.155	1032	560
TMSB10	ENST00000233143.6	496	356	53.9591	8932	3281
PEA15	ENST00000360472.8	2471	355	26.5802	11237	4795
RPL35	ENST00000348462.6	455	349	135.259	865	582
TMSB4X	ENST00000451311.7	628	349	164.888	17083	29548
RPLP0	ENST00000392514.9	1218	347	37.6659	2861	876
SPARCL1	ENST00000282470.10	2906	333	47.0814	980	835
RPS2	ENST00000343262.9	985	331	24.4691	319	1
RPL13A	ENST00000391857.9	1181	328	91.3593	2880	2410
RPL34	ENST00000394667.7	441	328	138.899	1575	1046
RPS15A	ENST00000563390.5	525	325	86.9206	448	291
RPS15	ENST00000592588.6	510	311	116.825	2286	2485
RPL6	ENST00000202773.13	947	310	69.0574	1372	785
GAPDH	ENST00000396859.5	1256	309	43.797	51	1
RPL39	ENST00000361575.4	401	307	86.4953	368	140
RPL30	ENST00000287038.8	543	305	82.6911	551	255
RPL17	ENST00000580261.5	669	304	99.8617	263	294
EEF2	ENST00000309311.7	3164	301	49.9342	3929	1
AQP4	ENST00000383168.9	5274	297	24.7476	412	478
RPS20	ENST00000009589.7	626	290	62.1091	767	449
MALAT1	ENST00000534336.1	8708	281	111.512	41241	19226
PMP2	ENST00000256103.3	3608	278	9.60975	5857	471
MT-ND4	ENST00000361381.2	1378	274	196.669	26127	4148
RPL29	ENST00000294189.11	723	265	54.9037	1253	961
RPL18A	ENST00000222247.10	665	264	91.1035	3254	3360
RPL10A	ENST00000322203.7	716	264	70.2851	1071	1056
RPL12	ENST00000361436.10	633	255	59.0702	1124	588
RPL5	ENST00000370321.8	1028	251	79.2803	1491	1309
RPS7	ENST00000645674.2	731	245	105.948	1037	1586
RHOB	ENST00000272233.6	2372	241	21.4726	3369	986
RPS29	ENST00000245458.10	296	228	104.529	59	50
ITM2C	ENST00000326427.11	2078	227	9.4479	5891	892
ENO1	ENST00000234590.10	1779	225	40.4595	4992	2477
CKB	ENST00000348956.7	1709	224	51.7096	18673	12224
MT-RNR1	ENST00000389680.2	954	222	145.555	1428	26693
CLU	ENST00000405140.7	2098	221	57.384	823	727
RPL9P9	ENST00000466501.1	579	216	123.951	369	241
RPS27A	ENST00000404735.1	796	214	69.3171	156	183
RPL24	ENST00000394077.8	623	213	133.425	845	1327
RPL27	ENST00000253788.11	533	212	80.4414	517	541
RPS12	ENST00000230050.4	631	211	63.2326	574	308
RPL36A	ENST00000553110.7	429	208	45.2017	348	94
TUBA1A	ENST00000301071.12	1915	194	27.1913	14455	5794
RPS21	ENST00000343986.9	344	185	142.264	161	131
RPS5	ENST00000196551.8	740	184	65.8078	984	10
HIST1H4J	ENST00000355057.2	373	183	78.0797	22	10
RPS25	ENST00000527673.2	835	182	52.4975	859	654
BCAN	ENST00000329117.10	3466	180	2.70853	5811	272
MYL6	ENST00000547649.5	655	180	41.1561	1868	2070
CPE	ENST00000402744.9	2421	177	121.366	1128	3564
CSRP1	ENST00000340006.7	1952	177	18.618	3687	1303
RPLP1	ENST00000357790.5	445	175	28.1702	58	24
GJA1	ENST00000282561.4	3037	174	18.5985	1637	576
RPSA	ENST00000301821.11	1171	167	37.5948	1936	1015
PPIA	ENST00000355968.10	818	167	64.5007	22	52
LDHB	ENST00000350669.5	1303	161	47.5562	3663	3284
TUBB2B	ENST00000259818.8	2020	155	20.6497	2808	1114
RPS4X	ENST00000316084.10	1526	153	29.9154	1488	669
SERPINA3	ENST00000393078.4	1589	153	2.30601	1466	70
TUBA1B	ENST00000336023.9	1627	152	36.6176	5798	2492
ATP1A2	ENST00000361216.8	5421	150	31.6936	1742	933
DDIT4	ENST00000307365.4	1748	149	14.1597	5941	1672
RPS13	ENST00000525634.6	646	147	55.2869	1188	1245
PTMA	ENST00000409115.7	1221	146	26.1595	9297	3424
RPL7	ENST00000352983.7	1101	145	36.4492	4277	3580
HSP90AA1	ENST00000216281.12	3379	144	28.559	1222	1099
DBI	ENST00000355857.7	637	143	42.986	3006	3102
PFDN5	ENST00000334478.9	586	142	74.9309	1591	1
UBA52	ENST00000430157.6	572	142	28.685	19	466
HIST1H1E	ENST00000304218.5	754	138	83.623	101	207
CD74	ENST00000353334.10	1449	138	4.24986	14591	1276
RPL32	ENST00000457131.1	555	138	42.8564	47	44
TPI1	ENST00000396705.10	1231	135	39.1413	5044	5366
YBX1	ENST00000321358.12	1514	134	18.2528	1591	566
GAS5	ENST00000450589.5	632	133	13.1893	500	242
HIST2H2AC	ENST00000331380.3	390	130	25.6465	10	5
AQP1	ENST00000311813.10	2913	130	10.9315	3435	1808
C1QL1	ENST00000253407.4	1295	130	0.702462	381	7
RP11-466H18.1	ENST00000459748.1	321	128	17.9013	13	1
MT1X	ENST00000394485.5	450	128	13.281	5211	666
AC018890.1	ENST00000369387.4	411	127	23.3039	791	1358
SPP1	ENST00000395080.8	1473	126	14.8016	3075	1694
HIST1H1C	ENST00000343677.3	642	124	77.507	117	96
IGFBP5	ENST00000233813.5	6215	122	1.07427	2947	8
RPL3	ENST00000216146.9	1442	121	30.5047	7352	4188
CRABP1	ENST00000299529.7	772	121	1.66743	6766	229
RPLP1	ENST00000260379.11	1197	120	22.5204	2232	1185
CD81	ENST00000263645.9	1520	118	14.0475	59	1
LRRC75A-AS1	ENST00000580180.6	753	118	22.4456	895	347
CALM2	ENST00000272298.12	1302	118	137.467	4970	139
CHI3L1	ENST00000255409.8	1792	118	1.05332	3037	65
DPYSL2	ENST00000311151.9	4603	117	24.7215	160	428
MT3	ENST00000200691.4	569	115	94.2032	1717	2009
RACK1	ENST00000511473.5	1150	114	19.4883	456	47
S100A6	ENST00000368719.9	665	114	19.6321	5515	2983
PSAP	ENST00000394936.8	2872	113	14.0063	3711	7861
HSP90AB1	ENST00000371646.10	2572	112	25.8231	1001	687
COX6A1	ENST00000229379.3	572	111	69.1011	1517	3123
CANX	ENST00000504734.5	2232	110	13.6141	124	1
A2M	ENST00000318602.11	4844	110	4.26382	487	216
SPARC	ENST00000231061.9	3701	108	16.0553	11676	1
RPL8	ENST00000262584.7	1041	107	32.2314	2241	3138
HNRNPA1	ENST00000547566.5	1234	105	15.0904	81	43
COX4I1	ENST00000253452.7	708	105	69.3913	1917	5173
FTH1	ENST00000534180.1	983	103	16.0308	36	12
BTF3	ENST00000335895.12	897	100	27.3776	1265	1176
FADS2	ENST00000257261.10	2964	100	2.50185	701	69
S100B	ENST00000291700.9	877	99	61.5423	3851	13104
SYT11	ENST00000368324.5	5240	98	19.8236	150	305
MBP	ENST00000397865.9	2127	98	52.5673	3249	12856
HNRNPC	ENST00000553300.5	1375	98	21.1689	2267	894
RPL36	ENST00000347512.8	707	97	34.7771	946	1
NTRK2	ENST00000395882.5	7111	97	3.90123	125	36
GPM6B	ENST00000454189.6	3957	96	23.8361	4175	5592
PRDX1	ENST00000319248.13	1021	96	16.6539	3331	1940
HIST2H4A	ENST00000578186.2	583	96	34.1985	11	12
SMOC1	ENST00000381280.4	3666	95	1.07622	398	35
LGALS1	ENST00000215909.10	560	94	14.5238	1925	888
45171	ENST00000391971.7	3315	92	13.7593	1188	1335
ALDOA	ENST00000643777.2	1485	90	24.4709	2004	1543
MT-ND5	ENST00000361567.2	1812	89	60.441	10924	9505
SOX2	ENST00000325404.3	2513	89	2.86749	433	100
MT-ND2	ENST00000361453.3	1042	88	171.009	5377	211
RPL15	ENST00000413699.7	2209	88	33.8351	117	483
MT-ND1	ENST00000361390.2	956	88	215.7	77	459
H3F3A	ENST00000366815.8	1088	88	17.3517	4051	832
RPLP2	ENST00000321153.9	781	87	21.6317	747	371
EDF1	ENST00000224073.6	640	87	33.3515	992	1475
FAM107A	ENST00000360997.7	3367	86	34.0003	8393	8322
HMGN2	ENST00000361427.6	1191	85	22.2285	6377	5986
GLUD1	ENST00000277865.5	3039	85	15.4537	634	863
TSC22D4	ENST00000423266.5	1071	84	13.2762	2513	965
MAOB	ENST00000378069.5	2566	84	1.92239	2230	178
HLA-A	ENST00000376809.10	1611	84	8.74625	1179	279
BSG	ENST00000353555.8	1616	83	19.4624	4466	4067
HIST2H2AA3	ENST00000369159.2	549	82	7.40628	422	187
SCD	ENST00000370355.3	5362	82	15.7041	1210	588
EIF4A1	ENST00000293831.13	1756	81	8.77421	3112	1012
CHCHD2	ENST00000395422.4	901	81	40.1776	2275	3300
ANXA5	ENST00000296511.10	1762	81	6.76225	2395	606
NACA	ENST00000546392.5	802	80	19.0482	102	67
CD74	ENST00000009530.12	981	80	2.54289	3603	362
MALAT1	ENST00000508832.2	1519	80	35.0991	37	9
CALR	ENST00000316448.9	1903	80	9.47993	1105	381
SERINC1	ENST00000339697.5	3137	79	40.2325	744	1835
PPIB	ENST00000300026.3	1081	79	11.0066	2162	929
AHCYL1	ENST00000369799.10	4015	79	20.9406	1108	1391
HNRNPA2B1	ENST00000356674.7	1711	78	12.9277	1601	471
MRFAP1	ENST00000382581.4	1584	75	19.0551	867	451
AHNAK	ENST00000378024.9	18787	75	5.17501	136	84
CD74	ENST00000377795.7	1138	74	3.24719	10	1
GPM6B	ENST00000398361.7	1033	74	16.338	135	520
HSP90B1	ENST00000299767.10	2858	73	9.02581	559	343
RGS1	ENST00000367459.8	1405	73	0.870845	1159	48
HNRNPA1	ENST00000340913.10	1842	72	13.3008	649	177
C3	ENST00000245907.11	5263	72	1.91376	94	68
DYNLL1	ENST00000242577.11	720	72	17.7272	2148	2160
NORAD	ENST00000565493.2	5339	72	24.6745	934	1172
SOD1	ENST00000270142.10	966	71	27.6696	1953	2859
SPTAN1	ENST00000630804.2	7812	71	2.96359	38	4
HIST1H4C	ENST00000377803.3	435	71	104.031	124	453
RPL21	ENST00000311549.10	815	71	53.8854	72	119
ATP5I	ENST00000304312.5	365	70	35.7024	114	115
RP11-572P18.1	ENST00000495531.1	483	70	38.9348	2437	4394
TXNIP	ENST00000582401.6	2926	70	6.82711	1139	265
TNC	ENST00000350763.9	7641	70	0.038732	92	1
SLC1A3	ENST00000265113.9	4170	69	51.1302	698	3465
ATP5B	ENST00000262030.8	1839	69	42.7093	2153	3538
HILPDA	ENST00000257696.5	1349	69	0.943167	4310	183
RHOA	ENST00000418115.6	2031	69	13.1782	1816	1064
PTN	ENST00000348225.7	1614	68	18.4878	1689	1
OAZ1	ENST00000592727.3	726	68	27.0541	12	78
TAGLN2	ENST00000368097.8	1604	66	1.45972	1943	136
ID4	ENST00000378700.8	2344	66	3.78026	112	11
OST4	ENST00000456793.2	561	64	11.3089	989	403
PEBP1	ENST00000261313.3	1697	63	52.2737	3397	6617
UBL5	ENST00000586895.5	432	63	37.5823	694	706
CLU	ENST00000518050.1	718	62	10.9406	65	35
TMA7	ENST00000438607.2	561	61	36.7404	1109	2031
MIF	ENST00000498385.1	435	60	11.6939	20	17
COX7C	ENST00000247655.4	666	60	30.5259	851	836
BEX3	ENST00000361298.8	921	60	12.5945	2911	2139
SLC25A6	ENST00000381401.11_PAR_Y	2062	60	12.3554	1291	242
SLC25A6	ENST00000381401.11_PAR_Y	2062	60	12.3554	1291	1022
SLC25A6	ENST00000381401.11	2062	60	12.3554	754	242
SLC25A6	ENST00000381401.11	2062	60	12.3554	754	1022
SARAF	ENST00000256255.11	2154	60	15.7177	1075	935
RF00100	ENST00000365328.1	331	59	48.3203	17	17
RPL31	ENST00000409733.5	825	59	21.454	35	111
NLRP1	ENST00000568641.1	1627	58	4.75909	539	144
HNRNPK	ENST00000360384.9	2038	58	9.29564	699	546
RASD1	ENST00000225688.4	1746	58	4.62838	2336	365
DUSP1	ENST00000239223.4	2019	58	3.15533	2162	238
YWHAQ	ENST00000238081.8	2208	58	30.1326	1856	3329
MARCKS	ENST00000612661.2	4275	57	5.96586	96	13
GABARAPL2	ENST00000037243.7	1002	57	37.5346	1925	4050
PTTG1IP	ENST00000330938.8	2760	56	4.77083	931	465
SCD5	ENST00000319540.9	3101	56	21.9795	925	1473
PKM	ENST00000335181.10	2318	56	11.2138	6285	1
GOLIM4	ENST00000309027.4	2100	56	3.42444	259	53
CANX	ENST00000247461.9	4260	56	10.7579	559	849
RPL22	ENST00000234875.9	2078	56	13.7882	623	420
YWHAE	ENST00000571732.5	1818	55	14.6104	251	2
EIF1	ENST00000310837.8	1120	55	18.0917	20	35
EFEMP1	ENST00000355426.8	1820	55	2.11129	472	131
RPS6	ENST00000380394.9	1387	55	22.7176	2370	2613
SOD2	ENST00000367055.8	990	55	3.44293	75	21
MIF	ENST00000215754.8	939	54	11.8168	6636	4479
UQCRH	ENST00000311672.10	604	54	37.9209	395	1369
GFAP	ENST00000435360.7	1779	54	0.750605	5399	260
TPPP3	ENST00000393957.7	1058	53	2.51887	3350	410
HILPDA	ENST00000435296.2	785	53	0.747402	227	46
AGT	ENST00000366667.5	2291	52	11.3749	2207	1884
COX5B	ENST00000258424.3	712	52	39.9969	1046	2703
CCT3	ENST00000295688.8	2150	52	6.66624	1046	495
SLC25A3	ENST00000552981.5	1351	52	14.6842	740	888
NUCKS1	ENST00000367142.5	6496	52	11.8151	304	154
USMG5	ENST00000309579.7	364	51	33.0342	194	271
FEZ1	ENST00000278919.8	1748	51	16.7367	1269	1349
CALM1	ENST00000356978.9	4242	51	61.9214	7386	23636
RP11-456A18.1	ENST00000432535.1	477	51	13.735	804	605
PSMB4	ENST00000290541.7	964	50	15.824	373	357
ATF4	ENST00000396680.2	1419	50	15.1805	414	349
DPYSL3	ENST00000343218.10	5476	50	2.06732	776	43
UBB	ENST00000302182.8	1225	50	29.3577	8380	11541
TUBB3	ENST00000315491.12	1769	50	6.81227	583	370
TUBB2A	ENST00000333628.4	1595	49	24.689	1569	1994
TOMM7	ENST00000358435.8	778	49	21.2931	623	373
SET	ENST00000322030.12	2915	49	9.47215	95	220
CSDE1	ENST00000339438.10	4006	49	14.8866	518	840
TPT1	ENST00000379056.5	1101	49	15.8734	34	138
EIF4B	ENST00000262056.13	4148	49	10.3943	769	455
COX8A	ENST00000314133.4	507	48	23.7161	730	1201
JUN	ENST00000371222.4	3540	48	3.32249	2236	565
JUNB	ENST00000302754.6	1820	48	1.80567	2083	179
NTRK2	ENST00000359847.3	6646	48	7.28299	56	4
PBXIP1	ENST00000368463.8	3212	48	3.28763	597	226
PRDX2	ENST00000301522.3	987	48	33.3606	1772	4630
SCARA3	ENST00000301904.4	3510	48	1.47989	13	1
PFN2	ENST00000452853.6	1780	47	5.21072	1500	461
AQP4	ENST00000440832.7	1169	47	0.82443	59	2
GADD45G	ENST00000252506.11	1065	47	2.02804	47	12
EIF4H	ENST00000353999.6	2503	47	11.2241	1155	1203
ADD3	ENST00000277900.12	4337	47	6.709	1009	328
SRP14	ENST00000267884.11	1077	47	13.721	3825	4614
NCL	ENST00000322723.9	4034	47	7.29873	2015	1081
MCL1	ENST00000369026.3	3932	46	3.5857	129	133
PTGDS	ENST00000371625.8	807	46	21.1819	3057	5184
CIRBP	ENST00000320936.9	1328	46	14.989	1600	1086
PRDX5	ENST00000265462.9	893	46	31.3684	1386	3868
PARP1	ENST00000366794.10	3958	46	4.26978	272	225
TUBB4B	ENST00000340384.5	1637	46	6.55369	857	160
PTPRZ1	ENST00000449182.1	4627	46	4.36392	17	276
SRP9	ENST00000304786.11	1480	46	15.8621	1435	1639
SSR2	ENST00000295702.9	1116	46	7.97574	600	348
CD99	ENST00000381192.10_PAR_Y	1291	46	4.93938	1625	525
CD99	ENST00000381192.10_PAR_Y	1291	46	4.93938	1625	444
CD99	ENST00000381192.10	1291	46	4.93938	892	525
CD99	ENST00000381192.10	1291	46	4.93938	892	444
PLEKHB1	ENST00000227214.10	2016	46	23.4238	2057	3445
RPL11	ENST00000643754.2	1044	45	11.682	1139	833
SMOC1	ENST00000361956.7	2040	45	0.479877	275	5
RPS4Y1	ENST00000430575.1	811	45	10.4964	11	52
SAT1	ENST00000379270.4	1065	45	4.5122	2219	793
PGAM1	ENST00000334828.6	1830	45	18.7677	1776	2312
GLTSCR2	ENST00000246802.10	1528	45	7.88519	399	199
MT1E	ENST00000306061.10	704	45	6.96423	662	115
ILF2	ENST00000361891.9	1659	45	8.13253	941	422
DNER	ENST00000341772.5	3260	44	11.2344	261	506
BEX1	ENST00000372728.4	864	44	33.2698	872	2126
RPL27A	ENST00000530022.5	878	44	15.2293	14	111
RPL36AL	ENST00000298289.7	746	44	21.9626	504	608
DAD1	ENST00000250498.9	731	44	10.5064	1070	1301
SSR4	ENST00000370086.8	643	44	10.327	526	571
HLA-DPB1	ENST00000418931.7	1560	44	3.24044	51	1
CCND2	ENST00000261254.8	6480	43	1.71591	1195	190
AEBP1	ENST00000223357.8	4081	43	0.444581	209	28
EIF3E	ENST00000220849.10	1543	43	16.8711	403	255
MORF4L1	ENST00000559619.5	448	43	17.5524	534	693
GOLM1	ENST00000388712.7	3046	43	5.72061	88	106
FOS	ENST00000303562.9	2158	43	0.652122	3757	104
H3F3B	ENST00000254810.8	2705	43	26.5157	5540	10589
RPLP0	ENST00000228306.8	1257	43	4.24577	345	78
TTYH1	ENST00000376530.8	1885	43	7.4537	31	707
HSPA5	ENST00000324460.7	3908	43	4.22138	1683	884
DCLK1	ENST00000379892.4	2101	43	1.28542	50	37
CTSD	ENST00000236671.7	2123	43	7.85906	1706	688
CALM2	ENST00000456319.6	703	43	25.3238	102	483
UST	ENST00000466695.1	497	43	0.897565	531	59
RPLP0	ENST00000313104.9	912	43	1.83895	259	24
WI2-1896O14.1	ENST00000313342.8	933	42	9.9232	37	50
NDUFB8	ENST00000299166.9	671	42	29.0156	1245	4302
NME2	ENST00000512737.5	826	42	8.9107	726	460
NFKBIA	ENST00000216797.9	1558	42	6.0358	1176	425
CADM4	ENST00000222374.3	2178	42	8.81607	636	387
ATP5H	ENST00000301587.9	603	42	25.1105	480	830
PRDX6	ENST00000340385.6	1751	42	7.93548	946	589
NDUFS5	ENST00000372967.3	544	42	18.2505	941	1016
THBS4	ENST00000350881.6	3222	42	0.138174	156	3
BAALC	ENST00000309982.10	2831	42	13.8556	535	437
RAC1	ENST00000348035.9	2323	42	11.3133	1712	535
MT2A	ENST00000245185.6	786	42	4.93261	2931	350
MYEOV2	ENST00000607357.2	418	42	21.7887	555	775
TSC22D1	ENST00000261489.6	3135	42	7.46427	3267	3021
C1QC	ENST00000374640.9	1163	41	1.70733	1647	169
YWHAZ	ENST00000395953.6	994	41	11.4579	180	15
TMBIM6	ENST00000267115.10	2836	41	9.49439	1872	2565
FTH1	ENST00000273550.12	1229	41	13.4733	24933	19070
TOMM20	ENST00000366607.5	3387	41	8.91466	824	801
ITGB1	ENST00000302278.8	3640	40	2.97719	383	109
MTURN	ENST00000324453.13	5937	40	23.3701	209	790
ARF1	ENST00000272102.10	1888	40	9.75633	2704	1846
C12orf57	ENST00000229281.6	560	40	30.3937	465	1023
GPX4	ENST00000611653.4	793	40	24.0455	834	2125
RAMP1	ENST00000254661.5	910	40	10.8938	1486	1642
XRCC5	ENST00000392132.7	3428	40	10.9791	618	429
IFITM2	ENST00000399817.8	659	40	3.3426	2029	531
NDUFB9	ENST00000276689.8	711	40	37.2206	662	3620
BNIP3	ENST00000633835.1	1062	40	4.22454	15	1
COL4A2	ENST00000360467.7	6281	39	0.657706	348	1
BEX3	ENST00000372645.3	913	39	11.25	1161	1261
APP	ENST00000357903.7	3543	39	1.08282	562	484
RTN3	ENST00000537981.5	2532	39	7.32748	1328	2014
BLOC1S1	ENST00000548925.5	571	39	12.1856	918	1023
NDUFA11	ENST00000308961.4	539	39	20.7503	1011	1795
COL4A1	ENST00000375820.10	6532	39	0.254921	98	1
HIST2H2BE	ENST00000369155.3	2194	39	3.74582	400	105
NEDD8	ENST00000250495.10	708	38	18.406	773	1603
GDI1	ENST00000447750.7	2474	38	15.1025	1862	2316
TERF2IP	ENST00000300086.5	2118	38	19.2636	1442	1798
THRA	ENST00000264637.8	2538	38	10.4752	218	126
GPX1	ENST00000419783.3	1151	38	12.2947	1286	1259
TMED10	ENST00000557670.5	917	38	4.26288	24	40
COX7C	ENST00000511472.5	369	38	18.1799	26	22
GNB1	ENST00000378609.9	3132	38	13.5224	59	107
RHOBTB3	ENST00000379982.8	5537	38	3.93275	390	34
DNAJA1	ENST00000330899.5	2381	37	5.5914	1051	473
COL6A2	ENST00000300527.8	3461	37	0.109702	409	1
CALM3	ENST00000391918.6	702	37	11.3611	353	796
ABAT	ENST00000268251.13	4836	37	7.91861	116	140
RGCC	ENST00000379359.4	960	37	23.7999	568	1155
WLS	ENST00000262348.9	2748	37	1.45369	303	62
GNAS	ENST00000371095.7	1931	37	5.52784	60	1
CD63	ENST00000257857.8	1070	37	6.67355	2396	1690
KRTCAP2	ENST00000295682.4	552	37	5.42882	677	294
SIRT2	ENST00000392081.6	2062	36	2.57619	1860	350
H1F0	ENST00000340857.3	2344	36	6.96749	1182	911
CTGF	ENST00000367976.4	2339	36	1.41417	1370	106
SEPW1	ENST00000601048.6	888	36	27.1685	3372	8982
ATP5O	ENST00000290299.7	932	36	24.4251	1155	3299
PLPP3	ENST00000371250.4	3292	36	4.92857	1184	552
CCNI	ENST00000237654.9	2772	36	21.9607	1100	1890
HSPB8	ENST00000281938.6	2152	36	1.62	1322	163
ARPC3	ENST00000228825.12	1014	36	10.0472	823	757
EIF3G	ENST00000253108.9	1103	36	7.92346	482	328
DYNLRB1	ENST00000357156.6	675	36	17.6971	585	947
SRGN	ENST00000242465.4	1208	36	3.46473	543	186
SNHG8	ENST00000602520.5	327	36	11.9981	11	16
SUMO2	ENST00000578238.2	490	36	13.0251	174	41
MAGED2	ENST00000375068.6	2189	35	4.54089	2024	1111
CD163	ENST00000432237.2	3701	35	0.59812	166	1
PARK7	ENST00000338639.10	949	35	17.7404	1167	1511
SERBP1	ENST00000370990.5	1621	35	3.56361	368	68
ID3	ENST00000374561.6	1251	35	0.41048	3260	187
ARL6IP1	ENST00000304414.12	2409	35	28.9131	2449	7960
MAP1B	ENST00000504492.1	2079	35	0.629301	627	55
CLTA	ENST00000345519.10	1073	35	4.15572	754	311
GUK1	ENST00000391865.7	990	35	9.39549	1309	1215
NDUFB4	ENST00000184266.3	671	35	21.9762	433	934
QKI	ENST00000453779.6	5685	34	5.95445	794	1
SPP1	ENST00000237623.11	1581	34	2.68874	1770	508
ANXA6	ENST00000354546.10	2593	34	5.77057	715	396
NES	ENST00000368223.4	5558	34	1.5529	97	14
IMPDH2	ENST00000326739.9	1643	34	2.82027	394	89
APOD	ENST00000343267.8	1130	34	6.98429	1947	1240
MARCKSL1	ENST00000329421.8	1699	34	5.49733	1876	497
MYL12B	ENST00000237500.9	1210	34	19.0486	1025	2270
RPS3A	ENST00000509736.5	576	34	11.9475	39	40
CALM1	ENST00000553542.5	877	34	13.8208	348	178
FIS1	ENST00000223136.5	734	34	20.1791	543	1157
GDI2	ENST00000380191.9	2412	34	9.15458	566	254
CDK2AP1	ENST00000618072.4	1144	34	5.66221	134	247
HSPB1	ENST00000248553.7	909	33	1.78603	4367	520
PSMD4	ENST00000368884.7	1350	33	7.51476	1131	908
ATPIF1	ENST00000335514.10	494	33	27.8262	655	1642
PPP1R1B	ENST00000254079.9	1845	33	15.0169	683	833
TSPAN3	ENST00000561277.5	1592	33	6.58459	44	42
TIMP4	ENST00000287814.5	1650	33	9.95391	918	1597
DHX9	ENST00000367549.4	4240	33	5.7634	285	163
TPM3	ENST00000330188.13	2108	33	3.83559	1312	497
MAPRE1	ENST00000375571.6	2623	33	2.78459	717	164
GNAI2	ENST00000313601.11	2464	33	2.55264	226	1
RPL31	ENST00000409320.7	716	33	9.33066	31	11
NDUFB7	ENST00000215565.3	531	33	23.5284	885	2238
SDC4	ENST00000372733.3	2613	32	3.77278	545	175
PFKFB3	ENST00000379775.9	4483	32	0.906601	227	60
PTPN11	ENST00000351677.6	6101	32	6.04452	240	36
PSMB7	ENST00000259457.8	980	32	10.6976	880	1253
GAPDH	ENST00000229239.10	1875	32	7.24001	24701	12545
NGRN	ENST00000331497.3	2784	32	9.34317	2286	2169
PCBP2	ENST00000546463.5	1457	32	8.52352	426	446
TBCA	ENST00000380377.8	683	32	11.6869	550	484
COPE	ENST00000262812.9	1141	32	8.41985	1934	2118
EIF3K	ENST00000248342.9	864	32	15.5392	401	801
TMED10	ENST00000303575.9	4127	32	3.64569	941	535
AHCYL1	ENST00000359172.3	2503	32	0.8805	322	47
EIF4A2	ENST00000323963.10	1919	32	43.0629	749	3679
MPZL1	ENST00000392121.7	3421	32	1.0738	405	22
SERPINE2	ENST00000409304.5	2161	31	8.15977	1239	924
CEBPD	ENST00000408965.4	2178	31	1.03863	152	6
TCEAL2	ENST00000372780.6	1100	31	11.3901	919	758
UFC1	ENST00000368003.6	1114	31	5.78535	77	75
CTNNA1	ENST00000302763.12	3756	31	3.18843	589	138
P4HB	ENST00000331483.9	2603	31	4.37505	1206	553
NPM1	ENST00000351986.10	1237	31	10.0626	28	34
IFI27L2	ENST00000238609.4	511	31	8.11538	571	235
PTMA	ENST00000468027.5	621	31	4.32887	11	3
HIST1H2AC	ENST00000377791.3	1654	31	11.6875	172	34
DYNC1LI2	ENST00000258198.7	4515	31	7.1664	1575	694
FKBP5	ENST00000357266.8	3772	31	0.825945	378	76
YWHAB	ENST00000353703.9	3049	31	10.7466	956	1132
NDRG2	ENST00000554143.5	1980	31	14.3189	29	4676
NDUFA13	ENST00000507754.9	991	31	18.112	1330	2574
BEX4	ENST00000372695.6	1328	31	11.0359	1224	1478
PLP1	ENST00000619236.1	2896	31	10.2991	387	882
ANP32B	ENST00000339399.5	1463	30	3.56985	1324	245
EIF3C	ENST00000331666.10	3145	30	4.61302	771	1
DDB1	ENST00000301764.11	4506	30	6.02649	312	272
ANXA2	ENST00000451270.6	1435	30	2.00887	1032	263
HIST3H2A	ENST00000366695.3	895	30	12.001	254	636
IK	ENST00000417647.7	1962	30	6.97575	723	428
HDLBP	ENST00000391976.6	4489	30	3.73481	172	80
SNRPN	ENST00000390687.8	1528	30	35.594	1632	6694
NDUFB2	ENST00000247866.9	504	30	17.5993	659	1176
NONO	ENST00000276079.13	2713	30	5.86681	444	428
DDX17	ENST00000403230.2	2322	30	3.2677	28	26
CNBP	ENST00000502976.5	1626	30	13.9995	481	2282
ESD	ENST00000378720.8	1192	30	7.49268	566	422
ARPC2	ENST00000315717.10	1505	30	6.32558	949	568
RAB31	ENST00000578921.6	4055	30	4.34466	1018	557
ANXA1	ENST00000257497.11	1509	30	0.533192	1124	72
KIF5B	ENST00000302418.5	5877	30	7.88812	134	101
SCRN1	ENST00000242059.10	5257	30	14.993	175	356
RBP1	ENST00000232219.6	898	29	3.34202	2086	642
EID1	ENST00000530028.3	2298	29	11.3046	3848	4106
MYL6	ENST00000550697.5	901	29	6.00064	5855	5483
RPN1	ENST00000296255.8	2314	29	8.15616	732	505
MEG3	ENST00000451743.6	1582	29	22.2767	837	2342
SBDS	ENST00000246868.7	1631	29	9.97451	664	701
HADHB	ENST00000317799.10	2044	29	8.76715	456	431
CDC42	ENST00000344548.7	2256	29	6.70316	201	143
PSAT1	ENST00000376588.4	2188	29	3.73922	1055	427
PDE4DIP	ENST00000618504.4	567	29	2.48359	37	8
BNIP3	ENST00000368636.8	2861	29	3.42698	3399	1422
BRK1	ENST00000530758.2	1233	29	8.00548	1082	972
RBMX	ENST00000320676.11	2012	29	5.66398	502	349
CD44	ENST00000263398.10	4589	29	1.19783	755	80
DAAM2	ENST00000274867.9	6194	29	1.87178	47	23
NDRG2	ENST00000360463.7	2047	29	33.4441	3113	2833
HMGN1	ENST00000380749.10	1383	29	3.35635	779	283
HIST1H1D	ENST00000244534.6	666	28	8.76209	54	55
ZFP36L1	ENST00000439696.2	3190	28	0.754051	3993	250
MSN	ENST00000360270.7	3944	28	2.02337	674	266
C19orf43	ENST00000242784.5	970	28	11.8018	187	298
PDIA6	ENST00000272227.7	2338	28	4.59298	879	520
NOP10	ENST00000328848.5	554	28	8.05298	525	482
TSPAN3	ENST00000558745.5	1340	28	4.20377	17	6
MAT2A	ENST00000306434.8	2819	28	5.03841	546	264
NPC2	ENST00000555619.5	1035	28	2.38453	1079	399
NDUFB10	ENST00000268668.11	705	28	16.7837	608	1630
DYNLT1	ENST00000367089.8	726	28	3.86011	709	347
TPM4	ENST00000643579.2	2407	28	4.08559	432	206
ENO2	ENST00000229277.6	2423	28	26.8335	781	2334
FAM127A	ENST00000257013.9	1181	28	5.31375	2839	1175
CBX5	ENST00000209875.9	11528	28	3.37283	78	93
TALDO1	ENST00000319006.8	1346	28	6.33169	793	503
HSPA9	ENST00000297185.9	3321	28	7.81831	499	408
C11orf58	ENST00000525684.1	575	28	6.59769	21	32
PINK1	ENST00000321556.5	2660	28	9.77917	231	255
COPRS	ENST00000302362.11	968	28	7.27672	33	41
VCAN	ENST00000513960.5	3973	27	0.363267	284	1
PSMA7	ENST00000370873.9	996	27	12.4894	1746	2192
PIK3R1	ENST00000521381.6	7011	27	3.77301	466	240
PSMB6	ENST00000270586.8	852	27	9.05443	775	1100
EIF4B	ENST00000420463.7	1936	27	4.55584	28	31
SLC25A5	ENST00000317881.9	1274	27	12.3528	617	1002
CAPRIN1	ENST00000341394.9	4108	27	6.58058	213	185
HACD3	ENST00000261875.10	3228	27	7.85592	749	766
SF3B1	ENST00000335508.10	6526	27	5.96828	99	259
ATP1B1	ENST00000367815.9	1883	27	10.9304	965	2618
C1QA	ENST00000374642.8	1143	27	1.15918	1617	229
CAPN2	ENST00000295006.6	3573	27	3.6372	339	245
RAB7A	ENST00000265062.7	2244	27	5.89672	1207	1049
PJA2	ENST00000361189.7	4889	27	11.8038	347	375
ALDOC	ENST00000395321.6	1722	27	31.0262	106	184
EEF1D	ENST00000528610.5	923	27	4.4512	137	76
CCT7	ENST00000258091.10	1916	27	11.1855	751	958
SFPQ	ENST00000357214.6	3747	27	5.12348	79	1
TIMP3	ENST00000266085.6	4603	27	1.92687	930	265
FAM171B	ENST00000304698.10	5826	26	7.36006	453	429
MGST3	ENST00000367885.5	680	26	9.56725	10	9
AP2B1	ENST00000621914.4	5702	26	5.61661	286	185
CETN2	ENST00000370277.4	1454	26	2.47577	1006	330
PAIP2	ENST00000265192.9	1459	26	14.9527	669	1281
FADS1	ENST00000350997.12	4525	26	2.41006	591	171
RAB13	ENST00000368575.4	1176	26	2.92547	930	310
GFAP	ENST00000591327.2	3255	26	0.683056	14	1
CUEDC2	ENST00000369937.5	1191	26	4.4876	767	526
SNX3	ENST00000230085.13	1755	26	8.42664	830	1336
APEX1	ENST00000216714.8	1484	26	3.82774	559	367
PPA1	ENST00000373232.8	1295	26	19.9361	442	1168
PGAM2	ENST00000297283.4	857	26	4.63499	989	504
LAMP1	ENST00000332556.5	2699	26	2.87494	408	110
RP3-412A9.11	ENST00000400299.6	694	26	24.3903	529	1
ATP6V1G1	ENST00000374050.4	1080	26	11.6505	1295	2217
EWSR1	ENST00000406548.5	2207	26	4.16757	466	191
SEC61B	ENST00000223641.5	545	26	5.13786	766	524
RASL12	ENST00000220062.9	2640	26	1.47927	139	23
NUDT3	ENST00000607016.2	9905	26	6.29644	506	172
MAGED1	ENST00000326587.11	2747	26	4.26815	748	360
CHMP2A	ENST00000312547.7	913	26	5.83994	760	541
CCT2	ENST00000299300.11	2041	26	8.98256	439	340
PPDPF	ENST00000370179.8	868	26	5.73677	4069	2143
H1FX	ENST00000333762.6	1507	26	9.32719	77	116
ATP6V0E2	ENST00000425642.2	1649	26	14.8904	1028	1481
PFKL	ENST00000349048.9	2912	26	2.96764	575	515
SOCS3	ENST00000330871.3	2734	26	0.157465	583	8
UCHL1	ENST00000503431.5	917	25	6.45094	196	1
UBXN1	ENST00000301935.9	1153	25	6.43536	504	300
PLP1	ENST00000621218.5	3001	25	39.0884	779	1
HSPD1	ENST00000345042.6	2299	25	4.86439	10	2
LAMTOR5	ENST00000602318.5	634	25	12.1716	911	1480
SLC3A2	ENST00000338663.11	1904	25	2.65	958	351
TMEM258	ENST00000537328.6	575	25	5.5825	413	228
CD9	ENST00000009180.10	1218	25	2.28319	872	457
COPA	ENST00000241704.8	4789	25	4.6382	203	173
DSTN	ENST00000474024.5	1853	25	13.1278	151	226
RPS4Y1	ENST00000250784.13	1305	25	6.3648	654	388
IGFBP2	ENST00000233809.9	1439	25	0.25247	273	2
RAB5C	ENST00000346213.8	1671	25	6.00653	853	722
PSMB1	ENST00000262193.7	928	25	21.6104	933	1231
SCHIP1	ENST00000445224.6	1645	25	8.71215	638	827
MZT2B	ENST00000480182.1	480	25	6.27223	28	74
NDUFV2	ENST00000318388.11	930	25	17.3424	688	2067
TPST1	ENST00000304842.6	2116	25	3.35513	560	80
PGD	ENST00000270776.13	1885	25	2.60213	223	108
RNF181	ENST00000306368.9	569	25	6.74763	591	596
RUFY3	ENST00000226328.8	4233	25	6.63624	202	198
CLK1	ENST00000321356.9	1888	25	1.34268	264	107
MORF4L1	ENST00000426013.7	1880	25	13.2084	2037	3767
PNRC1	ENST00000336032.4	2065	24	7.87478	139	62
TCEAL3	ENST00000372627.10	1113	24	6.38451	1158	716
BEX2	ENST00000372677.7	899	24	15.7108	513	1257
SRSF1	ENST00000258962.5	1513	24	3.26631	396	295
STARD7	ENST00000337288.9	3368	24	7.76679	456	662
KCTD3	ENST00000259154.9	3931	24	4.06331	85	132
HIF1A	ENST00000337138.9	3919	24	2.82023	566	427
FADS2	ENST00000278840.9	3630	24	1.0124	2410	393
BASP1	ENST00000322611.4	1878	24	6.22896	10	1
ATP5F1	ENST00000369721.8	1040	24	9.87623	19	89
APLNR	ENST00000606794.1	3609	24	0.950976	577	190
SQSTM1	ENST00000360718.5	2253	24	7.04497	17	32
LAPTM5	ENST00000294507.4	2223	24	1.235	649	142
NCBP2	ENST00000321256.10	2169	24	2.76368	532	260
NFIA	ENST00000403491.8	9487	24	5.75569	90	240
OLIG2	ENST00000382357.4	2578	24	0.666292	175	1
DNAJB1	ENST00000254322.3	2264	24	2.72439	1096	399
NDUFA12	ENST00000327772.7	635	24	13.5714	522	1323
PDE4DIP	ENST00000529945.2	8824	24	3.96254	44	11
APLP2	ENST00000528499.5	2530	24	3.30491	96	17
RAD21	ENST00000297338.6	3749	24	9.77294	466	861
C1orf43	ENST00000368521.9	1708	24	10.3471	379	602
TMEM30A	ENST00000230461.11	4594	24	7.13966	393	784
TULP4	ENST00000620026.1	680	23	47.3959	20	23
PRKAR1A	ENST00000358598.6	3576	23	7.78057	249	407
MT1F	ENST00000334350.7	690	23	1.9863	1138	200
SF3B5	ENST00000367569.4	693	23	7.36101	641	639
CHI3L2	ENST00000369748.9	1468	23	0.13915	569	7
FABP7	ENST00000368444.8	1026	23	26.1836	766	3115
FADS2	ENST00000521849.5	1703	23	0.461361	48	3
CBX3	ENST00000396386.7	1857	23	4.41366	443	270
MAGEF1	ENST00000317897.5	1636	23	3.46841	705	393
SNRNP200	ENST00000323853.10	7165	23	3.47721	65	1
PTGES3	ENST00000262033.11	1920	23	8.67478	936	990
TUFM	ENST00000313511.8	2071	23	5.26143	813	470
CSPG4	ENST00000308508.5	8290	23	0.179894	171	1
COMMD6	ENST00000460675.5	463	23	5.55308	53	18
SARS	ENST00000234677.7	1852	23	9.24224	491	861
TXN	ENST00000374517.6	869	23	6.63396	1314	1505
ATP5J2	ENST00000394186.3	305	23	18.4085	682	1
BNIP3L	ENST00000380629.7	3610	23	5.25288	1271	1222
STMN1	ENST00000455785.7	1504	23	11.0914	3381	5033
AARS	ENST00000261772.12	3477	23	6.89145	337	599
LRRC75A-AS1	ENST00000483140.6	936	23	3.41375	18	8
SF3B6	ENST00000233468.5	770	23	5.92197	585	544
VDAC2	ENST00000332211.10	1557	23	10.1851	637	1446
ADM	ENST00000534464.1	1640	23	0.097008	10	1
MORF4L2	ENST00000360458.5	1824	23	7.42151	251	166
HTRA1	ENST00000368984.8	2120	23	8.23179	241	270
CDKN1B	ENST00000228872.9	2657	23	10.9951	396	815
SPON1	ENST00000576479.4	4837	22	3.20496	170	132
AMFR	ENST00000290649.10	3600	22	5.18888	140	1
HNRNPC	ENST00000557201.5	1371	22	1.86859	94	19
MRFAP1L1	ENST00000320848.7	1593	22	9.80461	486	563
HNRNPK	ENST00000376281.8	2928	22	4.55077	658	461
KIFAP3	ENST00000361580.7	2957	22	6.54389	340	138
NDUFS4	ENST00000296684.10	675	22	9.47723	369	575
MRPL20	ENST00000344843.12	721	22	9.03755	594	983
RPN2	ENST00000237530.11	2515	22	2.40681	534	127
C1orf61	ENST00000465270.5	543	22	11.4593	586	1311
MGST1	ENST00000396210.8	914	22	5.20129	568	483
CADM3	ENST00000368125.9	3745	22	8.71706	679	1378
TAX1BP1	ENST00000265393.10	2478	22	6.02037	278	286
BAG3	ENST00000369085.7	2571	22	1.96357	493	119
ALDH9A1	ENST00000354775.4	2696	22	4.76233	495	384
ATCAY	ENST00000450849.7	5070	22	1.75706	195	37
EIF3I	ENST00000373586.1	1458	22	6.4219	624	519
PGRMC1	ENST00000217971.8	1911	22	6.80829	425	476
HIGD2A	ENST00000274787.3	668	22	8.03007	343	519
PCBP1	ENST00000303577.7	1750	22	4.88022	685	405
ATP5C1	ENST00000356708.12	1163	22	21.4378	567	1588
NDUFA1	ENST00000371437.5	766	22	17.7102	289	429
LAMTOR4	ENST00000341942.9	605	22	7.88935	668	1019
HIGD1A	ENST00000321331.11	1373	22	16.5626	983	3163
SF3B2	ENST00000322535.11	2903	22	3.76222	590	221
USP22	ENST00000261497.9	5220	22	6.26255	201	442
PEG3	ENST00000598410.5	5304	22	3.45671	97	10
SND1	ENST00000354725.8	3476	22	5.15615	346	301
SSB	ENST00000260956.9	1709	22	4.82726	285	193
ZEB1	ENST00000424869.5	887	21	1.66723	323	89
UBE2E1	ENST00000306627.8	1511	21	5.30556	250	215
XRCC6	ENST00000360079.7	2296	21	7.73851	1029	1742
PSMA6	ENST00000261479.9	1029	21	11.0642	664	1096
SRSF9	ENST00000229390.8	1201	21	4.29994	209	206
SEC61A1	ENST00000243253.8	3635	21	2.47489	445	178
EIF2S3	ENST00000253039.9	2858	21	4.8898	115	72
CYBA	ENST00000261623.8	797	21	2.30659	148	59
CFDP1	ENST00000283882.4	1275	21	3.91242	349	173
ATP1B2	ENST00000250111.9	3153	21	5.67746	1123	1845
RRAGA	ENST00000380527.3	1589	21	6.59077	972	759
PTMS	ENST00000619580.4	1150	21	6.1883	165	78
RTN1	ENST00000342503.8	1703	21	17.8005	725	2444
ATP5G1	ENST00000355938.9	598	21	11.567	709	1619
H2AFV	ENST00000308153.8	752	21	5.92879	320	165
GPC1	ENST00000264039.7	3713	21	1.34135	436	101
PLTP	ENST00000372431.8	1743	21	2.18177	1029	217
ST13	ENST00000216218.8	3595	21	5.36481	1027	847
MDFI	ENST00000230321.10	1629	21	0.939081	161	24
ACTA2	ENST00000224784.10	1349	21	0.436459	895	62
CAT	ENST00000241052.5	2302	21	1.43841	410	112
HNRNPH2	ENST00000316594.6	2223	21	4.14262	614	342
SULF2	ENST00000484875.5	4238	21	0.553945	209	1
PSMB5	ENST00000361611.11	1294	21	4.55896	1103	1109
CDC42EP4	ENST00000335793.4	3272	21	5.67975	295	562
CCDC56	ENST00000328434.8	771	21	9.51631	678	1341
MRPS14	ENST00000476371.1	2115	21	2.83254	721	398
ARL2	ENST00000246747.9	979	20	4.93739	1070	998
NCOA4	ENST00000581486.5	3549	20	4.7504	218	486
ANOS1	ENST00000262648.8	6314	20	0.673455	146	1
MMP16	ENST00000286614.11	11558	20	0.7068	37	9
GFAP	ENST00000588735.3	6538	20	0.737751	66	31614
PTOV1	ENST00000599732.5	1577	20	4.87078	18	4
PNRC1	ENST00000369472.1	816	20	5.01343	201	143
HSPE1	ENST00000233893.10	950	20	5.02398	840	635
EIF5A	ENST00000336452.11	1256	20	6.39011	22	68
MTCH1	ENST00000373627.9	2057	20	6.65712	928	884
TMCO1	ENST00000464650.5	1100	20	2.83109	24	22
GSN	ENST00000373818.8	2657	20	5.3816	178	203
MRPL33	ENST00000379666.7	404	20	10.9979	68	92
EPRS	ENST00000366923.8	5014	20	3.46925	145	87
SLC22A17	ENST00000397267.5	2455	20	4.41039	174	123
HINT1	ENST00000304043.10	1081	20	18.552	1105	3741
PFKP	ENST00000381125.9	2654	20	4.0047	255	287
ZFP36	ENST00000597629.3	1786	20	0.483976	705	44
HTATSF1	ENST00000218364.5	2775	20	4.3579	208	115
FCER1G	ENST00000289902.2	591	20	1.27624	235	56
CLIC4	ENST00000374379.9	4346	20	1.92025	626	336
CNBP	ENST00000422453.6	1664	20	8.19117	1675	1833
GTF3C6	ENST00000329970.8	952	20	3.89887	824	662
ATOX1	ENST00000313115.11	488	20	4.98803	362	176
ERGIC3	ENST00000348547.6	1359	20	1.51557	378	164
PYURF	ENST00000273968.5	1361	20	6.65209	793	903
HMGB1	ENST00000399494.5	1282	20	1.59099	48	31
POLR2G	ENST00000301788.12	827	20	5.26826	604	609
MAP1LC3B	ENST00000268607.10	2688	20	14.999	798	1
LSM7	ENST00000252622.15	529	20	4.95127	611	417
GADD45A	ENST00000370986.9	1496	20	0.680635	186	61
GLO1	ENST00000373365.5	2012	20	7.33684	514	578
C9orf16	ENST00000372994.2	713	20	4.27216	526	377
RAP2A	ENST00000245304.5	5487	20	2.34093	417	153
NUDC	ENST00000321265.10	1800	20	7.87235	1530	1508
GNA13	ENST00000439174.7	4922	20	2.49095	193	88
DARS	ENST00000264161.9	2361	20	3.813	676	460
PPP1R14B	ENST00000309318.8	982	20	2.77093	49	36
C14orf156	ENST00000557342.5	408	20	10.6593	175	154
CENPB	ENST00000379751.5	2840	20	3.7725	247	126
ALKBH5	ENST00000399138.5	2748	20	4.35229	387	458
NET1	ENST00000355029.9	3402	20	2.51186	424	233
LLGL1	ENST00000316843.9	4260	20	1.5056	107	37
C14orf132	ENST00000555004.2	7583	20	7.58887	291	456
DKK3	ENST00000326932.8	2636	20	12.2602	118	369
CDC37	ENST00000222005.7	1608	20	5.60608	415	1
WDR45B	ENST00000392325.9	2587	20	4.65796	537	487
LAMTOR1	ENST00000278671.10	1179	20	5.82398	976	988
PODXL2	ENST00000342480.7	2186	20	6.31061	357	406
LY6H	ENST00000342752.8	951	20	0.702878	687	1
ISCU	ENST00000311893.13	994	20	10.4063	375	748
SOX2-OT	ENST00000477928.1	902	20	3.59647	153	157
IPO7	ENST00000379719.8	6191	20	5.30068	106	134
GHITM	ENST00000372134.6	2128	19	13.4094	884	2218
BCHE	ENST00000264381.8	2454	19	0.938498	330	77
AC090937.2	ENST00000424349.1	3792	19	6.79035	153	141
GLG1	ENST00000422840.6	4748	19	3.50036	217	223
LRRC8A	ENST00000372600.8	4355	19	4.58423	342	208
TMEM9	ENST00000367334.9	1529	19	4.22157	796	826
RDX	ENST00000645495.1	4383	19	1.6302	246	109
ACO2	ENST00000216254.9	2741	19	7.23595	376	869
ACTR2	ENST00000260641.9	3861	19	4.49548	717	495
ATP1A1	ENST00000295598.10	3654	19	21.4404	263	586
FAM129B	ENST00000373312.4	3957	19	1.65271	20	47
SSBP1	ENST00000265304.11	687	19	5.76989	256	359
NEBL	ENST00000417816.2	3008	19	7.02613	65	220
GRIA4	ENST00000282499.10	5508	19	3.71644	41	39
GNG12	ENST00000370982.4	4404	19	0.997661	471	71
MZT2B	ENST00000281871.10	933	19	5.3481	202	165
GNB4	ENST00000232564.8	6434	19	0.531725	307	26
CCT6A	ENST00000275603.9	2719	19	5.24534	384	213
MYH9	ENST00000216181.10	7554	19	1.49453	248	64
JTB	ENST00000271843.9	1287	19	8.07576	1059	1350
SSRP1	ENST00000278412.7	2819	19	2.66163	193	134
ZFP36L2	ENST00000282388.4	3696	19	0.704052	991	30
DCTN3	ENST00000259632.12	808	19	8.13351	608	999
GNG5	ENST00000370645.9	790	19	1.56793	668	1
OS9	ENST00000315970.12	2691	19	2.83547	588	355
CRKL	ENST00000354336.8	5325	19	3.92471	185	180
GRINA	ENST00000395068.9	1814	19	6.4968	1430	1681
TIMP1	ENST00000218388.9	892	19	1.79929	1171	348
ZFR	ENST00000265069.13	4738	19	6.82111	112	221
RNF11	ENST00000486691.1	594	19	8.78399	12	1
DNAJB2	ENST00000392086.8	1946	19	4.17012	185	94
SCARA3	ENST00000337221.8	1910	19	0.723162	18	1
ADIPOR1	ENST00000340990.10	2177	19	3.45318	645	283
PFDN2	ENST00000368010.4	677	19	4.254	1010	712
LRRC75A-AS1	ENST00000481898.5	993	19	5.98522	15	21
NFIL3	ENST00000297689.4	2085	19	1.5302	98	5
TMBIM1	ENST00000258412.8	2371	19	2.73743	291	268
IRS2	ENST00000375856.5	8138	19	1.65285	510	82
JAK1	ENST00000342505.5	5047	19	4.54288	159	115
CAPZA2	ENST00000426421.5	1214	19	11.524	66	33
LGALS3	ENST00000254301.14	1146	19	3.21717	1387	748
RABAC1	ENST00000222008.11	821	19	7.14449	808	1457
NHP2	ENST00000274606.7	865	19	7.24789	758	1094
CBX1	ENST00000225603.9	2232	19	4.24815	449	325
DDX6	ENST00000534980.7	4538	19	4.86314	35	75
NRCAM	ENST00000351718.8	6228	19	4.51706	104	179
SSR3	ENST00000265044.6	3716	19	4.79	361	332
EMC10	ENST00000376918.7	2014	19	2.5697	79	36
RANBP1	ENST00000331821.7	837	19	6.35758	567	671
MXRA7	ENST00000375036.6	1950	19	4.02655	47	1
B4GAT1	ENST00000311181.5	2072	19	12.2313	548	1505
ATP6V1E1	ENST00000253413.10	1402	19	15.547	384	977
EIF4A2	ENST00000426808.5	1751	19	7.18539	201	256
DEGS1	ENST00000323699.9	2101	19	3.55021	298	133
TKTL1	ENST00000369915.8	2642	19	0	707	1
TRIM9	ENST00000298355.7	5284	19	2.89383	369	100
DNPH1	ENST00000230431.10	657	19	3.14847	610	405
FAM32A	ENST00000263384.12	1455	19	5.29873	527	445
METTL7A	ENST00000332160.5	3390	19	8.89465	52	136
GPI	ENST00000356487.11	2040	19	7.00017	672	718
NDUFAB1	ENST00000007516.8	717	18	14.8027	491	1607
PNN	ENST00000216832.9	3576	18	3.28105	583	282
SH3BGRL	ENST00000373212.6	1923	18	3.02328	730	369
MBP	ENST00000382582.7	2281	18	12.0278	647	478
CA3	ENST00000285381.3	1753	18	0.06582	973	1
CHMP4B	ENST00000217402.3	1646	18	4.73629	219	169
RGS2	ENST00000235382.7	1354	18	2.75903	326	147
S100A1	ENST00000292169.5	594	18	3.59233	620	343
TCEAL4	ENST00000472484.5	1273	18	3.86578	1053	541
NME1	ENST00000393196.7	940	18	6.35083	688	963
ARRDC3	ENST00000265138.4	4188	18	3.83093	228	316
GRHPR	ENST00000318158.11	1280	18	6.58052	265	208
RASSF2	ENST00000379400.8	5427	18	8.95037	153	103
GPX3	ENST00000388825.9	1636	18	1.30519	1275	540
EFEMP1	ENST00000394555.6	3024	18	1.26175	399	58
GPR137B	ENST00000366592.8	2042	18	2.11793	63	84
NACA	ENST00000393891.8	1059	18	5.36753	278	343
POLR2J	ENST00000292614.9	932	18	4.18577	348	309
PHC2	ENST00000373418.7	2550	18	2.4777	61	1
PPP1CC	ENST00000335007.10	2559	18	6.12834	223	522
H2AFV	ENST00000222690.10	3804	18	8.96051	20	109
TOMM6	ENST00000398881.3	595	18	6.91236	300	478
NAP1L1	ENST00000393263.7	1896	18	1.60919	223	39
COPB2	ENST00000507777.5	3034	18	1.99355	117	1
CLTB	ENST00000345807.6	1161	18	1.65045	172	60
RARRES3	ENST00000255688.8	749	18	1.18319	321	77
C14orf2	ENST00000286953.7	643	18	14.5201	427	1154
IL6ST	ENST00000381298.7	9057	18	5.31874	265	604
ATP5J	ENST00000284971.7	614	18	14.3627	750	2183
DDAH1	ENST00000284031.13	3920	18	5.33484	379	604
GALNT15	ENST00000339732.10	4669	18	1.53431	205	61
RBM8A	ENST00000583313.6	4961	18	2.88002	1120	562
HDGF	ENST00000357325.10	2380	18	2.6117	216	86
ERH	ENST00000557016.6	1124	18	7.50827	1840	2530
MGEA5	ENST00000361464.8	5155	18	9.63688	37	294
NENF	ENST00000366988.5	949	18	4.57677	92	44
TOB2	ENST00000327492.4	4561	18	4.59933	1018	576
TOMM5	ENST00000321301.7	751	18	6.56311	367	522
CXCR4	ENST00000241393.3	1682	18	0.788884	202	20
EIF3M	ENST00000524896.5	1207	18	4.75218	14	26
BHLHE40	ENST00000256495.4	3473	18	0.519179	384	41
STIP1	ENST00000305218.8	2196	18	3.81759	450	272
EEF1D	ENST00000526838.5	926	18	1.67611	15	6
ECH1	ENST00000221418.9	1411	18	2.93353	1106	680
KCNN3	ENST00000271915.9	13033	18	0.657252	335	86
FAU	ENST00000529639.6	847	18	9.42114	1075	1272
FERMT2	ENST00000341590.8	3338	18	1.58585	24	8
SPARCL1	ENST00000418378.5	2994	18	2.42401	1563	56
RPL14	ENST00000396203.7	916	18	10.4286	253	70
CREG1	ENST00000370509.5	1974	18	3.33734	381	205
SLC2A3	ENST00000075120.12	3915	18	2.2101	193	110
COX7A2L	ENST00000234301.3	1112	18	10.2414	491	1
F3	ENST00000334047.12	2287	18	1.29879	119	39
DDX5	ENST00000581230.5	3558	18	5.42131	160	1
UBE2H	ENST00000355621.8	5151	18	3.13425	95	1
TMEM147	ENST00000222284.10	899	18	4.89123	541	597
APMAP	ENST00000217456.3	2430	18	6.09025	410	1048
PYGB	ENST00000216962.9	4134	18	7.00357	388	413
SNRPG	ENST00000272348.7	625	17	6.72568	433	402
CERS1	ENST00000429504.6	2094	17	1.31335	16	45
OLIG1	ENST00000382348.2	2277	17	0.554332	46	27
KARS	ENST00000302445.7	2005	17	3.85683	222	178
TMEM14C	ENST00000229563.6	1113	17	7.04214	356	612
SAP30	ENST00000296504.4	1108	17	2.14398	11	4
CNDP2	ENST00000579847.5	2653	17	2.90602	273	152
DHRS3	ENST00000616661.5	1722	17	0.950505	176	56
EZR	ENST00000367075.4	3096	17	0.491037	543	49
PCDHGC3	ENST00000308177.5	4725	17	3.24912	198	194
RNF19A	ENST00000341084.7	4285	17	2.26952	89	50
S100A11	ENST00000271638.3	594	17	1.11507	759	128
SNX1	ENST00000559844.6	1971	17	2.66606	299	131
UXT	ENST00000333119.7	574	17	6.2991	141	171
TCEAL8	ENST00000372685.8	1222	17	5.57186	322	389
45178	ENST00000423034.6	3984	17	1.15336	298	51
GPT2	ENST00000340124.9	3984	17	0.976528	167	75
ASNA1	ENST00000357332.7	1280	17	6.39336	576	869
FAM162A	ENST00000232125.9	801	17	2.77801	11	9
RP11-659E9.6	ENST00000623646.1	7040	17	0.453829	131	17
NAXE	ENST00000368235.8	1125	17	5.31273	700	729
SNHG6	ENST00000520944.5	638	17	11.4816	88	120
HAX1	ENST00000328703.11	1227	17	5.20786	401	419
HLA-DQB1	ENST00000434651.6	1642	17	0.997574	469	52
SERINC5	ENST00000507668.7	6479	17	0.380851	21	1
KTN1	ENST00000438792.6	4449	17	2.26118	31	1
IDH2	ENST00000330062.7	2694	17	1.97359	1498	443
TMED9	ENST00000332598.7	1473	17	2.64069	1075	573
LAPTM4A	ENST00000175091.5	1765	17	4.37348	772	938
ATP6V1F	ENST00000249289.5	704	17	8.60373	1496	3497
RCN1	ENST00000054950.3	2572	17	2.94148	335	225
PNMA2	ENST00000522362.7	4965	17	2.93479	303	202
H2AFZ	ENST00000296417.6	979	17	9.4934	1378	2324
NFIB	ENST00000380959.7	8198	17	2.68169	163	17
NDFIP1	ENST00000253814.6	3851	17	9.28719	807	1883
YWHAG	ENST00000307630.5	3750	17	9.16516	305	714
MRPS21	ENST00000614145.4	1226	17	3.71182	507	308
TXNL4A	ENST00000592957.1	546	17	3.9754	11	1
VDAC3	ENST00000022615.9	1355	17	10.0264	477	1514
C1S	ENST00000328916.7	2972	17	0.379376	222	26
C4orf48	ENST00000409248.8	433	17	3.93979	577	213
ARL6IP5	ENST00000273258.4	2101	17	6.37275	898	1366
COX7A2	ENST00000370089.6	773	17	18.9451	907	2304
GALNT2	ENST00000366672.5	4454	17	0.995239	340	76
ARHGDIB	ENST00000228945.9	1256	17	1.2998	504	151
RPS12	ENST00000484616.2	639	17	6.84686	33	32
BAD	ENST00000309032.7	929	17	4.5049	662	767
BTG2	ENST00000290551.5	2712	17	0.880662	639	127
GAP43	ENST00000305124.10	1691	17	5.83372	1486	2565
CCT8	ENST00000286788.9	2005	17	6.61549	429	352
RSU1	ENST00000377911.1	955	17	2.28866	148	21
ANTXR1	ENST00000303714.8	5859	17	1.80992	216	82
SNHG16	ENST00000493536.6	2424	17	1.07118	143	64
ADGRG1	ENST00000540164.6	3820	17	0.052135	62	9
SPCS2	ENST00000530257.5	612	17	3.78265	112	2
RBM8A	ENST00000369307.4	796	17	1.92019	48	1
DHX15	ENST00000336812.5	2994	17	4.92277	115	199
NDUFB5	ENST00000259037.8	1141	17	7.17978	516	691
SAR1A	ENST00000373241.9	2996	17	4.31787	182	234
TCEAL9	ENST00000372661.6	1033	17	2.5013	464	227
HSD17B10	ENST00000168216.10	960	17	2.79096	577	249
PSME1	ENST00000206451.11	1006	17	4.19795	438	357
LTF	ENST00000231751.9	2979	17	0.022269	1577	1
ZNF428	ENST00000300811.8	1412	17	2.77276	1865	882
UBA1	ENST00000335972.11	3559	17	3.40618	117	113
HCLS1	ENST00000314583.8	2000	17	0.62321	580	84
PRPF6	ENST00000266079.5	3044	17	5.01685	394	1
PRELID1	ENST00000303204.9	1261	17	4.6356	688	538
GLUL	ENST00000417584.6	4065	17	5.28379	208	162
MAF1	ENST00000322428.10	1677	17	5.31924	596	420
KLHDC3	ENST00000326974.9	1909	17	10.7621	508	1004
PAPSS1	ENST00000265174.5	2731	17	3.14492	401	287
GNS	ENST00000258145.8	5122	17	1.87014	102	56
YWHAH	ENST00000248975.6	1825	17	14.8173	330	702
SAP18	ENST00000382533.8	2298	16	7.43466	1009	1845
PNMA1	ENST00000316836.5	2590	16	4.95014	434	500
SCCPDH	ENST00000366510.4	2503	16	3.06314	583	378
GOLIM4	ENST00000470487.6	4373	16	1.17441	207	19
SULT1C4	ENST00000409309.3	1045	16	0.823982	152	53
APH1A	ENST00000360244.8	2353	16	1.9055	173	111
BRI3	ENST00000297290.4	780	16	2.58601	54	21
WIF1	ENST00000286574.9	2238	16	1.24751	315	118
RHOC	ENST00000369642.7	1355	16	1.85264	878	413
GADD45B	ENST00000215631.9	1373	16	1.44221	811	177
AK1	ENST00000373156.5	757	16	0.990132	614	15
PPP1R15B	ENST00000367188.5	5227	16	2.73009	77	46
ATP6V0D1	ENST00000290949.8	1716	16	8.6273	609	882
CYC1	ENST00000318911.5	1240	16	13.3887	698	2452
NDUFS3	ENST00000263774.9	958	16	9.36467	532	1169
SEC61G	ENST00000352861.9	462	16	3.74539	457	1
SCARB2	ENST00000264896.8	4792	16	4.53928	267	318
SERF2	ENST00000409617.5	700	16	5.06158	16	1
NOL7	ENST00000451315.7	1184	16	4.49753	312	229
ERGIC1	ENST00000393784.8	2881	16	3.36858	107	121
APP	ENST00000348990.9	3355	16	16.4072	87	746
OAT	ENST00000368845.5	2048	16	5.25205	307	292
CTNNB1	ENST00000396183.7	3268	16	6.26947	103	55
TMED2	ENST00000262225.8	2560	16	7.09652	679	1228
MXI1	ENST00000239007.11	2424	16	7.37805	14	70
LAMTOR2	ENST00000368305.8	655	16	2.93406	576	432
MYL12A	ENST00000217652.7	1229	16	1.9512	954	423
AZIN1	ENST00000347770.8	2857	16	3.07229	175	45
GM2A	ENST00000357164.4	3896	16	2.19818	113	20
RPL41	ENST00000546591.6	699	16	9.67578	214	317
FXR1	ENST00000472339.5	2130	16	1.98123	35	16
PRDX3	ENST00000298510.4	1591	16	7.83981	553	1351
EMC4	ENST00000267750.9	1036	16	7.44106	748	1450
PNISR	ENST00000438806.5	3142	16	4.3261	17	25
ETFB	ENST00000309244.8	900	16	6.48747	764	1066
AKR7A2	ENST00000235835.7	1362	16	2.81812	440	193
CBR1	ENST00000290349.11	1293	16	8.25581	668	1214
APOC1	ENST00000588750.5	689	16	3.94319	336	93
DCLK2	ENST00000296550.12	4265	16	1.05426	312	76
EIF3L	ENST00000624234.3	2091	16	7.24397	832	788
HSD17B4	ENST00000510025.6	2628	16	2.01619	254	170
S1PR1	ENST00000305352.6	2909	16	6.45607	121	744
SMOX	ENST00000305958.9	2233	16	1.45319	537	138
TRIL	ENST00000539664.3	4935	16	3.66701	176	290
AKR1B1	ENST00000285930.9	1409	16	5.27437	712	748
ACTN1	ENST00000193403.10	3779	16	0.212463	593	6
PADI2	ENST00000375486.9	4345	16	1.65312	300	136
TSPYL1	ENST00000368608.3	3326	16	9.53681	94	254
GABARAPL1	ENST00000266458.10	1957	16	10.4341	331	491
PDCD5	ENST00000590247.7	699	16	5.29553	496	552
SMARCC2	ENST00000347471.8	3839	16	3.5732	103	156
AHSA1	ENST00000216479.8	1402	16	4.22735	269	214
UBXN6	ENST00000301281.11	1943	16	6.10677	133	96
ALOX5AP	ENST00000380490.4	904	16	0.872349	380	71
C11orf98	ENST00000524958.5	654	16	3.99218	337	424
UQCR10	ENST00000330029.6	916	16	10.9607	773	1767
C1QBP	ENST00000225698.8	1169	16	6.06753	781	1177
C6orf62	ENST00000378119.9	4134	16	4.14566	77	210
SLC22A17	ENST00000354772.8	2238	16	3.89171	960	658
TSPO	ENST00000337554.8	881	16	1.07155	626	159
IFI6	ENST00000361157.11	841	16	4.93802	468	478
RPS19BP1	ENST00000334678.8	927	16	8.28757	519	832
MEA1	ENST00000643776.1	1004	16	4.47541	609	671
PLPP1	ENST00000307259.9	1597	16	2.03051	469	217
VAMP3	ENST00000054666.11	2205	16	2.58335	159	100
VOPP1	ENST00000285279.10	2962	16	2.19333	271	87
SUPT16H	ENST00000216297.7	4684	16	4.82646	170	194
HMGB1	ENST00000339872.8	2319	16	7.47699	76	80
PMP22	ENST00000395938.6	1817	16	3.14314	320	225
C1orf61	ENST00000497822.5	542	16	6.16358	492	792
LAP3	ENST00000606142.5	1876	16	2.1536	489	196
FCGR3A	ENST00000367967.7	2086	16	0.391977	13	18
SORL1	ENST00000260197.12	10904	16	5.93381	155	147
PSD2	ENST00000274710.4	4513	16	3.9614	171	1
RRAGD	ENST00000369415.9	4900	16	5.10381	226	86
PRRX1	ENST00000239461.11	4284	16	0.534024	72	1
C11orf58	ENST00000228136.9	2049	15	7.45502	1038	1563
CDC34	ENST00000215574.9	1471	15	4.14086	102	66
ABI2	ENST00000261017.9	6484	15	3.71611	26	25
CHMP5	ENST00000223500.9	1477	15	9.00422	400	776
SYF2	ENST00000236273.9	1345	15	4.39404	249	335
RP11-147L13.11	ENST00000620266.1	2921	15	2.55609	89	30
S100A9	ENST00000368738.4	577	15	3.53912	92	31
SLC39A14	ENST00000381237.6	4641	15	0.620976	192	68
FOS	ENST00000554617.1	796	15	0.377805	20	1
H3F3B	ENST00000587171.1	586	15	0.73637	312	1
TCEAL5	ENST00000372680.2	1168	15	4.35869	497	356
SURF4	ENST00000371989.8	2984	15	2.10778	499	367
SERF2	ENST00000249786.8	1537	15	4.58094	3092	1
C7orf50	ENST00000412051.5	1147	15	4.3617	912	994
SMC3	ENST00000361804.4	4114	15	5.57617	81	49
STX12	ENST00000373943.9	3079	15	5.1498	400	531
RAN	ENST00000543796.6	2661	15	3.86178	2293	1881
CLTC	ENST00000269122.8	7760	15	5.76123	222	199
ASTN1	ENST00000361833.7	7116	15	1.38078	159	9
TMOD2	ENST00000249700.9	9191	15	6.97368	11	200
PTRF	ENST00000357037.6	3828	15	0.757494	339	51
RAB5A	ENST00000273047.9	2536	15	3.85997	308	269
MSI2	ENST00000284073.7	6364	15	3.04526	37	22
TRIM2	ENST00000437508.6	3832	15	4.52298	60	1
DCTN6	ENST00000221114.8	1127	15	6.46067	381	504
PUF60	ENST00000349157.10	1821	15	1.89527	393	184
STOML2	ENST00000356493.10	1278	15	6.18891	492	705
PALLD	ENST00000507735.6	4379	15	0.810248	239	20
KHDRBS1	ENST00000327300.12	2757	15	4.78944	188	70
HADHA	ENST00000380649.8	3037	15	3.8833	408	450
C11orf96	ENST00000617612.3	1294	15	0.54753	26	1
ARNT2	ENST00000303329.9	6558	15	1.91246	246	120
PDCD6	ENST00000264933.9	1135	15	5.37142	897	1254
GTF3A	ENST00000381140.9	1383	15	5.35423	523	495
NDUFA4	ENST00000339600.6	2130	15	20.8552	1545	7104
DYNC1I2	ENST00000409197.5	2572	15	1.16705	297	160
PRPF19	ENST00000227524.9	2157	15	5.10225	150	137
DTD1	ENST00000377452.3	1387	15	3.40659	336	233
PRDX4	ENST00000379341.9	1005	15	2.87695	511	489
PSMD7	ENST00000219313.9	1670	15	4.03192	481	319
PSMC4	ENST00000157812.7	1591	15	4.5767	357	294
NFE2L1	ENST00000357480.9	4672	15	3.13673	356	195
LRRC75A-AS1	ENST00000475947.7	598	15	1.9203	1282	839
MTPN	ENST00000393085.4	3738	15	4.13809	854	460
RSL24D1	ENST00000260443.9	2015	15	11.0812	507	1151
NDUFS8	ENST00000313468.10	791	15	7.71275	684	1206
PDHB	ENST00000302746.11	1527	15	4.97341	424	450
FAM213A	ENST00000372185.5	1723	15	2.84046	240	221
EIF4G2	ENST00000339995.10	3978	15	2.32103	858	1201
RNF20	ENST00000389120.8	3940	15	2.13967	142	78
ATP6V1B2	ENST00000276390.7	2875	15	9.54383	238	996
WDR82	ENST00000296490.8	4293	15	4.2885	168	152
CORO1C	ENST00000261401.7	3892	15	2.31439	379	332
ADD1	ENST00000398129.5	3787	15	2.50109	12	1
HIP1R	ENST00000253083.9	4539	15	1.59727	58	52
CDKN1A	ENST00000244741.9	2180	15	0.594608	876	92
TMEM230	ENST00000202834.11	1472	15	4.77067	376	384
UCHL1	ENST00000284440.9	1172	15	5.93722	1609	1197
PIN1	ENST00000247970.8	997	15	12.6512	681	2399
ZNF146	ENST00000443387.2	3326	15	2.66513	74	60
KCNJ10	ENST00000644903.1	5205	15	1.43992	325	113
CSRP2	ENST00000311083.10	943	15	3.27453	351	283
GPM6A	ENST00000280187.11	2854	15	26.1322	17	43
UBL3	ENST00000380680.5	4384	15	4.62972	365	1
SSFA2	ENST00000431877.7	5150	15	2.67389	28	15
FUBP3	ENST00000319725.10	3124	15	2.10088	126	32
MAGEH1	ENST00000342972.3	1462	15	5.53167	327	494
TAF7	ENST00000313368.8	2334	15	6.1175	728	876
FAM20C	ENST00000313766.6	2751	15	0.910507	198	40
VSIG4	ENST00000374737.9	1834	15	0.847567	365	49
RTN1	ENST00000267484.10	3435	15	3.78413	247	23
TNPO1	ENST00000506351.6	3028	15	2.25521	37	43
HNRNPR	ENST00000606561.5	1837	15	2.07045	18	6
SARNP	ENST00000336133.8	926	15	6.10402	267	365
PSMD3	ENST00000264639.9	2158	15	4.61656	393	292
ARF4	ENST00000303436.11	1660	15	4.36759	611	564
HDDC2	ENST00000398153.7	918	15	8.8055	169	406
C6orf48	ENST00000375640.7	1053	15	2.92825	202	1
AIDA	ENST00000340020.11	3008	15	2.98216	261	222
TTC1	ENST00000231238.10	1467	15	6.41866	435	659
CCT4	ENST00000394440.8	2520	15	7.02516	407	558
LAMP2	ENST00000200639.8	1867	15	2.99532	116	153
CASC3	ENST00000264645.12	4116	15	2.85884	234	319
EIF2A	ENST00000460851.6	2198	15	7.01911	71	113
NARS	ENST00000256854.10	3099	15	4.79048	312	546
SNAPIN	ENST00000368685.6	1030	15	3.06929	375	367
THBS1	ENST00000260356.6	7775	15	0.42962	124	1
SNN	ENST00000329565.6	3312	15	8.90166	190	384
RTN4	ENST00000337526.11	4790	15	2.17777	159	18
ID1	ENST00000376112.4	994	15	0.853981	359	57
ARL8A	ENST00000272217.7	1793	15	2.19551	173	65
GAPDH	ENST00000396861.5	1348	15	2.93839	2631	33
TIPARP	ENST00000295924.12	4109	15	0.987744	94	26
CH507-9B2.3	ENST00000620528.5	1640	15	5.60637	288	359
HSDL2	ENST00000398805.8	3350	15	2.61652	250	176
FKBP8	ENST00000608443.6	1849	14	4.79053	1210	1371
GEM	ENST00000297596.3	2208	14	0.146569	276	7
GSTM1	ENST00000309851.10	1161	14	2.48589	709	497
DPP7	ENST00000371579.7	1590	14	3.17213	657	472
DGCR2	ENST00000263196.12	4480	14	2.33094	450	178
FKBP2	ENST00000309366.9	657	14	4.57404	573	520
GSTA4	ENST00000370963.9	1334	14	6.98732	365	484
BIN1	ENST00000409400.1	2143	14	1.35502	333	110
NSMCE1	ENST00000361439.9	1067	14	2.77894	481	309
WTAP	ENST00000337387.4	1622	14	2.88746	26	8
EPS15	ENST00000371733.8	5225	14	5.34847	47	168
KLF13	ENST00000307145.4	6825	14	3.50124	10	1
ATP6V0C	ENST00000330398.9	1175	14	10.7385	1330	3497
SLC39A1	ENST00000356205.9	2084	14	1.36949	306	140
ACADVL	ENST00000356839.10	2323	14	2.26158	391	232
ARF3	ENST00000256682.9	4105	14	3.94506	452	733
PAFAH1B2	ENST00000527958.6	4198	14	5.47738	208	217
SNRNP27	ENST00000450162.6	766	14	4.40375	23	62
C11orf31	ENST00000534355.6	818	14	5.47117	491	625
SUMO1	ENST00000392246.6	1536	14	10.0524	790	2268
ATP1B3	ENST00000286371.8	1811	14	2.26679	362	133
NCAN	ENST00000252575.11	6387	14	0.996086	237	34
ZNF664	ENST00000337815.9	4227	14	3.16304	26	34
S100A16	ENST00000368706.9	1118	14	1.6937	1010	477
HK1	ENST00000359426.6	3605	14	6.51625	169	600
FSTL1	ENST00000295633.8	5943	14	0.651141	247	43
RPS27	ENST00000493224.5	573	14	9.05567	121	247
REEP5	ENST00000379638.9	3326	14	6.18404	318	762
MMP14	ENST00000311852.11	3732	14	0.312406	69	2
RHOU	ENST00000366691.4	4372	14	1.15416	137	1
MIR100HG	ENST00000524376.1	2684	14	0.970234	242	1
TMEM123	ENST00000398136.7	3579	14	1.30106	449	166
RAB10	ENST00000264710.5	3535	14	3.6913	614	504
KDM1A	ENST00000356634.7	3033	14	2.07511	115	1
CD59	ENST00000351554.8	678	14	10.3607	207	523
PPM1G	ENST00000344034.5	2311	14	2.25269	357	166
DTNA	ENST00000597674.5	1732	14	2.5311	198	87
MPZL1	ENST00000474859.5	630	14	0.504078	252	68
CBX5	ENST00000439541.6	1832	14	1.19922	47	4
PAK2	ENST00000327134.7	6139	14	1.98593	240	19
RAD23B	ENST00000358015.8	4119	14	5.02954	67	2
NCSTN	ENST00000294785.10	2936	14	1.41974	210	123
AKT1	ENST00000407796.6	2710	14	2.87228	11	1
SHISA4	ENST00000362011.6	1341	14	2.96269	529	387
CSNK1A1	ENST00000377843.7	2559	14	3.33661	58	180
EFCAB14	ENST00000371933.8	5767	14	3.20049	115	150
KLHL24	ENST00000242810.11	2345	14	17.6297	65	81
BTBD1	ENST00000261721.9	3297	14	4.66225	57	89
ADAR	ENST00000368474.9	6625	14	1.33781	246	4
SERBP1	ENST00000370995.6	3482	14	2.66041	273	77
SCG3	ENST00000220478.8	3315	14	14.9244	186	1074
PKIG	ENST00000372894.7	1191	14	5.38097	642	1026
PDGFRA	ENST00000257290.10	6576	14	0.330247	62	1
POLR2K	ENST00000353107.8	998	14	8.80703	291	728
RBM17	ENST00000379888.9	2755	14	3.28209	587	360
MT1M	ENST00000379818.4	829	14	2.22766	624	166
CALM3	ENST00000291295.14	2289	14	9.74228	2532	4397
CYR61	ENST00000451137.7	2290	14	0.233027	893	32
VCP	ENST00000358901.11	4370	14	3.07533	520	484
C17orf89	ENST00000431388.3	615	14	5.30608	543	395
SLC44A1	ENST00000374724.1	3088	14	3.0294	89	50
CTSB	ENST00000530640.6	1389	14	1.70946	93	9
GPKOW	ENST00000156109.7	1742	14	2.24642	285	1
ADAM9	ENST00000487273.7	3839	14	2.40464	108	82
CCZ1	ENST00000325974.9	1802	14	7.73465	68	90
ADD3	ENST00000360162.7	3114	14	0.433554	113	62
FKBP3	ENST00000396062.4	1346	14	15.4687	432	469
COPB2	ENST00000333188.10	3360	14	2.33598	183	151
TCP1	ENST00000392168.6	1878	14	3.58605	134	32
PAFAH1B1	ENST00000397195.10	5497	14	6.38739	260	252
EEF1B2	ENST00000236957.9	844	14	3.5075	79	1
ZNF24	ENST00000399061.3	6282	14	3.06779	756	619
NPDC1	ENST00000371601.5	1494	14	2.78905	1201	550
CHPF	ENST00000243776.11	3013	14	1.36797	368	162
TCF25	ENST00000263346.13	2233	14	4.39894	316	229
CTSB	ENST00000353047.11	3875	14	2.9712	1183	571
AES	ENST00000327141.8	1608	14	18.8926	233	1
DAG1	ENST00000308775.6	5522	14	1.54834	218	111
USP11	ENST00000218348.7	3338	14	3.91676	812	1253
MLC1	ENST00000311597.9	3933	14	1.81	211	338
SPAG9	ENST00000510283.5	4949	14	4.23886	82	68
NKAIN4	ENST00000370316.8	1430	14	2.06473	236	182
ACBD6	ENST00000367595.4	1670	14	2.80077	223	123
ATP5G3	ENST00000409194.5	795	14	9.13195	10	14
STAT3	ENST00000264657.9	5047	14	1.27782	149	65
ZNHIT1	ENST00000305105.3	1225	14	4.78519	819	920
GNB2	ENST00000303210.9	1878	14	1.75409	323	142
STAT3	ENST00000588969.5	2772	14	0.938241	279	105
NDUFA8	ENST00000373768.4	844	14	6.98346	387	694
GNPAT	ENST00000366647.9	2643	14	2.23762	275	187
SGCB	ENST00000381431.9	4431	14	4.5043	203	269
TSR3	ENST00000007390.3	1243	14	2.88455	35	21
ATP6AP1	ENST00000369762.7	2099	14	5.38267	616	1260
F13A1	ENST00000264870.7	3999	14	0.210521	134	2
CADM3	ENST00000368124.8	2546	14	5.91903	78	429
PNRC2	ENST00000334351.8	2416	14	4.73095	495	596
COPG1	ENST00000314797.10	3078	14	3.52906	108	168
PAQR6	ENST00000292291.10	1908	14	2.77255	588	176
VANGL2	ENST00000368061.3	5340	13	0.352174	157	1
NDNF	ENST00000379692.9	2885	13	0.108004	41	1
EIF2S2	ENST00000374980.3	2656	13	4.15102	273	324
STOM	ENST00000286713.7	3010	13	5.29755	189	539
KCTD20	ENST00000373731.7	5619	13	1.78858	122	29
ACTR1A	ENST00000369905.9	2829	13	3.92303	356	608
PMF1	ENST00000368277.3	1068	13	2.7387	429	222
DDX24	ENST00000555324.1	810	13	3.0556	931	7
ID2	ENST00000396290.2	1362	13	4.92597	567	371
DPCD	ENST00000370151.9	858	13	1.30317	409	128
NUTF2	ENST00000569436.6	1119	13	2.21191	53	37
UBXN4	ENST00000272638.14	4006	13	4.55431	116	99
UQCRC1	ENST00000203407.6	1985	13	6.87292	849	1265
TM7SF3	ENST00000343028.9	2709	13	1.65184	51	51
MAPK4	ENST00000400384.7	4770	13	2.61884	22	17
PITHD1	ENST00000246151.9	1603	13	8.8687	352	569
NDRG2	ENST00000397858.5	2054	13	23.3142	230	2053
ODC1	ENST00000234111.9	2653	13	1.33462	274	18
SRSF4	ENST00000373795.7	2387	13	3.22287	422	193
AP1S2	ENST00000329235.6	2237	13	1.9704	725	365
MCAM	ENST00000264036.6	3313	13	4.6023	77	61
MRPS26	ENST00000380325.4	1127	13	5.86794	490	702
PHGDH	ENST00000641023.1	2096	13	2.23252	1402	501
CDK2AP1	ENST00000261692.7	1625	13	2.94155	16	1
PLOD1	ENST00000196061.5	2940	13	0.934609	292	64
AZIN1	ENST00000337198.10	4721	13	3.71444	339	550
EFNB3	ENST00000226091.3	3222	13	0.239147	220	5
LMAN2	ENST00000303127.12	1800	13	2.26897	473	312
GMFB	ENST00000358056.8	4301	13	4.95639	419	506
IFNGR1	ENST00000367739.8	2139	13	6.01447	211	512
CTSF	ENST00000310325.10	2035	13	12.6106	371	1102
SNX2	ENST00000379516.7	2128	13	3.97622	344	127
ZNF428	ENST00000598676.1	827	13	1.89853	29	10
TMEM47	ENST00000275954.4	4054	13	1.76357	308	230
DHRS7	ENST00000557185.6	1322	13	4.54097	358	483
EIF4EBP2	ENST00000373218.5	7257	13	3.0914	106	114
FAM195B	ENST00000455127.7	1209	13	3.30768	645	514
SUPT5H	ENST00000432763.7	3710	13	1.4954	391	179
SRSF3	ENST00000477442.6	1095	13	2.4899	225	185
LMOD1	ENST00000367288.5	3970	13	0.532991	201	24
UST	ENST00000367463.5	4198	13	1.99659	137	99
NRDC	ENST00000352171.11	3691	13	2.72294	73	173
VPS45	ENST00000644510.2	2315	13	3.39978	345	267
G3BP2	ENST00000357854.7	2609	13	3.90925	166	60
TM4SF1	ENST00000305366.8	1771	13	0.530225	525	72
PLIN2	ENST00000276914.7	1972	13	0.657189	402	37
CCND1	ENST00000227507.2	4307	13	0.422759	1030	90
ARHGEF6	ENST00000370620.5	4764	13	1.06899	105	31
FH	ENST00000366560.3	1797	13	4.03594	178	151
RTCB	ENST00000216038.6	2027	13	2.92624	435	397
RALY	ENST00000246194.8	1789	13	3.23209	383	330
IGSF11	ENST00000393775.7	3495	13	0.424298	50	22
PSMD1	ENST00000308696.11	3326	13	5.09638	37	42
ANP32A	ENST00000267918.9	1084	13	2.08998	20	17
GUK1	ENST00000312726.8	1084	13	6.87099	443	892
DPY30	ENST00000342166.10	708	13	4.25388	426	606
DPM3	ENST00000368400.4	409	13	5.74106	98	100
CFI	ENST00000394634.6	2159	13	0.066866	225	1
ZMAT2	ENST00000274712.8	1647	13	4.30511	363	327
PLEKHO1	ENST00000369124.5	2050	13	2.04908	102	50
SNX17	ENST00000233575.7	2044	13	4.32351	485	602
DPYSL2	ENST00000521913.7	4805	13	0.656344	1309	789
GTF2I	ENST00000573035.5	4548	13	3.44291	81	29
AC004057.1	ENST00000485827.1	348	13	4.23103	877	906
BDH2	ENST00000296424.9	1126	13	2.42533	244	139
TSR2	ENST00000375151.5	1534	13	4.44225	656	823
PEPD	ENST00000244137.12	1910	13	2.22793	602	320
LGALS3BP	ENST00000262776.8	2405	13	0.79456	996	194
PAIP1	ENST00000436644.6	1734	13	3.56017	198	201
FOS	ENST00000555347.1	1280	13	0.231887	11	1
LAMP2	ENST00000371335.4	4030	13	2.27374	220	100
SRP9	ENST00000366839.8	1596	13	2.98941	296	305
FKBP1A	ENST00000400137.9	1622	13	2.15953	1658	665
SUCLG1	ENST00000393868.7	1475	13	7.4729	315	486
SEC13	ENST00000350697.8	1425	13	2.98334	493	273
PON2	ENST00000433091.6	1726	13	3.01094	210	444
SMARCA5	ENST00000283131.4	7923	13	4.80558	212	139
WBP2	ENST00000254806.8	1944	13	6.04785	1117	1442
TMX2	ENST00000278422.9	1631	13	4.99981	205	351
TSC22D1	ENST00000458659.3	4820	13	1.85959	58	378
GPRC5B	ENST00000300571.7	5213	13	6.68983	384	904
CALU	ENST00000249364.9	3357	13	2.00271	412	253
EGFR	ENST00000275493.7	9821	13	1.01111	134	38
SMAD1	ENST00000302085.9	1966	13	1.57108	171	110
AKIRIN1	ENST00000432648.8	2741	13	1.97197	425	204
FSCN1	ENST00000382361.8	2777	13	1.01566	1262	439
MLF1	ENST00000484955.5	1247	13	0.665998	35	4
ATP5L	ENST00000300688.8	1577	13	8.85915	1223	1990
ELOB	ENST00000409906.8	991	13	7.0427	1291	1626
TCEAL6	ENST00000372774.7	1106	13	5.97946	292	574
CASC4	ENST00000299957.11	3962	13	5.28584	197	71
NDUFV1	ENST00000322776.11	1596	13	4.98687	589	775
HMGN4	ENST00000377575.3	1225	13	3.45007	200	255
ENOPH1	ENST00000273920.8	2025	13	3.42183	311	268
MRPS24	ENST00000317534.6	707	13	5.9113	282	575
STMN3	ENST00000370053.3	2255	13	10.9462	297	746
RHOQ	ENST00000238738.9	2975	13	1.97353	37	39
ANKRD40	ENST00000285243.7	4184	13	3.8795	82	111
HS6ST1	ENST00000259241.7	3932	13	1.91447	182	102
STUB1	ENST00000219548.9	1472	13	7.25505	78	217
GOLPH3	ENST00000265070.7	2721	13	2.93273	138	205
COPZ1	ENST00000262061.7	1897	13	3.18241	350	302
PYCR2	ENST00000343818.11	1689	13	1.32976	738	244
CCDC47	ENST00000582252.1	1719	13	2.44069	18	22
SSU72	ENST00000291386.4	1290	13	4.5225	388	358
EXOC4	ENST00000253861.5	4185	13	2.47756	115	103
UBE2L3	ENST00000342192.8	3028	13	3.05421	702	679
NDUFS6	ENST00000274137.9	1082	13	4.20723	666	592
EDIL3	ENST00000296591.10	4727	13	2.70867	221	202
GRAMD3	ENST00000285689.8	3175	13	0.990103	442	156
CDO1	ENST00000250535.5	1860	13	1.95887	452	190
HSD17B12	ENST00000278353.10	2571	13	4.16644	253	337
SRI	ENST00000265729.6	2010	13	5.6562	1252	1632
SAE1	ENST00000270225.12	2049	13	1.83151	282	188
SDHB	ENST00000375499.7	1153	13	8.0565	385	814
PSMA4	ENST00000559082.5	1094	13	3.82239	43	54
CPNE3	ENST00000517490.6	4865	13	2.49761	81	119
LINC00493	ENST00000435844.3	575	13	7.53108	237	502
RP11-701H24.6	ENST00000624480.1	3180	13	5.48663	33	74
OSBPL11	ENST00000296220.6	4191	12	1.48806	118	37
ARPC1A	ENST00000262942.10	1565	12	5.37776	375	397
XRN2	ENST00000377191.5	3437	12	3.34532	64	21
PPM1B	ENST00000282412.9	2606	12	2.8841	122	153
GLTP	ENST00000318348.9	2356	12	1.75206	264	65
SLC6A8	ENST00000253122.10	3763	12	1.7114	214	114
45180	ENST00000502584.5	2615	12	2.36434	423	173
OMG	ENST00000247271.5	1947	12	4.1973	253	357
TTYH1	ENST00000376531.3	1763	12	1.35908	16	1
NAMPT	ENST00000222553.8	4582	12	1.9559	268	165
AC013394.2	ENST00000556895.5	802	12	5.71758	28	50
EMC2	ENST00000220853.8	1243	12	6.40722	185	314
RASSF4	ENST00000340258.10	3641	12	1.93403	213	159
SCAF8	ENST00000367178.7	5057	12	4.92075	28	51
ARL2BP	ENST00000219204.8	2130	12	3.31077	457	445
SLC38A2	ENST00000256689.10	4888	12	5.78082	33	136
KIZ	ENST00000619189.5	2130	12	1.81516	121	44
FAM134B	ENST00000306320.9	3268	12	1.85925	92	20
VAT1	ENST00000355653.8	2734	12	0.756493	544	55
EGLN1	ENST00000366641.4	7097	12	1.9107	135	110
GANAB	ENST00000356638.8	3608	12	1.96171	38	30
MLEC	ENST00000228506.8	6626	12	1.12477	135	39
ECHS1	ENST00000368547.4	1617	12	4.90118	699	882
NDUFA7	ENST00000301457.3	601	12	5.71009	416	522
SUGT1	ENST00000343788.10	1217	12	3.58873	37	52
WSB1	ENST00000467843.6	4187	12	1.64523	37	76
GLIPR2	ENST00000377960.9	1890	12	1.1176	510	135
MRPL27	ENST00000225969.9	716	12	6.79204	399	1109
FBL	ENST00000221801.8	1160	12	1.88048	509	196
NBR1	ENST00000590996.6	3446	12	2.32653	89	101
C9orf78	ENST00000372447.7	1795	12	3.81758	565	476
MOCS2	ENST00000450852.7	1337	12	4.79507	370	575
ADM	ENST00000278175.10	1885	12	0	1554	14
TROVE2	ENST00000400968.6	2143	12	1.47321	476	169
MTHFD2	ENST00000470592.5	1396	12	0.766858	77	5
ALYREF	ENST00000505490.3	1088	12	2.37042	24	16
PHB	ENST00000300408.7	1832	12	3.80686	572	677
RANBP9	ENST00000011619.6	3113	12	6.00667	30	50
TSPAN7	ENST00000378482.6	1909	12	20.0425	557	5417
CEBPB	ENST00000303004.5	1956	12	0.614942	60	8
DNAJC8	ENST00000489277.5	1600	12	4.07974	72	148
ELOB	ENST00000572954.1	331	12	3.37552	12	11
SERBP1	ENST00000361219.10	2103	12	1.2112	286	139
C3orf70	ENST00000335012.3	5901	12	1.28676	50	18
TOP1	ENST00000361337.3	3738	12	3.51924	106	84
SDF4	ENST00000360001.11	1956	12	3.20358	631	328
IGBP1	ENST00000356413.5	1666	12	3.94987	120	147
AP2S1	ENST00000263270.10	935	12	4.79243	656	902
SPAG16	ENST00000432529.6	1250	12	1.68847	582	246
OSTC	ENST00000361564.9	1077	12	2.61133	273	241
AAMP	ENST00000248450.8	1886	12	3.40548	645	489
NDRG1	ENST00000323851.11	3014	12	2.2836	221	146
TCAF1	ENST00000479870.6	5733	12	2.7346	45	22
CHD6	ENST00000482596.1	599	12	9.77287	80	35
TMEM59	ENST00000371341.5	1116	12	5.27161	78	143
DNAJC8	ENST00000263697.6	1759	12	4.93823	650	917
RAB14	ENST00000373840.9	4145	12	3.17317	672	613
PPP2R5A	ENST00000261461.7	3128	12	1.69132	131	64
PNKD	ENST00000248451.7	758	12	6.88248	620	1411
CHCHD8	ENST00000355693.5	960	12	2.75112	159	173
YKT6	ENST00000223369.3	2696	12	1.83515	223	232
UBAC1	ENST00000371756.4	1867	12	3.44477	82	64
HSPE1	ENST00000409468.1	570	12	2.2951	15	1
CHMP3	ENST00000263856.9	3171	12	6.45048	369	315
PPP1R3C	ENST00000238994.6	2524	12	1.30557	193	53
TCF12	ENST00000543579.5	1809	12	1.02016	16	13
APOLD1	ENST00000356591.4	4646	12	1.23601	149	14
VPS72	ENST00000368892.8	1527	12	2.81885	489	322
HEY1	ENST00000354724.8	2293	12	0.807212	873	143
OCIAD1	ENST00000264312.11	1414	12	4.95132	188	291
SLC2A1	ENST00000426263.9	3670	12	1.10358	781	407
C4orf3	ENST00000504110.2	667	12	0.812277	1821	409
45172	ENST00000396425.7	4649	12	5.76831	52	41
ZFAND5	ENST00000376962.10	2785	12	7.77156	493	591
CDC42SE1	ENST00000357235.6	3045	12	1.03792	127	46
TMEM248	ENST00000341567.8	4229	12	2.42562	21	79
FKBP9	ENST00000242209.9	3462	12	0.792455	97	22
C1orf61	ENST00000310027.9	688	12	5.20624	100	128
TSPYL4	ENST00000420283.3	4180	12	5.64981	224	581
ABI1	ENST00000376140.3	1446	12	3.83718	78	175
PREPL	ENST00000409411.5	4725	12	11.432	31	288
ETS2	ENST00000360938.8	3766	12	0.85505	183	12
PGM1	ENST00000371084.8	2472	12	3.31349	147	265
APBB1	ENST00000299402.10	2636	12	0	472	1266
DDX23	ENST00000308025.8	3248	12	3.05301	136	130
WDR6	ENST00000608424.6	4070	12	1.40856	150	96
ADH5	ENST00000296412.13	2615	12	3.12257	415	327
TBL1XR1	ENST00000457928.6	4101	12	2.76645	27	183
XPO1	ENST00000401558.7	4915	12	3.15415	166	185
POMP	ENST00000380842.5	1330	12	4.73785	1012	1596
C19orf79	ENST00000594797.6	719	12	5.35407	56	71
ARRDC4	ENST00000268042.7	4072	12	0.651496	110	19
VEZF1	ENST00000581208.2	2321	12	1.22083	264	54
45184	ENST00000370554.5	1220	12	5.95766	26	74
RIDA	ENST00000254878.8	1057	12	4.49399	305	442
CCDC167	ENST00000373408.4	619	12	1.46044	403	164
CTSL	ENST00000340342.10	1436	12	2.88569	161	77
SERINC3	ENST00000342374.5	4445	12	2.96688	604	511
AK3	ENST00000381809.8	2736	12	2.50089	306	226
RBM3	ENST00000376759.8	2162	12	3.6541	308	205
MYL6B	ENST00000550443.5	1034	12	4.03889	18	19
SETD3	ENST00000331768.10	2878	12	2.83656	159	196
IPO9	ENST00000361565.9	11435	12	1.34934	227	75
LDOC1L	ENST00000341255.4	5495	12	1.44499	118	80
UROD	ENST00000246337.9	1300	12	4.54419	538	458
APOE	ENST00000434152.5	864	12	2.60988	22	18
KIF3B	ENST00000375712.4	6103	12	2.86761	77	72
STRAP	ENST00000419869.7	1866	12	4.12588	679	647
TMEM256	ENST00000302422.4	486	12	6.43569	94	165
ZC3H15	ENST00000337859.11	2138	12	5.00706	186	176
C7orf55-LUC7L2	ENST00000541515.3	1661	12	3.89223	59	2
FOXO1	ENST00000379561.6	5735	12	0.354896	122	10
CA2	ENST00000285379.10	1717	12	3.04711	477	313
CDC123	ENST00000281141.9	1542	12	4.14546	360	3
COPB1	ENST00000439561.6	3382	12	3.91102	29	104
ATP6AP2	ENST00000636580.2	2337	12	4.40459	486	930
SUMO3	ENST00000332859.10	1807	12	4.33723	823	1018
POLDIP2	ENST00000540200.6	2121	12	4.19973	407	529
SERF2	ENST00000339624.9	506	12	3.13824	37	23
GFPT2	ENST00000253778.13	3093	12	1.01669	124	89
CGNL1	ENST00000281282.5	7224	12	0.488203	79	1
COTL1	ENST00000262428.5	1843	12	2.64796	648	158
GMPR	ENST00000259727.5	1515	11	1.22353	209	40
ZNF207	ENST00000321233.10	2283	11	3.24796	43	60
CLDND1	ENST00000341181.11	2161	11	5.27383	444	1044
ACLY	ENST00000352035.7	4339	11	1.46791	202	31
MRPL18	ENST00000367034.5	978	11	4.28985	297	480
HSPD1	ENST00000388968.8	2455	11	2.70701	579	144
SPG21	ENST00000204566.7	1822	11	2.14427	279	124
PPIL4	ENST00000253329.3	2232	11	5.79384	156	150
HNRNPUL1	ENST00000392006.8	3555	11	2.0456	131	79
RNF187	ENST00000639044.1	708	11	2.02662	29	188
NME4	ENST00000219479.7	995	11	2.2214	466	268
GSTM2	ENST00000241337.9	1157	11	1.4631	313	9
EPB41L2	ENST00000628542.2	4247	11	0.692821	11	6
ALDH1L1	ENST00000393434.6	3277	11	2.82732	291	165
SRSF2	ENST00000585202.5	1359	11	0.836373	20	2
TMED4	ENST00000457408.7	2322	11	4.07978	216	269
HK2	ENST00000290573.6	5772	11	0.126688	19	1
DHX40	ENST00000251241.9	3660	11	2.8901	35	48
CMTM4	ENST00000581487.1	7026	11	1.6225	167	89
DCAF7	ENST00000614556.5	6340	11	1.6213	238	89
SLC44A2	ENST00000407327.8	3301	11	1.90707	140	174
EMC7	ENST00000256545.9	1155	11	5.32307	355	653
GTF2F1	ENST00000394456.10	2731	11	3.64825	245	167
SCAND1	ENST00000305978.6	902	11	4.35727	216	1
SLC9A3R1	ENST00000262613.10	1969	11	3.43713	799	630
C20orf24	ENST00000344795.8	1114	11	3.57626	269	329
CDC26	ENST00000374206.4	872	11	3.42372	171	224
MRPL24	ENST00000368211.8	883	11	1.65222	239	325
MRPL24	ENST00000361531.6	883	11	2.70019	475	307
IDH2	ENST00000560061.1	1449	11	0.768007	48	21
TCEAL9	ENST00000372656.5	699	11	1.50989	127	52
TRIM47	ENST00000254816.6	2266	11	0.531779	81	19
ATG3	ENST00000283290.10	1570	11	2.94449	238	301
MRPL3	ENST00000264995.8	1706	11	3.71144	222	206
RFX4	ENST00000392842.5	3955	11	0.617779	254	30
SDHD	ENST00000375549.8	1439	11	4.83842	340	615
EAPP	ENST00000250454.8	1321	11	6.3388	260	677
FAM198A	ENST00000430121.3	3121	11	0.602686	154	12
FBXL5	ENST00000412094.6	2837	11	6.97567	19	96
APLP2	ENST00000338167.9	3270	11	0.39041	574	128
PSMA3	ENST00000216455.9	970	11	4.91832	242	341
MMADHC	ENST00000303319.10	1436	11	4.87319	278	445
MEST	ENST00000223215.10	2505	11	0.390424	245	29
LAMB2	ENST00000305544.9	5643	11	0.748925	141	44
IARS2	ENST00000366922.3	3560	11	2.9886	74	117
SOX4	ENST00000244745.4	5852	11	0.285828	574	57
MFN2	ENST00000235329.9	4539	11	4.11646	175	254
ZNF32	ENST00000374433.7	1137	11	4.34638	154	161
RAB1B	ENST00000311481.11	2007	11	3.39498	668	475
PCMTD1	ENST00000522514.6	1287	11	4.70719	126	107
S100A10	ENST00000368811.8	1202	11	0.232219	2871	107
PPP1R2	ENST00000438848.5	839	11	2.1159	143	1
CASC4	ENST00000345795.6	3764	11	1.74312	38	46
DGCR6L	ENST00000248879.8	1154	11	3.72134	819	923
AC011753.3	ENST00000611969.4	441	11	6.32285	132	138
TRIM2	ENST00000338700.10	6735	11	6.43474	21	64
C1orf194	ENST00000460065.2	418	11	0.169171	76	4
SPP1	ENST00000360804.4	1196	11	1.36534	147	102
KCNQ2	ENST00000344425.7	1426	11	0.765705	98	10
TSC22D3	ENST00000372397.6	2027	11	5.5461	499	1119
PLCG1	ENST00000244007.7	5285	11	2.78567	59	1
IFI30	ENST00000407280.4	1134	11	0	341	34
NOSIP	ENST00000596358.6	1005	11	4.36433	463	611
CD151	ENST00000397421.5	1486	11	0.811581	315	67
CBSL	ENST00000398168.5	2514	11	3.58454	248	361
NDUFB3	ENST00000237889.9	755	11	7.1824	284	562
WSB2	ENST00000315436.7	2646	11	5.40178	99	207
DCTN4	ENST00000447998.6	4208	11	2.42465	47	206
MAP3K13	ENST00000448876.5	1681	11	2.08857	886	538
SH3GL2	ENST00000380607.5	2565	11	18.1249	165	1219
PPP2R5C	ENST00000445439.7	1526	11	2.66611	64	18
KDELR1	ENST00000330720.7	1557	11	1.66975	230	68
FBXW11	ENST00000393802.6	2181	11	3.26361	99	45
OGT	ENST00000373719.8	5461	11	3.85598	132	185
IDS	ENST00000370441.8	1399	11	8.55735	27	49
HSPA4	ENST00000304858.7	4825	11	2.59326	177	107
TCEA2	ENST00000343484.10	1235	11	3.96144	177	171
PEF1	ENST00000373703.5	1629	11	3.95809	383	300
EIF1B	ENST00000232905.4	1010	11	6.61654	445	772
TRAPPC3	ENST00000373166.8	1265	11	4.06504	370	592
GOT2	ENST00000245206.10	2462	11	4.83116	329	576
CRYL1	ENST00000298248.12	1485	11	5.17702	297	567
GBAS	ENST00000322090.8	1999	11	6.82788	408	715
TRAP1	ENST00000246957.10	2296	11	3.05594	439	436
CFAP20	ENST00000262498.8	1354	11	2.97158	402	345
CLIP3	ENST00000360535.9	3370	11	4.07437	239	940
TAX1BP1	ENST00000396319.6	2892	11	2.44512	83	82
CCDC50	ENST00000392456.4	1926	11	1.15261	201	76
PPP4C	ENST00000279387.12	1407	11	2.28814	266	256
PPP2CA	ENST00000481195.6	4649	11	5.42376	958	1387
HMOX1	ENST00000216117.9	1822	11	0.192557	327	19
ARMCX3	ENST00000537169.1	3318	11	1.29614	115	1
HNRNPC	ENST00000554455.5	1784	11	2.10957	280	102
RUVBL1	ENST00000322623.10	1761	11	1.27529	230	65
PIRT	ENST00000580256.3	3810	11	0.349774	237	23
XPO7	ENST00000252512.14	4861	11	2.46393	11	37
HMGN3	ENST00000275036.11	831	11	3.38763	444	611
HNRNPD	ENST00000353341.8	1585	11	2.79477	60	31
ATP5C1	ENST00000335698.4	1078	11	5.33261	127	37
MRPS34	ENST00000397375.6	1024	11	4.12634	503	590
DECR1	ENST00000220764.7	1207	11	2.69163	261	188
PPIL1	ENST00000373699.6	1739	11	3.42278	172	141
ACP1	ENST00000272065.10	1549	11	3.4219	356	497
RNF141	ENST00000265981.7	4074	11	3.53182	447	562
FIBP	ENST00000357519.8	1248	11	3.30848	491	433
MRPL33	ENST00000296102.8	518	11	5.66097	113	152
YME1L1	ENST00000376016.7	3856	11	3.67935	108	242
POLDIP3	ENST00000252115.10	3441	11	1.89217	204	218
ARMCX1	ENST00000372829.8	2141	11	1.99829	208	212
SAFB2	ENST00000252542.9	3371	11	2.19673	108	75
PRKAB2	ENST00000254101.4	5417	11	2.23008	63	98
RAF1	ENST00000251849.8	3300	11	2.74436	93	155
LRRC59	ENST00000225972.8	2910	11	2.04436	302	281
SMG5	ENST00000361813.5	4559	11	1.58901	61	85
RSRP1	ENST00000243189.12	1502	11	0.935717	271	42
CAPZB	ENST00000264202.8	858	11	2.12453	1001	650
ENDOD1	ENST00000278505.5	4687	11	2.65523	192	171
VKORC1	ENST00000394975.3	1012	11	1.79228	273	172
CYBRD1	ENST00000321348.9	4365	11	2.06917	140	138
PDE6D	ENST00000287600.9	1175	11	4.43531	236	386
WLS	ENST00000370971.1	700	11	0.527307	82	4
PDK4	ENST00000005178.6	3576	11	1.27014	139	59
CHCHD3	ENST00000262570.10	1598	11	1.77698	230	69
PRMT1	ENST00000391851.8	1393	11	3.19521	633	826
MAPRE2	ENST00000300249.10	4265	11	4.17836	164	425
TM9SF2	ENST00000376387.5	3430	11	3.4926	183	259
GYG1	ENST00000296048.10	1890	11	3.32808	291	372
KIF1C	ENST00000320785.10	7919	11	1.55722	272	102
SIVA1	ENST00000329967.11	802	11	3.67982	376	586
NTSR2	ENST00000306928.6	1569	11	1.13942	288	65
RALBP1	ENST00000383432.8	4224	11	4.0722	96	102
MGST3	ENST00000367889.8	1015	11	4.50406	1131	1652
CDS2	ENST00000460006.6	9298	11	4.14231	145	142
TIMM8B	ENST00000504148.3	819	11	4.06691	355	327
NUP133	ENST00000261396.6	5207	11	3.5461	123	25
FNTA	ENST00000302279.8	1840	11	4.0264	108	95
CLDN11	ENST00000064724.7	2169	11	1.73529	105	6
LUC7L3	ENST00000393227.6	2284	11	2.60655	63	21
VBP1	ENST00000286428.7	1686	11	5.46503	459	531
KXD1	ENST00000222307.9	1426	11	1.98002	451	252
SLC9A9	ENST00000316549.11	3627	11	0.533161	36	21
CYP51A1	ENST00000003100.13	3210	11	3.28361	35	145
PLCD1	ENST00000334661.4	2769	11	0.684664	98	15
TYROBP	ENST00000262629.8	568	11	1.126	337	77
PCDHGA9	ENST00000616887.1	2568	11	0.498929	48	2
NAP1L3	ENST00000373079.4	2639	11	7.89445	254	880
CTDNEP1	ENST00000574322.6	1708	11	2.0436	164	1
FKBP10	ENST00000321562.8	2662	11	0.639383	278	69
SNRNP70	ENST00000221448.9	1603	11	3.34957	12	1
ZFAND5	ENST00000376960.8	2686	11	2.78601	212	204
RHEB	ENST00000262187.10	2075	11	3.23787	1116	1390
NDP	ENST00000642620.1	1719	11	1.39991	180	155
CD68	ENST00000250092.11	1878	11	0.856252	457	119
RAB12	ENST00000329286.7	2137	11	4.10016	45	19
ANAPC5	ENST00000261819.8	2513	11	3.3489	217	296
KCNJ9	ENST00000368088.4	4170	11	3.4842	52	27
RRP36	ENST00000244496.6	1159	11	2.90482	13	1
CSNK1A1	ENST00000515768.6	1098	11	3.21179	114	25
APLP2	ENST00000263574.9	3727	11	11.5963	53	570
UBE2D2	ENST00000398733.8	2702	11	3.20086	752	630
SLC1A1	ENST00000262352.8	3722	11	0.552151	88	20
FGFRL1	ENST00000264748.6	3100	11	0.645866	104	1
SNW1	ENST00000261531.11	2163	11	3.29856	250	151
ZFP91	ENST00000316059.7	5220	11	3.78738	61	50
SNRPE	ENST00000414487.7	942	11	2.38495	523	293
SEC11A	ENST00000560266.5	1089	11	1.60962	39	23
AP1S1	ENST00000337619.11	1303	11	3.13401	427	477
C1orf43	ENST00000350592.7	1610	11	2.91731	293	172
GNA12	ENST00000275364.8	4378	11	1.13404	35	70
NMD3	ENST00000351193.6	3049	11	2.4836	103	207
UBE2L6	ENST00000287156.9	1354	11	1.98585	569	338
UQCR11	ENST00000591899.8	1324	11	7.65856	1014	1555
UBE2D3	ENST00000394803.9	2227	10	3.81626	64	101
SDC2	ENST00000522911.5	677	10	4.12492	11	81
SNTA1	ENST00000217381.2	2342	10	2.30681	116	88
USP10	ENST00000219473.11	3009	10	2.47533	171	239
HNRNPA3	ENST00000411529.6	5688	10	4.41956	121	82
SYNM	ENST00000336292.11	7394	10	0.911839	99	7
C19orf53	ENST00000588234.6	873	10	3.39051	514	676
ALDH6A1	ENST00000553458.6	5499	10	3.69692	478	461
ATXN7L3B	ENST00000519948.4	7604	10	3.53917	700	984
POLR2L	ENST00000322028.5	892	10	3.45876	426	270
SPRY2	ENST00000377104.4	2111	10	5.19855	14	21
RTFDC1	ENST00000395881.7	1572	10	2.36103	34	63
RABEP1	ENST00000537505.6	5365	10	2.7765	95	109
RPS23	ENST00000296674.13	3437	10	3.44559	943	740
GSTO1	ENST00000369713.10	972	10	7.83688	316	851
VAT1L	ENST00000302536.3	3825	10	11.333	176	821
ANKRD10	ENST00000267339.6	2495	10	1.96809	95	58
EIF3D	ENST00000216190.13	2155	10	1.69492	358	216
FAM200B	ENST00000509022.5	521	10	3.10643	84	76
UBQLN1	ENST00000257468.11	2299	10	7.98459	59	39
SRM	ENST00000376957.7	1266	10	1.69856	104	25
SNHG6	ENST00000520348.5	648	10	3.61718	25	11
HYOU1	ENST00000617285.5	4529	10	1.85129	27	99
PLSCR4	ENST00000354952.7	3303	10	1.50313	249	68
NUDT21	ENST00000300291.10	4436	10	4.35311	142	187
RNF114	ENST00000244061.6	2503	10	2.21177	365	267
CERS2	ENST00000368954.9	2505	10	1.20619	93	55
FBXO32	ENST00000517956.5	6744	10	0.224956	564	27
NUPR1	ENST00000395641.2	550	10	1.19546	26	7
SLC39A6	ENST00000269187.10	3543	10	2.38383	106	51
POLD2	ENST00000610533.4	1619	10	1.58605	605	322
IFI16	ENST00000368132.7	2704	10	0.587482	47	6
VPS25	ENST00000253794.7	1101	10	2.33964	300	217
VDAC1	ENST00000395047.6	1873	10	2.698	578	392
TRAM1	ENST00000262213.7	2785	10	1.92353	285	307
CUL1	ENST00000325222.9	3064	10	3.35489	82	157
GBP2	ENST00000370466.4	2220	10	0.149909	85	1
DRAP1	ENST00000312515.7	989	10	4.35584	668	1000
RNF146	ENST00000610153.1	2070	10	4.17542	51	69
BMI1	ENST00000376663.8	3428	10	2.04742	130	8
SLC1A2	ENST00000278379.9	12041	10	11.4908	49	171
HMGN3	ENST00000344726.9	872	10	2.83801	431	495
CYB5R3	ENST00000352397.10	2124	10	1.72307	1353	513
PRNP	ENST00000379440.9	2657	10	7.77586	849	34
MKRN1	ENST00000255977.7	3151	10	2.53653	194	115
ALAD	ENST00000409155.8	3173	10	1.58139	254	110
H2AFY	ENST00000312469.8	1859	10	3.26198	110	1
ACAA2	ENST00000587994.5	1657	10	2.51184	16	11
SPIN1	ENST00000375859.4	4484	10	3.79882	57	126
IPO5	ENST00000490680.5	3419	10	2.0184	174	193
LMO4	ENST00000370542.1	1260	10	1.248	58	29
TUBB6	ENST00000317702.10	2064	10	0.445515	239	38
FAM19A5	ENST00000402357.5	1508	10	3.58832	228	123
TFG	ENST00000240851.9	1978	10	2.35925	236	149
ATP5E	ENST00000243997.8	3665	10	2.7519	1238	628
BRINP3	ENST00000367462.5	3142	10	1.06967	11	4
TNKS2	ENST00000371627.5	6157	10	3.31036	37	1
NDUFA2	ENST00000252102.8	804	10	8.58691	376	792
SAFB	ENST00000592224.5	3014	10	2.17724	484	1
GRN	ENST00000053867.8	2342	10	0.953801	706	130
RNASE1	ENST00000340900.3	878	10	0.978553	57	1
SPAG7	ENST00000206020.8	1058	10	2.55976	368	318
CDH2	ENST00000269141.8	4332	10	1.42856	303	92
TMEM106B	ENST00000396668.8	2126	10	4.14861	362	467
KRCC1	ENST00000347055.4	1753	10	2.82823	224	119
PSMD14	ENST00000409682.8	1954	10	4.75129	329	555
SENP6	ENST00000370010.6	4644	10	3.81533	20	1
AC090937.2	ENST00000426200.1	1874	10	2.99066	14	33
HIPK2	ENST00000428878.6	3969	10	1.49368	20	1
TMEM183A	ENST00000367242.4	3019	10	5.67167	279	517
JAM2	ENST00000480456.6	4337	10	1.81884	172	119
ATPAF1	ENST00000574428.5	1760	10	3.10184	56	60
USP47	ENST00000527733.6	4525	10	2.88912	79	24
C1orf61	ENST00000488498.2	4774	10	0.820922	83	1
RBM23	ENST00000399922.6	2430	10	2.29651	111	79
SMS	ENST00000404933.7	1837	10	3.77738	225	192
C6orf89	ENST00000480824.6	6861	10	1.56155	19	56
IWS1	ENST00000295321.9	2958	10	1.66652	41	17
KPNB1	ENST00000290158.9	6139	10	2.12083	349	120
RBM39	ENST00000444878.5	2124	10	2.7891	101	18
ERCC1	ENST00000340192.11	949	10	1.76214	40	18
PSMD6	ENST00000295901.8	1430	10	3.44908	272	292
MRPL54	ENST00000330133.5	626	10	7.93328	161	432
HP1BP3	ENST00000312239.10	3938	10	3.7033	64	85
EMP3	ENST00000270221.11	876	10	0.815691	577	182
LAMTOR3	ENST00000515100.1	961	10	3.17453	43	69
FAM50A	ENST00000393600.8	1352	10	2.28361	199	84
ZDHHC3	ENST00000424952.7	2687	10	1.42086	157	93
C14orf37	ENST00000267485.7	6495	10	1.2454	59	21
RPL18	ENST00000549920.6	1004	10	3.5962	2433	2001
BLVRA	ENST00000265523.9	1071	10	2.59537	412	300
ARCN1	ENST00000264028.5	3845	10	2.91169	64	108
FNDC4	ENST00000264703.4	1657	10	2.95898	40	26
ADM	ENST00000525063.2	867	10	0.04467	13	1
PAPOLA	ENST00000216277.12	4519	10	1.92815	40	53
OIP5-AS1	ENST00000500949.6	8829	10	20.5739	26	65
ARHGAP35	ENST00000404338.8	8889	10	1.36609	68	1
ACAT1	ENST00000265838.9	1761	10	4.02605	277	333
IDI1	ENST00000381344.7	2301	10	3.87006	304	344
COA5	ENST00000328709.8	1754	10	4.61452	363	513
PUF60	ENST00000456095.6	1736	10	1.71824	85	31
SIGMAR1	ENST00000277010.9	1656	10	1.44766	301	193
TMEM176B	ENST00000326442.10	1129	10	0.303506	395	1
MTA2	ENST00000278823.7	3058	10	1.71679	39	16
MPV17	ENST00000380044.6	1005	10	1.90934	375	308
45180	ENST00000264893.10	5593	10	1.4034	53	12
SULF1	ENST00000419716.7	4697	10	0.380082	81	4
ACAA1	ENST00000333167.13	1785	10	1.40913	361	136
SFRP2	ENST00000274063.5	2032	10	0.043278	241	1
ATP6V1A	ENST00000273398.8	4591	10	7.33576	227	479
TTC37	ENST00000358746.6	5706	10	3.04586	74	42
AATF	ENST00000619387.5	2141	10	2.39595	305	1
SHISA4	ENST00000464117.1	914	10	3.06798	205	261
CIB1	ENST00000328649.11	1247	10	1.18867	429	180
MRPL51	ENST00000229238.5	1234	10	2.9471	649	781
LBH	ENST00000395323.9	2933	10	0.139447	468	47
SH3GLB1	ENST00000370558.8	6371	10	1.1579	136	27
CLINT1	ENST00000523908.5	2346	10	1.54721	76	99
TEX2	ENST00000584379.5	4825	10	2.23414	90	16
VMP1	ENST00000592790.1	4325	10	0.115796	53	1
ELN	ENST00000380576.9	3109	10	0.113657	13	1
SEC62	ENST00000337002.9	6568	10	3.64609	869	1155
ANP32E	ENST00000583931.6	3451	10	3.3711	218	381
PA2G4	ENST00000303305.11	2577	10	2.51832	394	196
ENSA	ENST00000271690.12	2818	10	2.73644	222	262
UBQLN1	ENST00000376395.9	4118	10	5.36076	68	197
GTF2I	ENST00000620879.4	4352	10	1.19925	24	36
CAMLG	ENST00000297156.4	2221	10	4.18375	227	285
KLF6	ENST00000497571.6	4656	10	0.790907	519	91
LTBR	ENST00000228918.9	2260	10	0.280043	226	26
ARL5A	ENST00000428992.2	747	10	4.89891	20	50
YIF1A	ENST00000376901.9	1124	10	2.3787	383	421
PGK1	ENST00000373316.5	4887	10	3.19734	2262	2243
BUB3	ENST00000368858.9	1361	10	4.06017	96	179
AC073346.2	ENST00000397764.8	1070	10	1.96747	458	256
KLHL5	ENST00000508137.6	2926	10	3.06812	66	38
DDRGK1	ENST00000354488.8	1306	10	3.84322	237	249
XPOT	ENST00000332707.10	6414	10	2.13015	81	88
RAB1A	ENST00000409784.8	2447	10	4.68629	634	1017
ZKSCAN1	ENST00000324306.11	9418	10	1.48746	95	29
GNAZ	ENST00000615612.2	3333	10	4.62186	101	272
ZBTB16	ENST00000335953.9	2523	10	2.0584	727	258
SQLE	ENST00000265896.10	2961	10	1.37413	81	39
MRPL28	ENST00000199706.13	1098	10	3.05932	439	332
CSE1L	ENST00000262982.3	3553	10	5.93534	141	141
TPT1	ENST00000530705.5	4735	10	2.89613	1786	1928
HAT1	ENST00000264108.5	1626	10	3.7694	183	145
NCALD	ENST00000220931.11	3283	10	0.430422	101	29
INTS10	ENST00000397977.8	2804	10	2.69114	121	43
HNRNPH3	ENST00000265866.11	2339	10	3.46903	423	105
GRB2	ENST00000316804.10	3248	10	2.06346	423	379
SPCS3	ENST00000503362.2	4571	10	2.42835	249	138
YPEL5	ENST00000261353.9	2182	10	6.56067	536	1271
HMGCS1	ENST00000433297.2	3466	10	1.44911	39	18
NDUFC1	ENST00000394225.6	664	10	5.62931	12	1
KPNA4	ENST00000334256.9	8981	10	2.07733	112	88
CALCOCO1	ENST00000550804.6	2291	10	2.81882	223	332
NCK2	ENST00000233154.9	2683	10	1.98746	60	25
ANGPTL2	ENST00000373425.8	3707	10	1.38768	122	117
UBE2Q1	ENST00000292211.5	3210	10	1.80454	67	21
EXOSC10	ENST00000376936.9	2808	10	2.53017	162	108
GINM1	ENST00000367419.10	2024	10	4.00553	186	104
ADIPOR2	ENST00000357103.5	4018	10	2.18142	140	25
FAM89A	ENST00000366654.5	1495	10	0.844277	27	26
TMEM43	ENST00000306077.4	3341	10	1.22728	155	56
MAPK1	ENST00000215832.10	11022	10	3.24931	24	278
EIF4E	ENST00000505992.1	898	10	4.10213	22	77
PDZD11	ENST00000239666.8	1043	10	2.74397	236	275
IFNAR1	ENST00000270139.8	6139	10	2.09475	33	36
LDHA	ENST00000545215.5	1340	10	1.30726	13	7
NDUFB11	ENST00000276062.8	948	10	3.35226	189	220
RARS	ENST00000231572.8	2146	10	5.54161	130	118
TMX4	ENST00000246024.7	6169	10	4.92641	299	694
UFM1	ENST00000239878.9	3138	10	2.90403	357	415
FEM1B	ENST00000306917.5	7122	10	4.34204	90	225
TIMM23	ENST00000580018.4	1222	10	4.93867	290	363
SERPINB6	ENST00000380539.6	1315	10	1.95249	299	139
MPST	ENST00000429360.5	1331	10	1.18741	193	143
TREM2	ENST00000373113.7	1044	10	2.1853	146	112
COPS6	ENST00000303904.8	1432	10	3.89733	988	1603
CWC15	ENST00000279839.8	1576	10	5.01425	487	853
TRIM69	ENST00000560141.2	3190	10	2.08085	37	82
SDHA	ENST00000264932.11	2390	10	4.26422	242	432
CRTAP	ENST00000320954.10	6630	10	0.987279	308	87
CYBB	ENST00000378588.4	4324	10	0.6222	40	12
DBN1	ENST00000309007.9	2995	10	0.969141	452	91
IDH3B	ENST00000380843.9	1545	10	4.31941	206	279
THOC7	ENST00000295899.10	990	10	5.97915	177	431
TBC1D14	ENST00000451522.6	4149	10	1.12349	52	23
MIA3	ENST00000340535.11	2735	10	1.38294	23	15
TRIM28	ENST00000253024.10	2960	10	2.18149	323	173
TBCB	ENST00000589996.5	724	10	2.13935	20	19
