# Supplementary material for: Full-length isoform concatenation sequencing to resolve cancer transcriptome complexity
Source: BMC Genomics. 2024 Jan 29;25:122. doi: 10.1186/s12864-024-10021-x (PMC10823626; doi:10.1186/s12864-024-10021-x)
Supplement: Supplementary file 10 — Additional file 10. Tumor enriched genes with long-read count and short-read TPM value 10 or greater. [file 12864_2024_10021_MOESM10_ESM.xlsx]

## Sheet: Sheet1
Additional file 10. Tumor enriched genes with long-read count and short-read TPM value 10 or greater.
gene_name	tx_id	Transcript Length	Short Read Support Tumor	Short Read Support Comparator	Short Read TPM Tumor	Short Read TPM Comparator	Read Support Fold-change	Long Read Count Tumor	Long Read Count Comparator	Long Read Fold-change
SPARC	ENST00000231061	3701	87775.3	54922.9	117.991	16.1553	7.30356	11676	1	11676
PKM	ENST00000335181	2318	27652.3	23321	55.9989	11.2138	4.99376	6285	1	6285
EEF2	ENST00000309311	3164	207123	144814	311.641	49.9342	6.24104	3929	1	3929
LTF	ENST00000231751	2979	10740	60.586	16.6185	1.12227	14.808	1577	1	1577
CA3	ENST00000285381	1753	6703.96	100.82	18.4438	1.16582	15.8205	973	1	973
QKI	ENST00000453779	5685	43607.1	31825.8	34.3249	5.95445	5.76458	794	1	794
EIF3C	ENST00000331666	3145	20847.9	13293.2	31.4548	4.61312	6.81854	771	1	771
TKTL1	ENST00000369915	2642	10575.3	0	18.6112	1	18.6112	717	1	717
LY6H	ENST00000342752	951	3492.11	529.974	19.5643	1.71288	11.4219	687	1	687
GNG5	ENST00000370645	790	2720.11	937.434	19.2423	1.56793	12.2724	668	1	668
SAFB	ENST00000592224	3014	6683.84	5997.49	11.2147	2.17724	5.15085	484	1	484
COL6A2	ENST00000300527	3461	28274.2	349.741	37.3285	1.11971	33.3376	419	1	419
TMEM176B	ENST00000326442	1129	2184.15	281.235	9.94825	1.31352	7.57376	395	1	395
IGFBP5	ENST00000233813	6215	169869	6293.97	121.974	1.17427	103.872	2947	8	368.375
COL4A2	ENST00000360467	6281	55599.6	3895.49	39.4913	1.65772	23.8227	348	1	348
RPS2	ENST00000343262	985	61596.3	19256.7	331.565	24.4691	13.5503	319	1	319
H3F3B	ENST00000587171	586	1448.34	294.596	15.3561	1.73637	8.84382	312	1	312
GPKOW	ENST00000156109	1742	5035.15	3417	13.95	2.24642	6.20988	285	1	285
VCAN	ENST00000513960	3973	24044.3	1338.5	27.4623	1.36327	20.1445	284	1	284
MIR100HG	ENST00000524376	2684	8238.56	2362.14	14.2481	1.97123	7.22802	242	1	242
SFRP2	ENST00000274063	2032	4245.92	78	9.92423	1.14328	8.6805	241	1	241
GNAI2	ENST00000313601	2464	17198.6	5670.07	32.6154	2.55264	12.7771	226	1	226
CFI	ENST00000394634	2159	5942.51	128.749	12.9997	1.16687	11.1407	225	1	225
SULF2	ENST00000484875	4238	19308.7	2183.44	21.6144	1.55394	13.9094	219	1	219
C6orf48	ENST00000375640	1053	2966.31	2497.57	14.6832	2.92825	5.01431	212	1	212
OLIG2	ENST00000382357	2578	13175.5	1553.67	23.7923	1.66629	14.2786	175	1	175
CSPG4	ENST00000308508	8290	43228.4	1415.96	23.112	1.17989	19.5882	171	1	171
CD163	ENST00000432237	3701	28734.9	2046.08	35.353	1.59812	22.1216	166	1	166
CTDNEP1	ENST00000574322	1708	3749.79	3041.11	11.6196	2.1436	5.42061	164	1	164
VANGL2	ENST00000368061	5340	16074.5	1764.5	13.4984	1.35217	9.98271	157	1	157
ANOS1	ENST00000262648	6314	28837	4010.32	21.3722	1.67345	12.7713	146	1	146
PPP1R2	ENST00000438848	839	1701.2	1365.59	11.1435	2.1159	5.26656	143	1	143
RHOU	ENST00000366691	4372	13794.4	4699.24	14.2568	1.15416	12.3525	137	1	137
IGFBP2	ENST00000233809	1439	7267.33	309.844	24.969	1.25247	19.9358	273	2	136.5
CANX	ENST00000504734	2232	52249	27177.5	111.238	13.6141	8.17079	124	1	124
THBS1	ENST00000260356	7775	25641.2	3167.02	14.6313	1.42962	10.2344	124	1	124
COPB2	ENST00000507777	3034	11895.7	5530.14	18.1525	1.99355	9.10562	117	1	117
ARMCX3	ENST00000537169	3318	7882.58	3952.48	11.8817	1.29614	9.16699	115	1	115
KDM1A	ENST00000356634	3033	9380.32	5754.39	14.2412	2.17511	6.54734	115	1	115
FGFRL1	ENST00000264748	3100	7117.79	1832.98	11.5578	1.64587	7.02231	114	1	114
ADM	ENST00000278175	1885	4744.7	0	12.1446	1	12.1446	1554	14	111
ACTN1	ENST00000193403	3779	13299.6	742.876	16.1184	1.21246	13.2939	593	6	98.8333
COL4A1	ENST00000375820	6532	56685.1	1571.91	38.6722	1.25492	30.8164	98	1	98
UBE2H	ENST00000355621	5151	20165.6	15129	17.5773	3.13425	5.60813	95	1	95
TNC	ENST00000350763	7641	119780	280.484	69.5753	1.13873	61.0989	92	1	92
GBP2	ENST00000370466	2220	4861.11	297.514	11.3165	1.14992	9.84114	85	1	85
C1orf61	ENST00000488498	4774	10753.3	3662.47	11.1418	1.82192	6.11542	83	1	83
CHI3L2	ENST00000369748	1468	6950.56	174.685	23.3441	1.13915	20.4926	569	7	81.2857
GAPDH	ENST00000396861	1348	3933.26	3346.83	14.5641	2.93839	4.9565	2631	33	79.7273
CGNL1	ENST00000281282	7224	18708.7	3338.01	11.5112	1.48821	7.73491	79	1	79
SFPQ	ENST00000357214	3747	21924.6	17755.2	26.6266	5.12348	5.19698	79	1	79
SOCS3	ENST00000330871	2734	15078.5	391	25.5674	1.15746	22.0891	583	8	72.875
PRRX1	ENST00000239461	4284	14694.4	2128.74	15.5123	1.53412	10.1115	72	1	72
ARHGAP35	ENST00000404338	8889	20079.4	11546.2	9.99251	1.36619	7.31415	68	1	68
F13A1	ENST00000264870	3999	11978.9	781	13.5887	1.21152	11.2162	134	2	67
SNRNP200	ENST00000323853	7165	37372.2	23575.9	23.1867	3.47721	6.66818	65	1	65
PDGFRA	ENST00000257290	6576	20693.3	2050.48	14.1215	1.33125	10.6077	62	1	62
ADAR	ENST00000368474	6625	20918.8	8369.95	14.1655	1.33781	10.5886	246	4	61.5
GNAS	ENST00000371095	1931	14820.2	9421.51	36.6349	5.52784	6.62733	61	1	61
PHC2	ENST00000373418	2550	9937.92	5710.24	18.1576	2.4777	7.32844	61	1	61
CD81	ENST00000263645	1520	36666.2	18343.2	118.378	14.1475	8.36747	59	1	59
RNASE1	ENST00000340900	878	1650.51	668.56	11.2199	1.97855	5.67074	57	1	57
SMOC1	ENST00000361956	2040	19492.2	868.614	45.3647	1.47988	30.6543	275	5	55
C1QL1	ENST00000253407	1295	33515.1	764	129.984	1.71246	75.9049	381	7	54.4286
VMP1	ENST00000592790	4325	9457.61	466.194	9.88536	1.1158	8.85947	53	1	53
THBS4	ENST00000350881	3222	29297.8	408.49	41.7161	1.13817	36.6518	156	3	52
GAPDH	ENST00000396859	1256	76873	45977.3	318.921	43.797	7.28181	51	1	51
HLA-DPB1	ENST00000418931	1560	13957.3	4357.06	43.7582	3.24144	13.4996	51	1	51
CHI3L1	ENST00000255409	1792	43812	1653.26	117.624	1.15332	101.987	3137	65	48.2615
RBM8A	ENST00000369307	796	2385.38	1159.22	16.7118	1.92119	8.69866	48	1	48
MXRA7	ENST00000375036	1950	7656.03	6936.94	18.7226	4.12655	4.5371	47	1	47
EFNB3	ENST00000226091	3222	9360.89	707	13.3286	1.23915	10.7563	221	5	44.2
NDNF	ENST00000379692	2885	8429.24	284	13.4958	1.11811	12.0701	41	1	41
AK1	ENST00000373156	757	2194.8	560.294	16.4198	1.99113	8.24646	614	15	40.9333
GEM	ENST00000297596	2208	6783.45	289.18	14.4813	1.14657	12.6301	276	7	39.4286
GSTM2	ENST00000241337	1157	2585.55	1395.47	11.4411	1.4632	7.81927	313	9	34.7778
MMP14	ENST00000311852	3732	11702	1078.09	14.2717	1.31242	10.8743	69	2	34.5
FOS	ENST00000303562	2158	19800.1	1255.02	43.336	1.65212	26.2305	3757	114	32.9561
ZFP36L2	ENST00000282388	3696	15635.8	2405.05	19.2643	1.71415	11.2384	991	31	31.9677
KTN1	ENST00000438792	4449	16860.9	9375.38	17.1119	2.26118	7.56769	31	1	31
CRABP1	ENST00000299529	772	16553.7	967.817	121.646	1.66743	72.9537	6766	229	29.5459
AQP4	ENST00000440832	1169	10765.9	795.916	47.1583	1.82443	25.8482	59	2	29.5
SPARCL1	ENST00000418378	2994	11527.2	6630.23	17.7417	2.42411	7.31883	1563	56	27.9107
CYR61	ENST00000451137	2290	6815.32	478.292	13.9846	1.23313	11.3408	893	32	27.9062
C11orf96	ENST00000617612	1294	3893.39	594.965	15.1136	1.54753	9.76625	26	1	26
CEBPD	ENST00000408965	2178	14479	2019	31.3732	1.13863	27.5534	152	6	25.3333
S100A10	ENST00000368811	1202	2634.57	231.619	11.1452	1.23222	9.0448	2871	117	24.5385
RGS1	ENST00000367459	1405	20670.8	1040.03	72.9872	1.87184	38.9921	1159	48	24.1458
PCDHGA9	ENST00000616887	2568	5860.01	1158.57	11.6262	1.49893	7.75637	48	2	24
HILPDA	ENST00000257696	1349	18707.3	1075.18	69.2116	1.94317	35.6179	4311	183	23.5574
BCAN	ENST00000329117	3466	136565	8648.22	181.123	2.71853	66.6255	5811	272	21.364
FOS	ENST00000554617	796	2193.86	228.08	15.3692	1.37782	11.1547	21	1	21
HIPK2	ENST00000428878	3969	8885.91	5497.85	11.1598	1.49368	7.47136	21	1	21
SERINC5	ENST00000507668	6479	24874.4	2328.85	17.1127	1.38185	12.3839	21	1	21
FBXO32	ENST00000517956	6744	15704.8	1433.38	11.3683	1.22496	9.28059	564	27	20.8889
GFAP	ENST00000435360	1779	19887.7	1168.67	53.8266	1.75161	30.7297	5399	261	20.6858
SERPINA3	ENST00000393078	1589	49769.2	3165.49	152.829	2.31612	65.985	1466	71	20.6479
WLS	ENST00000370971	700	1295.36	269.247	11.7417	1.52732	7.68782	82	4	20.5
SULF1	ENST00000419716	4697	10354	1667.32	9.93157	1.38118	7.19063	81	4	20.25
NFIL3	ENST00000297689	2085	8363.76	2836.56	19.1161	1.53121	12.4843	98	5	19.6
CLDN11	ENST00000064724	2169	4905.52	3358.1	11.6773	1.73529	6.7293	115	6	19.1667
C1orf194	ENST00000460065	418	621.962	40.235	11.1343	1.16917	9.52328	76	4	19
HK2	ENST00000290573	5772	14722.5	687.819	11.4185	1.12669	10.1346	19	1	19
MPZL1	ENST00000392121	3421	23611.9	3381.74	31.5576	1.1738	26.885	415	22	18.8636
DPYSL3	ENST00000343218	5476	60862.9	10630.5	49.7972	2.16732	22.9764	776	43	18.0465
SCARA3	ENST00000337221	1910	7648.27	1217.81	19.1353	1.72316	11.1048	18	1	18
ASTN1	ENST00000361833	7116	24452.8	9296.26	15.2783	1.38178	11.0569	159	9	17.6667
ID3	ENST00000374561	1251	8677.3	428.925	35.1328	1.41148	24.8907	3261	187	17.4385
HMOX1	ENST00000216117	1822	4130.24	307.835	11.8864	1.19256	9.96712	327	19	17.2105
BMI1	ENST00000376663	3428	7730.96	6461.87	11.3113	2.14742	5.26739	131	8	16.375
ZFP36	ENST00000597629	1786	7454.65	756.821	21.1884	1.48398	14.2781	715	44	16.25
CDK2AP1	ENST00000261692	1625	4457.4	4140.6	13.3472	2.94155	4.53749	16	1	16
FADS2	ENST00000521849	1703	8194.32	684.321	23.2828	1.46136	15.9323	48	3	16
TTYH1	ENST00000376531	1763	4507.23	2094.95	12.3221	1.35918	9.06587	16	1	16
ZFP36L1	ENST00000439696	3190	19673.2	2205.83	28.3194	1.75415	16.1442	3993	251	15.9084
ANXA1	ENST00000257497	1509	9125.48	690.555	29.7153	1.53319	19.3813	1124	72	15.6111
MTHFD2	ENST00000470592	1396	3377.1	909.148	12.1123	1.76686	6.8553	77	5	15.4
ETS2	ENST00000360938	3766	9731.25	2978.9	11.7557	1.85515	6.33678	183	12	15.25
ODC1	ENST00000234111	2653	7640.95	3209.15	13.3811	1.33462	10.0262	274	18	15.2222
BNIP3	ENST00000633835	1062	8092.66	3640.07	39.6511	4.22454	9.3859	15	1	15
HSPE1	ENST00000409468	570	1074.25	882.599	11.8531	2.29511	5.16452	15	1	15
ACTA2	ENST00000224784	1349	5587.5	497.55	21.6718	1.43646	15.087	895	62	14.4355
TAGLN2	ENST00000368097	1604	21805.3	2025.02	66.2547	1.45972	45.3885	1943	136	14.2868
SYNM	ENST00000336292	7394	17446.9	6384.87	11.4812	1.91184	6.0053	99	7	14.1429
GFAP	ENST00000591327	3255	18713.2	2041.2	26.3593	1.68316	15.6606	14	1	14
NTRK2	ENST00000359847	6646	72150.1	45713.9	48.3553	7.28299	6.63949	56	4	14
ADM	ENST00000525063	867	1590.95	30.043	9.99839	1.14467	8.73474	13	1	13
ELN	ENST00000380576	3109	6683.16	323.555	9.88267	1.11366	8.87407	13	1	13
RP11-466H18.1	ENST00000459748	321	4424	2635.17	127.631	17.9113	7.12574	13	1	13
SCARA3	ENST00000301904	3510	36857.5	4788.36	47.9452	1.47989	32.3979	13	1	13
FAM198A	ENST00000430121	3121	7621.27	1722.71	11.224	1.61269	6.95979	154	12	12.8333
PAK2	ENST00000327134	6139	19473.5	11488.9	14.1611	1.98593	7.13073	241	19	12.6842
MAOB	ENST00000378069	2566	46495.1	4460.28	84.3824	1.92239	43.8945	2231	178	12.5337
PMP2	ENST00000256103	3608	220141	32006.9	278.184	9.61975	28.918	5857	471	12.4352
CCND1	ENST00000227507	4307	12470.1	1694.64	13.1919	1.42276	9.27207	1131	91	12.4286
JUNB	ENST00000302754	1820	18328.8	2883.17	48.3694	1.81567	26.64	2183	179	12.1955
GNB4	ENST00000232564	6434	27905.9	3228.22	19.3363	1.53173	12.6239	317	26	12.1923
ADD1	ENST00000398129	3787	12391.3	8764.44	14.882	2.51119	5.92628	12	1	12
CTGF	ENST00000367976	2339	18084.8	2969.81	36.2678	1.41417	25.646	1371	116	11.819
CBX5	ENST00000439541	1832	5408.98	1928.79	14.1717	1.19922	11.8174	47	4	11.75
RHOBTB3	ENST00000379982	5537	46495.5	20455.6	37.6191	3.93275	9.56561	391	34	11.5
CD74	ENST00000353334	1449	40464.6	5256.85	137.935	4.24986	32.4563	14591	1276	11.435
GOLIM4	ENST00000470487	4373	15947.6	4782.81	16.4782	1.17442	14.031	217	19	11.4211
MAP1B	ENST00000504492	2079	15274.8	1162.88	34.8213	1.62931	21.3718	627	55	11.4
PALLD	ENST00000507735	4379	14748.7	3304.48	15.2176	1.81125	8.40174	239	21	11.381
SMOC1	ENST00000381280	3666	76619.2	3645.06	95.2116	1.17622	80.9471	398	35	11.3714
PLIN2	ENST00000276914	1972	5421.42	1146.22	13.1954	1.65719	7.96253	412	37	11.1351
FOXO1	ENST00000379561	5735	14830.6	1914.08	11.5688	1.3549	8.5385	122	11	11.0909
EZR	ENST00000367075	3096	11726.7	1391.67	17.418	1.49114	11.681	543	49	11.0816
ADM	ENST00000534464	1640	7607.27	137.962	22.5457	1.19712	18.8333	11	1	11
AKT1	ENST00000407796	2710	8255.96	7065.3	14.1316	2.87228	4.92	11	1	11
CD74	ENST00000377795	1138	16504.5	3037.26	74.4697	3.24719	22.9336	11	1	11
FOS	ENST00000555347	1280	3278.77	248.828	12.8893	1.23189	10.463	11	1	11
RPLP0	ENST00000313104	912	7219.59	1317.03	42.5935	1.83895	23.1619	259	24	10.7917
APOLD1	ENST00000356591	4646	12188.2	5360.92	11.8243	1.23612	9.5657	149	14	10.6429
SRSF2	ENST00000585202	1359	3115.02	961.552	11.4271	1.83637	6.22266	21	2	10.5
CTSB	ENST00000530640	1389	3902.81	2015.04	13.9625	1.71946	8.12026	93	9	10.3333
FADS2	ENST00000257261	2964	64138.1	6770.34	99.7784	2.51185	39.7232	711	69	10.3043
PIRT	ENST00000580256	3810	9111.6	1233.5	11.8738	1.34977	8.79689	237	23	10.3043
ID4	ENST00000378700	2344	33037.8	7957.01	66.1122	3.78126	17.4842	112	11	10.1818
CXCR4	ENST00000241393	1682	6210.94	1154.06	17.8936	1.78888	10.0027	212	21	10.0952
SOX4	ENST00000244745	5852	14641.4	1574	11.1857	1.28583	8.69921	574	57	10.0702
IFI30	ENST00000407280	1134	2454.48	0	11.1212	1	11.1212	341	34	10.0294
CD74	ENST00000009530	981	14853	1991.33	81.1173	2.54289	31.8996	3613	362	9.98066
LBH	ENST00000395323	2933	6285.49	373.17	9.88821	1.13945	8.67808	468	47	9.95745
VAT1	ENST00000355653	2734	7175.14	1878.44	12.1663	1.75649	6.92648	544	55	9.89091
C1QC	ENST00000374640	1163	9353.07	1638.35	41.1317	1.71733	23.951	1647	169	9.74556
RACK1	ENST00000511473	1150	25519.7	18455.1	113.727	19.4883	5.83568	456	47	9.70213
NFIB	ENST00000380959	8198	31462	20868.6	17.1159	2.68169	6.38251	163	17	9.58824
CDKN1A	ENST00000244741	2180	6865.85	1157.01	14.8622	1.59462	9.32022	876	92	9.52174
SPTAN1	ENST00000630804	7812	125716	21953	71.3876	2.96359	24.0882	38	4	9.5
BHLHE40	ENST00000256495	3473	13582.6	1661.24	17.8669	1.51918	11.7609	384	41	9.36585
CD44	ENST00000263398	4589	29255.3	5129.12	28.7487	1.19783	24.0006	755	81	9.32099
DUSP1	ENST00000239223	2019	24708.3	5647.13	58.1598	3.15533	18.4322	2162	238	9.08403
HLA-DQB1	ENST00000434651	1642	5784.1	1420.66	17.1189	1.99757	8.56985	469	52	9.01923
UST	ENST00000466695	497	3154.05	281.702	42.7137	1.89756	22.5097	531	59	9
KCNQ2	ENST00000344425	1426	3206.69	930.058	11.1322	1.76571	6.30463	98	11	8.90909
RTN4	ENST00000337526	4790	15538.3	9749.73	14.6139	2.17777	6.71048	159	18	8.83333
PEG3	ENST00000598410	5304	25550.7	17198.5	21.6166	3.45671	6.25351	97	11	8.81818
LMOD1	ENST00000367288	3970	11537	1962.32	13.1874	1.53299	8.60241	211	24	8.79167
MLF1	ENST00000484955	1247	3149.03	693.34	12.7611	1.666	7.65974	35	4	8.75
LTBR	ENST00000228918	2260	4731.29	566.646	9.84816	1.28114	7.68701	226	26	8.69231
C1S	ENST00000328916	2972	10918	1029.59	16.9363	1.37938	12.2782	222	26	8.53846
MEST	ENST00000223215	2505	6017.12	882.755	11.2164	1.39142	8.06112	245	29	8.44828
HSPB1	ENST00000248553	909	5622.38	1273.93	33.3164	1.78613	18.6528	4367	521	8.38196
MT2A	ENST00000245185	786	5842.89	2929.97	41.6147	4.93261	8.43664	2931	351	8.35043
RFX4	ENST00000392842	3955	9817.83	2265.5	11.2669	1.61778	6.96443	254	31	8.19355
TPPP3	ENST00000393957	1058	10849.8	2160.61	53.4115	2.51887	21.2045	3351	411	8.15328
HSPB8	ENST00000281938	2152	16348.5	3108.28	35.8913	1.62	22.1551	1322	163	8.11043
IFI16	ENST00000368132	2704	6035.08	1441.68	11.3547	1.58748	7.15264	47	6	7.83333
MT1X	ENST00000394485	450	8050.38	3566.01	127.579	13.282	9.60542	5211	666	7.82432
AEBP1	ENST00000223357	4081	39075.4	1684.68	43.3954	1.44458	30.0402	219	28	7.82143
RP11-659E9.6	ENST00000623646	7040	27245.3	3022	17.2116	1.45383	11.8388	131	17	7.70588
CEBPB	ENST00000303004	1956	4920.5	1063	11.9923	1.61494	7.42585	61	8	7.625
VSIG4	ENST00000374737	1834	5633.84	1364.84	14.742	1.84757	7.97912	365	49	7.44898
MARCKS	ENST00000612661	4275	54281.4	23729.2	57.4287	5.96586	9.62623	96	13	7.38462
TM4SF1	ENST00000305366	1771	4825.99	821.43	13.1272	1.53123	8.57302	525	72	7.29167
C1QA	ENST00000374642	1143	6000.03	1089.86	26.9325	1.15918	23.2342	1617	229	7.06114
RSU1	ENST00000377911	955	3006.92	1734.54	16.7594	2.28866	7.32283	148	21	7.04762
NCAN	ENST00000252575	6387	20529.8	6002.06	14.3332	1.99619	7.18027	237	34	6.97059
NES	ENST00000368223	5558	42395.3	8108.77	34.1587	1.5529	21.9967	97	14	6.92857
TPST1	ENST00000304842	2116	11001.4	6320.32	24.6112	3.35513	7.33538	561	81	6.92593
HCLS1	ENST00000314583	2000	6967.47	1103.88	16.5714	1.62321	10.209	581	84	6.91667
ADGRG1	ENST00000540164	3820	14046.4	184.363	16.717	1.15213	14.5096	62	9	6.88889
EFEMP1	ENST00000394555	3024	11938.3	3487.89	18.1817	1.26175	14.4099	399	58	6.87931
AHCYL1	ENST00000359172	2503	16835.3	1976.31	31.5852	1.8815	16.7873	322	47	6.85106
ACLY	ENST00000352035	4339	11019.6	5929.72	11.4792	1.46791	7.82012	212	31	6.83871
MDFI	ENST00000230321	1629	6966.77	1325.52	21.8138	1.93918	11.249	161	24	6.70833
PTPN11	ENST00000351677	6101	44206	34745.6	32.3527	6.14452	5.2653	241	36	6.69444
PTRF	ENST00000357037	3828	12843	2684.57	15.2512	1.75749	8.67783	339	51	6.64706
GNG12	ENST00000370982	4404	18871.1	4093	19.3559	1.99766	9.6893	471	71	6.6338
ITM2C	ENST00000326427	2078	99638.3	17449.6	227.254	9.4479	24.0534	5891	892	6.60426
PLCD1	ENST00000334661	2769	6357.55	1723.32	11.6344	1.68466	6.90608	98	15	6.53333
RSRP1	ENST00000243189	1502	3294.98	1205.53	11.7825	1.93572	6.0869	271	42	6.45238
RASD1	ENST00000225688	1746	21074	7058.12	58.2369	4.62838	12.5826	2336	365	6.4
ID1	ENST00000376112	994	2750.86	679.516	14.6112	1.85398	7.881	359	57	6.29825
TUBB6	ENST00000317702	2064	4461.25	816.786	11.2517	1.44552	7.78387	239	38	6.28947
CCND2	ENST00000261254	6480	63184.3	10494.2	43.4617	1.71592	25.3286	1195	191	6.25654
IRS2	ENST00000375856	8138	34766.3	12766.1	18.9336	1.65285	11.4551	511	82	6.23171
FADS2	ENST00000278840	3630	19073.1	3393.55	23.9485	1.1124	21.5287	2411	393	6.13486
HEY1	ENST00000354724	2293	5766.28	1659.16	11.8153	1.81721	6.50189	873	143	6.1049
RASL12	ENST00000220062	2640	14750.7	3538.31	25.9662	1.47927	17.5534	139	23	6.04348
S100A11	ENST00000271638	594	1671	454.749	17.3772	1.11517	15.5826	759	128	5.92969
SEPT9.	ENST00000423034	3984	15165.7	4262.01	17.2716	1.15336	14.975	298	51	5.84314
ARRDC4	ENST00000268042	4072	10525.9	2463.07	11.7166	1.6515	7.09454	111	19	5.84211
MT1E	ENST00000306061	704	5415.21	3583	44.5613	6.96423	6.3986	662	115	5.75652
FSTL1	ENST00000295633	5943	19007.7	3643.17	14.2922	1.65114	8.65597	247	43	5.74419
NAP1L1	ENST00000393263	1896	7163.6	2688.05	18.1687	1.61919	11.2209	223	39	5.71795
KLF6	ENST00000497571	4656	10174.8	3438.06	9.84915	1.79192	5.49643	519	91	5.7033
APLP2	ENST00000528499	2530	12872.1	7552.57	23.7186	3.31492	7.15512	96	17	5.64706
EEF1A1	ENST00000309268	2303	293306	246897	598.166	119.555	5.00326	12383	2248	5.50845
HSPD1	ENST00000345042	2299	12392.8	10026.7	25.3215	4.86439	5.20549	11	2	5.5
GRN	ENST00000053867	2342	5099.58	2005.79	11.2127	1.95381	5.73889	716	131	5.46565
SERBP1	ENST00000370990	1621	11677.9	5002.41	35.1653	3.56361	9.86787	368	68	5.41176
ANP32B	ENST00000339399	1463	9033.77	4464.18	31.4588	3.56985	8.81235	1324	245	5.40408
MT1F	ENST00000334350	690	2766.86	994.959	23.3892	1.98631	11.7752	1138	211	5.39336
GM2A	ENST00000357164	3896	13922.2	7935.34	16.2316	2.19818	7.3841	113	21	5.38095
ALOX5AP	ENST00000380490	904	2674.16	617.995	15.9514	1.87235	8.51947	381	71	5.3662
GMPR	ENST00000259727	1515	3545.06	1591.75	11.4881	1.22353	9.38933	219	41	5.34146
SLC25A6	ENST00000381401	2062	26102.5	22627.9	61.1397	12.3554	4.94841	1291	242	5.33471
TUBB4B	ENST00000340384	1637	15466.9	9301.41	45.9333	6.55369	7.00877	857	161	5.32298
SIRT2	ENST00000392081	2062	15827.8	4718.07	36.4164	2.57619	14.1357	1861	351	5.30199
ATCAY	ENST00000450849	5070	24841.2	8343.34	22.1113	1.75716	12.5835	195	37	5.27027
PLTP	ENST00000372431	1743	7559.19	3320.78	21.9295	2.18177	10.0512	1129	217	5.20276
LGALS3BP	ENST00000262776	2405	6630.19	1719.46	12.9125	1.79456	7.19536	996	194	5.13402
WLS	ENST00000262348	2748	21768.6	3629.39	36.7114	1.45369	25.2538	313	62	5.04839
SH3GLB1	ENST00000370558	6371	14126.5	6959.15	9.88799	1.15791	8.53949	136	27	5.03704
BTG2	ENST00000290551	2712	9850.39	2167.98	16.8475	1.88166	8.95351	639	127	5.0315
H3F3A	ENST00000366815	1088	18408.8	15388.6	87.6219	17.3517	5.04976	4151	832	4.98918
FKBP5	ENST00000357266	3772	25448.2	2882.31	31.6919	1.82594	17.3565	378	76	4.97368
DBN1	ENST00000309007	2995	6201.52	2651.76	9.54145	1.96914	4.84549	452	91	4.96703
HNRNPC	ENST00000557201	1371	6180.43	2170	22.4441	1.86859	12.0113	94	19	4.94737
HILPDA	ENST00000435296	785	7432.47	443.232	53.1115	1.74741	30.3944	227	46	4.93478
VEZF1	ENST00000581208	2321	5791.69	2542.48	11.7124	1.22183	9.5859	264	54	4.88889
GOLIM4	ENST00000309027	2100	24724.1	6397.76	55.7455	3.42444	16.2787	259	53	4.88679
FAM20C	ENST00000313766	2751	8761.59	2275.88	14.7582	1.91152	7.72068	198	41	4.82927
CD151	ENST00000397421	1486	3349.52	1033	11.195	1.81158	6.17967	315	67	4.70149
PDE4DIP	ENST00000618504	567	2607.6	947.86	28.993	2.48359	11.6738	37	8	4.625
GADD45B	ENST00000215631	1373	4536.19	1677.65	16.4456	1.44221	11.403	811	177	4.58192
LAPTM5	ENST00000294507	2223	11239	2454.63	23.8171	1.23511	19.2833	649	142	4.57042
PLOD1	ENST00000196061	2940	8502.92	2507.43	13.3427	1.93462	6.89683	292	64	4.5625
SRM	ENST00000376957	1266	2612.23	1799.59	11.4111	1.69856	6.71813	114	25	4.56
