# Supplementary material for: Full-length isoform concatenation sequencing to resolve cancer transcriptome complexity
Source: BMC Genomics. 2024 Jan 29;25:122. doi: 10.1186/s12864-024-10021-x (PMC10823626; doi:10.1186/s12864-024-10021-x)
Supplement: Supplementary file 11 — Additional file 11. Reactome pathway analysis for the 247 tumor enriched genes, filtered for FDR < = 0.05. [file 12864_2024_10021_MOESM11_ESM.xlsx]

## Sheet: Sheet1
Additional file 11. Reactome pathway analysis for the 247 tumor enriched genes, filtered for FDR < = 0.05.
Pathway identifier	Pathway name	Hierarchical Pathway Annotation	#Entities found	#Entities total	Entities ratio	Entities pValue	Entities FDR	#Reactions found	#Reactions total	Reactions ratio	Species identifier	Species name	Submitted entities found
R-HSA-6785807	Interleukin-4 and Interleukin-13 signaling	Immune System	25	211	0.0139063	7.11e-12	6.68e-09	5	47	0.00331079	9606	Homo sapiens	CDKN1A;ANXA1;CEBPD;MAOB;F13A1;FOS;FOXO1;SOCS3;CCND1;AKT1;HMOX1;RHOU;JUNB
R-HSA-1280215	Cytokine Signaling in Immune system	Immune System	49	1036	0.0682792	1.03e-07	4.86e-05	70	740	0.0521274	9606	Homo sapiens	CDKN1A;MAOB;CEBPD;RPLP0;F13A1;ADAR;IRS2;IFI30;FOXO1;SOCS3;MT2A;CCND1;AKT1;HMOX1;GBP2;JUNB;PAK2;ANXA1;PTPN11;FOS;CANX;HLA-DPB1;RHOU;LTBR;CD44;HLA-DQB1
R-HSA-449147	Signaling by Interleukins	Immune System	34	658	0.0433665	1.73e-06	0.000542	29	505	0.0355734	9606	Homo sapiens	CDKN1A;ANXA1;CEBPD;MAOB;RPLP0;F13A1;PTPN11;IRS2;FOS;FOXO1;SOCS3;CCND1;CANX;AKT1;HMOX1;RHOU;JUNB;PAK2
R-HSA-2022923	Dermatan sulfate biosynthesis	Metabolism	5	13	0.000857	9.85e-06	0.00185151	4	4	0.000282	9606	Homo sapiens	BCAN;VCAN;NCAN;UST;CSPG4
R-HSA-428359	Insulin-like Growth Factor-2 mRNA Binding Proteins (IGF2BPs/IMPs/VICKZs) bind RNA	Immune System	5	13	0.000857	9.85e-06	0.00185151	2	3	0.000211	9606	Homo sapiens	CD44
R-HSA-877300	Interferon gamma signaling	Immune System	14	173	0.0114018	2.39e-05	0.00373586	5	18	0.00126796	9606	Homo sapiens	SOCS3;MT2A;HLA-DPB1;PTPN11;GBP2;IFI30;CD44;HLA-DQB1
R-HSA-9031628	NGF-stimulated transcription	Signal Transduction	8	56	0.00369077	3.04e-05	0.00406986	6	37	0.00260637	9606	Homo sapiens	ID1;ID4;ID3;FOS;JUNB
R-HSA-3595174	Defective CHST14 causes EDS, musculocontractural type	Disease	4	9	0.000593	4.52e-05	0.00469615	1	1	7.04e-05	9606	Homo sapiens	BCAN;VCAN;NCAN;CSPG4
R-HSA-3595172	Defective CHST3 causes SEDCJD	Disease	4	9	0.000593	4.52e-05	0.00469615	1	1	7.04e-05	9606	Homo sapiens	BCAN;VCAN;NCAN;CSPG4
R-HSA-3595177	Defective CHSY1 causes TPBS	Disease	4	10	0.000659	6.77e-05	0.00636353	2	2	0.000141	9606	Homo sapiens	BCAN;VCAN;NCAN;CSPG4
R-HSA-1474244	Extracellular matrix organization	Extracellular matrix organization	19	328	0.0216173	8.58e-05	0.00729059	95	319	0.0224711	9606	Homo sapiens	CD151;SPARC;NCAN;ELN;ACTN1;TNC;PLOD1;THBS1;BCAN;VCAN;MMP14;EFEMP1;COL4A2;COL4A1;COL6A2;CD44;CTSB
R-HSA-381426	Regulation of Insulin-like Growth Factor (IGF) transport and uptake by Insulin-like Growth Factor Binding Proteins (IGFBPs)	Metabolism of Protein	11	127	0.00837013	9.87e-05	0.00769593	4	14	0.000986	9606	Homo sapiens	VCAN;SPARC;IGFBP5;COL4A1;APLP2;IGFBP2;TNC;SPARCL1;FAM20C;FSTL1;CYR61;KTN1
R-HSA-8957275	Post-translational protein phosphorylation	Metabolism of Protein	10	109	0.00718381	0.000128	0.00924829	1	1	7.04e-05	9606	Homo sapiens	VCAN;SPARC;IGFBP5;COL4A1;APLP2;TNC;FAM20C;SPARCL1;FSTL1;CYR61;KTN1
R-HSA-9009391	Extra-nuclear estrogen signaling	Extranuclear signal transduction	10	111	0.00731563	0.000149	0.00993682	12	39	0.00274725	9606	Homo sapiens	CCND1;GNG5;GNB4;AKT1;HSPB1;FOS;GNG12;GNAI2
R-HSA-9006934	Signaling by Receptor Tyrosine Kinases	Extranuclear signal transduction	28	623	0.0410598	0.00016	0.00993682	161	746	0.05255	9606	Homo sapiens	NTRK2;PDGFRA;SPARC;AHCYL1;HSPB1;PTPN11;IRS2;FOS;THBS1;FGFRL1;THBS4;GFAP;COL4A2;COL4A1;COL6A2;ID1;ANOS1;ID4;AKT1;ID3;JUNB;PAK2
R-HSA-392851	Prostacyclin signalling through prostacyclin receptor	Hemostasis	5	24	0.00158176	0.000175	0.0101494	3	5	0.000352	9606	Homo sapiens	GNG5;GNB4;GNAS;GNG12
R-HSA-9725371	Nuclear events stimulated by ALK signaling in cancer	Disease	5	27	0.00177948	0.0003	0.0143735	3	9	0.000634	9606	Homo sapiens	CEBPB;JUNB
R-HSA-69560	Transcriptional activation of p53 responsive genes	Cell Cycle	3	6	0.000395	0.000302	0.0143735	4	5	0.000352	9606	Homo sapiens	CDKN1A
R-HSA-69895	Transcriptional activation of cell cycle inhibitor p21	Cell Cycle	3	6	0.000395	0.000302	0.0143735	4	5	0.000352	9606	Homo sapiens	CDKN1A
R-HSA-3000178	ECM proteoglycans	Extracellular matrix organization	8	79	0.00520662	0.000315	0.0143735	7	23	0.00162017	9606	Homo sapiens	BCAN;VCAN;SPARC;COL4A2;COL4A1;COL6A2;NCAN;TNC
R-HSA-163685	Integration of energy metabolism	Metabolism	11	147	0.00968826	0.000341	0.0143735	20	66	0.0046492	9606	Homo sapiens	ACLY;TKTL1;MARCKS;AHCYL1;GNG5;GNB4;GNAS;GNG12;GNAI2
R-HSA-198725	Nuclear Events (kinase and transcription factor activation)	Signal Transduction	8	80	0.00527252	0.000342	0.0143735	6	48	0.00338123	9606	Homo sapiens	ID1;ID4;ID3;FOS;JUNB
R-HSA-5661231	Metallothioneins bind metals	Cellular Responses to Stimuli	4	16	0.00105451	0.000402	0.0153165	9	27	0.00190194	9606	Homo sapiens	MT2A;MT1F;MT1X;MT1E
R-HSA-392451	G beta:gamma signalling through PI3Kgamma	Signal Transduction	5	29	0.00191129	0.000414	0.0153165	3	4	0.000282	9606	Homo sapiens	GNG5;GNB4;AKT1;GNG12
R-HSA-9634638	Estrogen-dependent nuclear events downstream of ESR-membrane signaling	Signal Transduction	5	29	0.00191129	0.000414	0.0153165	6	12	0.000845	9606	Homo sapiens	CCND1;AKT1;FOS
R-HSA-418597	G alpha (z) signalling events	Signal Transduction	7	63	0.00415211	0.000431	0.0155265	9	13	0.000916	9606	Homo sapiens	GNG5;RGS1;GNB4;GNAS;GNG12;GNAI2
R-HSA-168256	Immune System	Immune System	78	2624	0.172939	0.000758	0.0257732	168	1659	0.116864	9606	Homo sapiens	SERPINA3;CDKN1A;AHCYL1;CD81;RPLP0;F13A1;ADAR;IRS2;IFI30;MT2A;TUBB6;GM2A;CCND1;AKT1;JUNB;SPTAN1;CTSB;ANXA1;FOS;EEF1A1;ACLY;PKM;CANX;CHI3L1;RHOU;CD44;HLA-DQB1;LTF;C1QA;GRN;MAOB;CEBPD;C1S;CFI;FOXO1;SOCS3;ADGRG1;IFI16;HMOX1;GBP2;PAK2;S100A11;S100A10;VAT1;CD74;UBE2H;PTPN11;TUBB4B;EEF2;FBXO32;HLA-DPB1;LTBR;C1QC
R-HSA-186797	Signaling by PDGF	Signal Transduction	7	70	0.00461346	0.000797	0.026293	23	31	0.00218371	9606	Homo sapiens	PDGFRA;COL4A2;COL4A1;COL6A2;PTPN11;THBS1;THBS4
R-HSA-166520	Signaling by NTRKs	Signal Transduction	11	166	0.0109405	0.000918	0.0285686	52	164	0.0115525	9606	Homo sapiens	NTRK2;ID1;ID4;ID3;IRS2;PTPN11;FOS;JUNB
R-HSA-420092	Glucagon-type ligand receptors	Signal Transduction	5	35	0.00230673	0.000957	0.0285686	1	8	0.000564	9606	Homo sapiens	GNG5;GNB4;GNAS;GNG12
R-HSA-9660821	ADORA2B mediated anti-inflammatory cytokines production	Disease	6	53	0.00349305	0.00100166	0.0285686	5	12	0.000845	9606	Homo sapiens	GNG5;GNB4;GNAS;GNG12;GNAI2
R-HSA-432040	Vasopressin regulates renal water homeostasis via Aquaporins	Transport of Small Molecules	6	53	0.00349305	0.00100166	0.0285686	6	15	0.00105664	9606	Homo sapiens	GNG5;GNB4;GNAS;AQP4;GNG12
R-HSA-187037	Signaling by NTRK1 (TRKA)	Signal Transduction	10	143	0.00942464	0.00104423	0.0285686	14	102	0.00718512	9606	Homo sapiens	NTRK2;ID1;ID4;ID3;IRS2;FOS;JUNB
R-HSA-4420332	Defective B3GALT6 causes EDSP2 and SEMDJL1	Disease	4	21	0.00138404	0.00109879	0.0285686	1	1	7.04e-05	9606	Homo sapiens	BCAN;VCAN;NCAN;CSPG4
R-HSA-3560783	Defective B4GALT7 causes EDS, progeroid type	Disease	4	21	0.00138404	0.00109879	0.0285686	1	1	7.04e-05	9606	Homo sapiens	BCAN;VCAN;NCAN;CSPG4
R-HSA-5660526	Response to metal ions	Cellular Responses to Stimuli	4	21	0.00138404	0.00109879	0.0285686	9	31	0.00218371	9606	Homo sapiens	MT2A;MT1F;MT1X;MT1E
R-HSA-3560801	Defective B3GAT3 causes JDSSDHD	Disease	4	22	0.00144994	0.00130203	0.0317544	1	1	7.04e-05	9606	Homo sapiens	BCAN;VCAN;NCAN;CSPG4
R-HSA-9634597	GPER1 signaling	Signal Transduction	6	56	0.00369077	0.0013231	0.0317544	6	10	0.000704	9606	Homo sapiens	GNG5;GNB4;GNAS;GNG12;GNAI2
R-HSA-913531	Interferon Signaling	Immune System	16	318	0.0209583	0.00134523	0.0322856	11	74	0.00521274	9606	Homo sapiens	SOCS3;MT2A;HLA-DPB1;PTPN11;ADAR;GBP2;IFI30;CD44;HLA-DQB1
R-HSA-9613829	Chaperone Mediated Autophagy	Autophagy	4	23	0.00151585	0.00153015	0.0338073	15	19	0.0013384	9606	Homo sapiens	EEF1A1;PLIN2;RNASE1;GFAP
R-HSA-397795	G-protein beta:gamma signalling	Signal Transduction	5	39	0.00257035	0.0015367	0.0338073	13	15	0.00105664	9606	Homo sapiens	GNG5;GNB4;AKT1;GNG12
R-HSA-163359	Glucagon signaling in metabolic regulation	Metabolism	5	40	0.00263626	0.00171481	0.0377258	4	6	0.000423	9606	Homo sapiens	GNG5;GNB4;GNAS;GNG12
R-HSA-3000171	Non-integrin membrane-ECM interactions	Extracellular matrix organization	6	61	0.0040203	0.00202693	0.0425654	5	22	0.00154973	9606	Homo sapiens	COL4A2;COL4A1;ACTN1;TNC;THBS1
R-HSA-2022870	Chondroitin sulfate biosynthesis	Metabolism	4	25	0.00164766	0.00206724	0.0434119	9	9	0.000634	9606	Homo sapiens	BCAN;VCAN;NCAN;CSPG4
R-HSA-422356	Regulation of insulin secretion	Metabolism	8	108	0.00711791	0.00228949	0.0457898	14	38	0.00267681	9606	Homo sapiens	MARCKS;AHCYL1;GNG5;GNB4;GNAS;GNG12;GNAI2
R-HSA-392170	ADP signalling through P2Y purinoceptor 12	Hemostasis	4	26	0.00171357	0.00237922	0.0475843	3	4	0.000282	9606	Homo sapiens	GNG5;GNB4;GNG12;GNAI2
R-HSA-9013695	NOTCH4 Intracellular Domain Regulates Transcription	Signal Transduction	4	26	0.00171357	0.00237922	0.0475843	2	9	0.000634	9606	Homo sapiens	ACTA2;HEY1
R-HSA-216083	Integrin cell surface interactions	Extracellular matrix organization	7	86	0.00566796	0.00253935	0.0482476	13	55	0.00387433	9606	Homo sapiens	COL4A2;COL4A1;COL6A2;TNC;THBS1;CD44
R-HSA-9617828	FOXO-mediated transcription of cell cycle genes	Transcription	4	27	0.00177948	0.00272214	0.0495911	20	22	0.00154973	9606	Homo sapiens	CDKN1A;FOXO1
R-HSA-2586552	Signaling by Leptin	Signal Transduction	3	13	0.000857	0.00275506	0.0495911	6	19	0.0013384	9606	Homo sapiens	SOCS3;IRS2;PTPN11
R-HSA-2132295	MHC class II antigen presentation	Immune System	9	137	0.0090292	0.00277514	0.0499525	26	26	0.0018315	9606	Homo sapiens	CD74;TUBB6;CANX;HLA-DPB1;TUBB4B;IFI30;HLA-DQB1;CTSB
R-HSA-2022090	Assembly of collagen fibrils and other multimeric structures		6	67	0.00441574	0.00320836	0.0566395	6	26	0.0018315	9606	Homo sapiens	CD151;COL4A2;COL4A1;COL6A2;CTSB
R-HSA-8939211	ESR-mediated signaling		13	256	0.0168721	0.00342203	0.0566395	32	114	0.00803043	9606	Homo sapiens	H3F3B;GNG5;CCND1;KDM1A;H3F3A;GNB4;HSPB1;AKT1;FOS;GNG12;FKBP5;GNAI2
R-HSA-5674400	Constitutive Signaling by AKT1 E17K in Cancer		4	29	0.00191129	0.00350667	0.0566395	18	18	0.00126796	9606	Homo sapiens	CDKN1A;AKT1;FOXO1
R-HSA-2024101	CS/DS degradation		4	29	0.00191129	0.00350667	0.0566395	3	10	0.000704	9606	Homo sapiens	BCAN;VCAN;NCAN;CSPG4
R-HSA-2559583	Cellular Senescence		11	199	0.0131154	0.00369638	0.0566395	39	90	0.00633981	9606	Homo sapiens	CDKN1A;CEBPB;PHC2;H3F3B;H3F3A;ID1;FOS;BMI1;ETS2
R-HSA-1442490	Collagen degradation		6	69	0.00454755	0.00369781	0.0566395	11	34	0.00239504	9606	Homo sapiens	MMP14;COL4A2;COL4A1;COL6A2;CTSB
R-HSA-445717	Aquaporin-mediated transport		6	69	0.00454755	0.00369781	0.0566395	8	25	0.00176106	9606	Homo sapiens	GNG5;GNB4;GNAS;AQP4;GNG12
R-HSA-9006931	Signaling by Nuclear Receptors		17	386	0.0254399	0.00377597	0.0566395	38	196	0.0138067	9606	Homo sapiens	H3F3B;KDM1A;H3F3A;CRABP1;HSPB1;FOS;GNG12;GNAI2;GNG5;CCND1;GNB4;AKT1;PLTP;FKBP5
R-HSA-9616222	Transcriptional regulation of granulopoiesis		6	70	0.00461346	0.00396234	0.0593687	10	27	0.00190194	9606	Homo sapiens	GRN;CDKN1A;CEBPB;H3F3B;H3F3A
R-HSA-76002	Platelet activation, signaling and aggregation		14	293	0.0193106	0.00413825	0.0593687	26	117	0.00824176	9606	Homo sapiens	LGALS3BP;SERPINA3;SPARC;APLP2;ACTN1;F13A1;PTPN11;GNG12;THBS1;GNAI2;GNG5;GNB4;AKT1;TAGLN2
R-HSA-9006927	Signaling by Non-Receptor Tyrosine Kinases		6	71	0.00467936	0.00424062	0.0593687	14	53	0.00373345	9606	Homo sapiens	SOCS3;SFPQ;CCND1;AKT1;ARHGAP35
R-HSA-8848021	Signaling by PTK6		6	71	0.00467936	0.00424062	0.0593687	14	53	0.00373345	9606	Homo sapiens	SOCS3;SFPQ;CCND1;AKT1;ARHGAP35
R-HSA-381676	Glucagon-like Peptide-1 (GLP1) regulates insulin secretion		5	50	0.00329533	0.00442065	0.0618891	6	12	0.000845	9606	Homo sapiens	GNG5;GNB4;GNAS;GNG12
R-HSA-1971475	A tetrasaccharide linker sequence is required for GAG synthesis		4	31	0.0020431	0.00443218	0.0620505	5	5	0.000352	9606	Homo sapiens	BCAN;VCAN;NCAN;CSPG4
R-HSA-1474228	Degradation of the extracellular matrix		9	148	0.00975417	0.00456539	0.0639154	30	105	0.00739645	9606	Homo sapiens	BCAN;MMP14;COL4A2;COL4A1;COL6A2;ELN;CD44;CTSB
R-HSA-400042	Adrenaline,noradrenaline inhibits insulin secretion		4	32	0.00210901	0.00495121	0.0643658	5	6	0.000423	9606	Homo sapiens	GNG5;GNB4;GNG12;GNAI2
R-HSA-162582	Signal Transduction		83	3028	0.199565	0.00513945	0.0668129	459	2534	0.178501	9606	Homo sapiens	CDKN1A;SPARC;AHCYL1;KDM1A;HSPB1;ADM;IRS2;BMI1;ARHGAP35;FGFRL1;TUBB6;HEY1;CCND1;RGS1;RACK1;AKT1;JUNB;PTRF;SPTAN1;SOX4;WLS;PDGFRA;ANXA1;DUSP1;ACTN1;FOS;ACTA2;ARMCX3;SFPQ;SFRP2;COL4A2;COL4A1;COL6A2;ANOS1;RHOU;DBN1;FKBP5;CRABP1;RHOBTB3;CXCR4;FSTL1;THBS1;FOXO1;RTN4;THBS4;GNAI2;SOCS3;GNG5;PLTP;PAK2;NTRK2;PHC2;H3F3B;H3F3A;PTPN11;TUBB4B;HSPE1;GNG12;KTN1;GFAP;VANGL2;ID1;ID4;GNB4;GNAS;ID3;HNRNPC
R-HSA-9661069	Defective binding of RB1 mutants to E2F1,(E2F2, E2F3)		3	17	0.00112041	0.00579332	0.0753131	1	1	7.04e-05	9606	Homo sapiens	CDKN1A;CCND2;CCND1
R-HSA-9659787	Aberrant regulation of mitotic G1/S transition in cancer due to RB1 defects		3	17	0.00112041	0.00579332	0.0753131	1	2	0.000141	9606	Homo sapiens	CDKN1A;CCND2;CCND1
R-HSA-2032785	YAP1- and WWTR1 (TAZ)-stimulated gene expression		3	18	0.00118632	0.0067723	0.0840843	2	9	0.000634	9606	Homo sapiens	CTGF;HIPK2
R-HSA-1474290	Collagen formation		7	104	0.00685428	0.00700703	0.0840843	29	77	0.00542406	9606	Homo sapiens	CD151;COL4A2;COL4A1;COL6A2;PLOD1;CTSB
R-HSA-9707587	Regulation of HMOX1 expression and activity		2	6	0.000395	0.00729859	0.0875831	4	4	0.000282	9606	Homo sapiens	HMOX1
R-HSA-211163	AKT-mediated inactivation of FOXO1A		2	6	0.000395	0.00729859	0.0875831	2	2	0.000141	9606	Homo sapiens	AKT1;FOXO1
R-HSA-9754119	Drug-mediated inhibition of CDK4/CDK6 activity		2	6	0.000395	0.00729859	0.0875831	2	2	0.000141	9606	Homo sapiens	CCND2;CCND1
R-HSA-8866911	TFAP2 (AP-2) family regulates transcription of cell cycle factors		2	6	0.000395	0.00729859	0.0875831	3	4	0.000282	9606	Homo sapiens	CDKN1A
R-HSA-8964315	G beta:gamma signalling through BTK		3	19	0.00125222	0.00784376	0.0941251	3	3	0.000211	9606	Homo sapiens	GNG5;GNB4;GNG12
R-HSA-6804116	TP53 Regulates Transcription of Genes Involved in G1 Cell Cycle Arrest		3	20	0.00131813	0.0090096	0.0991056	6	17	0.00119752	9606	Homo sapiens	CDKN1A
R-HSA-9614085	FOXO-mediated transcription		7	110	0.00724972	0.00934539	0.102715	67	85	0.0059876	9606	Homo sapiens	CDKN1A;AKT1;FBXO32;FOXO1
R-HSA-8878171	Transcriptional regulation by RUNX1		12	259	0.0170698	0.00959456	0.102715	33	132	0.00929839	9606	Homo sapiens	SOCS3;GRN;PHC2;CCND2;H3F3B;CCND1;H3F3A;PTPN11;BMI1;THBS1;HIPK2
R-HSA-8849474	PTK6 Activates STAT3		2	7	0.000461	0.0097983	0.102715	3	9	0.000634	9606	Homo sapiens	SOCS3
R-HSA-445355	Smooth Muscle Contraction		5	61	0.0040203	0.00993441	0.102715	6	16	0.00112708	9606	Homo sapiens	ACTA2;ANXA1;LMOD1;PAK2
R-HSA-8964616	G beta:gamma signalling through CDC42		3	21	0.00138404	0.0102715	0.102715	5	6	0.000423	9606	Homo sapiens	GNG5;GNB4;GNG12
R-HSA-9702518	STAT5 activation downstream of FLT3 ITD mutants		3	21	0.00138404	0.0102715	0.102715	9	14	0.000986	9606	Homo sapiens	CDKN1A;PTPN11
R-HSA-8876725	Protein methylation		3	21	0.00138404	0.0102715	0.102715	4	9	0.000634	9606	Homo sapiens	EEF1A1;RPS2;EEF2
R-HSA-114608	Platelet degranulation		8	141	0.00929282	0.0107691	0.107691	4	11	0.000775	9606	Homo sapiens	LGALS3BP;SERPINA3;SPARC;APLP2;ACTN1;F13A1;TAGLN2;THBS1
R-HSA-388841	Costimulation by the CD28 family		6	87	0.00573387	0.0109068	0.109068	11	35	0.00246548	9606	Homo sapiens	HLA-DPB1;AKT1;PTPN11;PAK2;HLA-DQB1
R-HSA-392518	Signal amplification		4	41	0.00270217	0.0115334	0.115334	12	19	0.0013384	9606	Homo sapiens	GNG5;GNB4;GNG12;GNAI2
R-HSA-9768919	NPAS4 regulates expression of target genes		4	41	0.00270217	0.0115334	0.115334	4	36	0.00253593	9606	Homo sapiens	FOS;GEM
R-HSA-190840	Microtubule-dependent trafficking of connexons from Golgi to the plasma membrane		3	22	0.00144994	0.0116308	0.116308	1	2	0.000141	9606	Homo sapiens	TUBB6;TUBB4B
R-HSA-8941855	RUNX3 regulates CDKN1A transcription		2	8	0.000527	0.012623	0.117171	3	6	0.000423	9606	Homo sapiens	CDKN1A
R-HSA-446388	Regulation of cytoskeletal remodeling and cell spreading by IPP complex components		2	8	0.000527	0.012623	0.117171	2	5	0.000352	9606	Homo sapiens	ACTN1;RSU1
R-HSA-6791312	TP53 Regulates Transcription of Cell Cycle Genes		5	65	0.00428393	0.0127656	0.117171	9	42	0.00295858	9606	Homo sapiens	BTG2;CDKN1A
R-HSA-422475	Axon guidance		21	585	0.0385553	0.0130787	0.117171	77	298	0.0209918	9606	Homo sapiens	RBM8A;NCAN;RPLP0;CXCR4;PTPN11;IRS2;TUBB4B;ARHGAP35;TUBB6;EFNB3;COL4A2;COL4A1;COL6A2;KCNQ2;DPYSL3;RPS2;EZR;SPTAN1;PAK2
R-HSA-418217	G beta:gamma signalling through PLC beta		3	23	0.00151585	0.0130888	0.117171	2	2	0.000141	9606	Homo sapiens	GNG5;GNB4;GNG12
R-HSA-500657	Presynaptic function of Kainate receptors		3	23	0.00151585	0.0130888	0.117171	1	2	0.000141	9606	Homo sapiens	GNG5;GNB4;GNG12
R-HSA-190872	Transport of connexons to the plasma membrane		3	23	0.00151585	0.0130888	0.117171	1	3	0.000211	9606	Homo sapiens	TUBB6;TUBB4B
R-HSA-9725370	Signaling by ALK fusions and activated point mutants		5	66	0.00434983	0.0135503	0.117171	3	29	0.00204283	9606	Homo sapiens	CEBPB;JUNB
R-HSA-9700206	Signaling by ALK in cancer		5	66	0.00434983	0.0135503	0.117171	3	37	0.00260637	9606	Homo sapiens	CEBPB;JUNB
R-HSA-76005	Response to elevated platelet cytosolic Ca2+		8	148	0.00975417	0.0140274	0.117171	4	14	0.000986	9606	Homo sapiens	LGALS3BP;SERPINA3;SPARC;APLP2;ACTN1;F13A1;TAGLN2;THBS1
R-HSA-3899300	SUMOylation of transcription cofactors		4	44	0.00289989	0.0145759	0.117171	6	27	0.00190194	9606	Homo sapiens	PHC2;BMI1;SAFB;HIPK2
R-HSA-419037	NCAM1 interactions		4	44	0.00289989	0.0145759	0.117171	2	10	0.000704	9606	Homo sapiens	COL4A2;COL4A1;COL6A2;NCAN
R-HSA-8948216	Collagen chain trimerization		4	44	0.00289989	0.0145759	0.117171	3	28	0.00197239	9606	Homo sapiens	COL4A2;COL4A1;COL6A2
R-HSA-9013418	RHOBTB2 GTPase cycle		3	24	0.00158176	0.0146464	0.117171	1	2	0.000141	9606	Homo sapiens	ACTN1;HNRNPC;DBN1
R-HSA-8951671	RUNX3 regulates YAP1-mediated transcription		2	9	0.000593	0.0157582	0.126066	2	3	0.000211	9606	Homo sapiens	CTGF
R-HSA-8869496	TFAP2A acts as a transcriptional repressor during retinoic acid induced cell differentiation		2	9	0.000593	0.0157582	0.126066	2	7	0.000493	9606	Homo sapiens	HSPD1
R-HSA-163765	ChREBP activates metabolic gene expression		2	9	0.000593	0.0157582	0.126066	1	6	0.000423	9606	Homo sapiens	ACLY
R-HSA-389513	CTLA4 inhibitory signaling		3	25	0.00164766	0.0163044	0.130435	2	5	0.000352	9606	Homo sapiens	AKT1;PTPN11
R-HSA-2219528	PI3K/AKT Signaling in Cancer		7	124	0.00817241	0.0169488	0.13559	19	21	0.00147929	9606	Homo sapiens	PDGFRA;CDKN1A;AKT1;IRS2;PTPN11;FOXO1
R-HSA-375165	NCAM signaling for neurite out-growth		5	70	0.00461346	0.0170132	0.136106	9	23	0.00162017	9606	Homo sapiens	COL4A2;COL4A1;COL6A2;NCAN;SPTAN1
R-HSA-202040	G-protein activation		3	26	0.00171357	0.0180635	0.144508	5	6	0.000423	9606	Homo sapiens	GNG5;GNB4;GNG12
R-HSA-1251985	Nuclear signaling by ERBB4		4	47	0.00309761	0.0180828	0.144662	4	34	0.00239504	9606	Homo sapiens	SPARC;GFAP
R-HSA-8951430	RUNX3 regulates WNT signaling		2	10	0.000659	0.0191899	0.145638	2	5	0.000352	9606	Homo sapiens	CCND1
R-HSA-373080	Class B/2 (Secretin family receptors)		6	99	0.00652475	0.019297	0.145638	2	24	0.00169062	9606	Homo sapiens	GNG5;GNB4;GNAS;ADM;GNG12
R-HSA-1793185	Chondroitin sulfate/dermatan sulfate metabolism		5	73	0.00481118	0.0199644	0.145638	21	28	0.00197239	9606	Homo sapiens	BCAN;VCAN;NCAN;UST;CSPG4
R-HSA-109582	Hemostasis		26	803	0.052923	0.0203847	0.145638	43	338	0.0238095	9606	Homo sapiens	LGALS3BP;SERPINA3;GRN;SPARC;KDM1A;F13A1;THBS1;GNAI2;TUBB6;GNG5;AKT1;S100A10;CD74;CBX5;H3F3B;APLP2;ACTN1;H3F3A;PTPN11;TUBB4B;GNG12;GNB4;GNAS;TAGLN2;CD44
R-HSA-9674415	Drug resistance of PDGFR mutants		1	1	6.59e-05	0.0208054	0.145638	4	4	0.000282	9606	Homo sapiens	PDGFRA
R-HSA-9674428	PDGFR mutants bind TKIs		1	1	6.59e-05	0.0208054	0.145638	2	2	0.000141	9606	Homo sapiens	PDGFRA
R-HSA-9674401	Sunitinib-resistant PDGFR mutants		1	1	6.59e-05	0.0208054	0.145638	1	1	7.04e-05	9606	Homo sapiens	PDGFRA
R-HSA-9674396	Imatinib-resistant PDGFR mutants		1	1	6.59e-05	0.0208054	0.145638	1	1	7.04e-05	9606	Homo sapiens	PDGFRA
R-HSA-9674403	Regorafenib-resistant PDGFR mutants		1	1	6.59e-05	0.0208054	0.145638	1	1	7.04e-05	9606	Homo sapiens	PDGFRA
R-HSA-9674404	Sorafenib-resistant PDGFR mutants		1	1	6.59e-05	0.0208054	0.145638	1	1	7.04e-05	9606	Homo sapiens	PDGFRA
R-HSA-373760	L1CAM interactions		7	130	0.00856785	0.0212658	0.14886	9	54	0.00380389	9606	Homo sapiens	TUBB6;NCAN;KCNQ2;TUBB4B;EZR;SPTAN1
R-HSA-991365	Activation of GABAB receptors		4	50	0.00329533	0.0220726	0.154508	8	8	0.000564	9606	Homo sapiens	GNG5;GNB4;GNG12;GNAI2
R-HSA-977444	GABA B receptor activation		4	50	0.00329533	0.0220726	0.154508	8	9	0.000634	9606	Homo sapiens	GNG5;GNB4;GNG12;GNAI2
R-HSA-9664433	Leishmania parasite growth and survival		9	193	0.01272	0.0223406	0.15625	10	40	0.00281769	9606	Homo sapiens	CD163;AHCYL1;GNG5;GNB4;GNAS;GNG12;GNAI2
R-HSA-9662851	Anti-inflammatory response favouring Leishmania parasite infection		9	193	0.01272	0.0223406	0.15625	10	40	0.00281769	9606	Homo sapiens	CD163;AHCYL1;GNG5;GNB4;GNAS;GNG12;GNAI2
R-HSA-8939242	RUNX1 regulates transcription of genes involved in differentiation of keratinocytes		2	11	0.000725	0.0229043	0.15625	2	8	0.000564	9606	Homo sapiens	SOCS3
R-HSA-1650814	Collagen biosynthesis and modifying enzymes		5	76	0.0050089	0.0232325	0.15625	23	51	0.00359256	9606	Homo sapiens	COL4A2;COL4A1;COL6A2;PLOD1
R-HSA-9675108	Nervous system development		21	621	0.040928	0.0234422	0.15625	77	324	0.0228233	9606	Homo sapiens	RBM8A;NCAN;RPLP0;CXCR4;PTPN11;IRS2;TUBB4B;ARHGAP35;TUBB6;EFNB3;COL4A2;COL4A1;COL6A2;KCNQ2;DPYSL3;RPS2;EZR;SPTAN1;PAK2
R-HSA-3000170	Syndecan interactions		3	29	0.00191129	0.0239501	0.15625	3	15	0.00105664	9606	Homo sapiens	ACTN1;TNC;THBS1
R-HSA-8854691	Interleukin-20 family signaling		3	29	0.00191129	0.0239501	0.15625	5	56	0.00394477	9606	Homo sapiens	SOCS3;PTPN11
R-HSA-8864260	Transcriptional regulation by the AP-2 (TFAP2) family of transcription factors		4	52	0.00342714	0.0250081	0.15625	5	44	0.00309947	9606	Homo sapiens	CDKN1A;HSPD1
R-HSA-6798695	Neutrophil degranulation		17	478	0.0315033	0.0260416	0.15625	7	10	0.000704	9606	Homo sapiens	VAT1;SERPINA3;GRN;TUBB4B;EEF2;EEF1A1;ACLY;ADGRG1;PKM;GM2A;CHI3L1;SPTAN1;CD44;S100A11;CTSB;S100A10;LTF
R-HSA-428930	Thromboxane signalling through TP receptor		3	30	0.0019772	0.0261158	0.156695	6	8	0.000564	9606	Homo sapiens	GNG5;GNB4;GNG12
R-HSA-418592	ADP signalling through P2Y purinoceptor 1		3	30	0.0019772	0.0261158	0.156695	3	7	0.000493	9606	Homo sapiens	GNG5;GNB4;GNG12
R-HSA-9703648	Signaling by FLT3 ITD and TKD mutants		3	30	0.0019772	0.0261158	0.156695	10	24	0.00169062	9606	Homo sapiens	CDKN1A;PTPN11
R-HSA-198693	AKT phosphorylates targets in the nucleus		2	12	0.000791	0.0268884	0.161331	4	4	0.000282	9606	Homo sapiens	AKT1;FOXO1
R-HSA-264870	Caspase-mediated cleavage of cytoskeletal proteins		2	12	0.000791	0.0268884	0.161331	2	10	0.000704	9606	Homo sapiens	SPTAN1;ADD1
R-HSA-8953897	Cellular responses to stimuli		31	1025	0.0675542	0.0276177	0.165706	87	481	0.0338828	9606	Homo sapiens	CDKN1A;CEBPB;HSPB8;RPLP0;HSPB1;MT1X;BMI1;ADD1;ETS2;MT2A;TUBB6;AKT1;HMOX1;RPS2;TKTL1;PHC2;H3F3B;H3F3A;FOS;TUBB4B;EEF1A1;ID1;MT1F;FKBP5;MT1E
R-HSA-997272	Inhibition of voltage gated Ca2+ channels via Gbeta/gamma subunits		3	31	0.0020431	0.028383	0.170298	3	3	0.000211	9606	Homo sapiens	GNG5;GNB4;GNG12
R-HSA-1296059	G protein gated Potassium channels		3	31	0.0020431	0.028383	0.170298	3	3	0.000211	9606	Homo sapiens	GNG5;GNB4;GNG12
R-HSA-1296041	Activation of G protein gated Potassium channels		3	31	0.0020431	0.028383	0.170298	3	3	0.000211	9606	Homo sapiens	GNG5;GNB4;GNG12
R-HSA-437239	Recycling pathway of L1		4	55	0.00362486	0.0298334	0.179001	6	14	0.000986	9606	Homo sapiens	TUBB6;TUBB4B;EZR
R-HSA-3560782	Diseases associated with glycosaminoglycan metabolism		4	55	0.00362486	0.0298334	0.179001	7	29	0.00204283	9606	Homo sapiens	BCAN;VCAN;NCAN;CSPG4
R-HSA-8934593	Regulation of RUNX1 Expression and Activity		3	32	0.00210901	0.0307513	0.184508	4	19	0.0013384	9606	Homo sapiens	CCND2;CCND1;PTPN11
R-HSA-6799990	Metal sequestration by antimicrobial proteins		2	13	0.000857	0.0311294	0.186777	2	5	0.000352	9606	Homo sapiens	S100A10;LTF
R-HSA-389948	PD-1 signaling		3	33	0.00217492	0.0332203	0.199322	2	5	0.000352	9606	Homo sapiens	HLA-DPB1;PTPN11;HLA-DQB1
R-HSA-9614399	Regulation of localization of FOXO transcription factors		2	14	0.000923	0.035615	0.200554	3	5	0.000352	9606	Homo sapiens	AKT1;FOXO1
R-HSA-9662834	CD163 mediating an anti-inflammatory response		2	14	0.000923	0.035615	0.200554	4	9	0.000634	9606	Homo sapiens	CD163
R-HSA-9619483	Activation of AMPK downstream of NMDARs		3	34	0.00224082	0.0357894	0.200554	1	3	0.000211	9606	Homo sapiens	TUBB6;TUBB4B
R-HSA-451326	Activation of kainate receptors upon glutamate binding		3	34	0.00224082	0.0357894	0.200554	1	6	0.000423	9606	Homo sapiens	GNG5;GNB4;GNG12
R-HSA-9674555	Signaling by CSF3 (G-CSF)		3	35	0.00230673	0.0384579	0.200554	9	21	0.00147929	9606	Homo sapiens	SOCS3;PTPN11
R-HSA-9634815	Transcriptional Regulation by NPAS4		4	60	0.00395439	0.0390192	0.200554	4	47	0.00331079	9606	Homo sapiens	FOS;GEM
R-HSA-8878159	Transcriptional regulation by RUNX3		6	118	0.00777697	0.0401108	0.200554	10	47	0.00331079	9606	Homo sapiens	CDKN1A;CCND1;CTGF
R-HSA-418346	Platelet homeostasis		6	118	0.00777697	0.0401108	0.200554	4	31	0.00218371	9606	Homo sapiens	GNG5;GNB4;GNAS;PTPN11;GNG12
R-HSA-141333	Biogenic amines are oxidatively deaminated to aldehydes by MAOA and MAOB		2	15	0.000989	0.0403331	0.201666	5	5	0.000352	9606	Homo sapiens	MAOB
R-HSA-2214320	Anchoring fibril formation		2	15	0.000989	0.0403331	0.201666	1	4	0.000282	9606	Homo sapiens	COL4A2;COL4A1
R-HSA-211728	Regulation of PAK-2p34 activity by PS-GAP/RHG10		1	2	0.000132	0.0411793	0.205896	2	2	0.000141	9606	Homo sapiens	PAK2
R-HSA-77042	Formation of editosomes by ADAR proteins		1	2	0.000132	0.0411793	0.205896	2	4	0.000282	9606	Homo sapiens	ADAR
R-HSA-9706574	RHOBTB GTPase Cycle		3	36	0.00237264	0.041225	0.206125	2	4	0.000282	9606	Homo sapiens	ACTN1;HNRNPC;DBN1
R-HSA-456926	Thrombin signalling through proteinase activated receptors (PARs)		3	36	0.00237264	0.041225	0.206125	6	16	0.00112708	9606	Homo sapiens	GNG5;GNB4;GNG12
R-HSA-9687139	Aberrant regulation of mitotic cell cycle due to RB1 defects		3	36	0.00237264	0.041225	0.206125	1	3	0.000211	9606	Homo sapiens	CDKN1A;CCND2;CCND1
R-HSA-5626467	RHO GTPases activate IQGAPs		3	36	0.00237264	0.041225	0.206125	1	5	0.000352	9606	Homo sapiens	TUBB6;TUBB4B
R-HSA-2559582	Senescence-Associated Secretory Phenotype (SASP)		5	90	0.00593159	0.0429442	0.214721	18	22	0.00154973	9606	Homo sapiens	CDKN1A;CEBPB;H3F3B;H3F3A;FOS
R-HSA-2129379	Molecules associated with elastic fibres		3	37	0.00243854	0.0440896	0.220448	4	10	0.000704	9606	Homo sapiens	EFEMP1;COL4A1;ELN
R-HSA-198323	AKT phosphorylates targets in the cytosol		2	16	0.00105451	0.0452723	0.226361	9	9	0.000634	9606	Homo sapiens	CDKN1A;AKT1
R-HSA-9028731	Activated NTRK2 signals through FRS2 and FRS3		2	16	0.00105451	0.0452723	0.226361	7	7	0.000493	9606	Homo sapiens	NTRK2;PTPN11
R-HSA-877312	Regulation of IFNG signaling		2	16	0.00105451	0.0452723	0.226361	2	4	0.000282	9606	Homo sapiens	SOCS3;PTPN11
R-HSA-4655427	SUMOylation of DNA methylation proteins		2	16	0.00105451	0.0452723	0.226361	1	3	0.000211	9606	Homo sapiens	PHC2;BMI1
R-HSA-9013694	Signaling by NOTCH4		5	92	0.0060634	0.0463843	0.231922	3	20	0.00140885	9606	Homo sapiens	ACTA2;HEY1;AKT1
R-HSA-1296065	Inwardly rectifying K+ channels		3	38	0.00250445	0.047051	0.235255	3	7	0.000493	9606	Homo sapiens	GNG5;GNB4;GNG12
R-HSA-9675126	Diseases of mitotic cell cycle		3	38	0.00250445	0.047051	0.235255	1	5	0.000352	9606	Homo sapiens	CDKN1A;CCND2;CCND1
R-HSA-909733	Interferon alpha/beta signaling		6	123	0.0081065	0.0472999	0.2365	6	25	0.00176106	9606	Homo sapiens	SOCS3;PTPN11;ADAR;GBP2
R-HSA-8939243	RUNX1 interacts with co-factors whose precise effect on RUNX1 targets is not known		3	39	0.00257035	0.0501079	0.239359	3	5	0.000352	9606	Homo sapiens	PHC2;BMI1;HIPK2
R-HSA-9668328	Sealing of the nuclear envelope (NE) by ESCRT-III		3	39	0.00257035	0.0501079	0.239359	1	7	0.000493	9606	Homo sapiens	TUBB6;TUBB4B
R-HSA-1059683	Interleukin-6 signaling		2	17	0.00112041	0.0504213	0.239359	5	20	0.00140885	9606	Homo sapiens	SOCS3;PTPN11
R-HSA-1475029	Reversible hydration of carbon dioxide		2	17	0.00112041	0.0504213	0.239359	2	8	0.000564	9606	Homo sapiens	CA3
R-HSA-9029569	NR1H3 & NR1H2 regulate gene expression linked to cholesterol transport and efflux		4	66	0.00434983	0.0519454	0.239359	4	40	0.00281769	9606	Homo sapiens	KDM1A;PLTP
R-HSA-390466	Chaperonin-mediated protein folding		5	96	0.00632703	0.0537434	0.239359	11	19	0.0013384	9606	Homo sapiens	TUBB6;GNG5;GNB4;TUBB4B;GNG12
R-HSA-447115	Interleukin-12 family signaling		5	96	0.00632703	0.0537434	0.239359	7	114	0.00803043	9606	Homo sapiens	CANX;RPLP0;PAK2
R-HSA-156902	Peptide chain elongation		5	97	0.00639293	0.0556831	0.239359	5	5	0.000352	9606	Homo sapiens	EEF1A1;RPLP0;RPS2;EEF2
R-HSA-9735869	SARS-CoV-1 modulates host translation machinery		3	41	0.00270217	0.0565035	0.239359	2	3	0.000211	9606	Homo sapiens	EEF1A1;RPS2
R-HSA-6814122	Cooperation of PDCL (PhLP1) and TRiC/CCT in G-protein beta folding		3	41	0.00270217	0.0565035	0.239359	7	11	0.000775	9606	Homo sapiens	GNG5;GNB4;GNG12
R-HSA-389356	CD28 co-stimulation		3	41	0.00270217	0.0565035	0.239359	6	19	0.0013384	9606	Homo sapiens	AKT1;PAK2
R-HSA-190861	Gap junction assembly		3	41	0.00270217	0.0565035	0.239359	3	16	0.00112708	9606	Homo sapiens	TUBB6;TUBB4B
R-HSA-977443	GABA receptor activation		4	68	0.00448165	0.0567136	0.239359	8	12	0.000845	9606	Homo sapiens	GNG5;GNB4;GNG12;GNAI2
R-HSA-2559585	Oncogene Induced Senescence		3	42	0.00276808	0.0598397	0.239359	6	19	0.0013384	9606	Homo sapiens	ID1;ETS2
R-HSA-450385	Butyrate Response Factor 1 (BRF1) binds and destabilizes mRNA		2	19	0.00125222	0.0613062	0.245225	6	6	0.000423	9606	Homo sapiens	AKT1;ZFP36L1
R-HSA-446353	Cell-extracellular matrix interactions		2	19	0.00125222	0.0613062	0.245225	2	10	0.000704	9606	Homo sapiens	ACTN1;RSU1
R-HSA-9696264	RND3 GTPase cycle		3	43	0.00283398	0.0632662	0.253065	1	2	0.000141	9606	Homo sapiens	VANGL2;ARHGAP35;KTN1
R-HSA-9682385	FLT3 signaling in disease		3	43	0.00283398	0.0632662	0.253065	10	52	0.003663	9606	Homo sapiens	CDKN1A;PTPN11
R-HSA-9612973	Autophagy		7	166	0.0109405	0.0634645	0.253858	26	108	0.00760778	9606	Homo sapiens	EEF1A1;TUBB6;PLIN2;TUBB4B;RNASE1;GFAP
R-HSA-5663202	Diseases of signal transduction by growth factor receptors and second messengers		16	498	0.0328215	0.0637826	0.25513	59	478	0.0336715	9606	Homo sapiens	PDGFRA;CDKN1A;CEBPB;HEY1;AKT1;PTPN11;IRS2;JUNB;FOXO1;QKI
R-HSA-1500931	Cell-Cell communication		6	134	0.00883148	0.0657682	0.263073	7	60	0.00422654	9606	Homo sapiens	CLDN11;CD151;ACTN1;PTPN11;RSU1;SPTAN1
R-HSA-156842	Eukaryotic Translation Elongation		5	102	0.00672247	0.065981	0.263924	8	9	0.000634	9606	Homo sapiens	EEF1A1;RPLP0;RPS2;EEF2
R-HSA-391251	Protein folding		5	102	0.00672247	0.065981	0.263924	17	28	0.00197239	9606	Homo sapiens	TUBB6;GNG5;GNB4;TUBB4B;GNG12
R-HSA-9013420	RHOU GTPase cycle		3	44	0.00289989	0.0667817	0.267127	4	4	0.000282	9606	Homo sapiens	RHOU;SPTAN1;PAK2
R-HSA-9696270	RND2 GTPase cycle		3	44	0.00289989	0.0667817	0.267127	1	2	0.000141	9606	Homo sapiens	VANGL2;ARHGAP35;KTN1
R-HSA-8950505	Gene and protein expression by JAK-STAT signaling after Interleukin-12 stimulation		4	73	0.00481118	0.0696222	0.278489	2	36	0.00253593	9606	Homo sapiens	RPLP0;PAK2
R-HSA-1566948	Elastic fibre formation		3	45	0.00296579	0.0703847	0.281539	7	17	0.00119752	9606	Homo sapiens	EFEMP1;COL4A1;ELN
R-HSA-5218920	VEGFR2 mediated vascular permeability		3	46	0.0030317	0.0740735	0.293752	11	15	0.00105664	9606	Homo sapiens	AKT1;PAK2
R-HSA-8953750	Transcriptional Regulation by E2F6		3	46	0.0030317	0.0740735	0.293752	3	33	0.0023246	9606	Homo sapiens	CBX5;BMI1
R-HSA-6807878	COPI-mediated anterograde transport		5	107	0.007052	0.0772701	0.293752	7	12	0.000845	9606	Homo sapiens	COPB2;TUBB6;TUBB4B;SPTAN1
R-HSA-9646399	Aggrephagy		3	47	0.00309761	0.0778467	0.293752	4	15	0.00105664	9606	Homo sapiens	TUBB6;TUBB4B
R-HSA-202433	Generation of second messenger molecules		3	47	0.00309761	0.0778467	0.293752	4	17	0.00119752	9606	Homo sapiens	HLA-DPB1;PAK2;HLA-DQB1
R-HSA-3371497	HSP90 chaperone cycle for steroid hormone receptors (SHR) in the presence of ligand		4	76	0.0050089	0.0780309	0.293752	4	22	0.00154973	9606	Homo sapiens	TUBB6;TUBB4B;FKBP5
R-HSA-211736	Stimulation of the cell death response by PAK-2p34		1	4	0.000264	0.0806679	0.293752	4	4	0.000282	9606	Homo sapiens	PAK2
R-HSA-9025046	NTF3 activates NTRK2 (TRKB) signaling		1	4	0.000264	0.0806679	0.293752	3	3	0.000211	9606	Homo sapiens	NTRK2
R-HSA-9024909	BDNF activates NTRK2 (TRKB) signaling		1	4	0.000264	0.0806679	0.293752	3	3	0.000211	9606	Homo sapiens	NTRK2
R-HSA-9026357	NTF4 activates NTRK2 (TRKB) signaling		1	4	0.000264	0.0806679	0.293752	3	3	0.000211	9606	Homo sapiens	NTRK2
R-HSA-9674519	Defective F8 sulfation at Y1699		1	4	0.000264	0.0806679	0.293752	1	1	7.04e-05	9606	Homo sapiens	TPST1
R-HSA-75064	mRNA Editing: A to I Conversion		1	4	0.000264	0.0806679	0.293752	3	6	0.000423	9606	Homo sapiens	ADAR
R-HSA-180897	Vpr-mediated induction of apoptosis by mitochondrial outer membrane permeabilization		1	4	0.000264	0.0806679	0.293752	1	2	0.000141	9606	Homo sapiens	SLC25A6
R-HSA-168277	Influenza Virus Induced Apoptosis		1	4	0.000264	0.0806679	0.293752	1	2	0.000141	9606	Homo sapiens	SLC25A6
R-HSA-75102	C6 deamination of adenosine		1	4	0.000264	0.0806679	0.293752	1	2	0.000141	9606	Homo sapiens	ADAR
R-HSA-8853884	Transcriptional Regulation by VENTX		3	48	0.00316351	0.0817024	0.293752	4	13	0.000916	9606	Homo sapiens	CEBPB;CCND1
R-HSA-381340	Transcriptional regulation of white adipocyte differentiation		5	109	0.00718381	0.0820597	0.293752	8	19	0.0013384	9606	Homo sapiens	CEBPB;CEBPD;PMP2
R-HSA-9013408	RHOG GTPase cycle		4	78	0.00514071	0.0839059	0.293752	3	6	0.000423	9606	Homo sapiens	HSPE1;PAK2;ARHGAP35;KTN1
R-HSA-3928664	Ephrin signaling		2	23	0.00151585	0.0851419	0.293752	11	11	0.000775	9606	Homo sapiens	EFNB3;PAK2
R-HSA-164378	PKA activation in glucagon signalling		2	23	0.00151585	0.0851419	0.293752	1	2	0.000141	9606	Homo sapiens	GNAS
R-HSA-9615017	FOXO-mediated transcription of oxidative stress, metabolic and neuronal genes		3	49	0.00322942	0.0856391	0.293752	29	34	0.00239504	9606	Homo sapiens	FBXO32;FOXO1
R-HSA-9609736	Assembly and cell surface presentation of NMDA receptors		3	49	0.00322942	0.0856391	0.293752	2	23	0.00162017	9606	Homo sapiens	TUBB6;TUBB4B
R-HSA-140179	Amine Oxidase reactions		2	24	0.00158176	0.0914767	0.293752	5	8	0.000564	9606	Homo sapiens	MAOB
R-HSA-9013422	RHOBTB1 GTPase cycle		2	24	0.00158176	0.0914767	0.293752	1	2	0.000141	9606	Homo sapiens	HNRNPC;DBN1
R-HSA-2243919	Crosslinking of collagen fibrils		2	24	0.00158176	0.0914767	0.293752	1	13	0.000916	9606	Homo sapiens	COL4A2;COL4A1
R-HSA-8964058	HDL remodeling		2	24	0.00158176	0.0914767	0.293752	1	13	0.000916	9606	Homo sapiens	PLTP
R-HSA-111885	Opioid Signalling		5	113	0.00744744	0.0920999	0.293752	11	59	0.0041561	9606	Homo sapiens	AHCYL1;GNG5;GNB4;GNG12;GNAI2
R-HSA-1445148	Translocation of SLC2A4 (GLUT4) to the plasma membrane		4	81	0.00533843	0.0931113	0.293752	2	15	0.00105664	9606	Homo sapiens	TUBB6;AKT1;TUBB4B
R-HSA-4570464	SUMOylation of RNA binding proteins		3	51	0.00336123	0.0937484	0.293752	2	4	0.000282	9606	Homo sapiens	PHC2;HNRNPC;BMI1
R-HSA-1236394	Signaling by ERBB4		4	82	0.00540434	0.0962823	0.293752	4	52	0.003663	9606	Homo sapiens	SPARC;GFAP
R-HSA-9633012	Response of EIF2AK4 (GCN2) to amino acid deficiency		5	115	0.00757925	0.0973467	0.293752	10	16	0.00112708	9606	Homo sapiens	CEBPB;RPLP0;RPS2
R-HSA-69231	Cyclin D associated events in G1		3	52	0.00342714	0.0979175	0.293752	11	17	0.00119752	9606	Homo sapiens	CDKN1A;CCND2;CCND1
R-HSA-69236	G1 Phase		3	52	0.00342714	0.0979175	0.293752	11	17	0.00119752	9606	Homo sapiens	CDKN1A;CCND2;CCND1
R-HSA-190828	Gap junction trafficking		3	52	0.00342714	0.0979175	0.293752	3	20	0.00140885	9606	Homo sapiens	TUBB6;TUBB4B
R-HSA-389977	Post-chaperonin tubulin folding pathway		2	25	0.00164766	0.0979442	0.293833	6	9	0.000634	9606	Homo sapiens	TUBB6;TUBB4B
R-HSA-9823730	Formation of definitive endoderm		2	25	0.00164766	0.0979442	0.293833	2	13	0.000916	9606	Homo sapiens	CXCR4
R-HSA-373753	Nephrin family interactions		2	25	0.00164766	0.0979442	0.293833	1	13	0.000916	9606	Homo sapiens	ACTN1;SPTAN1
R-HSA-8852276	The role of GTSE1 in G2/M progression after G2 checkpoint		4	83	0.00547024	0.0995035	0.298511	4	10	0.000704	9606	Homo sapiens	CDKN1A;TUBB6;TUBB4B
R-HSA-5579012	Defective MAOA causes BRUNS		1	5	0.00033	0.0997999	0.2994	1	1	7.04e-05	9606	Homo sapiens	MAOB
R-HSA-8865999	MET activates PTPN11		1	5	0.00033	0.0997999	0.2994	1	1	7.04e-05	9606	Homo sapiens	PTPN11
R-HSA-9020591	Interleukin-12 signaling		4	84	0.00553615	0.102774	0.308323	2	56	0.00394477	9606	Homo sapiens	RPLP0;PAK2
R-HSA-9024446	NR1H2 and NR1H3-mediated signaling		4	85	0.00560206	0.106094	0.318282	4	60	0.00422654	9606	Homo sapiens	KDM1A;PLTP
R-HSA-72695	Formation of the ternary complex, and subsequently, the 43S complex		3	54	0.00355895	0.106475	0.319426	1	3	0.000211	9606	Homo sapiens	RPS2;EIF3C
R-HSA-75153	Apoptotic execution phase		3	54	0.00355895	0.106475	0.319426	6	57	0.00401522	9606	Homo sapiens	SPTAN1;PAK2;ADD1
R-HSA-9658195	Leishmania infection		10	302	0.0199038	0.107906	0.323717	11	95	0.00669203	9606	Homo sapiens	CD163;AHCYL1;GNG5;GNB4;GNAS;HMOX1;GNG12;GNAI2
R-HSA-9824443	Parasitic Infection Pathways		10	302	0.0199038	0.107906	0.323717	11	95	0.00669203	9606	Homo sapiens	CD163;AHCYL1;GNG5;GNB4;GNAS;HMOX1;GNG12;GNAI2
R-HSA-418555	G alpha (s) signalling events		7	190	0.0125222	0.108796	0.326388	14	28	0.00197239	9606	Homo sapiens	GNG5;GNB4;GNAS;ADM;GNG12;GNAI2
R-HSA-8955332	Carboxyterminal post-translational modifications of tubulin		3	55	0.00362486	0.110861	0.332582	6	6	0.000423	9606	Homo sapiens	TUBB6;TUBB4B
R-HSA-9705462	Inactivation of CSF3 (G-CSF) signaling		2	27	0.00177948	0.111245	0.333735	6	9	0.000634	9606	Homo sapiens	SOCS3
R-HSA-1638091	Heparan sulfate/heparin (HS-GAG) metabolism		4	87	0.00573387	0.112877	0.338632	5	33	0.0023246	9606	Homo sapiens	BCAN;VCAN;NCAN;CSPG4
R-HSA-5620924	Intraflagellar transport		3	56	0.00369077	0.115314	0.343453	8	12	0.000845	9606	Homo sapiens	CLDN11;TUBB6;TUBB4B
R-HSA-2995410	Nuclear Envelope (NE) Reassembly		4	88	0.00579978	0.116339	0.343453	2	24	0.00169062	9606	Homo sapiens	TUBB6;TUBB4B;SIRT2
R-HSA-2262752	Cellular responses to stress		27	1007	0.0663679	0.117523	0.343453	78	450	0.0316991	9606	Homo sapiens	TKTL1;PHC2;CDKN1A;CEBPB;H3F3B;HSPB8;H3F3A;RPLP0;HSPB1;FOS;TUBB4B;BMI1;ADD1;ETS2;EEF1A1;TUBB6;ID1;AKT1;HMOX1;RPS2;FKBP5
R-HSA-983231	Factors involved in megakaryocyte development and platelet production		7	194	0.0127859	0.117692	0.343453	6	43	0.00302902	9606	Homo sapiens	GRN;TUBB6;CBX5;KDM1A;H3F3B;H3F3A;TUBB4B
R-HSA-389357	CD28 dependent PI3K/Akt signaling		2	28	0.00184538	0.118063	0.343453	5	9	0.000634	9606	Homo sapiens	AKT1
R-HSA-912694	Regulation of IFNA/IFNB signaling		2	28	0.00184538	0.118063	0.343453	2	5	0.000352	9606	Homo sapiens	SOCS3;PTPN11
R-HSA-112409	RAF-independent MAPK1/3 activation		2	28	0.00184538	0.118063	0.343453	3	12	0.000845	9606	Homo sapiens	DUSP1;PTPN11
R-HSA-6804115	TP53 regulates transcription of additional cell cycle genes whose exact role in the p53 pathway remain uncertain		2	28	0.00184538	0.118063	0.343453	3	14	0.000986	9606	Homo sapiens	BTG2
R-HSA-9026527	Activated NTRK2 signals through PLCG1		1	6	0.000395	0.118535	0.343453	3	3	0.000211	9606	Homo sapiens	NTRK2
R-HSA-5626978	TNFR1-mediated ceramide production		1	6	0.000395	0.118535	0.343453	2	3	0.000211	9606	Homo sapiens	RACK1
R-HSA-9013405	RHOD GTPase cycle		3	57	0.00375667	0.119834	0.343453	2	9	0.000634	9606	Homo sapiens	ACTN1;DBN1;ARHGAP35
R-HSA-157858	Gap junction trafficking and regulation		3	57	0.00375667	0.119834	0.343453	3	24	0.00169062	9606	Homo sapiens	TUBB6;TUBB4B
R-HSA-9663891	Selective autophagy		4	89	0.00586568	0.119848	0.343453	9	48	0.00338123	9606	Homo sapiens	TUBB6;PLIN2;TUBB4B
R-HSA-1266738	Developmental Biology		34	1313	0.0865353	0.121865	0.343453	135	607	0.0427585	9606	Homo sapiens	CDKN1A;GRN;CEBPB;CEBPD;RBM8A;NCAN;RPLP0;CXCR4;IRS2;FOXO1;ARHGAP35;TUBB6;EFNB3;DPYSL3;AKT1;RPS2;PAK2;SPTAN1;H3F3B;H3F3A;PTPN11;TUBB4B;COL4A2;COL4A1;COL6A2;KCNQ2;PMP2;EZR
R-HSA-389957	Prefoldin mediated transfer of substrate to CCT/TriC		2	29	0.00191129	0.124982	0.343453	2	2	0.000141	9606	Homo sapiens	TUBB6;TUBB4B
R-HSA-982772	Growth hormone receptor signaling		2	29	0.00191129	0.124982	0.343453	3	28	0.00197239	9606	Homo sapiens	SOCS3;IRS2
R-HSA-202430	Translocation of ZAP-70 to Immunological synapse		2	30	0.0019772	0.131996	0.343453	4	4	0.000282	9606	Homo sapiens	HLA-DPB1;HLA-DQB1
R-HSA-389960	Formation of tubulin folding intermediates by CCT/TriC		2	30	0.0019772	0.131996	0.343453	2	2	0.000141	9606	Homo sapiens	TUBB6;TUBB4B
R-HSA-6783589	Interleukin-6 family signaling		2	30	0.0019772	0.131996	0.343453	5	34	0.00239504	9606	Homo sapiens	SOCS3;PTPN11
R-HSA-450531	Regulation of mRNA stability by proteins that bind AU-rich elements		4	93	0.00612931	0.134325	0.343453	13	26	0.0018315	9606	Homo sapiens	ZFP36;AKT1;HSPB1;ZFP36L1
R-HSA-74713	IRS activation		1	7	0.000461	0.136881	0.343453	3	3	0.000211	9606	Homo sapiens	IRS2
R-HSA-9032759	NTRK2 activates RAC1		1	7	0.000461	0.136881	0.343453	2	2	0.000141	9606	Homo sapiens	NTRK2
R-HSA-8849468	PTK6 Regulates Proteins Involved in RNA Processing		1	7	0.000461	0.136881	0.343453	1	7	0.000493	9606	Homo sapiens	SFPQ
R-HSA-168316	Assembly of Viral Components at the Budding Site		1	7	0.000461	0.136881	0.343453	1	17	0.00119752	9606	Homo sapiens	CANX
R-HSA-4420097	VEGFA-VEGFR2 Pathway		5	129	0.00850194	0.138076	0.343453	18	79	0.00556495	9606	Homo sapiens	AHCYL1;AKT1;HSPB1;PAK2
R-HSA-3000157	Laminin interactions		2	31	0.0020431	0.139097	0.343453	3	15	0.00105664	9606	Homo sapiens	COL4A2;COL4A1
R-HSA-446728	Cell junction organization		4	95	0.00626112	0.14182	0.343453	5	37	0.00260637	9606	Homo sapiens	CLDN11;CD151;ACTN1;RSU1
R-HSA-1257604	PIP3 activates AKT signaling		10	321	0.021156	0.142701	0.343453	25	86	0.00605804	9606	Homo sapiens	PDGFRA;PHC2;CDKN1A;KDM1A;AKT1;IRS2;PTPN11;BMI1;FOXO1
R-HSA-72649	Translation initiation complex formation		3	62	0.00408621	0.143364	0.343453	2	2	0.000141	9606	Homo sapiens	RPS2;EIF3C
R-HSA-5654736	Signaling by FGFR1		3	62	0.00408621	0.143364	0.343453	14	48	0.00338123	9606	Homo sapiens	ANOS1;PTPN11;FGFRL1
R-HSA-4551638	SUMOylation of chromatin organization proteins		3	62	0.00408621	0.143364	0.343453	3	15	0.00105664	9606	Homo sapiens	PHC2;CBX5;BMI1
R-HSA-9703465	Signaling by FLT3 fusion proteins		2	32	0.00210901	0.14628	0.343453	2	18	0.00126796	9606	Homo sapiens	CDKN1A
R-HSA-9022699	MECP2 regulates neuronal receptors and channels		2	32	0.00210901	0.14628	0.343453	2	26	0.0018315	9606	Homo sapiens	FKBP5
R-HSA-6811436	COPI-independent Golgi-to-ER retrograde traffic		3	63	0.00415211	0.148243	0.343453	2	7	0.000493	9606	Homo sapiens	TUBB6;TUBB4B
R-HSA-72702	Ribosomal scanning and start codon recognition		3	64	0.00421802	0.153175	0.343453	2	2	0.000141	9606	Homo sapiens	RPS2;EIF3C
R-HSA-9006115	Signaling by NTRK2 (TRKB)		2	33	0.00217492	0.153536	0.343453	38	38	0.00267681	9606	Homo sapiens	NTRK2;PTPN11
R-HSA-202427	Phosphorylation of CD3 and TCR zeta chains		2	33	0.00217492	0.153536	0.343453	5	7	0.000493	9606	Homo sapiens	HLA-DPB1;HLA-DQB1
R-HSA-445095	Interaction between L1 and Ankyrins		2	33	0.00217492	0.153536	0.343453	2	4	0.000282	9606	Homo sapiens	KCNQ2;SPTAN1
R-HSA-187024	NGF-independant TRKA activation		1	8	0.000527	0.154847	0.343453	4	4	0.000282	9606	Homo sapiens	NTRK2
R-HSA-8849470	PTK6 Regulates Cell Cycle		1	8	0.000527	0.154847	0.343453	2	2	0.000141	9606	Homo sapiens	CCND1
R-HSA-9758920	Formation of lateral plate mesoderm		1	8	0.000527	0.154847	0.343453	2	5	0.000352	9606	Homo sapiens	COL4A1
R-HSA-9006925	Intracellular signaling by second messengers		11	368	0.0242536	0.156304	0.343453	26	114	0.00803043	9606	Homo sapiens	PDGFRA;PHC2;CDKN1A;AHCYL1;KDM1A;AKT1;IRS2;PTPN11;BMI1;FOXO1
R-HSA-72662	Activation of the mRNA upon binding of the cap-binding complex and eIFs, and subsequent binding to 43S		3	66	0.00434983	0.163191	0.343453	2	6	0.000423	9606	Homo sapiens	RPS2;EIF3C
R-HSA-199418	Negative regulation of the PI3K/AKT network		5	137	0.0090292	0.164223	0.343453	4	10	0.000704	9606	Homo sapiens	PDGFRA;AKT1;IRS2;PTPN11
R-HSA-9615710	Late endosomal microautophagy		2	35	0.00230673	0.168249	0.343453	3	3	0.000211	9606	Homo sapiens	PLIN2;RNASE1
R-HSA-210745	Regulation of gene expression in beta cells		2	35	0.00230673	0.168249	0.343453	3	12	0.000845	9606	Homo sapiens	AKT1;FOXO1
R-HSA-9818027	NFE2L2 regulating anti-oxidant/detoxification enzymes		2	35	0.00230673	0.168249	0.343453	2	24	0.00169062	9606	Homo sapiens	HMOX1
R-HSA-977606	Regulation of Complement cascade		5	139	0.00916101	0.171051	0.343453	14	42	0.00295858	9606	Homo sapiens	C1QA;C1S;CD81;CFI;C1QC
R-HSA-9645135	STAT5 Activation		1	9	0.000593	0.17244	0.343453	3	3	0.000211	9606	Homo sapiens	PTPN11
R-HSA-9027283	Erythropoietin activates STAT5		1	9	0.000593	0.17244	0.343453	3	3	0.000211	9606	Homo sapiens	IRS2
R-HSA-8964572	Lipid particle organization		1	9	0.000593	0.17244	0.343453	1	4	0.000282	9606	Homo sapiens	HILPDA
R-HSA-164944	Nef and signal transduction		1	9	0.000593	0.17244	0.343453	1	5	0.000352	9606	Homo sapiens	PAK2
R-HSA-9662001	Defective factor VIII causes hemophilia A		1	9	0.000593	0.17244	0.343453	1	8	0.000564	9606	Homo sapiens	TPST1
R-HSA-983189	Kinesins		3	68	0.00448165	0.173397	0.343453	2	14	0.000986	9606	Homo sapiens	TUBB6;TUBB4B
R-HSA-194138	Signaling by VEGF		5	140	0.00922692	0.174505	0.343453	18	86	0.00605804	9606	Homo sapiens	AHCYL1;AKT1;HSPB1;PAK2
R-HSA-9013508	NOTCH3 Intracellular Domain Regulates Transcription		2	36	0.00237264	0.175693	0.343453	2	22	0.00154973	9606	Homo sapiens	HEY1
R-HSA-9008059	Interleukin-37 signaling		2	36	0.00237264	0.175693	0.343453	1	14	0.000986	9606	Homo sapiens	PTPN11
R-HSA-186763	Downstream signal transduction		2	37	0.00243854	0.183188	0.343453	15	16	0.00112708	9606	Homo sapiens	PDGFRA;PTPN11
R-HSA-389958	Cooperation of Prefoldin and TriC/CCT in actin and tubulin folding		2	37	0.00243854	0.183188	0.343453	4	6	0.000423	9606	Homo sapiens	TUBB6;TUBB4B
R-HSA-69563	p53-Dependent G1 DNA Damage Response		3	70	0.00461346	0.183777	0.343453	6	22	0.00154973	9606	Homo sapiens	CDKN1A
R-HSA-69580	p53-Dependent G1/S DNA damage checkpoint		3	70	0.00461346	0.183777	0.343453	6	22	0.00154973	9606	Homo sapiens	CDKN1A
R-HSA-8943724	Regulation of PTEN gene transcription		3	70	0.00461346	0.183777	0.343453	3	15	0.00105664	9606	Homo sapiens	PHC2;KDM1A;BMI1
R-HSA-1630316	Glycosaminoglycan metabolism		6	181	0.0119291	0.184174	0.343453	24	88	0.00619893	9606	Homo sapiens	BCAN;VCAN;NCAN;UST;CSPG4;CD44
R-HSA-72689	Formation of a pool of free 40S subunits		4	106	0.00698609	0.185754	0.343453	2	2	0.000141	9606	Homo sapiens	RPLP0;RPS2;EIF3C
R-HSA-373755	Semaphorin interactions		3	71	0.00467936	0.189028	0.343453	8	41	0.00288814	9606	Homo sapiens	DPYSL3;PAK2;ARHGAP35
R-HSA-9032845	Activated NTRK2 signals through CDK5		1	10	0.000659	0.189668	0.343453	6	6	0.000423	9606	Homo sapiens	NTRK2
R-HSA-112412	SOS-mediated signalling		1	10	0.000659	0.189668	0.343453	2	2	0.000141	9606	Homo sapiens	IRS2
R-HSA-163754	Insulin effects increased synthesis of Xylulose-5-Phosphate		1	10	0.000659	0.189668	0.343453	2	3	0.000211	9606	Homo sapiens	TKTL1
R-HSA-187015	Activation of TRKA receptors		1	10	0.000659	0.189668	0.343453	4	8	0.000564	9606	Homo sapiens	NTRK2
R-HSA-418886	Netrin mediated repulsion signals		1	10	0.000659	0.189668	0.343453	1	4	0.000282	9606	Homo sapiens	PTPN11
R-HSA-5336415	Uptake and function of diphtheria toxin		1	10	0.000659	0.189668	0.343453	1	5	0.000352	9606	Homo sapiens	EEF2
R-HSA-6811434	COPI-dependent Golgi-to-ER retrograde traffic		4	107	0.007052	0.189951	0.343453	6	11	0.000775	9606	Homo sapiens	COPB2;TUBB6;TUBB4B
R-HSA-1296071	Potassium Channels		4	107	0.007052	0.189951	0.343453	4	20	0.00140885	9606	Homo sapiens	GNG5;KCNQ2;GNB4;GNG12
R-HSA-3108232	SUMO E3 ligases SUMOylate target proteins		6	183	0.0120609	0.190448	0.343453	13	131	0.00922795	9606	Homo sapiens	PHC2;CBX5;HNRNPC;BMI1;SAFB;HIPK2
R-HSA-9013407	RHOH GTPase cycle		2	38	0.00250445	0.190728	0.343453	1	3	0.000211	9606	Homo sapiens	PAK2;DBN1
R-HSA-111465	Apoptotic cleavage of cellular proteins		2	38	0.00250445	0.190728	0.343453	2	38	0.00267681	9606	Homo sapiens	SPTAN1;ADD1
R-HSA-69615	G1/S DNA Damage Checkpoints		3	72	0.00474527	0.194318	0.343453	6	26	0.0018315	9606	Homo sapiens	CDKN1A
R-HSA-9755511	KEAP1-NFE2L2 pathway		5	146	0.00962236	0.195776	0.343453	5	78	0.00549451	9606	Homo sapiens	TKTL1;CDKN1A;AKT1;HMOX1
R-HSA-9013424	RHOV GTPase cycle		2	39	0.00257035	0.19831	0.343453	1	2	0.000141	9606	Homo sapiens	SPTAN1;PAK2
R-HSA-5654726	Negative regulation of FGFR1 signaling		2	39	0.00257035	0.19831	0.343453	4	15	0.00105664	9606	Homo sapiens	ANOS1;PTPN11
R-HSA-8878166	Transcriptional regulation by RUNX2		5	147	0.00968826	0.199407	0.343453	5	84	0.00591716	9606	Homo sapiens	CDKN1A;CCND1;HEY1;AKT1
R-HSA-9032500	Activated NTRK2 signals through FYN		1	11	0.000725	0.206538	0.343453	7	7	0.000493	9606	Homo sapiens	NTRK2
R-HSA-9028335	Activated NTRK2 signals through PI3K		1	11	0.000725	0.206538	0.343453	2	2	0.000141	9606	Homo sapiens	NTRK2
R-HSA-444473	Formyl peptide receptors bind formyl peptides and many other ligands		1	11	0.000725	0.206538	0.343453	2	3	0.000211	9606	Homo sapiens	ANXA1
R-HSA-193634	Axonal growth inhibition (RHOA activation)		1	11	0.000725	0.206538	0.343453	3	6	0.000423	9606	Homo sapiens	RTN4
R-HSA-446107	Type I hemidesmosome assembly		1	11	0.000725	0.206538	0.343453	2	6	0.000423	9606	Homo sapiens	CD151
R-HSA-8849469	PTK6 Regulates RTKs and Their Effectors AKT1 and DOK1		1	11	0.000725	0.206538	0.343453	2	8	0.000564	9606	Homo sapiens	AKT1
R-HSA-419812	Calcitonin-like ligand receptors		1	11	0.000725	0.206538	0.343453	1	8	0.000564	9606	Homo sapiens	ADM
R-HSA-70171	Glycolysis		4	112	0.00738153	0.21137	0.343453	3	24	0.00169062	9606	Homo sapiens	PKM;GAPDH;HK2
R-HSA-2559580	Oxidative Stress Induced Senescence		4	113	0.00744744	0.215734	0.343453	9	40	0.00281769	9606	Homo sapiens	PHC2;H3F3B;H3F3A;FOS;BMI1
R-HSA-8936459	RUNX1 regulates genes involved in megakaryocyte differentiation and platelet function		3	76	0.0050089	0.215821	0.343453	20	33	0.0023246	9606	Homo sapiens	H3F3B;H3F3A;THBS1
R-HSA-397014	Muscle contraction		7	232	0.0152903	0.21891	0.343453	9	53	0.00373345	9606	Homo sapiens	ACTA2;AHCYL1;ANXA1;LMOD1;PAK2;HIPK2
R-HSA-112314	Neurotransmitter receptors and postsynaptic signal transmission		7	232	0.0152903	0.21891	0.343453	12	110	0.00774866	9606	Homo sapiens	TUBB6;GNG5;GNB4;TUBB4B;GNG12;GNAI2
R-HSA-2990846	SUMOylation		6	192	0.0126541	0.21965	0.343453	13	140	0.00986193	9606	Homo sapiens	PHC2;CBX5;HNRNPC;BMI1;SAFB;HIPK2
R-HSA-212436	Generic Transcription Pathway		38	1586	0.104528	0.220398	0.343453	153	884	0.0622711	9606	Homo sapiens	CDKN1A;BTG2;GRN;CEBPB;BMI1;THBS1;FOXO1;CTGF;HSPD1;SOCS3;CCND2;HEY1;CCND1;AKT1;JUNB;PHC2;CBX5;H3F3B;H3F3A;PTPN11;FOS;FBXO32;GEM;HIPK2;FKBP5
R-HSA-9018519	Estrogen-dependent gene expression		5	153	0.0100837	0.221655	0.343453	14	66	0.0046492	9606	Homo sapiens	CCND1;KDM1A;H3F3B;H3F3A;FOS
R-HSA-9613354	Lipophagy		1	12	0.000791	0.223058	0.343453	5	5	0.000352	9606	Homo sapiens	PLIN2
R-HSA-5625970	RHO GTPases activate KTN1		1	12	0.000791	0.223058	0.343453	2	2	0.000141	9606	Homo sapiens	KTN1
R-HSA-379398	Enzymatic degradation of Dopamine by monoamine oxidase		1	12	0.000791	0.223058	0.343453	1	2	0.000141	9606	Homo sapiens	MAOB
R-HSA-450341	Activation of the AP-1 family of transcription factors		1	12	0.000791	0.223058	0.343453	2	5	0.000352	9606	Homo sapiens	FOS
R-HSA-193697	p75NTR regulates axonogenesis		1	12	0.000791	0.223058	0.343453	3	8	0.000564	9606	Homo sapiens	RTN4
R-HSA-75072	mRNA Editing		1	12	0.000791	0.223058	0.343453	3	9	0.000634	9606	Homo sapiens	ADAR
R-HSA-112411	MAPK1 (ERK2) activation		1	12	0.000791	0.223058	0.343453	1	3	0.000211	9606	Homo sapiens	PTPN11
R-HSA-9696273	RND1 GTPase cycle		2	43	0.00283398	0.228946	0.343453	1	2	0.000141	9606	Homo sapiens	VANGL2;ARHGAP35
R-HSA-3371511	HSF1 activation		2	43	0.00283398	0.228946	0.343453	2	7	0.000493	9606	Homo sapiens	EEF1A1;HSPB1
R-HSA-1368108	BMAL1:CLOCK,NPAS2 activates circadian gene expression		2	43	0.00283398	0.228946	0.343453	2	20	0.00140885	9606	Homo sapiens	BHLHE40
R-HSA-8853659	RET signaling		2	43	0.00283398	0.228946	0.343453	2	24	0.00169062	9606	Homo sapiens	IRS2;PTPN11
R-HSA-166658	Complement cascade		5	156	0.0102814	0.233052	0.343453	18	72	0.00507185	9606	Homo sapiens	C1QA;C1S;CD81;CFI;C1QC
R-HSA-3769402	Deactivation of the beta-catenin transactivating complex		2	44	0.00289989	0.23666	0.343453	3	14	0.000986	9606	Homo sapiens	AKT1;SOX4
R-HSA-2173796	SMAD2/SMAD3:SMAD4 heterotrimer regulates transcription		2	44	0.00289989	0.23666	0.343453	2	24	0.00169062	9606	Homo sapiens	JUNB
R-HSA-9758941	Gastrulation		3	80	0.00527252	0.237794	0.343453	6	50	0.00352212	9606	Homo sapiens	COL4A1;CXCR4
R-HSA-9027277	Erythropoietin activates Phospholipase C gamma (PLCG)		1	13	0.000857	0.239236	0.343453	3	3	0.000211	9606	Homo sapiens	IRS2
R-HSA-198203	PI3K/AKT activation		1	13	0.000857	0.239236	0.343453	4	5	0.000352	9606	Homo sapiens	IRS2
R-HSA-173107	Binding and entry of HIV virion		1	13	0.000857	0.239236	0.343453	6	8	0.000564	9606	Homo sapiens	CXCR4
R-HSA-380612	Metabolism of serotonin		1	13	0.000857	0.239236	0.343453	1	2	0.000141	9606	Homo sapiens	MAOB
R-HSA-74749	Signal attenuation		1	13	0.000857	0.239236	0.343453	3	7	0.000493	9606	Homo sapiens	IRS2
R-HSA-379397	Enzymatic degradation of dopamine by COMT		1	13	0.000857	0.239236	0.343453	1	4	0.000282	9606	Homo sapiens	MAOB
R-HSA-110056	MAPK3 (ERK1) activation		1	13	0.000857	0.239236	0.343453	1	4	0.000282	9606	Homo sapiens	PTPN11
R-HSA-9020956	Interleukin-27 signaling		1	13	0.000857	0.239236	0.343453	3	20	0.00140885	9606	Homo sapiens	CANX
R-HSA-9683686	Maturation of spike protein		1	13	0.000857	0.239236	0.343453	1	8	0.000564	9606	Homo sapiens	CANX
R-HSA-4086398	Ca2+ pathway		3	81	0.00533843	0.243347	0.343453	5	27	0.00190194	9606	Homo sapiens	GNG5;GNB4;GNG12
R-HSA-72706	GTP hydrolysis and joining of the 60S ribosomal subunit		4	120	0.00790878	0.246922	0.343453	3	3	0.000211	9606	Homo sapiens	RPLP0;RPS2;EIF3C
R-HSA-156827	L13a-mediated translational silencing of Ceruloplasmin expression		4	120	0.00790878	0.246922	0.343453	2	3	0.000211	9606	Homo sapiens	RPLP0;RPS2;EIF3C
R-HSA-9706019	RHOBTB3 ATPase cycle		1	14	0.000923	0.255077	0.343453	3	3	0.000211	9606	Homo sapiens	RHOBTB3
R-HSA-5658623	FGFRL1 modulation of FGFR1 signaling		1	14	0.000923	0.255077	0.343453	2	2	0.000141	9606	Homo sapiens	FGFRL1
R-HSA-9635465	Suppression of apoptosis		1	14	0.000923	0.255077	0.343453	1	7	0.000493	9606	Homo sapiens	SFPQ
R-HSA-210990	PECAM1 interactions		1	14	0.000923	0.255077	0.343453	1	7	0.000493	9606	Homo sapiens	PTPN11
R-HSA-8941332	RUNX2 regulates genes involved in cell migration		1	14	0.000923	0.255077	0.343453	1	7	0.000493	9606	Homo sapiens	AKT1
R-HSA-75205	Dissolution of Fibrin Clot		1	14	0.000923	0.255077	0.343453	1	21	0.00147929	9606	Homo sapiens	S100A10
R-HSA-196757	Metabolism of folate and pterines		2	47	0.00309761	0.25987	0.343453	3	31	0.00218371	9606	Homo sapiens	GADD45B;MTHFD2
R-HSA-195721	Signaling by WNT		9	331	0.0218151	0.264079	0.343453	25	157	0.0110595	9606	Homo sapiens	SFRP2;VANGL2;H3F3B;GNG5;H3F3A;GNB4;AKT1;GNG12;SOX4;WLS
R-HSA-199977	ER to Golgi Anterograde Transport		5	164	0.0108087	0.264203	0.343453	7	39	0.00274725	9606	Homo sapiens	COPB2;TUBB6;TUBB4B;SPTAN1
R-HSA-9012999	RHO GTPase cycle		12	460	0.030317	0.264238	0.343453	39	91	0.00641026	9606	Homo sapiens	ARMCX3;VANGL2;ACTN1;RHOU;HNRNPC;HSPE1;SPTAN1;PTRF;PAK2;DBN1;ARHGAP35;KTN1
R-HSA-927802	Nonsense-Mediated Decay (NMD)		4	124	0.00817241	0.265169	0.343453	5	6	0.000423	9606	Homo sapiens	RBM8A;RPLP0;RPS2
R-HSA-975957	Nonsense Mediated Decay (NMD) enhanced by the Exon Junction Complex (EJC)		4	124	0.00817241	0.265169	0.343453	4	5	0.000352	9606	Homo sapiens	RBM8A;RPLP0;RPS2
R-HSA-5610787	Hedgehog 'off' state		4	124	0.00817241	0.265169	0.343453	3	32	0.00225416	9606	Homo sapiens	TUBB6;GNAS;TUBB4B
R-HSA-9716542	Signaling by Rho GTPases, Miro GTPases and RHOBTB3		18	724	0.0477163	0.266334	0.343453	60	212	0.0149338	9606	Homo sapiens	H3F3B;KDM1A;ACTN1;H3F3A;RHOBTB3;TUBB4B;HSPE1;ARHGAP35;KTN1;ARMCX3;TUBB6;VANGL2;RHOU;HNRNPC;SPTAN1;PTRF;PAK2;DBN1
R-HSA-5625886	Activated PKN1 stimulates transcription of AR (androgen receptor) regulated genes KLK2 and KLK3		2	48	0.00316351	0.267616	0.343453	8	11	0.000775	9606	Homo sapiens	KDM1A;H3F3B;H3F3A
R-HSA-9607240	FLT3 Signaling		2	48	0.00316351	0.267616	0.343453	6	43	0.00302902	9606	Homo sapiens	AKT1;PTPN11
R-HSA-9026519	Activated NTRK2 signals through RAS		1	15	0.000989	0.27059	0.343453	4	4	0.000282	9606	Homo sapiens	NTRK2
R-HSA-5358493	Synthesis of diphthamide-EEF2		1	15	0.000989	0.27059	0.343453	4	4	0.000282	9606	Homo sapiens	EEF2
R-HSA-190373	FGFR1c ligand binding and activation		1	15	0.000989	0.27059	0.343453	2	3	0.000211	9606	Homo sapiens	ANOS1
R-HSA-3000497	Scavenging by Class H Receptors		1	15	0.000989	0.27059	0.343453	2	4	0.000282	9606	Homo sapiens	SPARC
R-HSA-416550	Sema4D mediated inhibition of cell attachment and migration		1	15	0.000989	0.27059	0.343453	2	6	0.000423	9606	Homo sapiens	ARHGAP35
R-HSA-428540	Activation of RAC1		1	15	0.000989	0.27059	0.343453	1	4	0.000282	9606	Homo sapiens	PAK2
R-HSA-3772470	Negative regulation of TCF-dependent signaling by WNT ligand antagonists		1	15	0.000989	0.27059	0.343453	1	5	0.000352	9606	Homo sapiens	SFRP2
R-HSA-9818028	NFE2L2 regulates pentose phosphate pathway genes		1	15	0.000989	0.27059	0.343453	1	8	0.000564	9606	Homo sapiens	TKTL1
R-HSA-416482	G alpha (12/13) signalling events		3	86	0.00566796	0.271396	0.343453	4	15	0.00105664	9606	Homo sapiens	GNG5;GNB4;GNG12
R-HSA-3000480	Scavenging by Class A Receptors		2	49	0.00322942	0.275362	0.343453	1	10	0.000704	9606	Homo sapiens	COL4A2;COL4A1
R-HSA-69202	Cyclin E associated events during G1/S transition		3	88	0.00579978	0.282718	0.343453	9	20	0.00140885	9606	Homo sapiens	CDKN1A;CCND1;AKT1
R-HSA-73857	RNA Polymerase II Transcription		40	1728	0.113887	0.282898	0.343453	154	945	0.066568	9606	Homo sapiens	CDKN1A;BTG2;GRN;CEBPB;RBM8A;BMI1;THBS1;FOXO1;CTGF;HSPD1;SOCS3;CCND2;HEY1;CCND1;AKT1;JUNB;PHC2;CBX5;H3F3B;H3F3A;PTPN11;FOS;FBXO32;GEM;HIPK2;SRSF2;FKBP5
R-HSA-9027276	Erythropoietin activates Phosphoinositide-3-kinase (PI3K)		1	16	0.00105451	0.28578	0.343453	7	7	0.000493	9606	Homo sapiens	IRS2
R-HSA-8951936	RUNX3 regulates p14-ARF		1	16	0.00105451	0.28578	0.343453	3	8	0.000564	9606	Homo sapiens	CCND1
R-HSA-9617629	Regulation of FOXO transcriptional activity by acetylation		1	16	0.00105451	0.28578	0.343453	3	9	0.000634	9606	Homo sapiens	FOXO1
R-HSA-380615	Serotonin clearance from the synaptic cleft		1	16	0.00105451	0.28578	0.343453	1	4	0.000282	9606	Homo sapiens	MAOB
R-HSA-1679131	Trafficking and processing of endosomal TLR		1	16	0.00105451	0.28578	0.343453	1	7	0.000493	9606	Homo sapiens	CTSB
R-HSA-1358803	Downregulation of ERBB2:ERBB3 signaling		1	16	0.00105451	0.28578	0.343453	1	8	0.000564	9606	Homo sapiens	AKT1
R-HSA-8984722	Interleukin-35 Signalling		1	16	0.00105451	0.28578	0.343453	2	26	0.0018315	9606	Homo sapiens	CANX
R-HSA-418594	G alpha (i) signalling events		11	426	0.0280762	0.287069	0.343453	26	74	0.00521274	9606	Homo sapiens	AHCYL1;ANXA1;GNG5;RGS1;GNB4;GNAS;CXCR4;GNG12;GNAI2
R-HSA-6811558	PI5P, PP2A and IER3 Regulate PI3K/AKT Signaling		4	129	0.00850194	0.288308	0.343453	2	7	0.000493	9606	Homo sapiens	PDGFRA;AKT1;IRS2;PTPN11
R-HSA-72613	Eukaryotic Translation Initiation		4	130	0.00856785	0.292972	0.343453	12	21	0.00147929	9606	Homo sapiens	RPLP0;RPS2;EIF3C
R-HSA-72737	Cap-dependent Translation Initiation		4	130	0.00856785	0.292972	0.343453	10	18	0.00126796	9606	Homo sapiens	RPLP0;RPS2;EIF3C
R-HSA-69656	Cyclin A:Cdk2-associated events at S phase entry		3	90	0.00593159	0.294081	0.343453	10	19	0.0013384	9606	Homo sapiens	CDKN1A;CCND1;AKT1
R-HSA-3214858	RMTs methylate histone arginines		2	52	0.00342714	0.29856	0.343453	7	22	0.00154973	9606	Homo sapiens	CCND1;RPS2
R-HSA-2559584	Formation of Senescence-Associated Heterochromatin Foci (SAHF)		1	17	0.00112041	0.300655	0.343453	1	2	0.000141	9606	Homo sapiens	CDKN1A
R-HSA-1222449	Mtb iron assimilation by chelation		1	17	0.00112041	0.300655	0.343453	3	10	0.000704	9606	Homo sapiens	LTF
R-HSA-5676594	TNF receptor superfamily (TNFSF) members mediating non-canonical NF-kB pathway		1	17	0.00112041	0.300655	0.343453	3	12	0.000845	9606	Homo sapiens	LTBR
R-HSA-389359	CD28 dependent Vav1 pathway		1	17	0.00112041	0.300655	0.343453	1	6	0.000423	9606	Homo sapiens	PAK2
R-HSA-6804759	Regulation of TP53 Activity through Association with Co-factors		1	17	0.00112041	0.300655	0.343453	1	11	0.000775	9606	Homo sapiens	AKT1
R-HSA-157118	Signaling by NOTCH		7	258	0.0170039	0.301327	0.343453	12	154	0.0108481	9606	Homo sapiens	ACTA2;CCND1;H3F3B;HEY1;H3F3A;AKT1
R-HSA-9013404	RAC2 GTPase cycle		3	92	0.0060634	0.305472	0.343453	3	10	0.000704	9606	Homo sapiens	ARMCX3;PAK2;ARHGAP35
R-HSA-9711097	Cellular response to starvation		5	176	0.0115996	0.312489	0.343453	10	28	0.00197239	9606	Homo sapiens	CEBPB;RPLP0;RPS2
R-HSA-72165	mRNA Splicing - Minor Pathway		2	54	0.00355895	0.313963	0.343453	5	5	0.000352	9606	Homo sapiens	SRSF2;SNRNP200
R-HSA-6811442	Intra-Golgi and retrograde Golgi-to-ER traffic		6	219	0.0144335	0.31448	0.343453	12	48	0.00338123	9606	Homo sapiens	COPB2;TUBB6;GOLIM4;RHOBTB3;TUBB4B
R-HSA-399956	CRMPs in Sema3A signaling		1	18	0.00118632	0.315222	0.343453	3	5	0.000352	9606	Homo sapiens	DPYSL3
R-HSA-379401	Dopamine clearance from the synaptic cleft		1	18	0.00118632	0.315222	0.343453	3	9	0.000634	9606	Homo sapiens	MAOB
R-HSA-2160916	Hyaluronan uptake and degradation		1	18	0.00118632	0.315222	0.343453	3	10	0.000704	9606	Homo sapiens	CD44
R-HSA-5607763	CLEC7A (Dectin-1) induces NFAT activation		1	18	0.00118632	0.315222	0.343453	1	6	0.000423	9606	Homo sapiens	AHCYL1
R-HSA-5578768	Physiological factors		1	18	0.00118632	0.315222	0.343453	1	6	0.000423	9606	Homo sapiens	HIPK2
R-HSA-1170546	Prolactin receptor signaling		1	18	0.00118632	0.315222	0.343453	2	14	0.000986	9606	Homo sapiens	PTPN11
R-HSA-391160	Signal regulatory protein family interactions		1	18	0.00118632	0.315222	0.343453	1	10	0.000704	9606	Homo sapiens	PTPN11
R-HSA-194315	Signaling by Rho GTPases		17	708	0.0466618	0.322303	0.343453	57	203	0.0142998	9606	Homo sapiens	H3F3B;KDM1A;ACTN1;H3F3A;TUBB4B;HSPE1;ARHGAP35;KTN1;ARMCX3;TUBB6;VANGL2;RHOU;HNRNPC;SPTAN1;PTRF;PAK2;DBN1
R-HSA-2219530	Constitutive Signaling by Aberrant PI3K in Cancer		3	96	0.00632703	0.328298	0.343453	1	2	0.000141	9606	Homo sapiens	PDGFRA;IRS2;PTPN11
R-HSA-438064	Post NMDA receptor activation events		3	96	0.00632703	0.328298	0.343453	1	39	0.00274725	9606	Homo sapiens	TUBB6;TUBB4B
R-HSA-8963899	Plasma lipoprotein remodeling		2	56	0.00369077	0.329292	0.343453	1	31	0.00218371	9606	Homo sapiens	PLTP
R-HSA-9027284	Erythropoietin activates RAS		1	19	0.00125222	0.329485	0.343453	8	8	0.000564	9606	Homo sapiens	IRS2
R-HSA-9673767	Signaling by PDGFRA transmembrane, juxtamembrane and kinase domain mutants		1	19	0.00125222	0.329485	0.343453	7	7	0.000493	9606	Homo sapiens	PDGFRA
R-HSA-9673770	Signaling by PDGFRA extracellular domain mutants		1	19	0.00125222	0.329485	0.343453	7	7	0.000493	9606	Homo sapiens	PDGFRA
R-HSA-170670	Adenylate cyclase inhibitory pathway		1	19	0.00125222	0.329485	0.343453	5	5	0.000352	9606	Homo sapiens	GNAI2
R-HSA-450513	Tristetraprolin (TTP, ZFP36) binds and destabilizes mRNA		1	19	0.00125222	0.329485	0.343453	4	4	0.000282	9606	Homo sapiens	ZFP36
R-HSA-399954	Sema3A PAK dependent Axon repulsion		1	19	0.00125222	0.329485	0.343453	3	6	0.000423	9606	Homo sapiens	PAK2
R-HSA-111447	Activation of BAD and translocation to mitochondria		1	19	0.00125222	0.329485	0.343453	1	5	0.000352	9606	Homo sapiens	AKT1
R-HSA-9755779	SARS-CoV-2 targets host intracellular signalling and regulatory pathways		1	19	0.00125222	0.329485	0.343453	1	5	0.000352	9606	Homo sapiens	AKT1
R-HSA-3270619	IRF3-mediated induction of type I IFN		1	19	0.00125222	0.329485	0.343453	1	5	0.000352	9606	Homo sapiens	IFI16
R-HSA-1295596	Spry regulation of FGF signaling		1	19	0.00125222	0.329485	0.343453	1	11	0.000775	9606	Homo sapiens	PTPN11
R-HSA-173623	Classical antibody-mediated complement activation		3	97	0.00639293	0.334005	0.343453	2	2	0.000141	9606	Homo sapiens	C1QA;C1S;C1QC
R-HSA-380320	Recruitment of NuMA to mitotic centrosomes		3	97	0.00639293	0.334005	0.343453	2	2	0.000141	9606	Homo sapiens	TUBB6;TUBB4B
R-HSA-2122947	NOTCH1 Intracellular Domain Regulates Transcription		2	57	0.00375667	0.336921	0.343453	2	18	0.00126796	9606	Homo sapiens	HEY1
R-HSA-8849471	PTK6 Regulates RHO GTPases, RAS GTPase and MAP kinases		1	20	0.00131813	0.343453	0.343453	6	13	0.000916	9606	Homo sapiens	ARHGAP35
R-HSA-450604	KSRP (KHSRP) binds and destabilizes mRNA		1	20	0.00131813	0.343453	0.343453	1	5	0.000352	9606	Homo sapiens	AKT1
R-HSA-399997	Acetylcholine regulates insulin secretion		1	20	0.00131813	0.343453	0.343453	1	7	0.000493	9606	Homo sapiens	MARCKS
R-HSA-936964	Activation of IRF3, IRF7 mediated by TBK1, IKBKE		1	20	0.00131813	0.343453	0.343453	1	9	0.000634	9606	Homo sapiens	PTPN11
R-HSA-168268	Virus Assembly and Release		1	20	0.00131813	0.343453	0.343453	1	21	0.00147929	9606	Homo sapiens	CANX
R-HSA-109704	PI3K Cascade		2	58	0.00382258	0.344525	0.344525	1	6	0.000423	9606	Homo sapiens	IRS2;PTPN11
R-HSA-8986944	Transcriptional Regulation by MECP2		3	100	0.00659065	0.351112	0.351112	3	77	0.00542406	9606	Homo sapiens	FKBP5;HIPK2
R-HSA-9013409	RHOJ GTPase cycle		2	59	0.00388849	0.3521	0.3521	2	3	0.000211	9606	Homo sapiens	PAK2;ARHGAP35
R-HSA-3371571	HSF1-dependent transactivation		2	59	0.00388849	0.3521	0.3521	4	8	0.000564	9606	Homo sapiens	HSPB8;HSPB1
R-HSA-373752	Netrin-1 signaling		2	59	0.00388849	0.3521	0.3521	4	37	0.00260637	9606	Homo sapiens	PTPN11;EZR
R-HSA-70326	Glucose metabolism		4	143	0.00942464	0.35422	0.35422	4	50	0.00352212	9606	Homo sapiens	PKM;GAPDH;HK2
R-HSA-975956	Nonsense Mediated Decay (NMD) independent of the Exon Junction Complex (EJC)		3	101	0.00665656	0.356805	0.356805	1	1	7.04e-05	9606	Homo sapiens	RPLP0;RPS2
R-HSA-190242	FGFR1 ligand binding and activation		1	21	0.00138404	0.357131	0.357131	2	7	0.000493	9606	Homo sapiens	ANOS1
R-HSA-432047	Passive transport by Aquaporins		1	21	0.00138404	0.357131	0.357131	2	8	0.000564	9606	Homo sapiens	AQP4
R-HSA-9651496	Defects of contact activation system (CAS) and kallikrein/kinin system (KKS)		1	21	0.00138404	0.357131	0.357131	1	18	0.00126796	9606	Homo sapiens	TPST1
R-HSA-9671793	Diseases of hemostasis		1	21	0.00138404	0.357131	0.357131	1	18	0.00126796	9606	Homo sapiens	TPST1
R-HSA-72187	mRNA 3'-end processing		2	60	0.00395439	0.359645	0.359645	3	3	0.000211	9606	Homo sapiens	RBM8A;SRSF2
R-HSA-71387	Metabolism of carbohydrates		11	459	0.0302511	0.372592	0.372592	32	241	0.0169766	9606	Homo sapiens	BCAN;TKTL1;VCAN;PKM;NCAN;UST;CSPG4;GAPDH;CD44;HK2
R-HSA-376176	Signaling by ROBO receptors		6	235	0.015488	0.373547	0.373547	4	60	0.00422654	9606	Homo sapiens	RBM8A;RPLP0;CXCR4;RPS2;PAK2
R-HSA-187577	SCF(Skp2)-mediated degradation of p27/p21		2	62	0.00408621	0.374636	0.374636	6	7	0.000493	9606	Homo sapiens	CDKN1A;CCND1
R-HSA-9754678	SARS-CoV-2 modulates host translation machinery		2	62	0.00408621	0.374636	0.374636	1	6	0.000423	9606	Homo sapiens	RPS2
R-HSA-8856688	Golgi-to-ER retrograde transport		4	148	0.00975417	0.377871	0.377871	8	18	0.00126796	9606	Homo sapiens	COPB2;TUBB6;TUBB4B
R-HSA-400253	Circadian Clock		3	105	0.00692019	0.3795	0.3795	3	59	0.0041561	9606	Homo sapiens	NFIL3;BHLHE40
R-HSA-9013406	RHOQ GTPase cycle		2	63	0.00415211	0.382078	0.382078	2	5	0.000352	9606	Homo sapiens	PAK2;ARHGAP35
R-HSA-9012852	Signaling by NOTCH3		2	63	0.00415211	0.382078	0.382078	2	37	0.00260637	9606	Homo sapiens	HEY1
R-HSA-9614657	FOXO-mediated transcription of cell death genes		1	23	0.00151585	0.383639	0.383639	12	15	0.00105664	9606	Homo sapiens	FOXO1
R-HSA-73980	RNA Polymerase III Transcription Termination		1	23	0.00151585	0.383639	0.383639	1	2	0.000141	9606	Homo sapiens	NFIB
R-HSA-180292	GAB1 signalosome		1	23	0.00151585	0.383639	0.383639	5	11	0.000775	9606	Homo sapiens	PTPN11
R-HSA-2142845	Hyaluronan metabolism		1	23	0.00151585	0.383639	0.383639	3	13	0.000916	9606	Homo sapiens	CD44
R-HSA-4419969	Depolymerization of the Nuclear Lamina		1	23	0.00151585	0.383639	0.383639	1	6	0.000423	9606	Homo sapiens	CTDNEP1
R-HSA-432142	Platelet sensitization by LDL		1	23	0.00151585	0.383639	0.383639	1	9	0.000634	9606	Homo sapiens	PTPN11
R-HSA-210993	Tie2 Signaling		1	23	0.00151585	0.383639	0.383639	1	14	0.000986	9606	Homo sapiens	PTPN11
R-HSA-72764	Eukaryotic Translation Termination		3	106	0.00698609	0.385149	0.385149	3	5	0.000352	9606	Homo sapiens	RPLP0;RPS2
R-HSA-5687128	MAPK6/MAPK4 signaling		3	106	0.00698609	0.385149	0.385149	7	40	0.00281769	9606	Homo sapiens	HSPB1;PAK2;FOXO1
R-HSA-1632852	Macroautophagy		4	150	0.00988598	0.387312	0.387312	9	87	0.00612849	9606	Homo sapiens	TUBB6;PLIN2;TUBB4B
R-HSA-9662361	Sensory processing of sound by outer hair cells of the cochlea		2	64	0.00421802	0.389482	0.389482	1	8	0.000564	9606	Homo sapiens	EZR;SPTAN1
R-HSA-2173793	Transcriptional activity of SMAD2/SMAD3:SMAD4 heterotrimer		2	64	0.00421802	0.389482	0.389482	2	51	0.00359256	9606	Homo sapiens	JUNB
R-HSA-190236	Signaling by FGFR		3	107	0.007052	0.390786	0.390786	38	142	0.0100028	9606	Homo sapiens	ANOS1;PTPN11;FGFRL1
R-HSA-5654710	PI-3K cascade:FGFR3		1	24	0.00158176	0.396482	0.396482	3	7	0.000493	9606	Homo sapiens	PTPN11
R-HSA-2142688	Synthesis of 5-eicosatetraenoic acids		1	24	0.00158176	0.396482	0.396482	1	4	0.000282	9606	Homo sapiens	ALOX5AP
R-HSA-1834941	STING mediated induction of host immune responses		1	24	0.00158176	0.396482	0.396482	2	19	0.0013384	9606	Homo sapiens	IFI16
R-HSA-9754189	Germ layer formation at gastrulation		1	24	0.00158176	0.396482	0.396482	1	11	0.000775	9606	Homo sapiens	COL4A1
R-HSA-844456	The NLRP3 inflammasome		1	24	0.00158176	0.396482	0.396482	1	18	0.00126796	9606	Homo sapiens	HMOX1
R-HSA-112399	IRS-mediated signalling		2	65	0.00428393	0.396847	0.396847	4	9	0.000634	9606	Homo sapiens	IRS2;PTPN11
R-HSA-168255	Influenza Infection		5	198	0.0130495	0.403138	0.403138	4	59	0.0041561	9606	Homo sapiens	CANX;RPLP0;RPS2;SLC25A6
R-HSA-9759194	Nuclear events mediated by NFE2L2		3	110	0.00724972	0.407616	0.407616	3	48	0.00338123	9606	Homo sapiens	TKTL1;HMOX1
R-HSA-9609523	Insertion of tail-anchored proteins into the endoplasmic reticulum membrane		1	25	0.00164766	0.409058	0.409058	5	7	0.000493	9606	Homo sapiens	HMOX1
R-HSA-5654720	PI-3K cascade:FGFR4		1	25	0.00164766	0.409058	0.409058	3	7	0.000493	9606	Homo sapiens	PTPN11
R-HSA-2142700	Synthesis of Lipoxins (LX)		1	25	0.00164766	0.409058	0.409058	3	8	0.000564	9606	Homo sapiens	ALOX5AP
R-HSA-977347	Serine biosynthesis		1	25	0.00164766	0.409058	0.409058	1	7	0.000493	9606	Homo sapiens	SERINC5
R-HSA-140875	Common Pathway of Fibrin Clot Formation		1	25	0.00164766	0.409058	0.409058	3	29	0.00204283	9606	Homo sapiens	F13A1
R-HSA-186712	Regulation of beta-cell development		2	67	0.00441574	0.411451	0.411451	3	26	0.0018315	9606	Homo sapiens	AKT1;FOXO1
R-HSA-74160	Gene expression (Transcription)		42	1917	0.126343	0.412261	0.412261	180	1090	0.0767822	9606	Homo sapiens	CDKN1A;BTG2;GRN;CEBPB;RBM8A;BMI1;THBS1;FOXO1;CTGF;HSPD1;SOCS3;CCND2;HEY1;CCND1;AKT1;JUNB;PTRF;PHC2;CBX5;H3F3B;H3F3A;PTPN11;FOS;FBXO32;GEM;HIPK2;NFIB;SRSF2;FKBP5
R-HSA-166786	Creation of C4 and C2 activators		3	111	0.00731563	0.413197	0.413197	2	8	0.000564	9606	Homo sapiens	C1QA;C1S;C1QC
R-HSA-2894858	Signaling by NOTCH1 HD+PEST Domain Mutants in Cancer		2	68	0.00448165	0.418688	0.418688	2	21	0.00147929	9606	Homo sapiens	HEY1
R-HSA-2644602	Signaling by NOTCH1 PEST Domain Mutants in Cancer		2	68	0.00448165	0.418688	0.418688	2	21	0.00147929	9606	Homo sapiens	HEY1
R-HSA-2644606	Constitutive Signaling by NOTCH1 PEST Domain Mutants		2	68	0.00448165	0.418688	0.418688	2	21	0.00147929	9606	Homo sapiens	HEY1
R-HSA-2894862	Constitutive Signaling by NOTCH1 HD+PEST Domain Mutants		2	68	0.00448165	0.418688	0.418688	2	21	0.00147929	9606	Homo sapiens	HEY1
R-HSA-2644603	Signaling by NOTCH1 in Cancer		2	68	0.00448165	0.418688	0.418688	2	39	0.00274725	9606	Homo sapiens	HEY1
R-HSA-2408557	Selenocysteine synthesis		3	112	0.00738153	0.41876	0.41876	2	7	0.000493	9606	Homo sapiens	RPLP0;RPS2
R-HSA-3781865	Diseases of glycosylation		5	202	0.0133131	0.419597	0.419597	8	77	0.00542406	9606	Homo sapiens	BCAN;VCAN;NCAN;CSPG4;THBS1
R-HSA-162594	Early Phase of HIV Life Cycle		1	26	0.00171357	0.421373	0.421373	6	39	0.00274725	9606	Homo sapiens	CXCR4
R-HSA-442755	Activation of NMDA receptors and postsynaptic events		3	113	0.00744744	0.424306	0.424306	3	71	0.00500141	9606	Homo sapiens	TUBB6;TUBB4B
R-HSA-1268020	Mitochondrial protein import		2	69	0.00454755	0.425879	0.425879	7	14	0.000986	9606	Homo sapiens	HSPD1;SLC25A6
R-HSA-2428928	IRS-related events triggered by IGF1R		2	69	0.00454755	0.425879	0.425879	6	12	0.000845	9606	Homo sapiens	IRS2;PTPN11
R-HSA-73856	RNA Polymerase II Transcription Termination		2	69	0.00454755	0.425879	0.425879	1	4	0.000282	9606	Homo sapiens	RBM8A;SRSF2
R-HSA-192823	Viral mRNA Translation		3	114	0.00751335	0.429835	0.429835	2	2	0.000141	9606	Homo sapiens	RPLP0;RPS2
R-HSA-2559586	DNA Damage/Telomere Stress Induced Senescence		2	70	0.00461346	0.433024	0.433024	6	18	0.00126796	9606	Homo sapiens	CDKN1A
R-HSA-9707616	Heme signaling		2	70	0.00461346	0.433024	0.433024	1	25	0.00176106	9606	Homo sapiens	HMOX1
R-HSA-9671555	Signaling by PDGFR in disease		1	27	0.00177948	0.433432	0.433432	20	24	0.00169062	9606	Homo sapiens	PDGFRA
R-HSA-5627123	RHO GTPases activate PAKs		1	27	0.00177948	0.433432	0.433432	6	15	0.00105664	9606	Homo sapiens	PAK2
R-HSA-5654706	FRS-mediated FGFR3 signaling		1	27	0.00177948	0.433432	0.433432	3	9	0.000634	9606	Homo sapiens	PTPN11
R-HSA-2995383	Initiation of Nuclear Envelope (NE) Reformation		1	27	0.00177948	0.433432	0.433432	1	7	0.000493	9606	Homo sapiens	SIRT2
R-HSA-112315	Transmission across Chemical Synapses		8	344	0.0226719	0.43625	0.43625	17	167	0.0117639	9606	Homo sapiens	TUBB6;GNG5;MAOB;GNB4;TUBB4B;GNG12;GNAI2
R-HSA-3238698	WNT ligand biogenesis and trafficking		1	28	0.00184538	0.445241	0.445241	9	12	0.000845	9606	Homo sapiens	WLS
R-HSA-5654689	PI-3K cascade:FGFR1		1	28	0.00184538	0.445241	0.445241	3	7	0.000493	9606	Homo sapiens	PTPN11
R-HSA-5654712	FRS-mediated FGFR4 signaling		1	28	0.00184538	0.445241	0.445241	3	9	0.000634	9606	Homo sapiens	PTPN11
R-HSA-9793380	Formation of paraxial mesoderm		1	28	0.00184538	0.445241	0.445241	1	12	0.000845	9606	Homo sapiens	COL4A1
R-HSA-74751	Insulin receptor signalling cascade		2	72	0.00474527	0.44717	0.44717	10	25	0.00176106	9606	Homo sapiens	IRS2;PTPN11
R-HSA-2428924	IGF1R signaling cascade		2	72	0.00474527	0.44717	0.44717	6	17	0.00119752	9606	Homo sapiens	IRS2;PTPN11
R-HSA-9692914	SARS-CoV-1-host interactions		3	118	0.00777697	0.451749	0.451749	2	48	0.00338123	9606	Homo sapiens	EEF1A1;RPS2
R-HSA-2404192	Signaling by Type 1 Insulin-like Growth Factor 1 Receptor (IGF1R)		2	73	0.00481118	0.454169	0.454169	6	19	0.0013384	9606	Homo sapiens	IRS2;PTPN11
R-HSA-112040	G-protein mediated events		2	73	0.00481118	0.454169	0.454169	6	41	0.00288814	9606	Homo sapiens	AHCYL1;GNAI2
R-HSA-9648895	Response of EIF2AK1 (HRI) to heme deficiency		1	29	0.00191129	0.456804	0.456804	8	20	0.00140885	9606	Homo sapiens	CEBPB
R-HSA-164952	The role of Nef in HIV-1 replication and disease pathogenesis		1	29	0.00191129	0.456804	0.456804	1	20	0.00140885	9606	Homo sapiens	PAK2
R-HSA-1799339	SRP-dependent cotranslational protein targeting to membrane		3	119	0.00784288	0.457175	0.457175	5	5	0.000352	9606	Homo sapiens	RPLP0;RPS2
R-HSA-163841	Gamma carboxylation, hypusine formation and arylsulfatase activation		2	74	0.00487708	0.461116	0.461116	5	40	0.00281769	9606	Homo sapiens	TPST1;EEF2
R-HSA-3858494	Beta-catenin independent WNT signaling		4	166	0.0109405	0.461793	0.461793	10	51	0.00359256	9606	Homo sapiens	VANGL2;GNG5;GNB4;GNG12
R-HSA-166663	Initial triggering of complement		3	120	0.00790878	0.462578	0.462578	4	21	0.00147929	9606	Homo sapiens	C1QA;C1S;C1QC
R-HSA-72163	mRNA Splicing - Major Pathway		5	213	0.0140381	0.464387	0.464387	10	10	0.000704	9606	Homo sapiens	GPKOW;RBM8A;SRSF2;HNRNPC;SNRNP200
R-HSA-9648025	EML4 and NUDC in mitotic spindle formation		3	121	0.00797469	0.467958	0.467958	2	5	0.000352	9606	Homo sapiens	TUBB6;TUBB4B
R-HSA-9013026	RHOB GTPase cycle		2	75	0.00494299	0.468012	0.468012	2	6	0.000423	9606	Homo sapiens	PTRF;ARHGAP35
R-HSA-181430	Norepinephrine Neurotransmitter Release Cycle		1	30	0.0019772	0.468127	0.468127	1	6	0.000423	9606	Homo sapiens	MAOB
R-HSA-5621575	CD209 (DC-SIGN) signaling		1	30	0.0019772	0.468127	0.468127	1	11	0.000775	9606	Homo sapiens	PAK2
R-HSA-201451	Signaling by BMP		1	30	0.0019772	0.468127	0.468127	1	17	0.00119752	9606	Homo sapiens	FSTL1
R-HSA-2173782	Binding and Uptake of Ligands by Scavenger Receptors		4	168	0.0110723	0.470906	0.470906	5	33	0.0023246	9606	Homo sapiens	CD163;SPARC;COL4A2;COL4A1
R-HSA-5358351	Signaling by Hedgehog		4	168	0.0110723	0.470906	0.470906	3	82	0.00577627	9606	Homo sapiens	TUBB6;GNAS;TUBB4B
R-HSA-9662360	Sensory processing of sound by inner hair cells of the cochlea		2	76	0.0050089	0.474856	0.474856	1	7	0.000493	9606	Homo sapiens	EZR;SPTAN1
R-HSA-5654695	PI-3K cascade:FGFR2		1	31	0.0020431	0.479214	0.479214	3	7	0.000493	9606	Homo sapiens	PTPN11
R-HSA-5654693	FRS-mediated FGFR1 signaling		1	31	0.0020431	0.479214	0.479214	3	9	0.000634	9606	Homo sapiens	PTPN11
R-HSA-420029	Tight junction interactions		1	31	0.0020431	0.479214	0.479214	1	3	0.000211	9606	Homo sapiens	CLDN11
R-HSA-1482801	Acyl chain remodelling of PS		1	31	0.0020431	0.479214	0.479214	2	8	0.000564	9606	Homo sapiens	NES
R-HSA-400685	Sema4D in semaphorin signaling		1	31	0.0020431	0.479214	0.479214	2	13	0.000916	9606	Homo sapiens	ARHGAP35
R-HSA-3214842	HDMs demethylate histones		1	31	0.0020431	0.479214	0.479214	2	17	0.00119752	9606	Homo sapiens	KDM1A
R-HSA-5218921	VEGFR2 mediated cell proliferation		1	31	0.0020431	0.479214	0.479214	1	12	0.000845	9606	Homo sapiens	AHCYL1
R-HSA-1266695	Interleukin-7 signaling		1	31	0.0020431	0.479214	0.479214	1	26	0.0018315	9606	Homo sapiens	IRS2
R-HSA-8953854	Metabolism of RNA		18	830	0.0547024	0.480432	0.480432	53	189	0.0133136	9606	Homo sapiens	GPKOW;RBM8A;RPLP0;HSPB1;ADAR;ZFP36L1;ZFP36;SRSF2;AKT1;RPS2;HNRNPC;SNRNP200;CD44
R-HSA-6807070	PTEN Regulation		4	171	0.01127	0.484467	0.484467	4	56	0.00394477	9606	Homo sapiens	PHC2;KDM1A;AKT1;BMI1
R-HSA-948021	Transport to the Golgi and subsequent modification		5	219	0.0144335	0.488395	0.488395	7	60	0.00422654	9606	Homo sapiens	COPB2;TUBB6;TUBB4B;SPTAN1
R-HSA-2046105	Linoleic acid (LA) metabolism		1	32	0.00210901	0.490071	0.490071	2	10	0.000704	9606	Homo sapiens	FADS2
R-HSA-5625740	RHO GTPases activate PKNs		2	79	0.00520662	0.495062	0.495062	8	20	0.00140885	9606	Homo sapiens	KDM1A;H3F3B;H3F3A
R-HSA-9013106	RHOC GTPase cycle		2	79	0.00520662	0.495062	0.495062	2	6	0.000423	9606	Homo sapiens	PTRF;ARHGAP35
R-HSA-453279	Mitotic G1 phase and G1/S transition		4	174	0.0114677	0.497888	0.497888	20	101	0.00711468	9606	Homo sapiens	CDKN1A;CCND2;CCND1;AKT1
R-HSA-73863	RNA Polymerase I Transcription Termination		1	33	0.00217492	0.500703	0.500703	2	4	0.000282	9606	Homo sapiens	PTRF
R-HSA-73728	RNA Polymerase I Promoter Opening		1	33	0.00217492	0.500703	0.500703	1	2	0.000141	9606	Homo sapiens	H3F3B;H3F3A
R-HSA-5357956	TNFR1-induced NF-kappa-B signaling pathway		1	33	0.00217492	0.500703	0.500703	1	5	0.000352	9606	Homo sapiens	RACK1
R-HSA-8866652	Synthesis of active ubiquitin: roles of E1 and E2 enzymes		1	33	0.00217492	0.500703	0.500703	1	16	0.00112708	9606	Homo sapiens	UBE2H
R-HSA-83936	Transport of nucleosides and free purine and pyrimidine bases across the plasma membrane		1	33	0.00217492	0.500703	0.500703	1	16	0.00112708	9606	Homo sapiens	SLC25A6
R-HSA-351202	Metabolism of polyamines		2	80	0.00527252	0.501687	0.501687	6	17	0.00119752	9606	Homo sapiens	ODC1;SRM
R-HSA-72172	mRNA Splicing		5	224	0.0147631	0.508106	0.508106	15	15	0.00105664	9606	Homo sapiens	GPKOW;RBM8A;SRSF2;HNRNPC;SNRNP200
R-HSA-159236	Transport of Mature mRNA derived from an Intron-Containing Transcript		2	81	0.00533843	0.508257	0.508257	4	4	0.000282	9606	Homo sapiens	RBM8A;SRSF2
R-HSA-3108214	SUMOylation of DNA damage response and repair proteins		2	81	0.00533843	0.508257	0.508257	1	24	0.00169062	9606	Homo sapiens	PHC2;BMI1
R-HSA-5654700	FRS-mediated FGFR2 signaling		1	34	0.00224082	0.511113	0.511113	3	9	0.000634	9606	Homo sapiens	PTPN11
R-HSA-5654732	Negative regulation of FGFR3 signaling		1	34	0.00224082	0.511113	0.511113	3	14	0.000986	9606	Homo sapiens	PTPN11
R-HSA-380994	ATF4 activates genes in response to endoplasmic reticulum stress		1	34	0.00224082	0.511113	0.511113	1	7	0.000493	9606	Homo sapiens	CEBPB
R-HSA-8940973	RUNX2 regulates osteoblast differentiation		1	34	0.00224082	0.511113	0.511113	1	24	0.00169062	9606	Homo sapiens	HEY1
R-HSA-622312	Inflammasomes		1	34	0.00224082	0.511113	0.511113	1	28	0.00197239	9606	Homo sapiens	HMOX1
R-HSA-9006335	Signaling by Erythropoietin		1	35	0.00230673	0.521307	0.521307	25	25	0.00176106	9606	Homo sapiens	IRS2
R-HSA-5334118	DNA methylation		1	35	0.00230673	0.521307	0.521307	7	7	0.000493	9606	Homo sapiens	H3F3B;H3F3A
R-HSA-5654708	Downstream signaling of activated FGFR3		1	35	0.00230673	0.521307	0.521307	6	23	0.00162017	9606	Homo sapiens	PTPN11
R-HSA-1592389	Activation of Matrix Metalloproteinases		1	35	0.00230673	0.521307	0.521307	7	27	0.00190194	9606	Homo sapiens	MMP14
R-HSA-5654733	Negative regulation of FGFR4 signaling		1	35	0.00230673	0.521307	0.521307	3	14	0.000986	9606	Homo sapiens	PTPN11
R-HSA-450282	MAPK targets/ Nuclear events mediated by MAP kinases		1	35	0.00230673	0.521307	0.521307	2	16	0.00112708	9606	Homo sapiens	FOS
R-HSA-195258	RHO GTPase Effectors		7	325	0.0214196	0.526474	0.526474	18	113	0.00795999	9606	Homo sapiens	TUBB6;KDM1A;H3F3B;H3F3A;TUBB4B;PAK2;KTN1
R-HSA-1980143	Signaling by NOTCH1		2	84	0.00553615	0.527622	0.527622	2	39	0.00274725	9606	Homo sapiens	HEY1
R-HSA-5654716	Downstream signaling of activated FGFR4		1	36	0.00237264	0.53129	0.53129	6	23	0.00162017	9606	Homo sapiens	PTPN11
R-HSA-112311	Neurotransmitter clearance		1	36	0.00237264	0.53129	0.53129	4	16	0.00112708	9606	Homo sapiens	MAOB
R-HSA-5223345	Miscellaneous transport and binding events		1	36	0.00237264	0.53129	0.53129	2	13	0.000916	9606	Homo sapiens	ADD1
R-HSA-8863795	Downregulation of ERBB2 signaling		1	36	0.00237264	0.53129	0.53129	1	14	0.000986	9606	Homo sapiens	AKT1
R-HSA-114452	Activation of BH3-only proteins		1	36	0.00237264	0.53129	0.53129	1	19	0.0013384	9606	Homo sapiens	AKT1
R-HSA-2500257	Resolution of Sister Chromatid Cohesion		3	134	0.00883148	0.535506	0.535506	4	8	0.000564	9606	Homo sapiens	TUBB6;TUBB4B
R-HSA-9010553	Regulation of expression of SLITs and ROBOs		4	183	0.0120609	0.537211	0.537211	2	20	0.00140885	9606	Homo sapiens	RBM8A;RPLP0;RPS2
R-HSA-73864	RNA Polymerase I Transcription		2	86	0.00566796	0.540244	0.540244	4	14	0.000986	9606	Homo sapiens	H3F3B;H3F3A;PTRF
R-HSA-3371556	Cellular response to heat stress		3	135	0.00889738	0.540501	0.540501	8	29	0.00204283	9606	Homo sapiens	EEF1A1;HSPB8;HSPB1
R-HSA-202403	TCR signaling		3	135	0.00889738	0.540501	0.540501	14	52	0.003663	9606	Homo sapiens	HLA-DPB1;PAK2;HLA-DQB1
R-HSA-203615	eNOS activation		1	37	0.00243854	0.541064	0.541064	6	20	0.00140885	9606	Homo sapiens	AKT1
R-HSA-1474151	Tetrahydrobiopterin (BH4) synthesis, recycling, salvage and regulation		1	37	0.00243854	0.541064	0.541064	2	16	0.00112708	9606	Homo sapiens	AKT1
R-HSA-168249	Innate Immune System		28	1340	0.0883148	0.542139	0.542139	40	725	0.0510707	9606	Homo sapiens	C1QA;SERPINA3;GRN;AHCYL1;C1S;CD81;CFI;ADGRG1;GM2A;IFI16;HMOX1;PAK2;SPTAN1;S100A11;CTSB;S100A10;VAT1;PTPN11;FOS;TUBB4B;EEF2;EEF1A1;ACLY;PKM;CHI3L1;CD44;C1QC;LTF
R-HSA-9006936	Signaling by TGFB family members		3	136	0.00896329	0.545465	0.545465	3	125	0.0088053	9606	Homo sapiens	JUNB;FSTL1
R-HSA-9659379	Sensory processing of sound		2	87	0.00573387	0.546467	0.546467	2	13	0.000916	9606	Homo sapiens	EZR;SPTAN1
R-HSA-5683057	MAPK family signaling cascades		8	380	0.0250445	0.547286	0.547286	11	122	0.00859397	9606	Homo sapiens	PDGFRA;DUSP1;HSPB1;IRS2;PTPN11;SPTAN1;PAK2;FOXO1
R-HSA-1912408	Pre-NOTCH Transcription and Translation		2	88	0.00579978	0.552631	0.552631	5	28	0.00197239	9606	Homo sapiens	CCND1;H3F3B;H3F3A
R-HSA-416476	G alpha (q) signalling events		6	285	0.0187834	0.554532	0.554532	7	35	0.00246548	9606	Homo sapiens	ANXA1;GNG5;RGS1;GNB4;GNG12
R-HSA-977225	Amyloid fiber formation		2	89	0.00586568	0.558735	0.558735	3	33	0.0023246	9606	Homo sapiens	H3F3B;H3F3A;LTF
R-HSA-5083635	Defective B3GALTL causes PpS		1	39	0.00257035	0.560008	0.560008	1	1	7.04e-05	9606	Homo sapiens	THBS1
R-HSA-68616	Assembly of the ORC complex at the origin of replication		1	39	0.00257035	0.560008	0.560008	2	11	0.000775	9606	Homo sapiens	H3F3B;H3F3A
R-HSA-6804758	Regulation of TP53 Activity through Acetylation		1	39	0.00257035	0.560008	0.560008	2	14	0.000986	9606	Homo sapiens	AKT1
R-HSA-1855204	Synthesis of IP3 and IP4 in the cytosol		1	39	0.00257035	0.560008	0.560008	1	12	0.000845	9606	Homo sapiens	PLCD1
R-HSA-9022692	Regulation of MECP2 expression and activity		1	39	0.00257035	0.560008	0.560008	1	14	0.000986	9606	Homo sapiens	HIPK2
R-HSA-354192	Integrin signaling		1	39	0.00257035	0.560008	0.560008	1	24	0.00169062	9606	Homo sapiens	AKT1
R-HSA-72202	Transport of Mature Transcript to Cytoplasm		2	90	0.00593159	0.564781	0.564781	4	13	0.000916	9606	Homo sapiens	RBM8A;SRSF2
R-HSA-1482788	Acyl chain remodelling of PC		1	40	0.00263626	0.569186	0.569186	2	9	0.000634	9606	Homo sapiens	NES
R-HSA-189483	Heme degradation		1	40	0.00263626	0.569186	0.569186	1	22	0.00154973	9606	Homo sapiens	HMOX1
R-HSA-9707564	Cytoprotection by HMOX1		2	91	0.0059975	0.570766	0.570766	7	22	0.00154973	9606	Homo sapiens	HMOX1
R-HSA-109581	Apoptosis		4	192	0.0126541	0.574934	0.574934	11	142	0.0100028	9606	Homo sapiens	AKT1;SPTAN1;PAK2;ADD1
R-HSA-5173214	O-glycosylation of TSR domain-containing proteins		1	41	0.00270217	0.578172	0.578172	2	2	0.000141	9606	Homo sapiens	THBS1
R-HSA-202131	Metabolism of nitric oxide: NOS3 activation and regulation		1	41	0.00270217	0.578172	0.578172	6	26	0.0018315	9606	Homo sapiens	AKT1
R-HSA-901042	Calnexin/calreticulin cycle		1	41	0.00270217	0.578172	0.578172	3	13	0.000916	9606	Homo sapiens	CANX
R-HSA-5654727	Negative regulation of FGFR2 signaling		1	41	0.00270217	0.578172	0.578172	3	14	0.000986	9606	Homo sapiens	PTPN11
R-HSA-9680350	Signaling by CSF1 (M-CSF) in myeloid cells		1	41	0.00270217	0.578172	0.578172	3	14	0.000986	9606	Homo sapiens	PTPN11
R-HSA-983170	Antigen Presentation: Folding, assembly and peptide loading of class I MHC		1	41	0.00270217	0.578172	0.578172	3	16	0.00112708	9606	Homo sapiens	CANX
R-HSA-5365859	RA biosynthesis pathway		1	41	0.00270217	0.578172	0.578172	2	11	0.000775	9606	Homo sapiens	CRABP1
R-HSA-9678108	SARS-CoV-1 Infection		4	194	0.0127859	0.58308	0.58308	3	159	0.0112003	9606	Homo sapiens	EEF1A1;CANX;RPS2
R-HSA-163560	Triglyceride catabolism		1	42	0.00276808	0.586972	0.586972	5	17	0.00119752	9606	Homo sapiens	PMP2
R-HSA-5654696	Downstream signaling of activated FGFR2		1	42	0.00276808	0.586972	0.586972	6	23	0.00162017	9606	Homo sapiens	PTPN11
R-HSA-5654687	Downstream signaling of activated FGFR1		1	42	0.00276808	0.586972	0.586972	6	24	0.00169062	9606	Homo sapiens	PTPN11
R-HSA-1482839	Acyl chain remodelling of PE		1	42	0.00276808	0.586972	0.586972	2	9	0.000634	9606	Homo sapiens	NES
R-HSA-381042	PERK regulates gene expression		1	42	0.00276808	0.586972	0.586972	1	11	0.000775	9606	Homo sapiens	CEBPB
R-HSA-1643685	Disease		52	2528	0.166612	0.591713	0.591713	111	1787	0.125881	9606	Homo sapiens	CDKN1A;CEBPB;AHCYL1;KDM1A;MAOB;CEBPD;NCAN;RPLP0;CXCR4;IRS2;THBS1;FOXO1;GNAI2;TUBB6;CCND2;HEY1;CCND1;GNG5;AKT1;HMOX1;RPS2;JUNB;PAK2;PDGFRA;CD163;H3F3B;H3F3A;PTPN11;TUBB4B;EEF2;GNG12;QKI;EEF1A1;TPST1;BCAN;VCAN;SFPQ;CANX;GNB4;GNAS;CSPG4;SLC25A6;LTF
R-HSA-381038	XBP1(S) activates chaperone genes		2	95	0.00626112	0.594111	0.594111	1	47	0.00331079	9606	Homo sapiens	ADD1
R-HSA-212300	PRC2 methylates histones and DNA		1	43	0.00283398	0.595589	0.595589	4	4	0.000282	9606	Homo sapiens	H3F3B;H3F3A
R-HSA-114604	GPVI-mediated activation cascade		1	43	0.00283398	0.595589	0.595589	3	25	0.00176106	9606	Homo sapiens	PTPN11
R-HSA-749476	RNA Polymerase III Abortive And Retractive Initiation		1	43	0.00283398	0.595589	0.595589	1	13	0.000916	9606	Homo sapiens	NFIB
R-HSA-140877	Formation of Fibrin Clot (Clotting Cascade)		1	43	0.00283398	0.595589	0.595589	3	61	0.00429698	9606	Homo sapiens	F13A1
R-HSA-74158	RNA Polymerase III Transcription		1	43	0.00283398	0.595589	0.595589	1	25	0.00176106	9606	Homo sapiens	NFIB
R-HSA-6804757	Regulation of TP53 Degradation		1	43	0.00283398	0.595589	0.595589	1	30	0.00211327	9606	Homo sapiens	AKT1
R-HSA-8941326	RUNX2 regulates bone development		1	43	0.00283398	0.595589	0.595589	1	32	0.00225416	9606	Homo sapiens	HEY1
R-HSA-1296072	Voltage gated Potassium channels		1	44	0.00289989	0.604027	0.604027	1	1	7.04e-05	9606	Homo sapiens	KCNQ2
R-HSA-427359	SIRT1 negatively regulates rRNA expression		1	44	0.00289989	0.604027	0.604027	3	5	0.000352	9606	Homo sapiens	H3F3B;H3F3A
R-HSA-9694548	Maturation of spike protein		1	44	0.00289989	0.604027	0.604027	1	12	0.000845	9606	Homo sapiens	CANX
R-HSA-5663220	RHO GTPases Activate Formins		3	149	0.00982007	0.607049	0.607049	1	27	0.00190194	9606	Homo sapiens	TUBB6;TUBB4B
R-HSA-69206	G1/S Transition		3	150	0.00988598	0.611551	0.611551	9	61	0.00429698	9606	Homo sapiens	CDKN1A;CCND1;AKT1
R-HSA-2046106	alpha-linolenic acid (ALA) metabolism		1	45	0.00296579	0.612289	0.612289	2	15	0.00105664	9606	Homo sapiens	FADS2
R-HSA-74217	Purine salvage		1	45	0.00296579	0.612289	0.612289	1	12	0.000845	9606	Homo sapiens	GMPR
R-HSA-9035034	RHOF GTPase cycle		1	46	0.0030317	0.620379	0.620379	1	3	0.000211	9606	Homo sapiens	ACTN1
R-HSA-71336	Pentose phosphate pathway		1	46	0.0030317	0.620379	0.620379	4	20	0.00140885	9606	Homo sapiens	TKTL1
R-HSA-6806003	Regulation of TP53 Expression and Degradation		1	46	0.0030317	0.620379	0.620379	1	35	0.00246548	9606	Homo sapiens	AKT1
R-HSA-9013423	RAC3 GTPase cycle		2	100	0.00659065	0.621943	0.621943	2	6	0.000423	9606	Homo sapiens	PAK2;ARHGAP35
R-HSA-381070	IRE1alpha activates chaperones		2	101	0.00665656	0.627329	0.627329	1	53	0.00373345	9606	Homo sapiens	ADD1
R-HSA-3371568	Attenuation phase		1	47	0.00309761	0.628301	0.628301	3	5	0.000352	9606	Homo sapiens	HSPB1
R-HSA-427389	ERCC6 (CSB) and EHMT2 (G9a) positively regulate rRNA expression		1	47	0.00309761	0.628301	0.628301	2	4	0.000282	9606	Homo sapiens	H3F3B;H3F3A
R-HSA-9670095	Inhibition of DNA recombination at telomere		1	47	0.00309761	0.628301	0.628301	2	4	0.000282	9606	Homo sapiens	H3F3B;H3F3A
R-HSA-176033	Interactions of Vpr with host cellular proteins		1	47	0.00309761	0.628301	0.628301	1	4	0.000282	9606	Homo sapiens	SLC25A6
R-HSA-8980692	RHOA GTPase cycle		3	154	0.0101496	0.629213	0.629213	3	6	0.000423	9606	Homo sapiens	PTRF;ARHGAP35;KTN1
R-HSA-2682334	EPH-Ephrin signaling		2	102	0.00672247	0.632657	0.632657	41	56	0.00394477	9606	Homo sapiens	EFNB3;PAK2
R-HSA-74752	Signaling by Insulin receptor		2	102	0.00672247	0.632657	0.632657	10	34	0.00239504	9606	Homo sapiens	IRS2;PTPN11
R-HSA-174824	Plasma lipoprotein assembly, remodeling, and clearance		2	102	0.00672247	0.632657	0.632657	1	86	0.00605804	9606	Homo sapiens	PLTP
R-HSA-381119	Unfolded Protein Response (UPR)		3	155	0.0102155	0.633541	0.633541	2	94	0.00662158	9606	Homo sapiens	CEBPB;ADD1
R-HSA-6811438	Intra-Golgi traffic		1	49	0.00322942	0.643654	0.643654	2	10	0.000704	9606	Homo sapiens	GOLIM4
R-HSA-5675221	Negative regulation of MAPK pathway		1	49	0.00322942	0.643654	0.643654	1	17	0.00119752	9606	Homo sapiens	DUSP1
R-HSA-9683701	Translation of Structural Proteins		1	49	0.00322942	0.643654	0.643654	1	37	0.00260637	9606	Homo sapiens	CANX
R-HSA-5617833	Cilium Assembly		4	210	0.0138404	0.644886	0.644886	18	50	0.00352212	9606	Homo sapiens	CLDN11;TUBB6;TUBB4B
R-HSA-8939236	RUNX1 regulates transcription of genes involved in differentiation of HSCs		2	105	0.00692019	0.648282	0.648282	4	15	0.00105664	9606	Homo sapiens	GRN;H3F3B;H3F3A
R-HSA-9013148	CDC42 GTPase cycle		3	159	0.0104791	0.650502	0.650502	3	6	0.000423	9606	Homo sapiens	PAK2;ARHGAP35;KTN1
R-HSA-211733	Regulation of activated PAK-2p34 by proteasome mediated degradation		1	50	0.00329533	0.651091	0.651091	2	2	0.000141	9606	Homo sapiens	PAK2
R-HSA-512988	Interleukin-3, Interleukin-5 and GM-CSF signaling		1	50	0.00329533	0.651091	0.651091	3	38	0.00267681	9606	Homo sapiens	PTPN11
R-HSA-165159	MTOR signalling		1	50	0.00329533	0.651091	0.651091	1	29	0.00204283	9606	Homo sapiens	AKT1
R-HSA-69275	G2/M Transition		4	212	0.0139722	0.652174	0.652174	16	78	0.00549451	9606	Homo sapiens	CDKN1A;TUBB6;TUBB4B
R-HSA-597592	Post-translational protein modification		32	1607	0.105912	0.653877	0.653877	52	538	0.037898	9606	Homo sapiens	COPB2;CDKN1A;SPARC;TNC;BMI1;FSTL1;THBS1;CYR61;SOCS3;TUBB6;RPS2;SPTAN1;UBE2H;PHC2;CBX5;IGFBP5;APLP2;TUBB4B;SAFB;EEF2;FBXO32;KTN1;HIPK2;EEF1A1;TPST1;VCAN;COL4A1;CANX;FAM20C;SPARCL1;HNRNPC;LY6H
R-HSA-350562	Regulation of ornithine decarboxylase (ODC)		1	51	0.00336123	0.658374	0.658374	4	4	0.000282	9606	Homo sapiens	ODC1
R-HSA-9710421	Defective pyroptosis		1	51	0.00336123	0.658374	0.658374	1	3	0.000211	9606	Homo sapiens	H3F3B;H3F3A
R-HSA-5654743	Signaling by FGFR4		1	51	0.00336123	0.658374	0.658374	9	41	0.00288814	9606	Homo sapiens	PTPN11
R-HSA-1433557	Signaling by SCF-KIT		1	51	0.00336123	0.658374	0.658374	7	39	0.00274725	9606	Homo sapiens	PTPN11
R-HSA-442660	Na+/Cl- dependent neurotransmitter transporters		1	51	0.00336123	0.658374	0.658374	1	15	0.00105664	9606	Homo sapiens	VAT1
R-HSA-9637690	Response of Mtb to phagocytosis		1	51	0.00336123	0.658374	0.658374	1	30	0.00211327	9606	Homo sapiens	SFPQ
R-HSA-170834	Signaling by TGF-beta Receptor Complex		2	107	0.007052	0.658403	0.658403	2	100	0.00704424	9606	Homo sapiens	JUNB
R-HSA-453274	Mitotic G2-G2/M phases		4	214	0.014104	0.659363	0.659363	16	80	0.00563539	9606	Homo sapiens	CDKN1A;TUBB6;TUBB4B
R-HSA-201681	TCF dependent signaling in response to WNT		4	215	0.0141699	0.662919	0.662919	6	71	0.00500141	9606	Homo sapiens	SFRP2;H3F3B;H3F3A;AKT1;SOX4
R-HSA-3928662	EPHB-mediated forward signaling		1	52	0.00342714	0.665506	0.665506	20	26	0.0018315	9606	Homo sapiens	EFNB3
R-HSA-2142691	Synthesis of Leukotrienes (LT) and Eoxins (EX)		1	52	0.00342714	0.665506	0.665506	5	20	0.00140885	9606	Homo sapiens	ALOX5AP
R-HSA-5654741	Signaling by FGFR3		1	53	0.00349305	0.672489	0.672489	9	43	0.00302902	9606	Homo sapiens	PTPN11
R-HSA-76009	Platelet Aggregation (Plug Formation)		1	53	0.00349305	0.672489	0.672489	1	27	0.00190194	9606	Homo sapiens	AKT1
R-HSA-1489509	DAG and IP3 signaling		1	53	0.00349305	0.672489	0.672489	1	28	0.00197239	9606	Homo sapiens	AHCYL1
R-HSA-75815	Ubiquitin-dependent degradation of Cyclin D		1	54	0.00355895	0.679326	0.679326	5	5	0.000352	9606	Homo sapiens	CCND1
R-HSA-2299718	Condensation of Prophase Chromosomes		1	54	0.00355895	0.679326	0.679326	8	10	0.000704	9606	Homo sapiens	H3F3B;H3F3A
R-HSA-169911	Regulation of Apoptosis		1	54	0.00355895	0.679326	0.679326	4	5	0.000352	9606	Homo sapiens	PAK2
R-HSA-9664424	Cell recruitment (pro-inflammatory response)		1	54	0.00355895	0.679326	0.679326	1	23	0.00162017	9606	Homo sapiens	HMOX1
R-HSA-9660826	Purinergic signaling in leishmaniasis infection		1	54	0.00355895	0.679326	0.679326	1	23	0.00162017	9606	Homo sapiens	HMOX1
R-HSA-5357905	Regulation of TNFR1 signaling		1	54	0.00355895	0.679326	0.679326	1	41	0.00288814	9606	Homo sapiens	RACK1
R-HSA-1280218	Adaptive Immune System		18	933	0.0614908	0.679644	0.679644	61	265	0.0186672	9606	Homo sapiens	CD74;UBE2H;AHCYL1;CD81;PTPN11;TUBB4B;FBXO32;IFI30;SOCS3;TUBB6;CANX;HLA-DPB1;AKT1;PAK2;HLA-DQB1;CTSB
R-HSA-202424	Downstream TCR signaling		2	112	0.00738153	0.682689	0.682689	1	24	0.00169062	9606	Homo sapiens	HLA-DPB1;HLA-DQB1
R-HSA-9711123	Cellular response to chemical stress		5	274	0.0180584	0.683946	0.683946	12	134	0.00943928	9606	Homo sapiens	TKTL1;CDKN1A;AKT1;HMOX1
R-HSA-3928665	EPH-ephrin mediated repulsion of cells		1	55	0.00362486	0.686022	0.686022	5	9	0.000634	9606	Homo sapiens	EFNB3
R-HSA-2046104	alpha-linolenic (omega3) and linoleic (omega6) acid metabolism		1	55	0.00362486	0.686022	0.686022	4	25	0.00176106	9606	Homo sapiens	FADS2
R-HSA-6811440	Retrograde transport at the Trans-Golgi-Network		1	55	0.00362486	0.686022	0.686022	2	20	0.00140885	9606	Homo sapiens	RHOBTB3
R-HSA-1912422	Pre-NOTCH Expression and Processing		2	113	0.00744744	0.687373	0.687373	5	38	0.00267681	9606	Homo sapiens	CCND1;H3F3B;H3F3A
R-HSA-450408	AUF1 (hnRNP D0) binds and destabilizes mRNA		1	56	0.00369077	0.692578	0.692578	2	4	0.000282	9606	Homo sapiens	HSPB1
R-HSA-9609507	Protein localization		3	170	0.0112041	0.694231	0.694231	12	53	0.00373345	9606	Homo sapiens	HMOX1;HSPD1;SLC25A6
R-HSA-532668	N-glycan trimming in the ER and Calnexin/Calreticulin cycle		1	57	0.00375667	0.698997	0.698997	3	18	0.00126796	9606	Homo sapiens	CANX
R-HSA-9604323	Negative regulation of NOTCH4 signaling		1	57	0.00375667	0.698997	0.698997	1	6	0.000423	9606	Homo sapiens	AKT1
R-HSA-912446	Meiotic recombination		1	57	0.00375667	0.698997	0.698997	1	9	0.000634	9606	Homo sapiens	H3F3B;H3F3A
R-HSA-380108	Chemokine receptors bind chemokines		1	57	0.00375667	0.698997	0.698997	1	19	0.0013384	9606	Homo sapiens	CXCR4
R-HSA-5663205	Infectious disease		28	1445	0.095235	0.702302	0.702302	40	897	0.0631868	9606	Homo sapiens	CD163;AHCYL1;CEBPD;KDM1A;RPLP0;CXCR4;PTPN11;TUBB4B;GNG12;EEF2;GNAI2;EEF1A1;TUBB6;SFPQ;GNG5;CANX;GNB4;GNAS;AKT1;HMOX1;RPS2;PAK2;SLC25A6;LTF
R-HSA-112316	Neuronal System		9	490	0.0322942	0.704121	0.704121	18	221	0.0155678	9606	Homo sapiens	TUBB6;GNG5;MAOB;KCNQ2;GNB4;TUBB4B;GNG12;GNAI2
R-HSA-168273	Influenza Viral RNA Transcription and Replication		3	173	0.0114018	0.705417	0.705417	2	14	0.000986	9606	Homo sapiens	RPLP0;RPS2
R-HSA-73772	RNA Polymerase I Promoter Escape		1	60	0.00395439	0.717465	0.717465	1	2	0.000141	9606	Homo sapiens	H3F3B;H3F3A
R-HSA-5339562	Uptake and actions of bacterial toxins		1	60	0.00395439	0.717465	0.717465	1	66	0.0046492	9606	Homo sapiens	EEF2
R-HSA-72766	Translation		6	339	0.0223423	0.718199	0.718199	28	99	0.00697379	9606	Homo sapiens	EEF1A1;RPLP0;RPS2;EIF3C;EEF2
R-HSA-937061	TRIF(TICAM1)-mediated TLR4 signaling		2	121	0.00797469	0.722833	0.722833	3	70	0.00493097	9606	Homo sapiens	PTPN11;FOS
R-HSA-166166	MyD88-independent TLR4 cascade		2	121	0.00797469	0.722833	0.722833	3	72	0.00507185	9606	Homo sapiens	PTPN11;FOS
R-HSA-5250924	B-WICH complex positively regulates rRNA expression		1	61	0.0040203	0.723366	0.723366	1	3	0.000211	9606	Homo sapiens	H3F3B;H3F3A
R-HSA-177929	Signaling by EGFR		1	61	0.0040203	0.723366	0.723366	5	49	0.00345168	9606	Homo sapiens	PTPN11
R-HSA-69242	S Phase		3	179	0.0117973	0.726847	0.726847	15	55	0.00387433	9606	Homo sapiens	CDKN1A;CCND1;AKT1
R-HSA-2408522	Selenoamino acid metabolism		3	180	0.0118632	0.730298	0.730298	2	33	0.0023246	9606	Homo sapiens	RPLP0;RPS2
R-HSA-6803157	Antimicrobial peptides		2	123	0.0081065	0.731151	0.731151	3	58	0.00408566	9606	Homo sapiens	S100A10;LTF
R-HSA-5357801	Programmed Cell Death		4	237	0.0156199	0.734747	0.734747	11	193	0.0135954	9606	Homo sapiens	AKT1;SPTAN1;PAK2;ADD1
R-HSA-3214815	HDACs deacetylate histones		1	63	0.00415211	0.734803	0.734803	2	5	0.000352	9606	Homo sapiens	KDM1A
R-HSA-2871796	FCERI mediated MAPK activation		2	124	0.00817241	0.735231	0.735231	5	20	0.00140885	9606	Homo sapiens	FOS;PAK2
R-HSA-5578775	Ion homeostasis		1	64	0.00421802	0.740343	0.740343	2	17	0.00119752	9606	Homo sapiens	AHCYL1
R-HSA-75893	TNF signaling		1	64	0.00421802	0.740343	0.740343	4	58	0.00408566	9606	Homo sapiens	RACK1
R-HSA-109606	Intrinsic Pathway for Apoptosis		1	64	0.00421802	0.740343	0.740343	1	63	0.00443787	9606	Homo sapiens	AKT1
R-HSA-2980766	Nuclear Envelope Breakdown		1	65	0.00428393	0.745768	0.745768	1	13	0.000916	9606	Homo sapiens	CTDNEP1
R-HSA-4608870	Asymmetric localization of PCP proteins		1	66	0.00434983	0.75108	0.75108	2	7	0.000493	9606	Homo sapiens	VANGL2
R-HSA-8979227	Triglyceride metabolism		1	66	0.00434983	0.75108	0.75108	5	24	0.00169062	9606	Homo sapiens	PMP2
R-HSA-201722	Formation of the beta-catenin:TCF transactivating complex		1	66	0.00434983	0.75108	0.75108	1	13	0.000916	9606	Homo sapiens	H3F3B;H3F3A
R-HSA-72203	Processing of Capped Intron-Containing Pre-mRNA		5	299	0.0197061	0.754187	0.754187	23	34	0.00239504	9606	Homo sapiens	GPKOW;RBM8A;SRSF2;HNRNPC;SNRNP200
R-HSA-70263	Gluconeogenesis		1	67	0.00441574	0.756281	0.756281	1	26	0.0018315	9606	Homo sapiens	GAPDH
R-HSA-112043	PLC beta mediated events		1	67	0.00441574	0.756281	0.756281	1	32	0.00225416	9606	Homo sapiens	AHCYL1
R-HSA-6791226	Major pathway of rRNA processing in the nucleolus and cytosol		3	189	0.0124563	0.759833	0.759833	6	7	0.000493	9606	Homo sapiens	RPLP0;RPS2
R-HSA-8978934	Metabolism of cofactors		1	68	0.00448165	0.761374	0.761374	2	28	0.00197239	9606	Homo sapiens	AKT1
R-HSA-156590	Glutathione conjugation		1	68	0.00448165	0.761374	0.761374	1	14	0.000986	9606	Homo sapiens	GSTM2
R-HSA-421270	Cell-cell junction organization		1	68	0.00448165	0.761374	0.761374	1	21	0.00147929	9606	Homo sapiens	CLDN11
R-HSA-1227986	Signaling by ERBB2		1	68	0.00448165	0.761374	0.761374	1	46	0.00324035	9606	Homo sapiens	AKT1
R-HSA-9013149	RAC1 GTPase cycle		3	191	0.0125881	0.766031	0.766031	3	6	0.000423	9606	Homo sapiens	PAK2;ARHGAP35;KTN1
R-HSA-9705683	SARS-CoV-2-host interactions		4	248	0.0163448	0.766081	0.766081	3	67	0.00471964	9606	Homo sapiens	AKT1;PTPN11;RPS2
R-HSA-450294	MAP kinase activation		1	69	0.00454755	0.766361	0.766361	2	32	0.00225416	9606	Homo sapiens	FOS
R-HSA-8956321	Nucleotide salvage		1	69	0.00454755	0.766361	0.766361	1	22	0.00154973	9606	Homo sapiens	GMPR
R-HSA-68882	Mitotic Anaphase		4	249	0.0164107	0.768781	0.768781	4	32	0.00225416	9606	Homo sapiens	TUBB6;TUBB4B;SIRT2
R-HSA-2555396	Mitotic Metaphase and Anaphase		4	250	0.0164766	0.771457	0.771457	4	33	0.0023246	9606	Homo sapiens	TUBB6;TUBB4B;SIRT2
R-HSA-68875	Mitotic Prophase		2	134	0.00883148	0.773197	0.773197	9	34	0.00239504	9606	Homo sapiens	CTDNEP1;H3F3B;H3F3A
R-HSA-380284	Loss of proteins required for interphase microtubule organization from the centrosome		1	71	0.00467936	0.776025	0.776025	3	3	0.000211	9606	Homo sapiens	TUBB4B
R-HSA-380259	Loss of Nlp from mitotic centrosomes		1	71	0.00467936	0.776025	0.776025	2	2	0.000141	9606	Homo sapiens	TUBB4B
R-HSA-6790901	rRNA modification in the nucleus and cytosol		1	71	0.00467936	0.776025	0.776025	1	8	0.000564	9606	Homo sapiens	RPS2
R-HSA-9635486	Infection with Mycobacterium tuberculosis		2	135	0.00889738	0.77672	0.77672	4	73	0.00514229	9606	Homo sapiens	SFPQ;LTF
R-HSA-2467813	Separation of Sister Chromatids		3	195	0.0128518	0.778036	0.778036	2	8	0.000564	9606	Homo sapiens	TUBB6;TUBB4B
R-HSA-156584	Cytosolic sulfonation of small molecules		1	72	0.00474527	0.780707	0.780707	1	24	0.00169062	9606	Homo sapiens	TPST1
R-HSA-168643	Nucleotide-binding domain, leucine rich repeat containing receptor (NLR) signaling pathways		1	72	0.00474527	0.780707	0.780707	1	46	0.00324035	9606	Homo sapiens	HMOX1
R-HSA-6802952	Signaling by BRAF and RAF1 fusions		1	73	0.00481118	0.785291	0.785291	5	5	0.000352	9606	Homo sapiens	QKI
R-HSA-5362517	Signaling by Retinoic Acid		1	73	0.00481118	0.785291	0.785291	2	22	0.00154973	9606	Homo sapiens	CRABP1
R-HSA-1222499	Latent infection - Other responses of Mtb to phagocytosis		1	73	0.00481118	0.785291	0.785291	3	34	0.00239504	9606	Homo sapiens	LTF
R-HSA-388396	GPCR downstream signalling		14	795	0.0523957	0.786695	0.786695	71	175	0.0123274	9606	Homo sapiens	AHCYL1;ANXA1;GNG5;RGS1;GNB4;GNAS;AKT1;CXCR4;ADM;GNG12;GNAI2
R-HSA-8854518	AURKA Activation by TPX2		1	74	0.00487708	0.789779	0.789779	2	2	0.000141	9606	Homo sapiens	TUBB4B
R-HSA-8948751	Regulation of PTEN stability and activity		1	74	0.00487708	0.789779	0.789779	1	13	0.000916	9606	Homo sapiens	AKT1
R-HSA-168898	Toll-like Receptor Cascades		3	202	0.0133131	0.797827	0.797827	4	198	0.0139476	9606	Homo sapiens	PTPN11;FOS;CTSB
R-HSA-189445	Metabolism of porphyrins		1	76	0.0050089	0.798477	0.798477	1	42	0.00295858	9606	Homo sapiens	HMOX1
R-HSA-3700989	Transcriptional Regulation by TP53		8	484	0.0318988	0.799577	0.799577	18	259	0.0182446	9606	Homo sapiens	BTG2;CDKN1A;AKT1;FOS;HIPK2
R-HSA-69278	Cell Cycle, Mitotic		10	595	0.0392144	0.804631	0.804631	65	352	0.0247957	9606	Homo sapiens	CTDNEP1;CDKN1A;TUBB6;CCND2;CCND1;H3F3B;H3F3A;AKT1;TUBB4B;SIRT2
R-HSA-3906995	Diseases associated with O-glycosylation of proteins		1	78	0.00514071	0.806817	0.806817	1	9	0.000634	9606	Homo sapiens	THBS1
R-HSA-448424	Interleukin-17 signaling		1	78	0.00514071	0.806817	0.806817	2	35	0.00246548	9606	Homo sapiens	FOS
R-HSA-1834949	Cytosolic sensors of pathogen-associated DNA		1	78	0.00514071	0.806817	0.806817	2	50	0.00352212	9606	Homo sapiens	IFI16
R-HSA-427413	NoRC negatively regulates rRNA expression		1	79	0.00520662	0.810857	0.810857	3	7	0.000493	9606	Homo sapiens	H3F3B;H3F3A
R-HSA-5250913	Positive epigenetic regulation of rRNA expression		1	79	0.00520662	0.810857	0.810857	3	7	0.000493	9606	Homo sapiens	H3F3B;H3F3A
R-HSA-8868773	rRNA processing in the nucleus and cytosol		3	207	0.0136427	0.811045	0.811045	7	15	0.00105664	9606	Homo sapiens	RPLP0;RPS2
R-HSA-5578749	Transcriptional regulation by small RNAs		1	80	0.00527252	0.814812	0.814812	1	5	0.000352	9606	Homo sapiens	H3F3B;H3F3A
R-HSA-499943	Interconversion of nucleotide di- and triphosphates		1	80	0.00527252	0.814812	0.814812	4	33	0.0023246	9606	Homo sapiens	AK1
R-HSA-5576891	Cardiac conduction		2	147	0.00968826	0.815403	0.815403	3	33	0.0023246	9606	Homo sapiens	AHCYL1;HIPK2
R-HSA-9824439	Bacterial Infection Pathways		3	209	0.0137745	0.816125	0.816125	5	152	0.0107072	9606	Homo sapiens	SFPQ;EEF2;LTF
R-HSA-380270	Recruitment of mitotic centrosome proteins and complexes		1	81	0.00533843	0.818685	0.818685	3	3	0.000211	9606	Homo sapiens	TUBB4B
R-HSA-9694635	Translation of Structural Proteins		1	81	0.00533843	0.818685	0.818685	1	46	0.00324035	9606	Homo sapiens	CANX
R-HSA-9609646	HCMV Infection		4	270	0.0177948	0.820018	0.820018	4	31	0.00218371	9606	Homo sapiens	TUBB6;CEBPD;TUBB4B
R-HSA-68877	Mitotic Prometaphase		3	211	0.0139063	0.821089	0.821089	9	20	0.00140885	9606	Homo sapiens	TUBB6;TUBB4B
R-HSA-5684996	MAPK1/MAPK3 signaling		5	329	0.0216833	0.82231	0.82231	4	82	0.00577627	9606	Homo sapiens	PDGFRA;DUSP1;IRS2;PTPN11;SPTAN1
R-HSA-75105	Fatty acyl-CoA biosynthesis		1	82	0.00540434	0.822478	0.822478	1	25	0.00176106	9606	Homo sapiens	ACLY
R-HSA-380287	Centrosome maturation		1	83	0.00547024	0.826191	0.826191	6	6	0.000423	9606	Homo sapiens	TUBB4B
R-HSA-8852135	Protein ubiquitination		1	83	0.00547024	0.826191	0.826191	1	32	0.00225416	9606	Homo sapiens	UBE2H
R-HSA-917937	Iron uptake and transport		1	83	0.00547024	0.826191	0.826191	1	34	0.00239504	9606	Homo sapiens	HMOX1
R-HSA-162909	Host Interactions of HIV factors		2	151	0.00995189	0.826904	0.826904	2	54	0.00380389	9606	Homo sapiens	PAK2;SLC25A6
R-HSA-73854	RNA Polymerase I Promoter Clearance		1	84	0.00553615	0.829827	0.829827	2	10	0.000704	9606	Homo sapiens	H3F3B;H3F3A
R-HSA-9609690	HCMV Early Events		3	215	0.0141699	0.830676	0.830676	2	12	0.000845	9606	Homo sapiens	TUBB6;TUBB4B
R-HSA-392499	Metabolism of proteins		41	2214	0.145917	0.830978	0.830978	103	812	0.0571992	9606	Homo sapiens	COPB2;CDKN1A;SPARC;RPLP0;TNC;BMI1;FSTL1;THBS1;CYR61;SOCS3;TUBB6;GNG5;RPS2;SPTAN1;UBE2H;PHC2;CBX5;H3F3B;IGFBP5;APLP2;H3F3A;IGFBP2;TUBB4B;GNG12;SAFB;EEF2;FBXO32;KTN1;HIPK2;EEF1A1;TPST1;VCAN;COL4A1;CANX;GNB4;FAM20C;SPARCL1;HNRNPC;EIF3C;LY6H;LTF
R-HSA-6796648	TP53 Regulates Transcription of DNA Repair Genes		1	86	0.00566796	0.836873	0.836873	2	17	0.00119752	9606	Homo sapiens	FOS
R-HSA-1660662	Glycosphingolipid metabolism		1	86	0.00566796	0.836873	0.836873	2	32	0.00225416	9606	Homo sapiens	GM2A
R-HSA-5579029	Metabolic disorders of biological oxidation enzymes		1	87	0.00573387	0.840286	0.840286	1	38	0.00267681	9606	Homo sapiens	MAOB
R-HSA-5250941	Negative epigenetic regulation of rRNA expression		1	88	0.00579978	0.843628	0.843628	6	12	0.000845	9606	Homo sapiens	H3F3B;H3F3A
R-HSA-5654738	Signaling by FGFR2		1	88	0.00579978	0.843628	0.843628	9	46	0.00324035	9606	Homo sapiens	PTPN11
R-HSA-6806834	Signaling by MET		1	88	0.00579978	0.843628	0.843628	1	51	0.00359256	9606	Homo sapiens	PTPN11
R-HSA-1640170	Cell Cycle		12	733	0.0483095	0.847425	0.847425	72	451	0.0317695	9606	Homo sapiens	CTDNEP1;CDKN1A;TUBB6;CCND2;CCND1;H3F3B;H3F3A;AKT1;TUBB4B;SIRT2
R-HSA-1483249	Inositol phosphate metabolism		1	90	0.00593159	0.850104	0.850104	1	71	0.00500141	9606	Homo sapiens	PLCD1
R-HSA-1500620	Meiosis		1	91	0.0059975	0.853241	0.853241	1	15	0.00105664	9606	Homo sapiens	H3F3B;H3F3A
R-HSA-2565942	Regulation of PLK1 Activity at G2/M Transition		1	92	0.0060634	0.856312	0.856312	4	12	0.000845	9606	Homo sapiens	TUBB4B
R-HSA-6802957	Oncogenic MAPK signaling		1	93	0.00612931	0.85932	0.85932	5	46	0.00324035	9606	Homo sapiens	QKI
R-HSA-166016	Toll Like Receptor 4 (TLR4) Cascade		2	165	0.0108746	0.862252	0.862252	3	107	0.00753733	9606	Homo sapiens	PTPN11;FOS
R-HSA-8876198	RAB GEFs exchange GTP for GDP on RABs		1	94	0.00619521	0.862265	0.862265	1	21	0.00147929	9606	Homo sapiens	AKT1
R-HSA-6804756	Regulation of TP53 Activity through Phosphorylation		1	95	0.00626112	0.865148	0.865148	2	26	0.0018315	9606	Homo sapiens	HIPK2
R-HSA-68886	M Phase		6	415	0.0273512	0.870079	0.870079	22	91	0.00641026	9606	Homo sapiens	CTDNEP1;TUBB6;H3F3B;H3F3A;TUBB4B;SIRT2
R-HSA-9645723	Diseases of programmed cell death		1	97	0.00639293	0.870735	0.870735	1	37	0.00260637	9606	Homo sapiens	H3F3B;H3F3A
R-HSA-2454202	Fc epsilon receptor (FCERI) signaling		3	235	0.015488	0.872257	0.872257	6	65	0.00457876	9606	Homo sapiens	AHCYL1;FOS;PAK2
R-HSA-9772573	Late SARS-CoV-2 Infection Events		1	98	0.00645884	0.873442	0.873442	1	69	0.00486052	9606	Homo sapiens	CANX
R-HSA-5620912	Anchoring of the basal body to the plasma membrane		1	99	0.00652475	0.876092	0.876092	8	9	0.000634	9606	Homo sapiens	TUBB4B
R-HSA-4086400	PCP/CE pathway		1	99	0.00652475	0.876092	0.876092	5	24	0.00169062	9606	Homo sapiens	VANGL2
R-HSA-73887	Death Receptor Signaling		2	172	0.0113359	0.877336	0.877336	7	119	0.00838264	9606	Homo sapiens	RACK1;RTN4
R-HSA-446203	Asparagine N-linked glycosylation		6	421	0.0277467	0.878459	0.878459	10	144	0.0101437	9606	Homo sapiens	COPB2;TUBB6;CANX;TUBB4B;SPTAN1
R-HSA-112310	Neurotransmitter release cycle		1	100	0.00659065	0.878687	0.878687	1	37	0.00260637	9606	Homo sapiens	MAOB
R-HSA-5668914	Diseases of metabolism		6	424	0.0279444	0.882477	0.882477	9	195	0.0137363	9606	Homo sapiens	BCAN;VCAN;MAOB;NCAN;CSPG4;THBS1
R-HSA-9694516	SARS-CoV-2 Infection		5	365	0.0240559	0.883094	0.883094	4	210	0.0147929	9606	Homo sapiens	CANX;AKT1;PTPN11;RPS2
R-HSA-1989781	PPARA activates gene expression		2	175	0.0115336	0.883323	0.883323	1	41	0.00288814	9606	Homo sapiens	PLIN2
R-HSA-372790	Signaling by GPCR		14	876	0.0577341	0.884636	0.884636	76	392	0.0276134	9606	Homo sapiens	AHCYL1;ANXA1;GNG5;RGS1;GNB4;GNAS;AKT1;CXCR4;ADM;GNG12;GNAI2
R-HSA-983695	Antigen activates B Cell Receptor (BCR) leading to generation of second messengers		1	103	0.00678837	0.88615	0.88615	1	26	0.0018315	9606	Homo sapiens	AHCYL1
R-HSA-400206	Regulation of lipid metabolism by PPARalpha		2	177	0.0116655	0.887164	0.887164	1	45	0.00316991	9606	Homo sapiens	PLIN2
R-HSA-5668541	TNFR2 non-canonical NF-kB pathway		1	104	0.00685428	0.888535	0.888535	7	44	0.00309947	9606	Homo sapiens	LTBR
R-HSA-5633007	Regulation of TP53 Activity		2	178	0.0117314	0.88904	0.88904	6	98	0.00690335	9606	Homo sapiens	AKT1;HIPK2
R-HSA-72312	rRNA processing		3	247	0.0162789	0.892641	0.892641	7	21	0.00147929	9606	Homo sapiens	RPLP0;RPS2
R-HSA-2168880	Scavenging of heme from plasma		1	106	0.00698609	0.893156	0.893156	2	12	0.000845	9606	Homo sapiens	CD163
R-HSA-157579	Telomere Maintenance		1	108	0.00711791	0.897586	0.897586	2	34	0.00239504	9606	Homo sapiens	H3F3B;H3F3A
R-HSA-425397	Transport of vitamins, nucleosides, and related molecules		1	108	0.00711791	0.897586	0.897586	1	40	0.00281769	9606	Homo sapiens	SLC25A6
R-HSA-446652	Interleukin-1 family signaling		2	183	0.0120609	0.897994	0.897994	1	92	0.0064807	9606	Homo sapiens	PTPN11
R-HSA-975871	MyD88 cascade initiated on plasma membrane		1	109	0.00718381	0.899732	0.899732	2	70	0.00493097	9606	Homo sapiens	FOS
R-HSA-168142	Toll Like Receptor 10 (TLR10) Cascade		1	109	0.00718381	0.899732	0.899732	2	71	0.00500141	9606	Homo sapiens	FOS
R-HSA-168176	Toll Like Receptor 5 (TLR5) Cascade		1	109	0.00718381	0.899732	0.899732	2	71	0.00500141	9606	Homo sapiens	FOS
R-HSA-193704	p75 NTR receptor-mediated signalling		1	110	0.00724972	0.901833	0.901833	3	50	0.00352212	9606	Homo sapiens	RTN4
R-HSA-8951664	Neddylation		3	254	0.0167403	0.903142	0.903142	9	44	0.00309947	9606	Homo sapiens	SOCS3;CDKN1A;FBXO32
R-HSA-4839726	Chromatin organization		3	254	0.0167403	0.903142	0.903142	11	85	0.0059876	9606	Homo sapiens	CCND1;KDM1A;RPS2
R-HSA-3247509	Chromatin modifying enzymes		3	254	0.0167403	0.903142	0.903142	11	85	0.0059876	9606	Homo sapiens	CCND1;KDM1A;RPS2
R-HSA-202733	Cell surface interactions at the vascular wall		3	257	0.016938	0.907352	0.907352	4	65	0.00457876	9606	Homo sapiens	CD74;PTPN11;CD44
R-HSA-5673001	RAF/MAP kinase cascade		4	322	0.0212219	0.907798	0.907798	2	75	0.00528318	9606	Homo sapiens	PDGFRA;DUSP1;IRS2;SPTAN1
R-HSA-3371453	Regulation of HSF1-mediated heat shock response		1	113	0.00744744	0.907876	0.907876	2	14	0.000986	9606	Homo sapiens	HSPB1
R-HSA-68867	Assembly of the pre-replicative complex		1	113	0.00744744	0.907876	0.907876	2	23	0.00162017	9606	Homo sapiens	H3F3B;H3F3A
R-HSA-162906	HIV Infection		3	260	0.0171357	0.911397	0.911397	8	160	0.0112708	9606	Homo sapiens	CXCR4;PAK2;SLC25A6
R-HSA-163125	Post-translational modification: synthesis of GPI-anchored proteins		1	115	0.00757925	0.911698	0.911698	1	16	0.00112708	9606	Homo sapiens	LY6H
R-HSA-5617472	Activation of anterior HOX genes in hindbrain development during early embryogenesis		1	116	0.00764516	0.913549	0.913549	31	43	0.00302902	9606	Homo sapiens	H3F3B;H3F3A
R-HSA-5619507	Activation of HOX genes during differentiation		1	116	0.00764516	0.913549	0.913549	31	43	0.00302902	9606	Homo sapiens	H3F3B;H3F3A
R-HSA-975138	TRAF6 mediated induction of NFkB and MAP kinases upon TLR7/8 or 9 activation		1	116	0.00764516	0.913549	0.913549	2	60	0.00422654	9606	Homo sapiens	FOS
R-HSA-168164	Toll Like Receptor 3 (TLR3) Cascade		1	116	0.00764516	0.913549	0.913549	2	73	0.00514229	9606	Homo sapiens	FOS
R-HSA-975155	MyD88 dependent cascade initiated on endosome		1	117	0.00771107	0.915361	0.915361	2	75	0.00528318	9606	Homo sapiens	FOS
R-HSA-168181	Toll Like Receptor 7/8 (TLR7/8) Cascade		1	118	0.00777697	0.917136	0.917136	2	79	0.00556495	9606	Homo sapiens	FOS
R-HSA-211000	Gene Silencing by RNA		1	119	0.00784288	0.918873	0.918873	1	40	0.00281769	9606	Homo sapiens	H3F3B;H3F3A
R-HSA-2672351	Stimuli-sensing channels		1	120	0.00790878	0.920574	0.920574	1	33	0.0023246	9606	Homo sapiens	TTYH1
R-HSA-5607764	CLEC7A (Dectin-1) signaling		1	120	0.00790878	0.920574	0.920574	1	45	0.00316991	9606	Homo sapiens	AHCYL1
R-HSA-168138	Toll Like Receptor 9 (TLR9) Cascade		1	121	0.00797469	0.92224	0.92224	2	80	0.00563539	9606	Homo sapiens	FOS
R-HSA-1474165	Reproduction		1	122	0.0080406	0.92387	0.92387	1	24	0.00169062	9606	Homo sapiens	H3F3B;H3F3A
R-HSA-1852241	Organelle biogenesis and maintenance		4	338	0.0222764	0.925852	0.925852	18	86	0.00605804	9606	Homo sapiens	CLDN11;TUBB6;TUBB4B
R-HSA-375276	Peptide ligand-binding receptors		2	203	0.013379	0.927499	0.927499	3	83	0.00584672	9606	Homo sapiens	ANXA1;CXCR4
R-HSA-5621481	C-type lectin receptors (CLRs)		2	203	0.013379	0.927499	0.927499	2	68	0.00479008	9606	Homo sapiens	AHCYL1;PAK2
R-HSA-5628897	TP53 Regulates Metabolic Genes		1	126	0.00830423	0.930059	0.930059	1	34	0.00239504	9606	Homo sapiens	AKT1
R-HSA-69620	Cell Cycle Checkpoints		3	279	0.0183879	0.933501	0.933501	6	56	0.00394477	9606	Homo sapiens	CDKN1A
R-HSA-5653656	Vesicle-mediated transport		12	828	0.0545706	0.934221	0.934221	30	252	0.0177515	9606	Homo sapiens	COPB2;TUBB6;CD163;SPARC;COL4A2;COL4A1;GOLIM4;RHOBTB3;AKT1;TUBB4B;SPTAN1
R-HSA-2871809	FCERI mediated Ca+2 mobilization		1	129	0.00850194	0.93437	0.93437	1	11	0.000775	9606	Homo sapiens	AHCYL1
R-HSA-2029485	Role of phospholipids in phagocytosis		1	129	0.00850194	0.93437	0.93437	1	12	0.000845	9606	Homo sapiens	AHCYL1
R-HSA-69002	DNA Replication Pre-Initiation		1	131	0.00863376	0.937095	0.937095	2	32	0.00225416	9606	Homo sapiens	H3F3B;H3F3A
R-HSA-9007101	Rab regulation of trafficking		1	131	0.00863376	0.937095	0.937095	1	35	0.00246548	9606	Homo sapiens	AKT1
R-HSA-5173105	O-linked glycosylation		1	133	0.00876557	0.939707	0.939707	2	27	0.00190194	9606	Homo sapiens	THBS1
R-HSA-166058	MyD88:MAL(TIRAP) cascade initiated on plasma membrane		1	133	0.00876557	0.939707	0.939707	2	76	0.00535362	9606	Homo sapiens	FOS
R-HSA-168188	Toll Like Receptor TLR6:TLR2 Cascade		1	133	0.00876557	0.939707	0.939707	2	78	0.00549451	9606	Homo sapiens	FOS
R-HSA-73886	Chromosome Maintenance		1	135	0.00889738	0.942212	0.942212	2	38	0.00267681	9606	Homo sapiens	H3F3B;H3F3A
R-HSA-168179	Toll Like Receptor TLR1:TLR2 Cascade		1	136	0.00896329	0.943425	0.943425	2	78	0.00549451	9606	Homo sapiens	FOS
R-HSA-181438	Toll Like Receptor 2 (TLR2) Cascade		1	136	0.00896329	0.943425	0.943425	2	80	0.00563539	9606	Homo sapiens	FOS
R-HSA-500792	GPCR ligand binding		8	609	0.0401371	0.943782	0.943782	5	217	0.015286	9606	Homo sapiens	ANXA1;GNG5;GNB4;GNAS;CXCR4;ADM;GNG12
R-HSA-9664323	FCGR3A-mediated IL10 synthesis		1	141	0.00929282	0.949119	0.949119	1	20	0.00140885	9606	Homo sapiens	AHCYL1
R-HSA-9679506	SARS-CoV Infections		7	572	0.0376985	0.957682	0.957682	8	401	0.0282474	9606	Homo sapiens	EEF1A1;KDM1A;CANX;AKT1;PTPN11;RPS2
R-HSA-983168	Antigen processing: Ubiquitination & Proteasome degradation		3	315	0.0207606	0.962093	0.962093	5	9	0.000634	9606	Homo sapiens	SOCS3;UBE2H;FBXO32
R-HSA-428157	Sphingolipid metabolism		1	158	0.0104132	0.964536	0.964536	2	65	0.00457876	9606	Homo sapiens	GM2A
R-HSA-9018678	Biosynthesis of specialized proresolving mediators (SPMs)		1	159	0.0104791	0.965282	0.965282	3	124	0.00873485	9606	Homo sapiens	ALOX5AP
R-HSA-9705671	SARS-CoV-2 activates/modulates innate and adaptive immune responses		1	160	0.010545	0.966011	0.966011	1	47	0.00331079	9606	Homo sapiens	PTPN11
R-HSA-9824446	Viral Infection Pathways		15	1073	0.0707177	0.967215	0.967215	24	651	0.045858	9606	Homo sapiens	CEBPD;KDM1A;RPLP0;CXCR4;PTPN11;TUBB4B;EEF1A1;TUBB6;CANX;AKT1;RPS2;PAK2;SLC25A6
R-HSA-425366	Transport of bile salts and organic acids, metal ions and amine compounds		1	163	0.0107428	0.968111	0.968111	1	67	0.00471964	9606	Homo sapiens	VAT1
R-HSA-382551	Transport of small molecules		13	969	0.0638634	0.97109	0.97109	15	454	0.0319808	9606	Homo sapiens	VAT1;GNG5;TTYH1;GNB4;GNAS;HMOX1;AQP4;GNG12;PLTP;ADD1;SLC25A6
R-HSA-2142753	Arachidonic acid metabolism		1	168	0.0110723	0.971326	0.971326	5	79	0.00556495	9606	Homo sapiens	ALOX5AP
R-HSA-69306	DNA Replication		1	168	0.0110723	0.971326	0.971326	2	58	0.00408566	9606	Homo sapiens	H3F3B;H3F3A
R-HSA-9679191	Potential therapeutics for SARS		1	168	0.0110723	0.971326	0.971326	1	36	0.00253593	9606	Homo sapiens	KDM1A
R-HSA-15869	Metabolism of nucleotides		2	256	0.0168721	0.971568	0.971568	5	142	0.0100028	9606	Homo sapiens	AK1;GMPR
R-HSA-199991	Membrane Trafficking		8	668	0.0440256	0.971755	0.971755	25	219	0.0154269	9606	Homo sapiens	COPB2;TUBB6;GOLIM4;RHOBTB3;AKT1;TUBB4B;SPTAN1
R-HSA-196849	Metabolism of water-soluble vitamins and cofactors		2	258	0.0170039	0.972575	0.972575	3	143	0.0100733	9606	Homo sapiens	GADD45B;MTHFD2
R-HSA-983169	Class I MHC mediated antigen processing & presentation		4	412	0.0271535	0.974524	0.974524	8	48	0.00338123	9606	Homo sapiens	SOCS3;UBE2H;CANX;FBXO32
R-HSA-156580	Phase II - Conjugation of compounds		2	263	0.0173334	0.974946	0.974946	2	72	0.00507185	9606	Homo sapiens	TPST1;GSTM2
R-HSA-9610379	HCMV Late Events		1	175	0.0115336	0.975292	0.975292	2	19	0.0013384	9606	Homo sapiens	CEBPD
R-HSA-162587	HIV Life Cycle		1	175	0.0115336	0.975292	0.975292	6	117	0.00824176	9606	Homo sapiens	CXCR4
R-HSA-212165	Epigenetic regulation of gene expression		1	178	0.0117314	0.976819	0.976819	20	64	0.00450831	9606	Homo sapiens	H3F3B;H3F3A
R-HSA-983705	Signaling by the B Cell Receptor (BCR)		1	189	0.0124563	0.981657	0.981657	1	45	0.00316991	9606	Homo sapiens	AHCYL1
R-HSA-2029480	Fcgamma receptor (FCGR) dependent phagocytosis		1	193	0.01272	0.983155	0.983155	1	42	0.00295858	9606	Homo sapiens	AHCYL1
R-HSA-196854	Metabolism of vitamins and cofactors		3	382	0.0251763	0.987364	0.987364	5	205	0.0144407	9606	Homo sapiens	GADD45B;MTHFD2;AKT1
R-HSA-211945	Phase I - Functionalization of compounds		2	301	0.0198379	0.98751	0.98751	5	102	0.00718512	9606	Homo sapiens	MAOB
R-HSA-983712	Ion channel transport		1	208	0.0137086	0.987763	0.987763	1	51	0.00359256	9606	Homo sapiens	TTYH1
R-HSA-1483206	Glycerophospholipid biosynthesis		1	221	0.0145653	0.990726	0.990726	6	133	0.00936884	9606	Homo sapiens	NES
R-HSA-8978868	Fatty acid metabolism		3	431	0.0284057	0.994536	0.994536	10	220	0.0154973	9606	Homo sapiens	ACLY;FADS2;ALOX5AP
R-HSA-198933	Immunoregulatory interactions between a Lymphoid and a non-Lymphoid cell		1	249	0.0164107	0.9949	0.9949	1	44	0.00309947	9606	Homo sapiens	CD81
R-HSA-71291	Metabolism of amino acids and derivatives		6	667	0.0439597	0.995257	0.995257	9	285	0.0200761	9606	Homo sapiens	ODC1;RPLP0;RPS2;SERINC5;SRM
R-HSA-211859	Biological oxidations		4	551	0.0363145	0.997209	0.997209	7	192	0.0135249	9606	Homo sapiens	TPST1;GSTM2;MAOB
R-HSA-373076	Class A/1 (Rhodopsin-like receptors)		2	414	0.0272853	0.998537	0.998537	3	185	0.0130318	9606	Homo sapiens	ANXA1;CXCR4
R-HSA-425407	SLC-mediated transmembrane transport		2	418	0.0275489	0.998647	0.998647	2	194	0.0136658	9606	Homo sapiens	VAT1;SLC25A6
R-HSA-1483257	Phospholipid metabolism		1	314	0.0206947	0.998733	0.998733	6	218	0.0153564	9606	Homo sapiens	NES
R-HSA-1430728	Metabolism		48	3644	0.240163	0.999969	0.999969	111	2268	0.159763	9606	Homo sapiens	AHCYL1;MAOB;NCAN;HILPDA;ODC1;AK1;RPLP0;GMPR;HK2;GNAI2;SRM;FADS2;CA3;GM2A;GNG5;AKT1;HMOX1;RPS2;TKTL1;GSTM2;GADD45B;GNG12;TPST1;ACLY;BCAN;VCAN;MARCKS;PKM;MTHFD2;ALOX5AP;UST;GNB4;GNAS;CSPG4;PLIN2;PMP2;NES;GAPDH;CD44;SERINC5;PLCD1
R-HSA-556833	Metabolism of lipids		9	1446	0.0953009	0.999999	0.999999	27	965	0.0679769	9606	Homo sapiens	ACLY;FADS2;GM2A;ALOX5AP;HILPDA;PMP2;PLIN2;NES
R-HSA-9709957	Sensory Perception		2	1262	0.0831741	1	1	2	143	0.0100733	9606	Homo sapiens	EZR;SPTAN1
