# Supplementary material for: Full-length isoform concatenation sequencing to resolve cancer transcriptome complexity
Source: BMC Genomics. 2024 Jan 29;25:122. doi: 10.1186/s12864-024-10021-x (PMC10823626; doi:10.1186/s12864-024-10021-x)
Supplement: Supplementary file 12 — Additional file 12. Transcript level characterization of enriched genes in the tumor. [file 12864_2024_10021_MOESM12_ESM.xlsx]

## Sheet: PB_HiFiv4LL_JL12_T_HBR+SIRV4_Is
Additional file 12. Transcript level characterization of enriched genes in the tumor
associated_gene	structural_category	associated_transcript	Number of Read Support
ACLY	full-splice_match	ENST00000352035.7	202
ACLY	full-splice_match	ENST00000353196.5	39
ACLY	novel_in_catalog	novel	4
ACTA2	full-splice_match	ENST00000224784.10	895
ACTA2	novel_in_catalog	novel	9
ACTA2	novel_not_in_catalog	novel	7
ACTN1	full-splice_match	ENST00000193403.10	593
ACTN1	full-splice_match	ENST00000438964.6	6
ACTN1	novel_in_catalog	novel	33
ACTN1	novel_not_in_catalog	novel	6
AHCYL1	full-splice_match	ENST00000359172.3	322
AHCYL1	full-splice_match	ENST00000369799.10	1108
AHCYL1	full-splice_match	ENST00000393614.8	14
AHCYL1	genic	novel	84
AHCYL1	novel_in_catalog	novel	156
AHCYL1	novel_not_in_catalog	novel	127
AKT1	full-splice_match	ENST00000349310.7	2
AKT1	full-splice_match	ENST00000407796.6	11
AKT1	full-splice_match	ENST00000649815.1	45
ANOS1	full-splice_match	ENST00000262648.8	146
ANOS1	novel_in_catalog	novel	4
APLP2	full-splice_match	ENST00000263574.9	53
APLP2	full-splice_match	ENST00000338167.9	574
APLP2	full-splice_match	ENST00000527702.5	2
APLP2	full-splice_match	ENST00000528499.5	96
APLP2	novel_in_catalog	novel	50
AQP4	full-splice_match	ENST00000383168.9	412
AQP4	full-splice_match	ENST00000440832.7	59
AQP4	full-splice_match	ENST00000578776.1	5
AQP4	full-splice_match	ENST00000672188.1	2920
AQP4	novel_in_catalog	novel	2560
AQP4	novel_not_in_catalog	novel	134
BCAN	full-splice_match	ENST00000329117.10	5811
BCAN	full-splice_match	ENST00000361588.5	707
BCAN	full-splice_match	ENST00000496038.1	10
BCAN	novel_in_catalog	novel	273
BCAN	novel_not_in_catalog	novel	281
CCND1	full-splice_match	ENST00000227507.2	1030
CCND1	novel_in_catalog	novel	4
CCND1	novel_not_in_catalog	novel	4
CD151	full-splice_match	ENST00000397420.9	198
CD151	full-splice_match	ENST00000397421.5	315
CD151	full-splice_match	ENST00000532045.6	9
CD151	novel_in_catalog	novel	139
CD44	full-splice_match	ENST00000263398.10	755
CD44	novel_in_catalog	novel	117
CD44	novel_not_in_catalog	novel	5
CDKN1A	full-splice_match	ENST00000244741.9	876
CDKN1A	full-splice_match	ENST00000405375.5	179
CDKN1A	novel_in_catalog	novel	8
CDKN1A	novel_not_in_catalog	novel	7
CEBPB	full-splice_match	ENST00000303004.5	60
COL4A1	full-splice_match	ENST00000375820.10	98
COL4A1	novel_in_catalog	novel	6
COL4A1	novel_not_in_catalog	novel	2
COL4A2	full-splice_match	ENST00000360467.7	348
COL4A2	full-splice_match	ENST00000649101.1	11
COL4A2	full-splice_match	ENST00000650540.1	5
COL4A2	novel_in_catalog	novel	2
COL6A2	full-splice_match	ENST00000300527.8	409
COL6A2	novel_in_catalog	novel	24
COL6A2	novel_not_in_catalog	novel	2
CSPG4	full-splice_match	ENST00000308508.5	171
CTSB	full-splice_match	ENST00000353047.11	1183
CTSB	full-splice_match	ENST00000530640.6	93
CTSB	full-splice_match	ENST00000533455.5	152
CTSB	novel_in_catalog	novel	435
CTSB	novel_not_in_catalog	novel	139
EFEMP1	full-splice_match	ENST00000355426.8	472
EFEMP1	full-splice_match	ENST00000394555.6	399
EFEMP1	full-splice_match	ENST00000497698.1	2
EFEMP1	novel_in_catalog	novel	61
ELN	full-splice_match	ENST00000252034.12	32
ELN	full-splice_match	ENST00000357036.9	2
ELN	full-splice_match	ENST00000380575.8	9
ELN	full-splice_match	ENST00000380576.9	13
ELN	full-splice_match	ENST00000445912.5	69
ELN	novel_in_catalog	novel	219
ELN	novel_not_in_catalog	novel	151
FAM20C	full-splice_match	ENST00000313766.6	198
FAM20C	novel_not_in_catalog	novel	5
FGFRL1	full-splice_match	ENST00000264748.6	104
FOS	full-splice_match	ENST00000303562.9	3757
FOS	full-splice_match	ENST00000535987.5	5
FOS	full-splice_match	ENST00000554617.1	20
FOS	full-splice_match	ENST00000555242.1	16
FOS	full-splice_match	ENST00000555347.1	11
FOS	full-splice_match	ENST00000555686.1	9
FOS	genic	novel	2
FOS	novel_in_catalog	novel	74
FOS	novel_not_in_catalog	novel	4
FOXO1	full-splice_match	ENST00000379561.6	122
FOXO1	novel_in_catalog	novel	6
FOXO1	novel_not_in_catalog	novel	2
FSTL1	full-splice_match	ENST00000295633.8	247
FSTL1	genic	novel	4
FSTL1	novel_in_catalog	novel	2
FSTL1	novel_not_in_catalog	novel	2
GFAP	full-splice_match	ENST00000253408.10	1115
GFAP	full-splice_match	ENST00000435360.7	5399
GFAP	full-splice_match	ENST00000586127.6	3
GFAP	full-splice_match	ENST00000588735.3	66
GFAP	full-splice_match	ENST00000591327.2	14
GFAP	full-splice_match	ENST00000638281.1	283
GFAP	full-splice_match	ENST00000638618.1	3
GFAP	full-splice_match	ENST00000639277.1	86
GFAP	full-splice_match	ENST00000639921.1	2
GFAP	novel_in_catalog	novel	31987
GFAP	novel_not_in_catalog	novel	90905
GNAI2	full-splice_match	ENST00000313601.11	226
GNAI2	full-splice_match	ENST00000422163.5	468
GNAI2	full-splice_match	ENST00000440628.5	3
GNAS	full-splice_match	ENST00000371075.7	764
GNAS	full-splice_match	ENST00000371095.7	60
GNAS	full-splice_match	ENST00000371100.8	82
GNAS	full-splice_match	ENST00000477931.5	4
GNAS	genic	novel	4
GNAS	novel_in_catalog	novel	189
GNAS	novel_not_in_catalog	novel	402
GNB4	full-splice_match	ENST00000232564.8	307
GNB4	full-splice_match	ENST00000468623.5	2
GNB4	genic	novel	2
GNB4	novel_in_catalog	novel	16
GNB4	novel_not_in_catalog	novel	6
GNG12	full-splice_match	ENST00000370982.4	471
GNG12	novel_not_in_catalog	novel	53
GNG5	full-splice_match	ENST00000370645.9	668
GNG5	novel_in_catalog	novel	3
HEY1	full-splice_match	ENST00000337919.9	10
HEY1	full-splice_match	ENST00000354724.8	873
HEY1	full-splice_match	ENST00000435063.2	10
HSPB1	full-splice_match	ENST00000248553.7	4367
HSPB1	full-splice_match	ENST00000447574.1	69
HSPB1	genic	novel	39
HSPB1	novel_in_catalog	novel	70
ID1	full-splice_match	ENST00000376105.4	16
ID1	full-splice_match	ENST00000376112.4	359
ID3	full-splice_match	ENST00000374561.6	3260
ID3	full-splice_match	ENST00000486541.1	24
ID3	genic	novel	2
ID3	novel_in_catalog	novel	57
ID3	novel_not_in_catalog	novel	5
ID4	full-splice_match	ENST00000378700.8	112
ID4	novel_not_in_catalog	novel	683
IGFBP2	full-splice_match	ENST00000233809.9	273
IGFBP5	full-splice_match	ENST00000233813.5	2947
IGFBP5	genic	novel	1993
IGFBP5	novel_in_catalog	novel	73
IGFBP5	novel_not_in_catalog	novel	4
IRS2	full-splice_match	ENST00000375856.5	510
IRS2	novel_in_catalog	novel	3
JUNB	full-splice_match	ENST00000302754.6	2083
JUNB	genic	novel	19
KTN1	full-splice_match	ENST00000438792.6	31
KTN1	novel_in_catalog	novel	119
KTN1	novel_not_in_catalog	novel	15
MARCKS	full-splice_match	ENST00000612661.2	96
MARCKS	novel_not_in_catalog	novel	900
MMP14	full-splice_match	ENST00000311852.11	69
MMP14	genic	novel	5
MT1E	full-splice_match	ENST00000306061.10	662
MT1E	full-splice_match	ENST00000568293.1	8
MT1E	genic	novel	19
MT1E	novel_not_in_catalog	novel	5
MT1F	full-splice_match	ENST00000334350.7	1138
MT1F	full-splice_match	ENST00000564295.1	2
MT1F	full-splice_match	ENST00000568475.1	17
MT1X	full-splice_match	ENST00000394485.5	5211
MT1X	full-splice_match	ENST00000562939.1	24
MT1X	full-splice_match	ENST00000564974.1	118
MT1X	full-splice_match	ENST00000568370.1	13
MT1X	novel_in_catalog	novel	13
MT2A	full-splice_match	ENST00000245185.6	2931
MT2A	full-splice_match	ENST00000561491.1	6
MT2A	full-splice_match	ENST00000562017.1	25
MT2A	full-splice_match	ENST00000563985.1	3
MT2A	novel_not_in_catalog	novel	2
NCAN	full-splice_match	ENST00000252575.11	237
NTRK2	full-splice_match	ENST00000359847.3	56
NTRK2	full-splice_match	ENST00000395882.5	125
NTRK2	genic	novel	45
NTRK2	novel_in_catalog	novel	372
NTRK2	novel_not_in_catalog	novel	737
PAK2	full-splice_match	ENST00000327134.7	240
PAK2	novel_not_in_catalog	novel	14
PDGFRA	full-splice_match	ENST00000257290.10	62
PLOD1	full-splice_match	ENST00000196061.5	292
PLOD1	novel_in_catalog	novel	5
PTPN11	full-splice_match	ENST00000351677.6	240
RGS1	full-splice_match	ENST00000367459.8	1159
RGS1	full-splice_match	ENST00000469578.2	18
RGS1	full-splice_match	ENST00000498352.1	11
RGS1	novel_in_catalog	novel	155
SOCS3	full-splice_match	ENST00000330871.3	583
SPARC	full-splice_match	ENST00000231061.9	11676
SPARC	novel_in_catalog	novel	2
SPARC	novel_not_in_catalog	novel	14
SPARCL1	full-splice_match	ENST00000282470.10	980
SPARCL1	full-splice_match	ENST00000418378.5	1563
SPARCL1	full-splice_match	ENST00000434434.5	619
SPARCL1	full-splice_match	ENST00000541496.1	11
SPARCL1	novel_in_catalog	novel	197
SPARCL1	novel_not_in_catalog	novel	16
THBS1	full-splice_match	ENST00000260356.6	124
THBS4	full-splice_match	ENST00000350881.6	156
THBS4	novel_in_catalog	novel	287
THBS4	novel_not_in_catalog	novel	8
TKTL1	full-splice_match	ENST00000369912.2	20
TKTL1	full-splice_match	ENST00000369915.8	707
TKTL1	novel_not_in_catalog	novel	20
TNC	full-splice_match	ENST00000350763.9	92
TNC	genic	novel	3
TNC	novel_in_catalog	novel	118
UST	full-splice_match	ENST00000367463.5	137
UST	full-splice_match	ENST00000466695.1	531
UST	genic	novel	8
UST	novel_in_catalog	novel	4
UST	novel_not_in_catalog	novel	5
VCAN	full-splice_match	ENST00000512590.6	248
VCAN	full-splice_match	ENST00000513960.5	284
VCAN	full-splice_match	ENST00000513984.5	3
VCAN	genic	novel	10
VCAN	novel_in_catalog	novel	77
