# Supplementary material for: Full-length isoform concatenation sequencing to resolve cancer transcriptome complexity
Source: BMC Genomics. 2024 Jan 29;25:122. doi: 10.1186/s12864-024-10021-x (PMC10823626; doi:10.1186/s12864-024-10021-x)
Supplement: Supplementary file 13 — Additional file 13. Long-read SQANTI3 classified novel isoforms enriched in the pediatric diffuse midline glioma. [file 12864_2024_10021_MOESM13_ESM.xlsx]

## Sheet: Sheet1
Additional file 13. Long-read SQANTI3 classified novel isoforms enriched in the pediatric diffuse midline glioma.
associated_gene	associated_transcript	PacBio Isoform ID	Isoform Length	Detected Exons	SQANTI3 Structural_Category	Long-read Count Comparator	Long-read Count Tumor
MT-ATP6_MT-RNR2	novel	PB.36008.21	1169	2	genic	NA	13281
AC132217.1	novel	PB.5163.1	1140	2	novel_not_in_catalog	NA	2219
IGKC_IGKV3-20	novel	PB.17993.3	936	4	fusion	NA	2059
PRAF2_WDR45	novel	PB.36360.4	3300	13	fusion	NA	1306
IGKC_IGKV1-9	novel	PB.17993.7	930	4	fusion	NA	1282
AC005618.1_PCDHGA2	novel	PB.27634.4	2554	4	fusion	NA	1198
CKB_AL133367.1	novel	PB.10706.8	1546	8	fusion	NA	1081
IGKV2-28_IGKC	novel	PB.17993.5	940	4	fusion	NA	1074
SMOC1	novel	PB.10294.1	3543	10	novel_in_catalog	NA	1038
IGLV2-11_IGLL5	novel	PB.21268.35	887	4	fusion	NA	894
IGLV1-44_IGLV1-36_IGLC3	novel	PB.21268.21	890	5	fusion	NA	869
AC132217.1	novel	PB.5163.5	1533	2	novel_not_in_catalog	NA	854
novelGene_AC093010.3_AS_novelGene_ZBTB20_AS	novel	PB.23142.1	1672	1	antisense	NA	766
EEF1G	novel	PB.5776.1	1151	8	novel_not_in_catalog	NA	690
IMP3	novel	PB.11619.1	1819	2	novel_not_in_catalog	NA	580
NNMT	novel	PB.6573.2	1120	5	novel_not_in_catalog	NA	571
IGHV3-53_IGHA1_IGHV3-62	novel	PB.10753.11	1575	6	fusion	NA	504
SERPINA3	novel	PB.10593.2	1440	6	novel_not_in_catalog	NA	464
C1QL1	novel	PB.14045.3	1590	1	novel_in_catalog	NA	430
FLNA	novel	PB.37101.1	5733	32	novel_not_in_catalog	NA	412
SOX8	novel	PB.11995.1	2864	4	novel_not_in_catalog	NA	380
NSMF	novel	PB.34647.3	2824	16	novel_not_in_catalog	NA	364
ZFP36	novel	PB.16302.2	2559	1	novel_in_catalog	NA	337
OLIG1	novel	PB.20865.1	1488	2	novel_not_in_catalog	NA	315
TIMP2	novel	PB.14659.1	3560	6	novel_not_in_catalog	NA	313
DAZ4	novel	PB.37265.1	3678	24	novel_not_in_catalog	NA	300
RNF187	novel	PB.3220.1	1688	4	novel_not_in_catalog	NA	292
CCN2	novel	PB.29414.1	2692	3	novel_in_catalog	NA	269
AC009133.5_AC009133.6	novel	PB.12506.5	3021	6	fusion	NA	268
IGHGP_IGHV3-30	novel	PB.10753.5	1567	7	fusion	NA	263
CD99_CD99P1	novel	PB.36050.2	1559	17	fusion	NA	258
FERMT1	novel	PB.19943.6	1309	4	novel_not_in_catalog	NA	254
AGRN	novel	PB.16.1	4495	22	novel_in_catalog	NA	242
C1QA_C1QC	novel	PB.453.2	1662	5	fusion	NA	231
EMC3_AC022007.1	novel	PB.21872.4	1287	9	fusion	NA	218
APCDD1	novel	PB.14910.1	2233	5	novel_not_in_catalog	NA	214
DAAM2	novel	PB.28597.2	3245	15	novel_not_in_catalog	NA	205
JUN	novel	PB.1075.6	1986	2	genic	NA	203
IGF2	novel	PB.5163.177	805	2	novel_not_in_catalog	NA	203
AC243547.2_POLR3GL	novel	PB.1859.1	1584	10	fusion	NA	201
GPT2	novel	PB.12638.1	4098	12	novel_not_in_catalog	NA	194
ATP6AP2	novel	PB.36274.1	2021	9	novel_not_in_catalog	NA	188
RPL7AP28_AC096711.2	novel	PB.25832.2	2553	2	fusion	NA	179
IGLC2_IGLV3-19	novel	PB.21268.32	881	4	fusion	NA	165
P4HB	novel	PB.14734.1	2429	11	novel_not_in_catalog	NA	163
SOX4	novel	PB.28279.1	2254	2	genic	NA	156
RGS1	novel	PB.2753.1	1275	4	novel_in_catalog	NA	149
MAPKAPK2	novel	PB.2958.1	2828	11	novel_not_in_catalog	NA	149
NPC2	novel	PB.10366.2	818	5	novel_not_in_catalog	NA	142
PCBP4_ABHD14B	novel	PB.22437.7	2625	16	fusion	NA	141
ALDH9A1	novel	PB.2417.1	2400	11	novel_not_in_catalog	NA	139
CXXC5_UBE2D2	novel	PB.27564.9	2039	8	fusion	NA	133
DPYSL3	novel	PB.27699.11	2520	15	novel_not_in_catalog	NA	130
IGLV4-60_IGLC3	novel	PB.21268.1	881	4	fusion	NA	126
MMP17	novel	PB.8636.1	2281	11	novel_not_in_catalog	NA	125
HILPDA	novel	PB.31315.3	1124	3	novel_not_in_catalog	NA	124
SLC16A3	novel	PB.14760.1	2165	5	novel_not_in_catalog	NA	122
IGHG3_IGHV1-2	novel	PB.10753.23	1728	10	fusion	NA	122
SATB1	novel	PB.21998.4	3005	11	novel_in_catalog	NA	119
PXDC1	novel	PB.28114.1	1843	6	novel_not_in_catalog	NA	119
SERINC5	novel	PB.27043.2	6319	12	novel_not_in_catalog	NA	117
NLGN2	novel	PB.13387.1	1210	2	novel_not_in_catalog	NA	114
SLC47A2	novel	PB.13603.1	2147	17	novel_in_catalog	NA	113
NACC1	novel	PB.15813.1	4609	7	novel_in_catalog	NA	112
GOLPH3	novel	PB.26554.1	2654	5	novel_not_in_catalog	NA	112
CIRBP_FAM174C	novel	PB.15444.19	2545	10	fusion	NA	111
LTBR	novel	PB.7108.2	2190	9	novel_in_catalog	NA	110
DDX42	novel	PB.14361.2	3900	19	novel_not_in_catalog	NA	109
NNMT	novel	PB.6573.1	882	4	novel_in_catalog	NA	108
IGF2	novel	PB.5163.105	952	2	novel_not_in_catalog	NA	107
IGHG3_IGHV1-2	novel	PB.10753.20	1690	9	fusion	NA	105
IGHV4-4_IGHA1	novel	PB.10753.14	1526	6	fusion	NA	105
PFKFB2	novel	PB.2962.2	3604	15	novel_not_in_catalog	NA	101
ITGB2	novel	PB.21104.1	2995	16	novel_in_catalog	NA	101
HK2	novel	PB.17808.2	5684	18	novel_not_in_catalog	NA	100
IGLC2_IGLV3-1	novel	PB.21268.42	874	4	fusion	NA	100
LUZP2	novel	PB.5485.38	2948	1	genic	NA	99
UBFD1	novel	PB.12406.1	3548	1	genic	NA	99
novelGene_ENPP7P6_AS_novelGene_AC068587.4_AS	novel	PB.31923.10	721	1	antisense	NA	99
IGHV3-23_IGHM_IGHV3-30	novel	PB.10753.33	1965	8	fusion	NA	98
IGF2	novel	PB.5163.99	1079	2	novel_not_in_catalog	NA	97
ENHO	novel	PB.33420.1	942	3	novel_not_in_catalog	NA	96
TCF7L2	novel	PB.4885.6	3912	13	novel_in_catalog	NA	94
RCBTB1	novel	PB.9023.1	3973	12	novel_in_catalog	NA	94
LINC01579	novel	PB.11880.1	1403	3	novel_not_in_catalog	NA	94
IGHV3-7_IGHV3-11_IGHA1	novel	PB.10753.12	1581	7	fusion	NA	94
SOX4	novel	PB.28279.5	2459	2	genic	NA	94
SAPCD2	novel	PB.34624.4	2462	3	novel_not_in_catalog	NA	93
SFT2D2	novel	PB.2459.1	2877	9	novel_not_in_catalog	NA	90
GFRA2	novel	PB.31993.1	2795	10	novel_not_in_catalog	NA	90
SULT1C4	novel	PB.18196.1	2767	6	novel_in_catalog	NA	87
RBM14_RBM4	novel	PB.5965.5	1984	4	fusion	NA	87
COPG1	novel	PB.23563.1	3059	23	novel_in_catalog	NA	86
ARRDC4	novel	PB.11888.3	3999	7	novel_in_catalog	NA	85
VIPR2	novel	PB.31750.2	4056	13	novel_not_in_catalog	NA	85
CCN1	novel	PB.1356.1	2943	1	novel_in_catalog	NA	85
C1R	novel	PB.7146.1	2811	10	novel_in_catalog	NA	84
IGHA1_IGHV3-30	novel	PB.10753.10	1590	7	fusion	NA	84
GNAQ	novel	PB.33804.8	3285	7	novel_not_in_catalog	NA	84
TCF7L2	novel	PB.4885.1	2523	12	novel_in_catalog	NA	83
KCNG1	novel	PB.20464.1	2206	4	novel_in_catalog	NA	81
IGF2	novel	PB.5163.111	819	2	novel_not_in_catalog	NA	81
IGF2	novel	PB.5163.95	1164	2	novel_not_in_catalog	NA	81
IGHV1-18_IGHA1	novel	PB.10753.13	1554	6	fusion	NA	80
novelGene_0_5555	novel	PB.6749.22	3869	1	intergenic	NA	79
IGHG3_IGHV1-2	novel	PB.10753.21	1635	9	fusion	NA	78
IER2	novel	PB.15816.1	1956	2	novel_not_in_catalog	NA	77
CASTOR2	novel	PB.30568.1	2774	2	novel_not_in_catalog	NA	77
OSR1	novel	PB.17061.1	2156	3	novel_not_in_catalog	NA	76
IGF2	novel	PB.5163.108	879	2	novel_not_in_catalog	NA	76
DYNLL2	novel	PB.14251.1	2284	4	novel_not_in_catalog	NA	75
novelGene_SEMA3E_AS	novel	PB.30763.1	425	1	antisense	NA	75
novelGene_0_5558	novel	PB.6749.25	2085	1	intergenic	NA	74
VAMP3	novel	PB.140.2	2319	6	novel_not_in_catalog	NA	73
TNKS1BP1	novel	PB.5696.1	3741	8	novel_in_catalog	NA	73
ZMAT3	novel	PB.24145.1	2480	6	novel_in_catalog	NA	73
ELAC1_SMAD4	novel	PB.15176.7	3350	13	fusion	NA	72
novelGene_IGF2_AS_novelGene_AC132217.1_AS_novelGene_AC132217.2_AS	novel	PB.5161.1	1046	1	antisense	NA	72
SNURF_SNHG14	novel	PB.10783.23	3008	5	fusion	NA	71
AL157394.3_ACTA2	novel	PB.4574.1	1637	9	fusion	NA	70
B4GALT2	novel	PB.877.1	2053	8	novel_not_in_catalog	NA	70
SPEN	novel	PB.327.1	3934	11	novel_in_catalog	NA	69
IGHV3-48_IGHA1	novel	PB.10753.8	1607	6	fusion	NA	68
AC027559.1_TARSL2	novel	PB.11944.5	716	3	fusion	NA	68
CASKIN2	novel	PB.14565.1	4969	20	novel_not_in_catalog	NA	67
LTBP4	novel	PB.16348.3	4840	29	novel_in_catalog	NA	67
PALD1	novel	PB.4217.1	4410	19	novel_in_catalog	NA	67
MYO7B	novel	PB.18489.1	4773	32	novel_not_in_catalog	NA	67
CDS2	novel	PB.19925.1	3964	1	genic	NA	67
PGD	novel	PB.204.1	1858	12	novel_in_catalog	NA	66
AC132217.1	novel	PB.5163.3	1971	2	novel_not_in_catalog	NA	66
AC012405.1_AC073941.1	novel	PB.11113.12	1826	7	fusion	NA	66
CSRNP1	novel	PB.22194.1	3210	5	novel_not_in_catalog	NA	65
IGF2	novel	PB.5163.174	821	2	novel_not_in_catalog	NA	64
CCN1	novel	PB.1356.4	2348	4	novel_in_catalog	NA	63
DLG5-AS1	novel	PB.4384.1	832	2	novel_not_in_catalog	NA	63
DVL3	novel	PB.24253.1	2689	15	novel_not_in_catalog	NA	63
RELA	novel	PB.5913.1	3423	9	novel_in_catalog	NA	62
ZNF598	novel	PB.12030.1	3183	12	novel_in_catalog	NA	62
AMER2	novel	PB.8736.1	2321	1	genic	NA	61
MOB1B	novel	PB.25204.3	2807	1	genic	NA	61
SMU1	novel	PB.33394.10	641	5	novel_not_in_catalog	NA	61
LRRC55	novel	PB.5693.1	3507	1	genic	NA	60
LRAT	novel	PB.26024.1	3064	4	novel_in_catalog	NA	60
LRFN4	novel	PB.5974.1	2298	3	novel_in_catalog	NA	59
INSR	novel	PB.15607.1	2302	1	genic	NA	59
DOCK10	novel	PB.19632.1	7164	55	novel_in_catalog	NA	59
C1orf226_NOS1AP	novel	PB.2351.1	5723	12	fusion	NA	58
IGHM_IGHV3-21	novel	PB.10753.32	1956	7	fusion	NA	58
THAP11	novel	PB.12848.1	1898	2	genic	NA	58
TFPI	novel	PB.19132.1	3978	9	novel_in_catalog	NA	57
IGLV5-45_IGLC3	novel	PB.21268.19	888	4	fusion	NA	57
IGHV3-7_IGHM	novel	PB.10753.31	1976	8	fusion	NA	57
AL390755.1	novel	PB.9634.4	1091	3	novel_not_in_catalog	NA	56
PIM3	novel	PB.21736.1	2223	7	novel_not_in_catalog	NA	56
HNRNPA0	novel	PB.27520.6	1583	2	genic	NA	56
AVPI1	novel	PB.4709.1	1528	3	novel_not_in_catalog	NA	55
C4A	novel	PB.28446.1	2350	20	novel_not_in_catalog	NA	55
LPCAT1	novel	PB.26349.1	3129	8	novel_not_in_catalog	NA	54
CHST3	novel	PB.4236.2	2503	1	genic	NA	54
TRIM8	novel	PB.4785.2	2474	6	novel_not_in_catalog	NA	54
ARPC1B	novel	PB.30893.1	1766	10	novel_in_catalog	NA	53
BGN	novel	PB.37073.3	2836	8	novel_not_in_catalog	NA	53
CCSAP	novel	PB.3228.1	2978	1	genic	NA	53
BASP1	novel	PB.26507.1	1335	2	novel_not_in_catalog	NA	53
EGFR	novel	PB.30372.1	3173	1	genic	NA	53
TAGLN	novel	PB.6632.1	1211	6	novel_not_in_catalog	NA	52
IFI30	novel	PB.15942.1	644	4	novel_in_catalog	NA	52
DNAJC25-GNG10	novel	PB.34156.4	1264	3	novel_in_catalog	NA	52
novelGene_AC244669.1_AS	novel	PB.1760.1	1673	1	antisense	NA	52
EIF4EBP2	novel	PB.4214.1	2669	4	novel_not_in_catalog	NA	52
IGF2	novel	PB.5163.250	1867	5	novel_not_in_catalog	NA	52
AC244205.1_IGKV3-15_IGKV3-11	novel	PB.17993.1	805	4	fusion	NA	52
RNPEP	novel	PB.2854.1	1959	11	novel_not_in_catalog	NA	51
PPFIBP1	novel	PB.7419.13	5951	29	novel_in_catalog	NA	51
HMGCS1	novel	PB.26690.1	3278	9	novel_in_catalog	NA	51
MAMLD1	novel	PB.37048.1	4762	7	novel_in_catalog	NA	51
PLEKHG3	novel	PB.10233.1	4941	18	novel_not_in_catalog	NA	51
TMED8	novel	PB.10428.1	3730	1	genic	NA	51
CTXN1	novel	PB.15631.1	872	2	novel_not_in_catalog	NA	51
IGKV3-7_IGKC	novel	PB.17993.14	610	3	fusion	NA	51
TMEM109	novel	PB.5737.1	2154	4	novel_not_in_catalog	NA	50
AL807752.6_NPDC1	novel	PB.34622.1	1409	9	fusion	NA	50
ARMC5	novel	PB.12598.1	2960	7	novel_not_in_catalog	NA	50
SMOC1	novel	PB.10294.12	3709	12	novel_not_in_catalog	NA	49
RAB31	novel	PB.14905.2	1074	8	novel_not_in_catalog	NA	49
MIDN	novel	PB.15443.3	2923	5	novel_not_in_catalog	NA	49
IGF2	novel	PB.5163.199	382	2	novel_not_in_catalog	NA	49
novelGene_DEFB109F_AS	novel	PB.7163.13	939	2	antisense	NA	49
CMTM3	novel	PB.12800.1	1529	5	novel_in_catalog	NA	48
TOMM22_CBY1	novel	PB.21553.3	1405	7	fusion	NA	48
CHST11	novel	PB.8279.41	2689	1	genic	NA	48
IGLV1-40_IGLV1-36_IGLC3	novel	PB.21268.22	666	4	fusion	NA	48
novelGene_LUZP2_AS	novel	PB.5487.1	650	1	antisense	NA	47
CTSC	novel	PB.6289.1	1852	7	novel_in_catalog	NA	46
SMOC1	novel	PB.10294.17	1985	12	novel_not_in_catalog	NA	46
TMEM45A	novel	PB.23042.2	1720	7	novel_in_catalog	NA	46
NXPH1	novel	PB.29969.1	2350	4	novel_not_in_catalog	NA	46
HIF1A-AS3	novel	PB.10195.5	656	1	genic	NA	46
IGHGP_IGHG1	novel	PB.10753.7	315	2	fusion	NA	46
AL022315.1_CDC42EP1	novel	PB.21516.1	2101	3	fusion	NA	45
TRIP6_SLC12A9	novel	PB.30965.1	1542	9	fusion	NA	45
LIX1L	novel	PB.1858.1	1219	2	novel_not_in_catalog	NA	45
MLXIP	novel	PB.8538.5	2609	1	genic	NA	45
VPS13D	novel	PB.242.2	2385	7	novel_in_catalog	NA	44
DNALI1	novel	PB.753.2	2289	4	novel_in_catalog	NA	44
PENK	novel	PB.32318.1	1111	3	novel_in_catalog	NA	44
SIPA1L2	novel	PB.3283.4	3865	17	novel_in_catalog	NA	44
CXCL12	novel	PB.3973.1	3205	1	genic	NA	44
PKDCC	novel	PB.17385.1	2511	6	novel_in_catalog	NA	43
NRBP2	novel	PB.33097.2	3626	18	novel_in_catalog	NA	43
IGF2	novel	PB.5163.179	766	2	novel_not_in_catalog	NA	43
SH3RF3	novel	PB.18222.1	3157	1	genic	NA	43
TENT4A	novel	PB.26375.1	2297	1	genic	NA	43
RNF166	novel	PB.13168.1	2506	6	novel_in_catalog	NA	42
C5orf49	novel	PB.26382.7	926	4	novel_not_in_catalog	NA	42
AC027031.2_OXR1	novel	PB.32863.3	3858	17	fusion	NA	42
AC132217.1	novel	PB.5163.30	1111	2	novel_not_in_catalog	NA	42
PMEPA1	novel	PB.20517.4	1198	5	novel_not_in_catalog	NA	42
novelGene_USP17L24_AS	novel	PB.24708.1	2851	1	antisense	NA	42
ETNK2	novel	PB.2901.1	2345	7	novel_in_catalog	NA	41
TCEAL8	novel	PB.36753.1	1120	3	novel_not_in_catalog	NA	41
IGF2	novel	PB.5163.138	973	2	novel_not_in_catalog	NA	41
AC009041.2	novel	PB.11994.13	2745	4	novel_not_in_catalog	NA	40
FAM110C	novel	PB.16938.1	3176	3	novel_not_in_catalog	NA	40
IGKV2-4_IGKC	novel	PB.17993.17	596	2	fusion	NA	40
DSCAM	novel	PB.20944.3	2344	13	novel_not_in_catalog	NA	40
FZD6	novel	PB.32821.1	3627	6	novel_in_catalog	NA	40
TRIM67	novel	PB.3259.1	2626	1	genic	NA	40
HDAC1	novel	PB.641.1	1993	13	novel_in_catalog	NA	40
IGDCC4	novel	PB.11480.1	2618	1	genic	NA	40
KDM6B	novel	PB.13417.2	1399	5	novel_not_in_catalog	NA	40
BTBD17	novel	PB.14531.1	2122	5	novel_not_in_catalog	NA	40
AL157394.3_ACTA2	novel	PB.4574.2	1693	9	fusion	NA	39
MAPK8IP3	novel	PB.12014.1	1558	2	novel_not_in_catalog	NA	39
SHKBP1	novel	PB.16347.1	2361	18	novel_in_catalog	NA	39
TNC	novel	PB.34232.25	1876	1	novel_in_catalog	NA	39
SYT17	novel	PB.12326.1	1565	8	novel_in_catalog	NA	38
EBF4	novel	PB.19863.1	1261	5	novel_in_catalog	NA	38
MCCC2	novel	PB.26934.1	3488	17	novel_not_in_catalog	NA	38
novelGene_SRGAP2B_AS	novel	PB.1822.1	1619	1	antisense	NA	38
PLEKHG4	novel	PB.12826.1	4583	22	novel_not_in_catalog	NA	38
PIP5K1C	novel	PB.15522.1	2107	1	genic	NA	38
LINC00689	novel	PB.31748.1	2088	1	genic	NA	38
IGHV2-5_IGHA1	novel	PB.10753.9	1529	6	fusion	NA	37
LRP10	novel	PB.9742.1	2329	7	novel_not_in_catalog	NA	37
SIRPB2_NSFL1C	novel	PB.19849.2	1459	10	fusion	NA	37
AL358472.6	novel	PB.2128.4	2503	11	novel_in_catalog	NA	36
RAB7B	novel	PB.2945.1	2767	6	novel_not_in_catalog	NA	36
DPEP1	novel	PB.13195.4	1606	11	novel_in_catalog	NA	36
FAM49A	novel	PB.17052.3	3859	11	novel_in_catalog	NA	36
SEMA3E	novel	PB.30764.27	735	1	novel_in_catalog	NA	36
GPT2	novel	PB.12638.2	2208	12	novel_not_in_catalog	NA	35
TFPI	novel	PB.19132.9	1206	9	novel_in_catalog	NA	35
RPL7AP28_AC096711.2	novel	PB.25832.5	863	2	fusion	NA	35
IGF2	novel	PB.5163.187	657	2	novel_not_in_catalog	NA	35
CHKA	novel	PB.6014.1	2551	13	novel_not_in_catalog	NA	35
CRIM1	novel	PB.17286.2	1779	1	genic	NA	35
NBAT1	novel	PB.28282.2	1530	1	genic	NA	35
CADM3_ACKR1	novel	PB.2271.8	3839	10	fusion	NA	34
IGF2	novel	PB.5163.233	2291	3	novel_in_catalog	NA	34
TGIF1	novel	PB.14824.1	1860	5	novel_in_catalog	NA	34
ATF6	novel	PB.2347.2	3084	16	novel_not_in_catalog	NA	34
AC132217.1	novel	PB.5163.51	1216	2	novel_not_in_catalog	NA	34
novelGene_AC127502.1_AS	novel	PB.10824.1	643	3	antisense	NA	34
novelGene_B3GNT7_AS	novel	PB.19676.1	781	1	antisense	NA	34
CPXM1	novel	PB.19864.1	2273	14	novel_not_in_catalog	NA	34
MAFK	novel	PB.29853.1	2576	1	genic	NA	34
AL390755.1	novel	PB.9634.8	989	3	novel_not_in_catalog	NA	33
LIMD2	novel	PB.14356.2	1328	5	novel_in_catalog	NA	33
DIPK1C	novel	PB.15352.5	1291	3	novel_in_catalog	NA	33
ZNF580_ZNF581	novel	PB.16796.6	2477	3	fusion	NA	33
USP7	novel	PB.12176.9	1178	11	novel_not_in_catalog	NA	33
KCTD17	novel	PB.21508.1	1582	9	novel_not_in_catalog	NA	33
MAML1	novel	PB.28028.1	5211	6	novel_not_in_catalog	NA	33
FAM66D	novel	PB.31910.1	2100	1	genic	NA	33
ROR2	novel	PB.33906.1	4307	10	novel_in_catalog	NA	33
RFFL	novel	PB.13806.1	4078	6	novel_in_catalog	NA	32
ZMYND10	novel	PB.22404.5	1636	11	novel_in_catalog	NA	32
IGF2	novel	PB.5163.106	908	2	novel_not_in_catalog	NA	32
IGF2	novel	PB.5163.297	936	2	novel_not_in_catalog	NA	32
novelGene_1_4884	novel	PB.13097.6	2684	1	intergenic	NA	32
novelGene_1_5259	novel	PB.13987.2	2091	1	intergenic	NA	32
CNN2	novel	PB.15434.1	2001	8	novel_not_in_catalog	NA	32
AFAP1	novel	PB.24683.1	2741	1	genic	NA	32
novelGene_4_8617	novel	PB.37028.1	1055	1	intergenic	NA	32
LRRIQ1	novel	PB.8111.3	1224	8	novel_in_catalog	NA	31
KCNRG	novel	PB.9036.1	2871	1	novel_in_catalog	NA	31
MAP2K3	novel	PB.13631.1	2204	13	novel_not_in_catalog	NA	31
CEBPA	novel	PB.16116.1	1945	2	genic	NA	31
AL035071.1	novel	PB.20188.1	1848	2	genic	NA	31
UBE2G2	novel	PB.21100.1	2635	7	novel_not_in_catalog	NA	31
novelGene_USP17L16P_AS	novel	PB.24704.2	1932	2	antisense	NA	31
novelGene_3_7247	novel	PB.29045.7	524	2	intergenic	NA	31
NNMT	novel	PB.6573.11	1009	3	novel_in_catalog	NA	30
ZC3H10_ESYT1	novel	PB.7771.2	4031	33	fusion	NA	30
LSP1P4	novel	PB.17999.6	543	3	novel_in_catalog	NA	30
AC036214.3	novel	PB.32501.1	1142	7	novel_in_catalog	NA	30
RGS2	novel	PB.2754.4	3233	1	novel_in_catalog	NA	30
IGF2	novel	PB.5163.125	2432	3	novel_in_catalog	NA	30
RAB3IL1	novel	PB.5763.1	2137	10	novel_not_in_catalog	NA	30
novelGene_0_5111	novel	PB.6271.1	558	1	intergenic	NA	30
LRRIQ1	novel	PB.8111.1	1833	8	novel_in_catalog	NA	30
RYK	novel	PB.23619.1	2849	16	novel_not_in_catalog	NA	30
HMX1	novel	PB.24696.1	1189	1	genic	NA	30
OCRL	novel	PB.36930.1	5130	24	novel_not_in_catalog	NA	30
COPRS	novel	PB.13762.1	1000	4	novel_not_in_catalog	NA	29
UBL4A	novel	PB.37115.1	2588	3	novel_in_catalog	NA	29
NAV1	novel	PB.2844.1	2460	14	novel_in_catalog	NA	29
IGF2	novel	PB.5163.277	678	2	novel_not_in_catalog	NA	29
IGHG3_IGHV7-4-1	novel	PB.10753.25	1728	10	fusion	NA	29
novelGene_1_5262	novel	PB.13988.1	2157	1	intergenic	NA	29
novelGene_2_4723	novel	PB.20885.1	865	1	intergenic	NA	29
C2CD2	novel	PB.21048.1	1917	1	genic	NA	29
TNC	novel	PB.34232.26	2468	1	novel_in_catalog	NA	29
CFAP126	novel	PB.2331.4	636	3	novel_in_catalog	NA	28
IGF2-AS	novel	PB.5162.1	1808	2	novel_in_catalog	NA	28
IL32	novel	PB.12093.1	977	8	novel_not_in_catalog	NA	28
TNIP2	novel	PB.24602.1	2425	5	novel_in_catalog	NA	28
MATN2	novel	PB.32749.2	3444	18	novel_in_catalog	NA	28
COL11A1	novel	PB.1537.38	544	1	novel_in_catalog	NA	28
SLC30A1	novel	PB.3002.1	2152	1	genic	NA	28
novelGene_0_5202	novel	PB.6392.1	1516	1	intergenic	NA	28
LINGO1	novel	PB.11645.1	1019	1	genic	NA	28
SDK2	novel	PB.14521.1	2369	1	genic	NA	28
novelGene_TFPI_AS	novel	PB.19131.2	614	1	antisense	NA	28
ITGA9	novel	PB.22169.1	2502	1	genic	NA	28
ACVR2B	novel	PB.22183.1	1830	11	novel_not_in_catalog	NA	28
SYT17	novel	PB.12326.8	2737	8	novel_in_catalog	NA	27
NXN	novel	PB.13234.2	2705	8	novel_in_catalog	NA	27
novelGene_VMP1_AS	novel	PB.14286.1	896	2	antisense	NA	27
novelGene_DSCAM_AS	novel	PB.20943.2	465	1	antisense	NA	27
TSPO	novel	PB.21663.1	856	4	novel_not_in_catalog	NA	27
novelGene_SKIL_AS	novel	PB.23958.1	376	1	antisense	NA	27
OSMR	novel	PB.26644.1	2655	1	genic	NA	27
VCAN	novel	PB.27080.21	2136	1	novel_in_catalog	NA	27
novelGene_4_8534	novel	PB.36867.1	843	2	intergenic	NA	27
CCN1	novel	PB.1356.2	2828	2	novel_in_catalog	NA	26
CFAP45	novel	PB.2277.1	2046	13	novel_in_catalog	NA	26
AL392172.1_DISP1	novel	PB.3113.5	4704	8	fusion	NA	26
YAP1	novel	PB.6438.1	4862	10	novel_not_in_catalog	NA	26
FOXM1	novel	PB.7075.1	3383	8	novel_in_catalog	NA	26
NR4A1	novel	PB.7696.1	2595	8	novel_in_catalog	NA	26
C5orf49	novel	PB.26382.2	1819	4	novel_not_in_catalog	NA	26
IGF2	novel	PB.5163.178	779	2	novel_not_in_catalog	NA	26
CD44	novel	PB.5558.23	3719	1	novel_in_catalog	NA	26
novelGene_0_5317	novel	PB.6465.71	2582	1	intergenic	NA	26
novelGene_0_5556	novel	PB.6749.23	2094	1	intergenic	NA	26
RCOR1	novel	PB.10691.1	2176	1	genic	NA	26
IGHV1-2_IGHA1	novel	PB.10753.15	1561	6	fusion	NA	26
IGKC_IGKV1-6	novel	PB.17993.11	705	3	fusion	NA	26
FAM110A	novel	PB.19841.5	1636	1	novel_in_catalog	NA	26
novelGene_2_4671	novel	PB.20807.2	653	1	intergenic	NA	26
novelGene_AC091607.2_AS_novelGene_KCNAB1_AS	novel	PB.23837.3	1928	1	antisense	NA	26
MDFIC	novel	PB.31180.1	1507	5	novel_not_in_catalog	NA	26
S100A4_S100A3	novel	PB.2095.4	902	4	fusion	NA	25
DENND1B	novel	PB.2802.1	3259	22	novel_in_catalog	NA	25
CORO1B	novel	PB.5998.1	1743	10	novel_in_catalog	NA	25
BCAM	novel	PB.16465.1	2614	14	novel_in_catalog	NA	25
HOXA3	novel	PB.30118.1	2570	3	novel_in_catalog	NA	25
FRMD3	novel	PB.33824.1	751	3	novel_in_catalog	NA	25
novelGene_TXLNA_AS	novel	PB.632.1	756	1	antisense	NA	25
CD44	novel	PB.5558.12	1684	1	novel_in_catalog	NA	25
novelGene_MACROD1_AS	novel	PB.5831.1	2134	1	antisense	NA	25
CSRP2	novel	PB.8019.1	1016	6	novel_not_in_catalog	NA	25
AL133453.1	novel	PB.10075.1	735	1	genic	NA	25
MMP2	novel	PB.12714.2	2763	14	novel_not_in_catalog	NA	25
KREMEN1	novel	PB.21393.3	3421	1	genic	NA	25
EGR1	novel	PB.27540.2	3107	1	novel_in_catalog	NA	25
AKNA	novel	PB.34223.1	2529	1	novel_in_catalog	NA	25
DAZ4	novel	PB.37265.6	2276	7	novel_in_catalog	NA	25
FAM89A	novel	PB.3257.1	1319	2	novel_not_in_catalog	NA	24
IGF2	novel	PB.5163.204	2040	5	novel_not_in_catalog	NA	24
GRAMD2A	novel	PB.11547.1	3219	11	novel_in_catalog	NA	24
FBXL16	novel	PB.11985.1	1237	2	novel_not_in_catalog	NA	24
TYROBP	novel	PB.16174.6	510	4	novel_in_catalog	NA	24
FANCL	novel	PB.17599.1	3327	11	novel_in_catalog	NA	24
TFPI	novel	PB.19132.8	1360	9	novel_not_in_catalog	NA	24
SLC25A37	novel	PB.32034.6	2072	4	novel_not_in_catalog	NA	24
ZFYVE9	novel	PB.1006.2	2180	5	novel_not_in_catalog	NA	24
CLK2	novel	PB.2175.1	1961	14	novel_not_in_catalog	NA	24
AC132217.1	novel	PB.5163.6	2670	2	novel_not_in_catalog	NA	24
IGF2	novel	PB.5163.81	486	2	novel_not_in_catalog	NA	24
MDGA2	novel	PB.9962.1	2130	1	genic	NA	24
DEXI	novel	PB.12198.3	1007	1	novel_in_catalog	NA	24
AC005332.4	novel	PB.14467.2	1546	2	genic	NA	24
novelGene_LINC00511_AS	novel	PB.14505.1	674	1	antisense	NA	24
MEGF8	novel	PB.16399.1	1258	2	novel_not_in_catalog	NA	24
COL6A2	novel	PB.21121.7	2926	1	novel_in_catalog	NA	24
WNT5A	novel	PB.22510.1	1679	1	genic	NA	24
PCDHA11	novel	PB.27606.4	1689	5	novel_not_in_catalog	NA	24
SOX4	novel	PB.28279.2	1494	2	genic	NA	24
VIPR2	novel	PB.31750.10	730	1	novel_in_catalog	NA	24
GEM	novel	PB.32712.6	778	1	novel_in_catalog	NA	24
ADGRB2	novel	PB.621.6	2349	15	novel_in_catalog	NA	23
PRIMA1	novel	PB.10582.1	3922	5	novel_not_in_catalog	NA	23
DDX19A	novel	PB.12912.1	2718	10	novel_in_catalog	NA	23
SERPINF1	novel	PB.13253.1	1702	8	novel_in_catalog	NA	23
AC020909.1_POLD1	novel	PB.16648.1	3459	27	fusion	NA	23
MRPS18B	novel	PB.28408.1	1314	6	novel_in_catalog	NA	23
novelGene_AC068587.4_AS	novel	PB.31923.11	1531	3	antisense	NA	23
novelGene_AKR1E2_AS	novel	PB.3585.1	2183	1	antisense	NA	23
RASSF4_ZNF22	novel	PB.3976.11	1836	11	fusion	NA	23
PDCD11	novel	PB.4801.3	4499	30	novel_not_in_catalog	NA	23
novelGene_0_5235	novel	PB.6414.1	2195	1	intergenic	NA	23
novelGene_AC018659.3_AS_novelGene_RMST_AS	novel	PB.8223.1	2060	1	antisense	NA	23
MLEC	novel	PB.8496.1	1017	6	novel_not_in_catalog	NA	23
CX3CL1	novel	PB.12748.2	2971	4	novel_not_in_catalog	NA	23
novelGene_2_4906	novel	PB.21136.1	1507	1	intergenic	NA	23
NELFB	novel	PB.34642.1	636	2	genic	NA	23
LSP1	novel	PB.5156.3	1683	11	novel_in_catalog	NA	22
ACTN1	novel	PB.10279.9	2919	20	novel_in_catalog	NA	22
FBXL19_ORAI3	novel	PB.12575.1	2209	3	fusion	NA	22
E2F3	novel	PB.28274.1	4503	7	novel_in_catalog	NA	22
C8orf88	novel	PB.32689.2	2387	5	novel_in_catalog	NA	22
PRRX1	novel	PB.2479.5	3256	1	novel_in_catalog	NA	22
RNF187	novel	PB.3220.4	1543	5	novel_not_in_catalog	NA	22
RHOU	novel	PB.3221.4	1837	3	novel_not_in_catalog	NA	22
SYNC	novel	PB.652.2	2979	6	novel_not_in_catalog	NA	22
TCF7L2	novel	PB.4885.51	2566	1	novel_in_catalog	NA	22
IGF2	novel	PB.5163.113	789	2	novel_not_in_catalog	NA	22
novelGene_0_5217	novel	PB.6403.1	2439	1	intergenic	NA	22
novelGene_0_5426	novel	PB.6572.1	642	1	intergenic	NA	22
USP12	novel	PB.8753.1	2537	1	genic	NA	22
PKMYT1	novel	PB.12085.1	2088	9	novel_in_catalog	NA	22
EYA2	novel	PB.20403.1	2375	15	novel_in_catalog	NA	22
TRIM14	novel	PB.34032.4	1726	4	novel_in_catalog	NA	22
TRAF2	novel	PB.34615.1	2403	12	novel_in_catalog	NA	22
S100A16_BX470102.2	novel	PB.2099.3	963	3	fusion	NA	21
IGF2	novel	PB.5163.281	1931	5	novel_not_in_catalog	NA	21
MAT2A	novel	PB.17931.2	4048	5	novel_in_catalog	NA	21
TPX2	novel	PB.20152.2	3370	17	novel_in_catalog	NA	21
NDNF	novel	PB.25772.3	2564	4	novel_not_in_catalog	NA	21
novelGene_DNM3_AS	novel	PB.2499.1	679	1	antisense	NA	21
IGF2	novel	PB.5163.160	1084	2	novel_not_in_catalog	NA	21
SOX18	novel	PB.20626.1	1236	1	novel_in_catalog	NA	21
TRPS1	novel	PB.32887.1	1128	1	genic	NA	21
EIF3G	novel	PB.15694.1	1830	10	novel_in_catalog	NA	20
KCNAB1	novel	PB.23833.1	2968	14	novel_in_catalog	NA	20
HLA-DPA1	novel	PB.28473.2	1038	4	novel_in_catalog	NA	20
C7orf31	novel	PB.30102.1	2411	10	novel_in_catalog	NA	20
TOP1MT	novel	PB.33076.1	2222	16	novel_not_in_catalog	NA	20
novelGene_LINC01138_AS	novel	PB.1922.11	1037	1	antisense	NA	20
ITPKB	novel	PB.3173.17	3628	1	novel_in_catalog	NA	20
RNF187	novel	PB.3220.6	1565	5	novel_not_in_catalog	NA	20
novelGene_AL035413.1_AS	novel	PB.390.5	1665	1	antisense	NA	20
IGF2	novel	PB.5163.110	853	2	novel_not_in_catalog	NA	20
novelGene_1_4972	novel	PB.13340.1	615	1	intergenic	NA	20
PARD3B	novel	PB.19341.1	2212	15	novel_not_in_catalog	NA	20
IGLV1-44_IGLC2_IGLV1-36	novel	PB.21268.20	986	4	fusion	NA	20
ZMYND10	novel	PB.22404.1	1591	11	novel_in_catalog	NA	20
novelGene_3_7306	novel	PB.29098.1	1741	1	intergenic	NA	20
TXLNB	novel	PB.29480.4	1414	8	novel_not_in_catalog	NA	20
GTF2IRD2	novel	PB.30562.1	3456	15	novel_not_in_catalog	NA	20
ZC3HAV1L	novel	PB.31493.1	4396	1	genic	NA	20
novelGene_4_8764	novel	PB.37267.1	1429	1	intergenic	NA	20
CFAP126	novel	PB.2331.2	934	4	novel_in_catalog	NA	19
DYRK3	novel	PB.2953.1	2284	4	novel_in_catalog	NA	19
IL18BP	novel	PB.6060.2	1456	7	novel_in_catalog	NA	19
PUS1	novel	PB.8638.1	2099	6	novel_not_in_catalog	NA	19
MAST3	novel	PB.15938.1	6117	27	novel_not_in_catalog	NA	19
CRLF1	novel	PB.15960.1	1210	7	novel_not_in_catalog	NA	19
PAX8-AS1	novel	PB.18272.2	1876	4	novel_in_catalog	NA	19
SLC25A1	novel	PB.21190.1	1431	8	novel_in_catalog	NA	19
AL353138.1	novel	PB.28743.1	807	2	novel_in_catalog	NA	19
COMMD5_ZNF250	novel	PB.33147.6	2434	12	fusion	NA	19
RBM15	novel	PB.1601.2	2529	1	novel_in_catalog	NA	19
ADSS	novel	PB.3424.6	556	4	novel_not_in_catalog	NA	19
IGF2	novel	PB.5163.116	719	2	novel_not_in_catalog	NA	19
IGF2	novel	PB.5163.190	585	2	novel_not_in_catalog	NA	19
IGF2	novel	PB.5163.202	2052	5	novel_not_in_catalog	NA	19
AC132217.1	novel	PB.5163.53	1081	2	novel_not_in_catalog	NA	19
novelGene_0_5173	novel	PB.6365.1	553	1	intergenic	NA	19
novelGene_0_5230	novel	PB.6411.1	1699	1	intergenic	NA	19
novelGene_0_5396	novel	PB.6550.3	2761	1	intergenic	NA	19
novelGene_0_5434	novel	PB.6575.1	1420	1	intergenic	NA	19
HSPB8	novel	PB.8468.1	1210	1	novel_in_catalog	NA	19
SYNJ2BP	novel	PB.10302.1	2590	5	novel_not_in_catalog	NA	19
IGHGP_IGHV1-2	novel	PB.10753.1	1498	6	fusion	NA	19
TMEM8A	novel	PB.11965.2	2393	14	novel_not_in_catalog	NA	19
MT1E	novel	PB.12730.4	1331	1	genic	NA	19
B3GNT9	novel	PB.12813.1	2110	1	genic	NA	19
novelGene_1_4883	novel	PB.13096.1	893	1	intergenic	NA	19
novelGene_VMP1_AS	novel	PB.14286.2	2266	1	antisense	NA	19
novelGene_2_4812	novel	PB.20994.1	1738	1	intergenic	NA	19
novelGene_2_4847	novel	PB.21018.1	1209	1	intergenic	NA	19
novelGene_2_4948	novel	PB.21242.1	786	1	intergenic	NA	19
IGLV2-11_IGLL5	novel	PB.21268.38	762	3	fusion	NA	19
KIAA1671	novel	PB.21319.1	2555	1	genic	NA	19
GASK1A	novel	PB.22238.6	2744	1	novel_in_catalog	NA	19
VCAN	novel	PB.27080.28	2907	1	novel_in_catalog	NA	19
LGI3	novel	PB.32003.1	2685	1	genic	NA	19
ENHO	novel	PB.33420.4	883	3	novel_not_in_catalog	NA	19
TNNI1	novel	PB.2833.1	1027	8	novel_in_catalog	NA	18
TCF7L2	novel	PB.4885.5	2555	13	novel_in_catalog	NA	18
JDP2	novel	PB.10397.1	1554	4	novel_not_in_catalog	NA	18
KIF19	novel	PB.14530.1	3579	19	novel_not_in_catalog	NA	18
BMS1P10	novel	PB.33636.9	741	4	novel_not_in_catalog	NA	18
ARHGAP6	novel	PB.36095.1	3944	13	novel_not_in_catalog	NA	18
IGF2	novel	PB.5163.276	736	2	novel_not_in_catalog	NA	18
ADM	novel	PB.5303.11	2320	1	novel_in_catalog	NA	18
CD44	novel	PB.5558.25	3093	1	novel_in_catalog	NA	18
novelGene_0_5238	novel	PB.6416.1	1490	1	intergenic	NA	18
novelGene_0_5515	novel	PB.6664.1	2243	1	intergenic	NA	18
novelGene_AC243562.2_AS	novel	PB.11732.1	1135	1	antisense	NA	18
novelGene_1_4973	novel	PB.13340.2	500	1	intergenic	NA	18
KDM6B	novel	PB.13417.3	2556	13	novel_not_in_catalog	NA	18
ZNF358	novel	PB.15617.1	956	3	novel_not_in_catalog	NA	18
IGKC_IGKV3-11	novel	PB.17993.9	799	3	fusion	NA	18
IGLV3-21_IGLC7	novel	PB.21268.30	862	4	fusion	NA	18
ZC3H7B	novel	PB.21614.1	2973	1	novel_in_catalog	NA	18
CCDC14	novel	PB.23480.7	1548	1	genic	NA	18
CXXC4	novel	PB.25649.1	1494	5	novel_not_in_catalog	NA	18
PCDHA9	novel	PB.27606.7	1556	5	novel_not_in_catalog	NA	18
E2F3	novel	PB.28274.2	2913	7	novel_in_catalog	NA	18
TKTL1	novel	PB.37100.2	2439	14	novel_not_in_catalog	NA	18
PCDH11Y	novel	PB.37177.3	2942	3	novel_in_catalog	NA	18
DYRK1B	novel	PB.16317.1	2572	11	novel_in_catalog	NA	17
FAM182A	novel	PB.20121.1	1139	4	novel_not_in_catalog	NA	17
PCDH18	novel	PB.25839.1	2452	4	novel_not_in_catalog	NA	17
PILRB_PILRA	novel	PB.30943.1	2065	7	fusion	NA	17
SPATA17	novel	PB.3068.2	1379	11	novel_in_catalog	NA	17
novelGene_ITPKB_AS	novel	PB.3172.1	2864	1	antisense	NA	17
ADO	novel	PB.4146.1	2980	2	genic	NA	17
IGF2	novel	PB.5163.100	1098	2	novel_not_in_catalog	NA	17
IGF2	novel	PB.5163.273	805	2	novel_not_in_catalog	NA	17
novelGene_0_5508	novel	PB.6657.1	1839	1	intergenic	NA	17
ANO6	novel	PB.7549.5	996	1	novel_in_catalog	NA	17
NLK	novel	PB.13647.1	2142	12	novel_not_in_catalog	NA	17
novelGene_NUDT19_AS	novel	PB.16108.1	712	1	antisense	NA	17
TPM3P9_AC022137.3	novel	PB.16745.2	801	1	genic	NA	17
FOSL2	novel	PB.17207.1	1856	5	novel_not_in_catalog	NA	17
novelGene_NABP1_AS	novel	PB.19180.2	521	4	antisense	NA	17
SLPI	novel	PB.20363.2	1015	6	novel_not_in_catalog	NA	17
novelGene_2_4831	novel	PB.21004.1	1376	1	intergenic	NA	17
TENM2	novel	PB.27866.2	1456	1	genic	NA	17
TRAM2	novel	PB.28753.1	1988	1	genic	NA	17
novelGene_3_7143	novel	PB.28934.1	522	1	intergenic	NA	17
novelGene_3_7295	novel	PB.29089.1	2104	1	intergenic	NA	17
novelGene_3_7338	novel	PB.29126.1	469	1	intergenic	NA	17
novelGene_VIPR2_AS	novel	PB.31749.1	1557	1	antisense	NA	17
PCDH11X	novel	PB.36660.3	3289	6	novel_not_in_catalog	NA	17
DRP2	novel	PB.36715.1	2379	1	genic	NA	17
SH3BGRL3	novel	PB.523.2	649	2	novel_not_in_catalog	NA	16
HEBP1	novel	PB.7274.1	771	2	novel_not_in_catalog	NA	16
LRRIQ1	novel	PB.8111.7	1994	8	novel_in_catalog	NA	16
ZNF48	novel	PB.12540.1	2924	2	novel_in_catalog	NA	16
TTC25	novel	PB.13924.1	2201	12	novel_in_catalog	NA	16
CCDC85A	novel	PB.17584.1	3250	4	novel_not_in_catalog	NA	16
AC114803.1	novel	PB.19584.3	1096	5	novel_not_in_catalog	NA	16
DNAL4	novel	PB.21560.1	1391	3	novel_in_catalog	NA	16
KALRN	novel	PB.23485.2	2978	15	novel_in_catalog	NA	16
RAMP3	novel	PB.30326.1	1490	4	novel_not_in_catalog	NA	16
ZBED1	novel	PB.36048.10	2860	2	novel_in_catalog	NA	16
ERMAP	novel	PB.841.1	3436	12	novel_not_in_catalog	NA	16
IGF2	novel	PB.5163.150	1212	2	novel_not_in_catalog	NA	16
IGF2	novel	PB.5163.167	956	2	novel_not_in_catalog	NA	16
IGF2	novel	PB.5163.292	1559	5	novel_not_in_catalog	NA	16
KLHL35	novel	PB.6141.1	1653	7	novel_not_in_catalog	NA	16
novelGene_0_5420	novel	PB.6567.12	1628	1	intergenic	NA	16
novelGene_0_5551	novel	PB.6746.1	587	1	intergenic	NA	16
FBRSL1	novel	PB.8651.1	3089	3	novel_in_catalog	NA	16
MYZAP	novel	PB.11293.1	2286	12	novel_in_catalog	NA	16
novelGene_1_5093	novel	PB.13594.15	870	1	intergenic	NA	16
novelGene_CNP_AS	novel	PB.13927.1	1767	1	antisense	NA	16
STXBP4	novel	PB.14204.6	5778	18	novel_in_catalog	NA	16
APCDD1	novel	PB.14910.2	2342	6	novel_not_in_catalog	NA	16
IGKV2-28_IGKC	novel	PB.17993.8	866	5	fusion	NA	16
ACKR3	novel	PB.19733.2	1794	1	novel_in_catalog	NA	16
novelGene_2_4809	novel	PB.20993.1	1314	1	intergenic	NA	16
WDR1	novel	PB.24717.9	1125	7	novel_not_in_catalog	NA	16
novelGene_NUDT3_AS_novelGene_RPS10-NUDT3_AS	novel	PB.28505.1	788	1	antisense	NA	16
novelGene_3_6985	novel	PB.28812.1	1953	1	intergenic	NA	16
novelGene_3_7299	novel	PB.29093.1	1895	1	intergenic	NA	16
AC019257.8_ARHGEF10	novel	PB.31767.1	1385	1	genic	NA	16
AL162258.1	novel	PB.2103.1	1267	6	novel_in_catalog	NA	15
RFLNA	novel	PB.8589.7	2458	6	novel_in_catalog	NA	15
TNFSF13B	novel	PB.9620.9	710	5	novel_in_catalog	NA	15
AL390755.1	novel	PB.9634.3	2022	3	novel_not_in_catalog	NA	15
EHD2	novel	PB.16559.1	2791	7	novel_not_in_catalog	NA	15
DOCK10	novel	PB.19632.4	3496	24	novel_in_catalog	NA	15
EBF4	novel	PB.19863.2	1585	5	novel_in_catalog	NA	15
IGSF5_PCP4	novel	PB.20941.3	717	5	fusion	NA	15
SLC25A1	novel	PB.21190.2	1445	8	novel_in_catalog	NA	15
A4GALT	novel	PB.21656.1	2580	3	novel_not_in_catalog	NA	15
AC134772.1_SHISA5_CCDC51	novel	PB.22338.8	1607	4	fusion	NA	15
SYNGAP1	novel	PB.28492.1	2513	5	novel_in_catalog	NA	15
ENG	novel	PB.34424.1	2918	15	novel_not_in_catalog	NA	15
PRRX1	novel	PB.2479.1	1159	4	novel_in_catalog	NA	15
IGF2	novel	PB.5163.120	542	2	novel_not_in_catalog	NA	15
AC132217.1	novel	PB.5163.69	1505	2	novel_not_in_catalog	NA	15
novelGene_0_5204	novel	PB.6392.3	1680	1	intergenic	NA	15
LRRK2	novel	PB.7499.8	1715	1	novel_in_catalog	NA	15
CDK10_AC010538.1	novel	PB.13198.1	3037	14	fusion	NA	15
novelGene_1_5162	novel	PB.13712.1	477	1	intergenic	NA	15
RNF165	novel	PB.15125.2	2056	1	genic	NA	15
SARS2	novel	PB.16291.1	2483	15	novel_in_catalog	NA	15
novelGene_2_4766	novel	PB.20954.1	1541	1	intergenic	NA	15
novelGene_2_4815	novel	PB.20996.1	1256	1	intergenic	NA	15
novelGene_AC061708.1_AS	novel	PB.23971.1	1776	1	antisense	NA	15
CXXC4	novel	PB.25649.7	1689	5	novel_not_in_catalog	NA	15
novelGene_AC093916.1_AS	novel	PB.25831.2	2677	1	antisense	NA	15
novelGene_3_6963	novel	PB.28784.1	1703	1	intergenic	NA	15
novelGene_3_6996	novel	PB.28823.1	1988	1	intergenic	NA	15
novelGene_3_7139	novel	PB.28933.9	1184	1	intergenic	NA	15
novelGene_3_7243	novel	PB.29045.3	2016	2	intergenic	NA	15
AL590705.3	novel	PB.34017.1	1577	1	novel_in_catalog	NA	15
novelGene_4_8619	novel	PB.37036.1	742	1	intergenic	NA	15
PLXNB3	novel	PB.37084.2	2643	17	novel_not_in_catalog	NA	15
CCDC190	novel	PB.2366.7	4399	4	novel_not_in_catalog	NA	14
MFAP2	novel	PB.363.1	1173	8	novel_in_catalog	NA	14
VWA5A	novel	PB.6765.2	3300	18	novel_not_in_catalog	NA	14
KLRC3	novel	PB.7218.1	926	7	novel_not_in_catalog	NA	14
LRRIQ1	novel	PB.8111.4	895	8	novel_in_catalog	NA	14
HNRNPA1L2_MRPS31P4	novel	PB.9081.5	2191	6	fusion	NA	14
VASH1-AS1_ANGEL1	novel	PB.10419.1	2959	10	fusion	NA	14
UBE2Q2P1_GOLGA6L5P	novel	PB.11736.1	2080	9	fusion	NA	14
EMC8	novel	PB.13136.1	1471	4	novel_not_in_catalog	NA	14
KIF19	novel	PB.14530.4	3502	19	novel_in_catalog	NA	14
HOXD4	novel	PB.19003.8	2713	3	novel_not_in_catalog	NA	14
GASK1A	novel	PB.22238.7	2473	5	novel_in_catalog	NA	14
AGGF1	novel	PB.26994.4	1710	11	novel_in_catalog	NA	14
F12	novel	PB.27989.1	1438	7	novel_in_catalog	NA	14
C6orf118	novel	PB.29780.3	1881	10	novel_in_catalog	NA	14
THSD7A	novel	PB.29980.2	2009	7	novel_in_catalog	NA	14
MRPL15	novel	PB.32288.1	964	4	novel_in_catalog	NA	14
SLC27A4	novel	PB.34447.1	2783	14	novel_not_in_catalog	NA	14
KCNT2	novel	PB.2772.1	2087	1	novel_in_catalog	NA	14
NAV1	novel	PB.2844.16	844	1	novel_in_catalog	NA	14
novelGene_AL512306.2_AS	novel	PB.2915.3	2498	1	antisense	NA	14
novelGene_RN7SL398P_AS	novel	PB.3891.1	787	4	antisense	NA	14
ITPRIP	novel	PB.4828.3	902	1	novel_in_catalog	NA	14
IGF2	novel	PB.5163.196	485	2	novel_not_in_catalog	NA	14
ANO5	novel	PB.5438.1	2562	1	genic	NA	14
CD44	novel	PB.5558.26	1444	1	novel_in_catalog	NA	14
ZDHHC5	novel	PB.5708.1	744	1	genic	NA	14
novelGene_0_5257	novel	PB.6440.2	704	1	intergenic	NA	14
ABCC9	novel	PB.7339.2	800	6	novel_in_catalog	NA	14
MMP17	novel	PB.8636.2	2189	11	novel_not_in_catalog	NA	14
novelGene_SLITRK1_AS	novel	PB.9386.1	2334	1	antisense	NA	14
SMOC1	novel	PB.10294.45	2318	1	novel_in_catalog	NA	14
novelGene_1_4855	novel	PB.13055.1	547	1	intergenic	NA	14
ANGPTL4	novel	PB.15641.2	729	1	novel_in_catalog	NA	14
CENPBD1P1	novel	PB.16927.1	1089	2	novel_not_in_catalog	NA	14
LTBP1	novel	PB.17276.1	2983	22	novel_in_catalog	NA	14
novelGene_2_4706	novel	PB.20857.1	1666	1	intergenic	NA	14
novelGene_2_4846	novel	PB.21017.1	1027	1	intergenic	NA	14
novelGene_USP17L23_AS	novel	PB.24707.2	1535	1	antisense	NA	14
SH3RF1	novel	PB.26137.1	2369	1	genic	NA	14
novelGene_3_6941	novel	PB.28778.1	1018	1	intergenic	NA	14
novelGene_3_6999	novel	PB.28824.3	1778	1	intergenic	NA	14
novelGene_3_7217	novel	PB.29019.1	1774	1	intergenic	NA	14
novelGene_SPIDR_AS	novel	PB.32223.1	1164	1	antisense	NA	14
novelGene_4_8736	novel	PB.37243.1	850	1	intergenic	NA	14
FBLIM1	novel	PB.323.2	3352	9	novel_in_catalog	NA	13
CDK1	novel	PB.4133.4	1960	8	novel_in_catalog	NA	13
MT1X	novel	PB.12735.4	337	2	novel_in_catalog	NA	13
SLC12A4_LCAT	novel	PB.12854.7	1000	6	fusion	NA	13
CFAP52	novel	PB.13457.2	1957	13	novel_in_catalog	NA	13
RBMS1	novel	PB.18816.6	1997	14	novel_in_catalog	NA	13
FAM47E_STBD1	novel	PB.25249.2	2538	5	fusion	NA	13
RPL7AP28_AC096711.2	novel	PB.25832.1	2445	2	fusion	NA	13
CCL28	novel	PB.26691.2	1395	4	novel_in_catalog	NA	13
TMEM176A	novel	PB.31626.3	1348	7	novel_in_catalog	NA	13
TOP1MT	novel	PB.33076.3	2010	15	novel_in_catalog	NA	13
DCX	novel	PB.36820.3	2134	6	novel_in_catalog	NA	13
UTP14A	novel	PB.36935.2	2697	15	novel_not_in_catalog	NA	13
MAP3K8	novel	PB.3863.2	2514	1	novel_in_catalog	NA	13
IGF2	novel	PB.5163.112	804	2	novel_not_in_catalog	NA	13
IGF2	novel	PB.5163.122	510	2	novel_not_in_catalog	NA	13
IGF2	novel	PB.5163.143	1701	5	novel_not_in_catalog	NA	13
IGF2	novel	PB.5163.173	866	2	novel_not_in_catalog	NA	13
INS-IGF2	novel	PB.5163.231	1333	6	novel_not_in_catalog	NA	13
AC132217.1	novel	PB.5163.64	1619	2	novel_not_in_catalog	NA	13
IGF2	novel	PB.5163.87	1344	4	novel_in_catalog	NA	13
novelGene_0_5295	novel	PB.6465.47	1389	1	intergenic	NA	13
novelGene_0_5326	novel	PB.6465.80	1051	1	intergenic	NA	13
novelGene_0_5448	novel	PB.6591.14	676	1	intergenic	NA	13
novelGene_0_5479	novel	PB.6624.1	470	1	intergenic	NA	13
novelGene_0_5571	novel	PB.6764.1	917	1	intergenic	NA	13
ETV6	novel	PB.7238.1	573	1	novel_in_catalog	NA	13
PPFIBP1	novel	PB.7419.6	1353	1	novel_in_catalog	NA	13
novelGene_FNDC3A_AS	novel	PB.9014.1	1225	2	antisense	NA	13
MDGA2	novel	PB.10010.1	2580	1	genic	NA	13
ZFHX2	novel	PB.9772.1	642	2	novel_not_in_catalog	NA	13
ZNF710	novel	PB.11830.1	1995	1	genic	NA	13
LINC00514	novel	PB.12086.2	1990	30	novel_not_in_catalog	NA	13
CHST9	novel	PB.15018.50	1460	1	genic	NA	13
C2CD4C	novel	PB.15412.1	1898	1	genic	NA	13
CACTIN	novel	PB.15521.1	1775	1	genic	NA	13
BMP2	novel	PB.19945.2	1014	1	genic	NA	13
novelGene_2_4596	novel	PB.20744.1	1241	1	intergenic	NA	13
IL17RA	novel	PB.21150.3	1169	1	novel_in_catalog	NA	13
CCDC50	novel	PB.24360.20	1465	1	genic	NA	13
PROM1	novel	PB.24750.1	3913	26	novel_in_catalog	NA	13
FYB1	novel	PB.26651.5	1946	8	novel_in_catalog	NA	13
FYB1	novel	PB.26651.7	1638	7	novel_in_catalog	NA	13
PCDH1	novel	PB.27647.1	1382	1	novel_in_catalog	NA	13
GRK6	novel	PB.27988.1	2815	16	novel_not_in_catalog	NA	13
novelGene_3_7008	novel	PB.28833.1	1641	1	intergenic	NA	13
novelGene_3_7057	novel	PB.28874.1	488	1	intergenic	NA	13
AHCYL2	novel	PB.31358.1	1644	1	genic	NA	13
ZFHX4	novel	PB.32482.2	2766	1	novel_in_catalog	NA	13
SLC1A1	novel	PB.33213.1	2264	1	genic	NA	13
ANKRD20A4	novel	PB.33652.6	1297	1	novel_in_catalog	NA	13
TNC	novel	PB.34232.19	1245	1	novel_in_catalog	NA	13
TNC	novel	PB.34232.21	1865	1	novel_in_catalog	NA	13
GLIS1	novel	PB.1029.1	2868	11	novel_not_in_catalog	NA	12
CTSS	novel	PB.2039.1	2173	9	novel_not_in_catalog	NA	12
AC234582.1	novel	PB.2166.3	1636	7	novel_in_catalog	NA	12
B3GALNT2	novel	PB.3327.1	2913	13	novel_not_in_catalog	NA	12
ZWINT	novel	PB.4090.4	1605	9	novel_in_catalog	NA	12
AC023055.1	novel	PB.7754.3	3066	17	novel_in_catalog	NA	12
AL137058.1	novel	PB.9079.2	810	5	novel_in_catalog	NA	12
AL132711.1	novel	PB.10644.2	1266	2	novel_not_in_catalog	NA	12
LINC00514	novel	PB.12086.1	1549	25	novel_not_in_catalog	NA	12
SLFN11	novel	PB.13814.1	5033	6	novel_in_catalog	NA	12
SPHK1	novel	PB.14599.1	1908	6	novel_in_catalog	NA	12
novelGene_DIPK1C_AS	novel	PB.15351.1	577	2	antisense	NA	12
PLPP2	novel	PB.15410.1	1298	6	novel_in_catalog	NA	12
PVR	novel	PB.16460.1	2981	6	novel_in_catalog	NA	12
GPR75_ASB3	novel	PB.17537.13	1722	9	fusion	NA	12
TOX2	novel	PB.20345.2	2010	7	novel_in_catalog	NA	12
IGSF5	novel	PB.20941.2	1052	4	novel_not_in_catalog	NA	12
IGLC2_IGLV3-25	novel	PB.21268.25	847	3	fusion	NA	12
UBE2D3-AS1_CISD2	novel	PB.25641.3	1529	3	fusion	NA	12
CFI	novel	PB.25683.2	2218	14	novel_not_in_catalog	NA	12
novelGene_3_7245	novel	PB.29045.5	1438	2	intergenic	NA	12
NOTCH2NLA	novel	PB.1863.17	1024	1	genic	NA	12
GRHL3	novel	PB.488.1	2952	16	novel_not_in_catalog	NA	12
LINC00865	novel	PB.4590.1	2412	1	novel_in_catalog	NA	12
novelGene_SORBS1_AS	novel	PB.4651.1	2484	1	antisense	NA	12
ZRANB1_AL731577.2	novel	PB.5028.2	2385	9	fusion	NA	12
IGF2	novel	PB.5163.259	1911	5	novel_not_in_catalog	NA	12
IGF2	novel	PB.5163.288	1637	5	novel_not_in_catalog	NA	12
CD44	novel	PB.5558.9	397	1	novel_in_catalog	NA	12
novelGene_0_5213	novel	PB.6400.2	1128	1	intergenic	NA	12
novelGene_0_5444	novel	PB.6591.11	2016	2	intergenic	NA	12
novelGene_0_5505	novel	PB.6655.1	2381	1	intergenic	NA	12
novelGene_TNFRSF1A_AS	novel	PB.7106.1	833	1	antisense	NA	12
TMTC1	novel	PB.7436.1	1713	1	genic	NA	12
novelGene_1_5067	novel	PB.13541.4	750	1	intergenic	NA	12
novelGene_1_5166	novel	PB.13715.27	1373	1	intergenic	NA	12
novelGene_METTL2A_AS	novel	PB.14327.1	737	1	antisense	NA	12
CAPS	novel	PB.15585.13	964	5	novel_not_in_catalog	NA	12
IGKV1-13_IGKV6-21_IGKC	novel	PB.17993.6	947	5	fusion	NA	12
TRAF3IP1	novel	PB.19756.1	1860	1	genic	NA	12
AF240627.1	novel	PB.20734.1	483	1	genic	NA	12
novelGene_2_4601	novel	PB.20748.1	981	1	intergenic	NA	12
novelGene_2_4825	novel	PB.21002.5	1913	1	intergenic	NA	12
novelGene_2_4868	novel	PB.21039.1	1430	1	intergenic	NA	12
SCARF2	novel	PB.21222.1	1207	1	genic	NA	12
novelGene_2_4969	novel	PB.21268.23	2062	1	intergenic	NA	12
novelGene_TMEM39A_AS	novel	PB.23405.3	1549	1	antisense	NA	12
VCAN	novel	PB.27080.39	1632	1	novel_in_catalog	NA	12
novelGene_3_7275	novel	PB.29071.1	682	1	intergenic	NA	12
novelGene_3_7324	novel	PB.29114.1	1435	1	intergenic	NA	12
AHR	novel	PB.30022.9	1208	2	novel_not_in_catalog	NA	12
GFRA2	novel	PB.31993.14	744	1	novel_in_catalog	NA	12
novelGene_PRXL2C_AS	novel	PB.33998.1	631	1	antisense	NA	12
PRPF4	novel	PB.34204.1	2247	14	novel_not_in_catalog	NA	12
MED27	novel	PB.34528.1	1492	9	novel_not_in_catalog	NA	12
NDP	novel	PB.36292.2	1584	4	novel_not_in_catalog	NA	12
FIRRE	novel	PB.36954.2	1419	3	novel_in_catalog	NA	12
novelGene_C1orf87_AS	novel	PB.1081.1	873	2	antisense	NA	11
AC245297.3_AC245297.2	novel	PB.1953.1	3373	3	fusion	NA	11
MPZL1	novel	PB.2447.8	3602	4	novel_in_catalog	NA	11
SPATA17	novel	PB.3068.6	2374	11	novel_in_catalog	NA	11
VIM	novel	PB.3722.6	2725	7	novel_in_catalog	NA	11
ARMC3	novel	PB.3793.12	1907	15	novel_in_catalog	NA	11
ARMC3	novel	PB.3793.2	1820	14	novel_in_catalog	NA	11
LSP1	novel	PB.5156.1	1431	10	novel_in_catalog	NA	11
CLEC2B	novel	PB.7208.5	876	4	novel_in_catalog	NA	11
KLRC2	novel	PB.7220.1	2043	5	novel_in_catalog	NA	11
PCED1B	novel	PB.7575.1	2036	4	novel_not_in_catalog	NA	11
ALOX5AP	novel	PB.8803.1	713	3	novel_in_catalog	NA	11
CCNA1	novel	PB.8868.1	1956	9	novel_in_catalog	NA	11
SERPINA5	novel	PB.10592.3	2151	6	novel_in_catalog	NA	11
AHNAK2	novel	PB.10729.2	2174	7	novel_in_catalog	NA	11
NUSAP1	novel	PB.10968.8	1962	11	novel_in_catalog	NA	11
KIF7	novel	PB.11816.1	2815	13	novel_not_in_catalog	NA	11
TGFB1I1	novel	PB.12600.2	2193	10	novel_in_catalog	NA	11
MT1M	novel	PB.12731.1	767	2	novel_in_catalog	NA	11
NLRC5	novel	PB.12741.1	2440	17	novel_not_in_catalog	NA	11
RASIP1	novel	PB.16586.4	1514	5	novel_in_catalog	NA	11
novelGene_ARHGAP25_AS	novel	PB.17695.2	565	2	antisense	NA	11
SDCBP2_FKBP1A	novel	PB.19848.7	1550	10	fusion	NA	11
SLPI	novel	PB.20363.1	1272	5	novel_not_in_catalog	NA	11
SPICE1	novel	PB.23129.4	3329	18	novel_in_catalog	NA	11
TRIM39	novel	PB.28401.1	3146	8	novel_in_catalog	NA	11
AL121574.1	novel	PB.28568.1	1098	2	novel_not_in_catalog	NA	11
C8orf58_PDLIM2	novel	PB.32016.7	2104	8	fusion	NA	11
HAS2-AS1	novel	PB.32935.2	616	3	novel_in_catalog	NA	11
SERBP1	novel	PB.1200.1	1236	2	novel_not_in_catalog	NA	11
novelGene_IFI44L_AS	novel	PB.1321.1	496	1	antisense	NA	11
novelGene_AC241952.1_AS	novel	PB.1774.1	2567	1	antisense	NA	11
DENND1B	novel	PB.2799.1	1502	1	genic	NA	11
TGFB2	novel	PB.3073.5	2732	1	novel_in_catalog	NA	11
novelGene_IRF2BP2_AS	novel	PB.3314.1	584	1	antisense	NA	11
IGF2	novel	PB.5163.104	989	2	novel_not_in_catalog	NA	11
IGF2	novel	PB.5163.209	1941	5	novel_not_in_catalog	NA	11
IGF2	novel	PB.5163.219	1743	5	novel_not_in_catalog	NA	11
IGF2	novel	PB.5163.223	1525	5	novel_not_in_catalog	NA	11
INS-IGF2	novel	PB.5163.263	1415	6	novel_in_catalog	NA	11
IGF2	novel	PB.5163.82	1147	2	novel_not_in_catalog	NA	11
novelGene_0_4969	novel	PB.6062.1	601	1	intergenic	NA	11
novelGene_0_5221	novel	PB.6405.2	1009	1	intergenic	NA	11
novelGene_0_5274	novel	PB.6465.24	825	1	intergenic	NA	11
novelGene_0_5417	novel	PB.6567.9	1152	1	intergenic	NA	11
NPAS3	novel	PB.9871.39	888	1	novel_in_catalog	NA	11
RHBDL3	novel	PB.13776.1	3702	1	novel_in_catalog	NA	11
novelGene_RGS9_AS	novel	PB.14397.1	374	1	antisense	NA	11
novelGene_TGIF1_AS	novel	PB.14825.1	1569	1	antisense	NA	11
SALL3	novel	PB.15380.3	3300	1	genic	NA	11
novelGene_EFNA2_AS	novel	PB.15447.1	769	1	antisense	NA	11
MYPOP	novel	PB.16508.1	1174	2	novel_not_in_catalog	NA	11
novelGene_HIF3A_AS	novel	PB.16517.1	719	1	antisense	NA	11
AC005041.1	novel	PB.17789.5	816	1	novel_in_catalog	NA	11
CCDC148	novel	PB.18787.1	1430	9	novel_in_catalog	NA	11
novelGene_RARRES2P11_AS	novel	PB.20124.1	1075	1	antisense	NA	11
CXADR	novel	PB.20716.1	1933	1	genic	NA	11
novelGene_2_4709	novel	PB.20863.1	1379	1	intergenic	NA	11
novelGene_2_4795	novel	PB.20979.1	1243	1	intergenic	NA	11
novelGene_2_4814	novel	PB.20997.1	1457	1	intergenic	NA	11
novelGene_2_4840	novel	PB.21011.2	2098	1	intergenic	NA	11
novelGene_2_4966	novel	PB.21272.1	1360	1	intergenic	NA	11
GMNC	novel	PB.24359.5	518	1	novel_in_catalog	NA	11
novelGene_USP17L18_AS	novel	PB.24705.1	2576	1	antisense	NA	11
novelGene_CDH6_AS	novel	PB.26539.1	1083	1	antisense	NA	11
DPYSL3	novel	PB.27699.27	598	1	genic	NA	11
novelGene_3_7218	novel	PB.29020.1	1365	1	intergenic	NA	11
AL135910.1	novel	PB.29808.1	1180	4	novel_in_catalog	NA	11
novelGene_FKBP9_AS	novel	PB.30205.1	451	1	antisense	NA	11
POM121	novel	PB.30523.2	3028	4	novel_not_in_catalog	NA	11
PDK4	novel	PB.30856.8	2068	1	genic	NA	11
SLC25A37	novel	PB.32034.3	1072	3	novel_in_catalog	NA	11
SPAG1	novel	PB.32776.1	1067	1	genic	NA	11
SMPD5	novel	PB.33101.1	2250	1	genic	NA	11
novelGene_SAT1_AS	novel	PB.36191.2	1100	3	antisense	NA	11
novelGene_4_8625	novel	PB.37047.1	685	1	intergenic	NA	11
novelGene_4_8741	novel	PB.37244.14	1336	1	intergenic	NA	11
S100A3	novel	PB.2095.12	719	3	novel_not_in_catalog	NA	10
AC234582.1	novel	PB.2166.6	1154	4	novel_not_in_catalog	NA	10
TAF5L	novel	PB.3236.1	3091	5	novel_not_in_catalog	NA	10
EXO1	novel	PB.3401.2	3150	15	novel_in_catalog	NA	10
TIE1	novel	PB.854.2	3740	22	novel_in_catalog	NA	10
DNAJC9	novel	PB.4265.4	1419	5	novel_not_in_catalog	NA	10
TWNK	novel	PB.4746.1	1732	5	novel_in_catalog	NA	10
HNRNPA1L2_MRPS31P4	novel	PB.9081.3	2120	5	fusion	NA	10
AC009654.1_AC037433.1	novel	PB.11314.3	969	3	fusion	NA	10
MAP2K5	novel	PB.11513.1	2313	21	novel_in_catalog	NA	10
C15orf39	novel	PB.11609.2	3828	3	novel_in_catalog	NA	10
BCL7C	novel	PB.12572.1	1417	2	novel_not_in_catalog	NA	10
SF3A2_AMH	novel	PB.15481.9	2196	13	fusion	NA	10
CAPS	novel	PB.15585.10	1396	4	novel_in_catalog	NA	10
PHLDB3	novel	PB.16408.3	2222	15	novel_in_catalog	NA	10
IGKC_IGKV3-11	novel	PB.17993.16	598	2	fusion	NA	10
UBE2C	novel	PB.20372.2	1420	5	novel_in_catalog	NA	10
AL118506.1	novel	PB.20613.1	3154	2	genic	NA	10
DLEC1	novel	PB.22177.2	3302	23	novel_in_catalog	NA	10
LY86	novel	PB.28146.2	1047	6	novel_not_in_catalog	NA	10
novelGene_WLS_AS	novel	PB.1210.1	591	1	antisense	NA	10
SLC44A5	novel	PB.1273.1	1932	1	novel_in_catalog	NA	10
PDIA3P1_AC242426.2	novel	PB.1886.1	1964	1	genic	NA	10
PRRX1	novel	PB.2479.7	1147	1	novel_in_catalog	NA	10
IGF2	novel	PB.5163.119	612	2	novel_not_in_catalog	NA	10
IGF2	novel	PB.5163.121	520	2	novel_not_in_catalog	NA	10
IGF2	novel	PB.5163.162	1022	2	novel_not_in_catalog	NA	10
IGF2	novel	PB.5163.164	1032	2	novel_not_in_catalog	NA	10
IGF2	novel	PB.5163.207	1982	5	novel_not_in_catalog	NA	10
IGF2	novel	PB.5163.262	1418	5	novel_not_in_catalog	NA	10
IGF2	novel	PB.5163.285	1824	5	novel_not_in_catalog	NA	10
IGF2	novel	PB.5163.295	1493	5	novel_not_in_catalog	NA	10
AC132217.1	novel	PB.5163.56	937	2	novel_not_in_catalog	NA	10
LUZP2	novel	PB.5444.1	607	1	novel_in_catalog	NA	10
novelGene_0_5091	novel	PB.6252.1	1951	1	intergenic	NA	10
novelGene_0_5212	novel	PB.6400.1	2089	1	intergenic	NA	10
novelGene_0_5227	novel	PB.6408.1	1019	1	intergenic	NA	10
novelGene_0_5282	novel	PB.6465.32	1383	1	intergenic	NA	10
novelGene_0_5375	novel	PB.6546.3	1018	1	intergenic	NA	10
novelGene_0_5380	novel	PB.6546.7	2882	1	intergenic	NA	10
novelGene_0_5405	novel	PB.6555.1	1419	1	intergenic	NA	10
novelGene_0_5409	novel	PB.6558.6	2002	1	intergenic	NA	10
MFRP	novel	PB.6719.2	974	1	novel_in_catalog	NA	10
ABCC9	novel	PB.7339.1	1006	7	novel_in_catalog	NA	10
LRRIQ1	novel	PB.8111.12	1685	8	novel_in_catalog	NA	10
NTN4	novel	PB.8195.1	1472	1	novel_in_catalog	NA	10
DACH1	novel	PB.9271.1	1746	1	genic	NA	10
OBI1-AS1	novel	PB.9345.1	2025	1	genic	NA	10
AC012405.1_AC073941.1	novel	PB.11113.18	1357	4	fusion	NA	10
novelGene_1_5151	novel	PB.13705.1	960	1	intergenic	NA	10
novelGene_1_5196	novel	PB.13774.1	1577	1	intergenic	NA	10
PLEKHH3	novel	PB.13954.1	2775	14	novel_not_in_catalog	NA	10
novelGene_1_5258	novel	PB.13987.1	1872	1	intergenic	NA	10
GRIN2C	novel	PB.14541.1	1096	1	genic	NA	10
TGIF1	novel	PB.14824.8	2078	1	novel_in_catalog	NA	10
AP005901.3_AP005901.5	novel	PB.14957.2	813	4	fusion	NA	10
TLE6	novel	PB.15502.1	1758	13	novel_in_catalog	NA	10
novelGene_S1PR2_AS	novel	PB.15696.1	744	1	antisense	NA	10
ZNF701	novel	PB.16716.1	810	1	novel_in_catalog	NA	10
C2orf72	novel	PB.19668.7	1809	2	novel_not_in_catalog	NA	10
SAMSN1	novel	PB.20694.8	1658	1	novel_in_catalog	NA	10
novelGene_2_4763	novel	PB.20951.1	1530	1	intergenic	NA	10
novelGene_2_4805	novel	PB.20989.1	950	1	intergenic	NA	10
novelGene_2_4827	novel	PB.21002.7	941	1	intergenic	NA	10
novelGene_2_4835	novel	PB.21008.2	1734	1	intergenic	NA	10
IGLV2-11_IGLV2-28_IGLL5	novel	PB.21268.24	1018	7	fusion	NA	10
MIF	novel	PB.21294.4	490	4	novel_not_in_catalog	NA	10
novelGene_2_5083	novel	PB.21490.1	979	1	intergenic	NA	10
LIMD1	novel	PB.22281.1	4355	9	novel_not_in_catalog	NA	10
ADAMTS9-AS2	novel	PB.22648.1	2622	3	novel_in_catalog	NA	10
PLOD2	novel	PB.23748.21	2663	1	genic	NA	10
novelGene_ATP13A4_AS	novel	PB.24427.1	856	1	antisense	NA	10
BLOC1S4	novel	PB.24666.1	822	2	genic	NA	10
novelGene_USP17L24_AS	novel	PB.24708.2	3753	1	antisense	NA	10
SOX4	novel	PB.28279.6	1739	2	genic	NA	10
novelGene_3_6990	novel	PB.28817.1	1153	1	intergenic	NA	10
novelGene_3_6998	novel	PB.28824.2	863	1	intergenic	NA	10
novelGene_3_7279	novel	PB.29078.3	1242	1	intergenic	NA	10
novelGene_3_7328	novel	PB.29117.2	1920	1	intergenic	NA	10
novelGene_3_7333	novel	PB.29120.2	1113	1	intergenic	NA	10
ARHGAP18	novel	PB.29403.2	1511	1	novel_in_catalog	NA	10
ANKMY2	novel	PB.30019.1	1591	1	novel_in_catalog	NA	10
SERPINE1	novel	PB.30975.2	804	1	novel_in_catalog	NA	10
novelGene_FBXO32_AS	novel	PB.32948.1	2315	1	antisense	NA	10
AL354707.1	novel	PB.33252.5	486	2	novel_not_in_catalog	NA	10
MT-ND4_MT-RNR2	novel	PB.36008.18	627	2	genic	NA	10
novelGene_4_8715	novel	PB.37225.3	1009	1	intergenic	NA	10
