# Supplementary material for: Full-length isoform concatenation sequencing to resolve cancer transcriptome complexity
Source: BMC Genomics. 2024 Jan 29;25:122. doi: 10.1186/s12864-024-10021-x (PMC10823626; doi:10.1186/s12864-024-10021-x)
Supplement: Supplementary file 14 — Additional file 14. List of primers used in the PB_FLIC-Seq workflow. [file 12864_2024_10021_MOESM14_ESM.xlsx]

## Sheet: Sheet1
Additional file 14. List of primers used in the PB_FLIC-Seq workflow
Method for Primer Use	Name of Primer	Sequence 5’-3’
TSO artifact depletion	Iso-Seq_Concat_TSO	GCAATGAAGTCGCAGGGT*T*G
	Non-poly(dT)	/5Biosg/UAUAAGCAGTGGTATCAACGCAG*A*G
0.4x SPRIselect cDNA PCR reaction #1 (dimer)	Iso-Seq_Concat_A-Fwd	AGCTTACTTGTGAAGATAAGCAGTGGTATCAACGCAGAGT
	Iso-Seq_Concat_B-Rev	ACTTGTAAGCUGTCTAUGCAATGAAGTCGCAGGGTTG
0.4x SPRIselect cDNA PCR reaction #2 (dimer)	Iso-Seq_Concat_B-Fwd	ATAGACAGCUTACAAGUAAGCAGTGGTATCAACGCAGAG
	Iso-Seq_Concat_E-Rev	ATCTCGAGCCACTTCATGCAATGAAGTCGCAGGGTTG
0.4/0.6x SPRIselect cDNA PCR reaction #1 (tetramer)	Iso-Seq_Concat_A-Fwd	AGCTTACTTGTGAAGATAAGCAGTGGTATCAACGCAGAGT
	Iso-Seq_Concat_B-Rev	ACTTGTAAGCUGTCTAUGCAATGAAGTCGCAGGGTTG
0.4/0.6x SPRIselect cDNA PCR reaction #2 (tetramer)	Iso-Seq_Concat_B-Fwd	ATAGACAGCUTACAAGUAAGCAGTGGTATCAACGCAGAG
	Iso-Seq_Concat_C-Rev	ACTCTGUCAGGTCCGAUGCAATGAAGTCGCAGGGTTG
0.4/0.6x SPRIselect cDNA PCR reaction #3 (tetramer)	Iso-Seq_Concat_C-Fwd	ATCGGACCUGACAGAGUAAGCAGTGGTATCAACGCAGAG
	Iso-Seq_Concat_D-Rev	ACCTCCTCCUCCAGAAUGCAATGAAGTCGCAGGGTTG
0.4/0.6x SPRIselect cDNA PCR reaction #4 (tetramer)	Iso-Seq_Concat_D-Fwd	ATTCUGGAGGAGGAGGUAAGCAGTGGTATCAACGCAGAG
	Iso-Seq_Concat_E-Rev	ATCTCGAGCCACTTCATGCAATGAAGTCGCAGGGTTG
