# Supplementary material for: Full-length isoform concatenation sequencing to resolve cancer transcriptome complexity
Source: BMC Genomics. 2024 Jan 29;25:122. doi: 10.1186/s12864-024-10021-x (PMC10823626; doi:10.1186/s12864-024-10021-x)
Supplement: Supplementary file 15 — Additional file 15. List of PB_FLIC-Seq barcodes used for SKERA deconcatenation. [file 12864_2024_10021_MOESM15_ESM.xlsx]

## Sheet: Sheet1
Additional file 15. List of PB_FLIC-Seq barcodes used for SKERA deconcatenation.
Concatemer Molecule	Adapter	Sequence 5’-3’
0.4x SPRIselect cDNA dimer	Barcode_A	AGCTTACTTGTGAAGA
	Barcode_B	ACTTGTAAGCTGTCTA
	Barcode_E	ATGAAGTGGCTCGAGA
0.4/0.6x SPRIselect cDNA tetramer	Barcode_A	AGCTTACTTGTGAAGA
	Barcode_B	ACTTGTAAGCTGTCTA
	Barcode_C	ACTCTGTCAGGTCCGA
	Barcode_D	ACCTCCTCCTCCAGAA
	Barcode_E	ATGAAGTGGCTCGAGA
